# Supplementary material for: Tumor and α‐SMA‐expressing stromal cells in pancreatic neuroendocrine tumors have a distinct RNA profile depending on tumor grade
Source: Mol Oncol. 2024 Sep 8;19(3):659–81. doi: 10.1002/1878-0261.13727 (PMC11887665; doi:10.1002/1878-0261.13727)
Supplement: Supplementary file 1 — Fig. S1. Representative images of ATRX/DAXX, PDX1/ARX marker immunohistochemistry analysis. Fig. S2. Clustering and principal component analysis of tumor and islet cell areas of illumination. Fig. S3. Stacked bar chart of relative cell type abundances in tumor and alpha‐smooth muscle actin‐positive cell areas of illumination. Fig. S4. STRING networks of physical protein associations depicting the physical interactions between proteins of differentially expressed genes from the comparison of alpha‐smooth muscle actin‐positive (α‐SMA+) areas of illumination between different tumor grades. Fig. S5. STRING networks of physical protein associations depicting the physical interactions between proteins of differentially expressed genes from the comparison of tumor cell areas of illumination against pancreatic islet cell areas of illumination across all three tumor grades. Fig. S6. STRING networks of physical protein associations depicting the physical interactions between proteins of differentially expressed genes from the comparison of tumor cell areas of illumination between different tumor grades. Table S1. Results of immunohistochemistry analysis of ATRX/DAXX, PDX1/ARX markers. Table S2. Raw counts of 1482 genes in all 104 areas of illumination analyzed in the study. Table S3. Q3 normalized counts of 1482 genes in all 104 areas of illumination analyzed in the study. Table S4. Metadata of all 104 analyzed areas of illumination. Table S5. Spatial profiling of tumor tissue. Table S6. Cell deconvolution matrices of all tumor and alpha‐smooth muscle actin‐expressing stromal cell areas of illumination. Table S7. Results differential expression of alpha‐smooth muscle actin‐expressing stromal cell areas of illumination against the tumor, acinar compartment, and islet cell areas of illumination. Table S8. Results of STRING functional enrichment analysis using overlapping differentially expressed genes as an input from Table S7. Table S9. Alpha‐smooth muscle actin‐expressing str [file MOL2-19-659-s001.zip › mol213727-sup-0008-TableS2.xlsx]

## Sheet: Sheet1
Table S2. Raw counts of 1482 genes in all 104 AOIs analysed in the study. Rownames are HGNC gene symbols
	AOI_01_aSMA+ _stroma_PanNET1	AOI_01_aSMA_stroma_adjacent_tumor_PanNET1	AOI_01_aSMA_stroma_non-adjacent_tumor_PanNET1	AOI_02_aSMA+ _stroma_PanNET1	AOI_02_aSMA_stroma_adjacent_tumor_PanNET1	AOI_03_aSMA+ _stroma_PanNET1	AOI_03_aSMA_stroma_adjacent_tumor_PanNET1	AOI_02_aSMA_stroma_non-adjacent_tumor_PanNET1	AOI_03_aSMA_stroma_non-adjacent_tumor_PanNET1	AOI_01_acinar_compartment_PanNET1	AOI_02_acinar_compartment_PanNET1	AOI_03_acinar_compartment_PanNET1	AOI_01_islet_PanNET1	AOI_02_islet_PanNET1	AOI_03_islet_PanNET1	AOI_01_aSMA_stroma_non-adjacent_tumor_PanNET4	AOI_02_aSMA_stroma_non-adjacent_tumor_PanNET4	AOI_03_aSMA_stroma_non-adjacent_tumor_PanNET4	AOI_01_aSMA+ _stroma_PanNET4	AOI_01_aSMA_stroma_adjacent_tumor_PanNET4	AOI_02_aSMA+ _stroma_PanNET4	AOI_02_aSMA_stroma_adjacent_tumor_PanNET4	AOI_03_aSMA+ _stroma_PanNET4	AOI_03_aSMA_stroma_adjacent_tumor_PanNET4	AOI_01_acinar_compartment_PanNET4	AOI_02_acinar_compartment_PanNET4	AOI_03_acinar_compartment_PanNET4	AOI_01_islet_PanNET4	AOI_02_islet_PanNET4	AOI_01_aSMA+ _stroma_PanNET3	AOI_01_aSMA_stroma_adjacent_tumor_PanNET3	AOI_03_islet_PanNET4	AOI_02_aSMA+ _stroma_PanNET3	AOI_02_aSMA_stroma_adjacent_tumor_PanNET3	AOI_03_aSMA+ _stroma_PanNET3	AOI_03_aSMA_stroma_adjacent_tumor_PanNET3	AOI_01_aSMA_stroma_non-adjacent_tumor_PanNET3	AOI_02_aSMA_stroma_non-adjacent_tumor_PanNET3	AOI_03_aSMA_stroma_non-adjacent_tumor_PanNET3	AOI_01_aSMA+ _stroma_PanNET8	AOI_02_aSMA_stroma_adjacent_tumor_PanNET8	AOI_01_islet_PanNET8	AOI_02_aSMA+ _stroma_PanNET8	AOI_01_aSMA_stroma_adjacent_tumor_PanNET8	AOI_01_aSMA_stroma_non-adjacent_tumor_PanNET8	AOI_02_aSMA_stroma_non-adjacent_tumor_PanNET8	AOI_03_aSMA_stroma_non-adjacent_tumor_PanNET8	AOI_03_aSMA+ _stroma_PanNET8	AOI_03_aSMA_stroma_adjacent_tumor_PanNET8
PBX1	4.28225	11.7201	12.0224	5.14352	15.3277	3.59443	22.1993	7.69328	4.70432	4.81645	11.4822	8.11076	3.2875	4.16941	2.78652	25.1432	12.6438	18.0773	2.99256	17.6456	4.95934	29.984	1.97435	21.4712	10.2664	6.0817	2.17791	1.7826	4.12892	3.15982	13.9586	7.43239	2.72407	22.2189	2.04767	20.4184	8.99753	10.9234	8.45467	1.7411	7.21857	4.77216	1	12.8657	7.16626	9.24021	8.97767	2.40225	8.47338
IL2RA	2	6.27384	5.26143	1.51572	5.6327	2.16894	11.6589	2.93016	3.24534	3.67683	2.68674	2.60517	2.16894	1.88818	1.64375	14.5315	5.37348	8.06022	2.35216	9.11125	2.16894	15.1761	1.55185	14.7897	2.75946	1.1487	1	1	1.1487	1.64375	4.93126	2.86194	1	5.50156	1	5.40384	2.70192	2.14113	3.08625	2.70192	6.1531	1.24573	1	12.1936	7.83726	4.93935	6.99942	2.91369	5.50156
COL6A3	15.6623	7.63073	8.78322	21.3381	15.0044	27.1773	20.2807	5.75921	5.08565	2.93016	5.87851	7.63356	2.04767	4.70432	1.71877	23.6744	14.7262	13.1896	2.04767	11.2021	2.75946	18.8163	1.55185	17.1752	4.31736	1.93318	1.7411	1.1487	2.56947	15.3408	20.69	4.38433	8.53758	13.8124	2.72407	19.2758	13.035	14.1216	11.793	15.0713	28.1935	2.16894	9.4699	43.0564	16.2215	11.9873	20.851	39.6506	26.184
GRB7	2.26793	6.35865	6.02206	1.7411	10.1954	1.64375	12.7632	5.26143	2.45951	2.93016	3.77635	5.4928	1.7826	2.49146	2.26793	20.8017	7.23324	14.0544	2.09128	12.4212	2.35216	19.2331	1.31951	16.3071	3.86636	3.5652	1.31951	1.31951	1.51572	1	6.10779	2.99256	1.7826	11.9072	1.31951	10.8412	4.04282	6.6601	3.39346	2.04767	16.6176	1.7826	1.1487	28.4004	15.6419	11.9468	14.4731	2.04767	13.4211
MAP3K5	1.64375	9.45593	10.0217	2.45951	18.7499	3.20087	18.2347	7.50439	4.28225	5.33454	5.33454	5.50156	2.09128	2.55085	3.15982	20.737	11.8897	10.3505	3.67683	19.6953	5.7708	28.325	3.65019	39.3103	4.29995	4.28225	2.04767	1.43097	1.7411	1.43097	6.57501	3.24534	2.70192	11.2246	1.43097	15.3846	3.5652	7.87257	3.65019	1.43097	8.29492	1.43097	1	16.7572	6.27384	7.76468	7.55233	2.49146	6.12777
FGF23	1.93318	5.33454	5.70588	1.88818	7.55663	1.93318	9.60324	2.16894	2.35216	2.35216	2.75946	2.2974	1.43097	3.17767	1.55185	21.6722	8.31259	9.71187	1.88818	13.2512	2.16894	18.7188	1.88818	19.2188	1.24573	1	1.31951	1	2.72407	1.7826	4.22734	1.24573	1.7826	5.60744	1	4.96725	1.64375	4.47769	3.39346	1.94729	8.10576	1	1.1487	17.9031	7.8974	6.28413	7.94616	2.04767	5.55299
SPRY2	3.15982	5.72388	5.03627	2.86194	12.4142	2	14.2072	7.52895	2.95418	7.20675	4.74288	7.66162	2.49146	3.24534	1.94729	17.7113	10.8229	11.4472	1.7411	11.3133	2.75946	19.2452	1.58489	15.5776	3.86636	4	1.7826	1.97435	1.88818	1.88818	7.11237	5.07303	2.45951	10.1776	1.64375	12.291	6.35534	8.37425	3.98742	2.45951	18.4029	3.2875	1	29.2467	12.6531	14.9187	16.6082	2.22064	10.862
DKK1	2.35216	3.0219	3.5652	1.24573	7.06805	1.7411	8.47338	2.63902	2.35216	1.7411	2.14113	2.40225	1.43097	2.26793	1.43097	10.4003	9.36598	11.9468	2.35216	9.43785	2.45951	18.7188	2	15.6623	2.16894	1.31951	1	1	1	1.37973	3.77635	1.43097	1.24573	4.22357	1	6.0438	2.35216	2.76632	2.68674	7.61462	189.699	1	5.42617	355.764	141.69	133.593	200.043	9.15352	141.665
IL27	1	9	1	4	5	1	5	4	2	3	5	2	1	4	2	15	8	11	1	13	2	20	1	17	3	2	1	1	1	1	4	2	1	4	1	5	1	5	3	2	5	3	2	13	10	4	7	4	4
TNKS	2.72407	10.8072	9.16885	4.78939	20.2352	2.60517	24.5238	7.78918	3.43754	1.88818	4.19296	5.38685	3.31445	5.19396	3.67683	32.5259	18.4237	16.9707	3.89806	21.0875	5.42617	36.5275	2.33894	38.1628	4.22734	2	1.1487	2.16894	4	1.64375	14.3693	8.58581	3.9487	14.0669	1.43097	19.6244	8.81922	11.9326	9.30852	1.7826	13.1021	2.86194	1.31951	18.5371	11.2003	10.4466	10.172	2.60517	8.97027
PGPEP1	3.20087	9.97992	9.54432	3.97308	22.3398	5.00352	24.072	8.51639	4.64398	3.2875	4.70432	4.89138	1.64375	4.2582	2.99256	24.5718	11.9076	11.4177	2	20.6709	2.75946	28.187	2.35216	25.1298	4.41633	1.31951	1.97435	2.35216	2.63902	3.12913	10.0278	4.33789	2.82523	13.7364	1.64375	15.0457	7.88564	10.8488	6.79819	1.82056	12.1622	2.78652	1	26.5127	10.862	10.0778	9.83804	2.04767	9.45353
LAMP1	12.9664	37.3976	46.2594	10.7022	61.1909	9.54866	74.4277	26.7399	27.8708	14.7897	22.1522	19.6751	9.13188	15.1267	12.9405	39.4747	20.4751	29.5986	6.37871	41.7467	6.37508	88.364	7.33386	59.6262	26.5335	16.2685	13.651	6.48459	7.43239	10.4905	55.0269	17.1093	9.00265	71.4102	3.59443	68.7572	37.9178	43.8899	28.4967	5.21034	50.3038	5.90309	3.27195	94.8342	42.2647	49.8802	48.412	8.57386	44.7676
POLD1	1.31951	3.47125	4.47769	1.7826	6.75955	1.1487	11.7372	1.88818	2.35216	1.1487	2.09128	1.58489	1.31951	1.64375	1.1487	17.7423	6.85347	10.8412	1.1487	10.6091	1.7826	14.5055	1.1487	14.3543	2.35216	1.31951	1.1487	1.55185	1.43097	1.1487	5.2233	3.17767	1.55185	7.13412	1	5.82739	2.99256	2.49146	2.18672	2.49146	6.56017	1.31951	1	11.3202	6.71056	6.00984	6.80128	2.09128	3.80731
EPM2AIP1	4.28225	14.5025	15.1336	5.92143	25.4747	2.11179	33.7324	8.80489	6.41809	2.04767	3.31445	3.67683	2.22064	7.37245	5.65047	50.6196	18.0313	27.7809	1.82056	19.2841	3.86636	38.8247	3.16979	37.9341	3.06389	2.16894	1	2.49146	2.78652	3.65019	15.9372	8.38718	5.44814	25.1349	1.24573	27.5031	15.7849	14.1881	10.5878	2.55085	7.33054	3.0219	1.43097	17.4007	7.24548	6.64293	9.36598	2.23685	7.25936
PIK3CB	3.67683	6.96406	4.32425	1.1487	12.3312	1.64375	16.5318	3.59443	2.70192	3.34695	3.51948	3.31445	1.31951	5.07303	3.59443	20.4097	9.3034	10.6129	1.31951	10.6355	2.16894	25.6973	1.1487	24.0843	4.22734	1.51572	2.16894	2.16894	1.88818	2.16894	8.72933	2.70192	1.51572	11.0534	1.1487	13.6962	5.90835	7.66162	5.98511	1.1487	12.8831	2.04767	1	23.335	11.6234	8.64849	11.0373	2.76632	7.78046
TNFRSF10D	1	4	5	3	5	1	9	2	2	2	1	2	1	1	3	12	9	10	1	9	1	16	1	11	2	1	1	1	4	2	2	1	2	4	1	5	2	2	1	1	1	1	2	7	5	4	5	1	1
STAT2	5.30457	16.5074	14.6326	8.49929	28.2929	7.40566	35.339	6.50683	9.27414	4.47769	4.28225	4.96725	2.45951	4.85593	3.24534	31.3895	14.6304	21.6695	5.03627	22.5691	5.16478	28.1861	2.16894	35.5329	2.82523	1.7411	1.31951	3.12913	3.43754	3.24534	22.3928	9.86251	4.70432	22.1248	1.51572	21.8027	14.4371	13.103	13.0217	6.27384	28.7938	3.45876	1.43097	49.9747	22.1766	13.6377	26.1282	5.26143	18.1505
LILRB2	5	7	5	3	7	1	15	1	7	3	7	7	1	3	1	32	11	18	1	12	7	27	4	30	1	1	1	1	1	1	8	3	1	2	1	10	5	5	2	1	8	2	1	10	11	6	9	4	5
CSF1	3.84464	7.95816	7.50187	3.47125	11.8817	4.61789	16.1545	5.90835	3.16979	2.35216	4.22357	9.21724	1.55185	2.75946	3.54517	23.7901	10.7349	11.1796	1.97435	14.0583	3.98742	23.9162	1.64375	19.6142	3.10369	1.88818	1.1487	1.64375	1.43097	2.76632	5.65047	3.72792	2.23685	7.82834	1.31951	10.5283	5.02377	6.07143	8.11906	2.93016	5.96629	1.55185	1.24573	14.7516	8.10576	6.1656	8.97767	4.58034	5.55551
NEFL	1.64375	4.36467	3.5652	1.64375	5.90835	1.97435	10.7349	2.82523	1.43097	2.16894	1.7826	3.67683	1.1487	2.35216	1.1487	26.2465	7.43239	7.92117	1.7411	12.4772	1.64375	16.1889	1.31951	16.5898	1.64375	1.43097	1.7411	1.1487	1.31951	1.31951	3.12913	2.22064	1.31951	4.89138	1	5.4862	3.24534	3.80731	2.16894	1.55185	7.66162	2.2974	1.31951	11.3707	5.26143	6.44126	5.44814	2.16894	6.87866
CCL27	1.73205	6.48074	3.16228	2	8.3666	2.44949	10.198	6.48074	2.44949	1.41421	2.82843	1.73205	1	4	2	17.9722	5.91608	8.48528	1	8.94427	1.73205	14.9666	1.73205	16	2.23607	2	1.41421	1.41421	1.41421	1	5.91608	2.82843	1.41421	4.47214	1	6.48074	2.44949	4.58258	3	1.41421	6	1	1	8.77496	5.65685	4	5.2915	2.82843	4.24264
WNT5B	2.66727	9.68419	6.97424	1.43097	10.7083	2.09128	12.2765	2.49146	3.59443	2.2974	3.06389	3.20087	1.31951	3.43754	1.64375	24.0694	8.24125	12.0815	1.7826	15.4735	2.35216	21.096	1.55185	20.1546	1.82056	1.7826	1	1.1487	1	1.51572	5.30457	3.08625	1.51572	8.10775	1.1487	6	2.86194	3.5652	2.35216	2.2974	13.5778	1.88818	1	27.2871	12.3822	11.0151	13.5632	2.63902	11.1725
HES5	1.64375	5.35415	4.05769	2.29017	8.54062	2.35216	15.7122	2.55085	2.09128	1.97435	1.88818	2.45951	2.41414	2.26793	1.88818	19.8095	12.3868	14.4914	3.16979	13.5466	2.4258	21.1407	1.7411	21.0555	1.64375	1.1487	1.51572	1.1487	1.1487	1.31951	6.60806	1.58489	1.88818	7.98195	1	6.44126	4.61789	4.70432	3.43754	1.88818	7.34997	1.82056	1.1487	10.2605	5.90835	6.31964	6.71056	1.64375	4.91902
E2F1	2.04767	9.01067	3.47125	1.97435	11.3569	1.58489	14.6273	4.93935	5.93953	2.49146	3.43754	2.57858	1.82056	3.15378	2.39012	19.4615	9.63791	14.3852	1.58489	9.66075	2.26793	22.5315	3.24534	21.7639	1.7411	2.16894	1.43097	1.43097	1.51572	1.51572	5.04371	2.70192	1.31951	7.03896	2.40822	9.12774	5.37827	5.44814	2.70192	1.55185	13.7394	1.82056	1.31951	27.714	12.6008	9.78835	15.0714	3.59443	6.69391
ELOB	5.2643	14.886	16.5529	5.63463	26.43	6.34423	32.0797	7.75134	5.78502	5.42161	7.84103	8.28824	3.56762	9.48683	4.60065	31.7385	16.6989	19.9436	3.97635	20.9718	6.59349	40.8499	4.11953	49.5047	7.89644	4.47214	3.43979	4.35588	4.0536	4.94923	18.9172	9.99374	5.02973	29.3926	1.86121	36.9778	15.611	17.4473	14.1914	2	24.3464	5.49238	1.31607	38.1504	19.6972	19.0609	21.8228	4.40933	16.5752
DLL3	1.7411	5.61872	5.78516	1.88818	10.5555	2	15.0713	5.30457	2.99256	2.82523	4.53587	2.22064	1.51572	4.78176	1.58489	25.3542	12.4816	15.0461	1.31951	10.0217	2.40225	23.0536	2.51189	23.9743	2	2	1	1.31951	1.51572	1.1487	2.82523	3.16979	1.31951	9.54432	1.31951	4.70432	2.86194	3.24534	5.87516	2	6.97119	1.1487	1	11.5094	6.94612	6.21061	6.25827	2.09128	3.0219
IRF8	2.78652	4.04282	5.50156	1.82056	9.96536	1.7411	10.6319	2.4258	1.88818	3.43754	4.41633	2.35216	1.71877	1.7411	1.7826	14.2298	8.19495	13.2923	1.37973	9.59015	2.04767	15.9497	1.43097	13.5311	2.76632	1.1487	1.31951	1.43097	1	2.16894	5.67382	3.37824	1.1487	4.91902	1	5.96629	4.16941	3.65019	2.63902	2.26793	8.94292	1.64375	1	11.6593	5.26143	6.33536	5.21034	2.82523	3.76447
SAA1	3.77635	4.55461	3.6239	3.12913	6.0037	2.16894	12.5087	2.76632	2.09128	3.2875	4.74288	4.68952	1.43097	4.2582	2.82523	41.4355	11.1993	21.3259	2.26793	17.9861	3.84464	26.0233	2.40225	23.8149	1.88818	2.04767	1.37973	1.7411	1.31951	2	5.65047	3.24534	3.10369	8.45467	1	6.99942	4.07234	2.93016	4.16941	5.03627	8.97767	1.43097	1	14.9666	5.38685	6.2831	6.12777	2.93016	5.65047
RUNX1	2.78652	4.78939	5.88453	4.32425	12.8724	4.44129	11.6951	2.95418	1.88818	3.68011	3.67683	4.11227	1.7826	2.04767	2.04767	18.9537	8.8702	13.4865	2.82523	12.0074	2.72407	25.1729	3.01709	22.5665	3.43754	1.31951	1.1487	1.1487	1.88818	1.88818	5.70588	3.10369	2.26793	7.98195	1.64375	7.75674	4.8045	3.51948	5.72388	5.35415	17.6919	1.31951	2.49146	28.2024	9.71187	10.3354	15.958	4.64398	14.8023
IFI6	8.90196	20.4332	22.1993	4.22357	26.539	4.47769	35.1475	12.994	11.5594	2.60517	3.51948	2.40225	3.24534	6.31964	5.72946	22.642	11.8471	16.7449	4.47371	30.1951	4.53587	42.5403	4.70432	34.0222	3.10369	1.7826	1.55185	2.16894	6.37871	8.78806	31.9984	22.8272	7.98195	36.4362	1.93318	44.1409	18.2225	23.6134	15.6181	2.2974	10.3972	6.19168	1.43097	23.7071	12.4051	7.42964	9.6573	3.12913	6.09682
PGM2	3.64113	6.31964	5.33454	2.22064	7.99521	2.49146	11.1907	3.43754	2.16894	2.70192	1.1487	2.22064	1.97435	2.70192	1.31951	17.2563	7.94616	10.6746	2.22064	9.27395	3.89806	18.5946	1.7826	14.7806	1.55185	2	1.64375	1.24573	1.64375	2.04767	6.99942	2.70192	1.7826	8.13556	1	7.58391	6.39458	5.24251	3.76447	1.1487	6.9425	1.1487	1.43097	12.1251	6.71056	7.25936	8.35266	2.75946	4.85161
ADAM12	3.36587	4.45964	4.37345	1.1487	6.78692	3.24534	13.6039	2.70192	2.45951	2.63902	3.06389	3.20087	1.51572	2.70192	2.45951	20.1334	6.94612	11.5647	2.16894	12.8678	3.5652	15.7313	1.82056	17.5129	1.1487	1.43097	1.43097	1	1.31951	1.43097	3.24534	2.11179	1.1487	4.07234	1	6.2478	2.93016	5.74753	5.19396	2.82523	5.42617	1.51572	1.24573	13.9611	7.8974	7.39906	7.96214	4.44129	5.43101
FCER1G	2.16894	4.61789	4.68952	3.0219	6.81496	2.04767	10.8133	3.86636	1.43097	1.88818	1.51572	5.13894	1	2.75946	1.55185	15.0037	9.52019	7.35367	2.16894	8.59111	2.2974	14.569	1.7826	11.1218	4.09535	1.31951	1.24573	1.24573	2.04767	1.51572	4.13919	3.2875	1.31951	6.91753	1.1487	5.01368	3.72792	2.11179	3.10369	2.35216	8.27838	1.97435	1	13.8548	6.50683	5.96629	4.32425	5.40384	8.07213
CD59	3.12913	8.13556	7.78046	5.67382	10.7349	3.9487	16.7703	4.91902	4.64398	5.34805	5.97949	9.42916	3.0219	6.18786	4.98292	28.3478	12.6145	18.1202	5.37827	35.0167	5.29442	37.2381	5.12278	49.1902	7.23324	1.7411	4.53587	3.39044	2.86194	5.88453	19.9226	5.33454	3.98742	19.6021	2.99256	21.7665	12.6393	13.2908	11.2085	2.70192	9.15044	2.16894	1	14.5702	7.45972	6.7147	10.7349	3.62968	10.1045
LEPR	2.45951	6.02479	3.10369	1.64375	6.37144	1.58489	9.02591	2.95155	3.51948	1.64375	1.64375	2.49146	1.64375	4.11227	1.51572	23.3222	10.7022	11.9232	1.51572	10.0725	2.09128	17.4122	2.76632	15.779	2.16894	1.7411	1.43097	1.31951	2.60517	1.88818	7.30487	1.97435	2.16894	10.2087	1.31951	10.4138	3.54517	4.5144	5.06334	2.09128	6.93145	1.43097	1	10.4432	3.84464	5.07303	2.70192	2.86194	2.82523
TYMP	5.59344	15.122	12.5571	5.769	23.6476	3.63424	35.4327	7.6059	7.27479	2	4.57886	2.41014	1	3.10723	3.10723	22.3551	11.5978	8.6535	2.46621	11.548	3.10723	19	2.28943	14.4097	3.10723	1.25992	1.25992	1	1.81712	1.25992	6.60385	3.30193	2	6	1.44225	11.4089	4.93242	6.95205	5.94392	3.68403	10.8577	1.81712	1.81712	20.9363	6.80409	10	11.5978	2.15443	4.44796
LCK	1.1487	5.53265	3.9487	2.26793	8.51639	2.16894	10.8268	2.91369	1.31951	1.43097	2.49146	2.87961	1.1487	1.64375	1	16.7819	9.61836	10.8133	2	10.0195	1.31951	20.4542	1.58489	15.9977	1.88818	1.43097	1	1.31951	1.1487	1.64375	6.31964	2.14113	1.31951	5.74753	1.24573	6.66983	3.89806	2.82523	3.54517	2.26793	9.49611	1.24573	1	16.3132	9.0943	7.25936	11.2654	3.43754	6.75955
BATF	2.28943	6	4.30887	1.5874	7.95811	3	10	2.8845	2.46621	2.28943	4.12129	2	1.25992	2.51984	1.44225	23.9292	17.2355	13.2192	2.71442	14.8337	1.44225	15.5775	1.5874	19.4377	3.1748	1.81712	1	1.25992	1.70998	1.5874	7.0473	3.63424	2.75892	5.94392	1	8.96281	1.44225	3.77976	2.51984	1.81712	8.30103	1	1.81712	16	8.75904	7.34342	8.40612	3.10723	11.8878
TMPRSS2	2.04767	6.22666	6.40174	2.2974	10.6591	2.16894	17.2834	4.04282	3.51948	7.33054	8.19495	5.38685	1.43097	3.10369	1.97435	14.0641	5.86336	10.5758	1.64375	11.2003	1.64375	19.8535	2.45951	16.4752	6.18786	5.03627	4.02011	1	1.43097	1.64375	3.12913	4.53587	1.7411	6.27384	1	5.03627	5.5288	5.53265	2.26793	1.64375	7.10799	1.43097	1	14.1487	7.70841	4.22357	8.04022	2.04767	6.25827
ITGA1	6.6601	7.70841	7.50527	8.56897	10.8531	5.75265	19.0277	6.89219	4.53587	2.37144	4.53587	3.01709	2.51189	5.59034	1.82056	12.4323	3.58721	6.2969	2.99256	6.92067	2.70192	13.2024	2.2974	10.8744	3.24534	1.93318	1.1487	1.31951	1.82056	2.93016	10.452	2.70192	3.24534	13.7385	3.0219	17.5918	7.47439	7.87257	9.54432	3.34695	10.5555	2.60517	1.58489	12.4269	8.25008	6.74879	9.71187	5.98511	8.50687
MFGE8	5.37827	7.44474	2.99256	3.36587	9.0943	4.28225	11.1118	3.12913	2.35216	2.60517	3.24534	3.16979	1.31951	2.49146	2.63072	17.6811	8.37425	13.2977	3.84464	6.50683	9.0432	18.2107	5.13894	20.537	3.77635	1.43097	2.35216	1.24573	1	4.54715	4.55461	2.70192	2.35216	7.25936	3.5652	11.4641	5.03627	5.00797	6.75955	3.10369	18.6091	1.1487	1.31951	26.3326	17.8536	10.0217	18.3959	7.66162	8.97767
MBNL1	3.30193	9.25213	5.64622	5.09164	14.6868	2.8845	25.7812	8.43433	6.4633	2.71442	4.4814	3.97906	3.30193	6.95205	5.51785	30.128	15.0266	19.8421	4.7622	14.4225	3.63424	27.0961	1.81712	24.037	5.19249	2.41014	2.08008	4.30887	2.8845	4.44796	19.2452	10.8008	4.7622	22	1.81712	16.8122	12.8966	19.5124	10.2089	3.68403	12.8301	3.03659	1.5874	30.1195	9.6226	14.5496	13.7047	3.55689	10
CLEC7A	4.28225	6.0438	3.72792	2.35216	8.58581	2.85294	13.3773	3.24534	3.2875	2.11179	3.59443	2.99256	1.58489	1.71877	1	18.2638	7.016	12.6294	1.7411	8.83726	2.22064	21.5291	2.26793	19.9938	1.51572	1	1.88818	1	1.93318	2.26793	4.85593	2.22064	1.88818	4.44129	1.1487	6.95896	4.32425	3.86636	3.89459	1.88818	8.3272	1.43097	1.1487	16.3047	5.82739	5.69679	8.87062	3.39346	7.06805
ATP5F1D	7.53566	21.311	20.0021	7.36022	37.5203	7.99961	39.3402	13.6526	10.0737	11.1699	15.4311	12.9704	5.7411	5.78516	7.55663	34.5817	15.2751	21.3153	2.55085	22.6644	6.04919	55.6104	5.42062	40.7433	20.8562	12.2936	9.31681	6.21061	5.78516	5.37827	33.811	13.9513	9.13188	46.5584	2.45951	48.2158	23.0327	32.1702	23.6498	2.75946	25.473	6.51751	1.51572	43.4342	24.6927	19.3555	21.6786	6.51751	15.1987
ANP32B	12.6095	36.8764	29.616	9.16885	43.7999	9.89877	57.7914	19.4295	16.2461	12.1185	14.9	16.0291	6.40744	13.5178	9.87869	63.2211	26.231	37.1634	5.07303	34.5447	8.23657	63.2017	8.11906	79.8465	13.7784	11.757	6.51751	6.04919	7.26583	7.7716	32.7058	14.025	6.78692	42.2644	3.24534	42.6825	24.6201	23.2575	19.8515	2.23685	18.2626	5.42062	1.43097	36.7779	22.5729	14.9766	24.7085	4.33789	9.25876
SRSF2	5.33454	20.4461	18.4126	6.23859	28.8846	9.02398	35.1045	8.58581	7.16626	4.83854	6.59543	4.04282	4.70676	5.87851	5.02377	41.225	20.4356	32.2543	4.83416	26.8234	6.65521	47.4359	3.36587	39.9121	4.05177	4.38433	2.11179	4.47769	3.5037	4.28225	28.4938	6.79538	6.17251	29.8979	3.59443	37.7412	16.276	19.2447	17.9628	2.82523	29.9053	4.22734	1.1487	45.0571	33.3828	17.5129	25.6723	3.49971	17.4842
DTX3	4.04282	13.9683	11.5959	2.22064	21.9449	3.87616	27.574	7.81262	7.73675	1.7411	2.82523	3.54517	3.96502	5.46169	2.16894	35.3413	13.1421	17.3144	3.67683	31.7142	4.58034	34.3137	4.93935	40.3198	2.75946	1.7411	1	3.77635	3.80731	2.49146	18.3947	7.64624	3.47125	24.3106	1.1487	25.1301	13.1494	17.2883	14.6154	1.93318	19.4817	1.88818	1.1487	36.7963	17.6954	14.8576	15.2925	2.86194	13.9281
ID2	5.14352	7.94616	10.3354	3.47125	9.79148	4.64398	23.4639	3.89806	3.72792	5.86031	5.75265	9.11734	3.16979	3.36587	5.07303	56.502	27.3157	46.0367	3.43754	22.0766	7.87257	56.0491	5.7708	77.9975	4.07234	1.64375	1.24573	1.97435	2.86194	3.98742	10.7385	8.32287	4.04282	12.2731	2.16894	12.2069	5.16478	10.862	6.35926	3.36587	10.6927	3.10369	1.1487	27.9102	14.3833	21.7601	14.098	3.72792	9.67271
NDUFB11	6.87509	14.3854	11.8951	3.24534	26.2176	5.60744	28.7483	6.42162	8.87949	4.04282	7.32721	4.64398	2.70192	3.5652	4.28937	15.3816	8.23187	9.7907	2.09128	13.0904	3.20087	23.9719	2.16894	22.4875	4.7617	5.59851	3.17767	3.2875	5.29391	3.36587	16.5797	5.14352	4.12892	23.9958	1.55185	27.6889	8.57519	16.8915	12.7379	1.43097	15.4073	4.04132	1.88818	26.1165	11.8848	14.1648	14.5471	2.99256	9.54432
TUBB	6.98603	12.6393	11.381	5.61872	22.2143	5.96629	29.7398	6.99942	5.46169	5.00352	7.27141	5.75265	3.67683	4.85593	5.55551	53.0668	20.0219	32.0295	5.93953	24.2532	7.30417	48.7271	5.18403	57.3397	4.8045	2.82523	2.40225	3.12913	3.34695	5.33454	23.1549	10.1954	5.66453	25.7827	4.11227	26.2403	14.9109	14.0779	14.7281	5.4928	25.3362	2.72407	1.94729	50.3291	27.5929	18.3285	23.7299	5.87516	20.4575
AXIN1	3.65019	13.1116	9.56806	4.04282	16.4881	2.93016	23.5689	9.37904	5.96629	4.74288	5.19396	5.26143	2.04767	4.22734	3.2875	27.7534	10.9358	12.2299	2.53652	16.2136	2.93016	28.7761	2	28.0055	5.00797	1.43097	1.51572	1.7826	1.7826	2.45951	11.8897	5.87516	1.97435	12.6128	1.7411	18.0864	9.36598	5.89649	6.08316	1.64375	16.4194	2.70192	1.7826	34.7189	15.1482	13.2512	12.797	5.03627	14.4082
OLR1	4	1	4	1	1	1	6	2	2	1	1	6	1	3	1	10	3	5	1	4	1	6	1	9	2	2	1	2	1	1	2	1	1	1	1	5	7	1	5	2	5	1	1	11	4	7	5	2	2
CD7	2.70192	3.36587	3.34695	2.70192	6.75264	2.16894	8.22454	3.39044	1.7411	1.88818	1.64375	3.03143	1.24573	1.31951	1.58489	14.6741	6.55433	7.88564	1.24573	9.52516	1.88818	16.7171	1.1487	14.4583	4.28225	1.31951	1.31951	1	1.31951	1	4.3597	1.7411	1.24573	4.28225	1	7.70841	2.93016	4.28225	4.28225	1.1487	6.51751	1.1487	1.24573	14.8248	5.27803	9.60853	7.82834	3.12913	4.74288
CLU	157.714	616.314	528.621	107.965	870.365	94.959	1094.12	398.677	307.834	32.4905	30.5446	39.625	34.394	47.9277	28.19	38.6177	22.122	31.3309	6.89219	47.5637	12.1359	143.848	7.31496	88.5851	38.7221	15.1671	16.3384	62.6749	71.1498	89.9233	413.411	59.3462	117.388	720.787	42.421	1042.68	246.122	392.909	345.188	1.82056	6.81496	152.629	1.43097	14.9175	7.16444	5.82739	7.21857	1.88818	3.86636
BAX	7.79612	20.5799	18.0801	8.27531	32.4473	6.6156	36.5289	13.6576	13.3321	2.63072	5.57304	5.78516	4.57305	7.06484	3.86636	28.891	14.3047	20.9818	2.49146	16.6646	4.89138	26.5678	2.86194	30.0469	4.85593	2.04767	2.70192	1.51572	3.51948	4.96725	22.9103	8.82279	3.66361	31.6162	1.43097	32.0383	11.793	22.4838	13.0859	2.70192	24.9401	4.78939	1.64375	41.8397	23.9931	17.7453	26.2639	3.5652	14.7865
CSF2RB	4.33789	10.0557	5.18403	2.93016	13.2279	2.60517	18.1858	2.78652	4.04282	2.86194	4.22357	4.85593	2	2.4258	2.86194	27.4861	13.2923	16.6692	1.64375	12.2351	2.82523	29.7953	1.31951	20.9014	3.08625	1.88818	1.24573	1.1487	1.1487	1.7826	4.54715	1.88818	1.7411	7.6108	1.1487	7.18886	3.72792	6.40174	4.02469	1.82056	7.59067	1.51572	1	15.481	6.08111	6.78692	9.08163	3.43754	7.71655
SPOP	2.70192	12.5727	9.37904	4.29291	20.2711	4.8045	24.8307	6.92067	6.53075	3.65019	4.29291	6.23859	5.66453	5.4372	5.28318	30.0025	15.794	16.2812	6.31964	20.5801	3.86636	41.0367	4.47769	37.3461	5.37827	3.47125	1.82056	1.51572	2.2974	3.24534	16.7806	5.83258	4.47769	20.8962	2.72407	17.5208	14.928	13.9205	14.0877	2.60517	18.9719	3.06389	1	31.4229	19.2452	10.862	15.5596	3.59443	10.3734
CLEC14A	5.42617	7.75674	4.53587	3.62968	11.5863	5.19396	14.5346	4.09535	3.86636	2.09128	2.68674	1.82056	1.31951	2.04767	3.34695	22.6025	9.85803	10.8682	2.35216	12.1251	3.24534	20.5941	2.09128	18.6693	1.71877	1.88818	1.7826	1.1487	1.51572	2.70192	5.90835	3.24534	2.49146	8.44053	3.5652	7.3765	3.4822	6.1531	2.56947	2	6.80799	1.43097	1.64375	13.5536	5.65047	6	9.32635	2.09128	5
MEN1	1.64375	4.18256	4.70432	2.26793	6.09682	3.51948	6.85347	3.65019	2.04767	2.04767	2.95155	4.11227	1.31951	2.40225	1.7411	13.9232	8.27838	8.72933	1.37973	11.0669	1.82056	19.4743	1.88818	22.6369	3.67683	1.64375	1.31951	1.1487	2.70192	2.09128	8.08985	3.80731	1.7826	9.79148	1.31951	12.5875	4.81645	8.99258	6.54389	1.64375	9.9968	1.71877	1.1487	17.2813	9.15352	9.18914	11.0955	3.31445	5.53265
DKK2	3.27717	8.70188	3.2875	2.35216	5.39017	2.60517	6.8038	2	2.49146	2.18672	2.86194	1.64375	1.51572	2.49146	1.31951	20.3426	9.43785	6.53075	1.7411	7.28226	1.43097	19.504	1.31951	14.4152	1.7826	1.1487	1.1487	1.31951	1.31951	1.7411	3.98742	2.14113	1.7826	3.20087	1	5.86031	3.12913	3.76447	2.86194	1.7411	4.58034	1.31951	1.1487	12.7324	5.31061	6.47027	5.82739	2.22064	2.99256
APC	3.5652	12.246	8.79589	5.1017	16.273	3.59443	19.9	6.31964	5.82739	3.81678	2.99256	2.82523	3.5037	2.35216	4.33789	29.2506	18.1335	19.6607	2	15.5284	3.77635	34.9969	2.35216	28.6498	1.55185	1.7411	1.64375	1.7826	3.12913	1.64375	11.1168	3.43754	3.59443	18.1122	1.37973	20.3624	8.35266	9.73335	9.18914	1.43097	10.5321	2.33894	1	18.5501	8.83726	12.3952	9.36083	3.17767	10.8335
PRC1	2.11179	8.47338	5.03627	2.26793	12.8085	1.88818	15.894	5.69679	1.31951	2.86194	2.60517	4.66106	1.51572	4.11227	2.04767	23.7141	11.4893	13.3457	1.64375	14.4944	3.10369	22.8836	1.43097	20.9684	2.26793	1.64375	1.88818	1.1487	1.88818	1.43097	6.75648	2.78652	1.55185	8.91016	1.31951	8.91016	4.82865	4.41633	2.95418	1.88818	14.0038	1.24573	2.16894	19.0424	12.648	7.66162	14.7566	2.8854	6.82273
TAP1	4.19296	9.01067	8.70272	3.2875	10.4321	3.39346	17.998	6.60218	3.70697	2.16894	5.05479	3.62968	1.31951	3.43754	2.70192	18.2626	12.1966	10.0409	2.93016	13.8193	3.10369	24.8832	2.55085	22.6825	4.58034	1.82056	1.31951	1.1487	1.82056	2.55085	7.48665	8.16493	2.22064	8.27838	1	5.57304	4.81645	6.85347	5.65047	2.35216	13.0541	1.55185	1.24573	20.5094	8.10354	8.26685	12.0939	3.24534	7.56006
CUL1	5.07303	15.5922	11.7406	2.86194	21.5711	3.39346	30.5897	7.15255	6.11924	5.1017	6.78087	8.11906	2.66727	5.82739	2.49146	45.7226	25.9477	29.9666	4.47371	38.7445	6.40744	50.0755	4.12892	51.0459	5.53265	2.16894	1.88818	2.26793	3.43754	3.36587	15.958	5.21034	2.70192	21.7519	1.88818	19.4116	9.96536	12.9057	11.3549	1.51572	18.3953	4.45964	1.1487	23.7017	12.9692	13.4865	18.0365	2.70192	9.6329
CCNA1	2.26793	8.08985	6.87509	2.04767	7.36022	1.43097	13.5352	2.45951	2.18672	1.51572	2.2974	2	1.1487	2.35216	1.97435	16.2711	7.76468	6.75648	1.31951	9.41353	2.14113	20.8025	1	19.3497	2.70192	1.64375	1.7411	1	1.88818	1.31951	4.12892	2.60517	1.1487	7.60746	1	7.31887	4.04282	2.35216	2.99256	1.64375	8.83726	1.43097	1	11.8336	6.94869	8.30881	5.88453	1.88818	5.02377
CCL26	4.7622	4.37952	4.57886	3.41995	6.69433	2.51984	12.0828	3.91487	3.91487	1	2.41014	2.08008	1.5874	1.25992	1.25992	17.775	8.57262	8.36345	3.41995	8.30103	1.44225	17.5873	1.5874	16.2865	2.28943	1.44225	1	1	1.25992	1.81712	5.51785	1.5874	1	2.62074	2.62074	3.41995	2	4.37952	4.21716	2.8845	6.31636	1.25992	1	11.9722	5.64622	5.24148	10.0033	1.44225	3.63424
HDAC2	4.89138	13.5053	11.0292	4.41633	21.5586	6.87509	27.7561	7.53789	7.38943	4.59479	5.5668	4.59927	2.78652	6.75955	3.24534	22.8922	10.7812	13.8193	4.5216	17.1716	3.17767	33.5483	3.77635	32.6735	4.65426	3.67683	2.68674	2.09128	3.2875	3.2875	19.579	2.86194	5.08565	25.5362	2	28.8177	12.7173	18.5255	9.26854	2.82523	31.0199	3.15982	1.51572	53.6937	26.9422	19.511	27.6587	7.17443	21.937
MAGEA12	2.23607	9.53939	7.74597	2	14.9666	2	20.4939	6	2.64575	4	3.74166	4.89898	1	2	2.44949	20.0749	10.4881	13.4164	2.23607	15.2971	3.16228	16.1245	1.73205	25.6905	3.4641	1.41421	1	1.73205	2.23607	1.41421	10.9087	3.16228	3	11.8322	1	10.7238	5.83095	8.48528	8.94427	2	8.3666	1.73205	1	16.5227	8.66025	12.49	4.24264	2	3.4641
TNFRSF10B	3.24534	5.46169	6.31964	2.86194	8.75644	2.86194	15.6999	5.00797	4.41633	3.24534	4.5216	3.86636	1.51572	2.63902	1.64375	14.2917	4.32425	8.76866	1.51572	10.5878	2.26793	18.917	3.24534	11.6686	2.86194	1.31951	1.24573	1	1.51572	1.31951	4.47769	2.16894	1.1487	8.2537	1.1487	7.13041	3.81678	5.59607	2.70192	1.24573	6.75264	1.1487	1.1487	12.3878	7.18886	6.6156	7.25936	1.88818	4.02011
PPP3CB	5.50156	16.7887	15.0705	5.98511	25.1991	4.64398	28.8598	11.1228	8.21613	1.7826	6.25827	5.14352	5.21034	8.35857	4.93935	30.4663	14.8441	21.7707	2.60517	20.8311	6.23859	34.9514	6.12777	42.915	6.25827	1.88818	1.37973	3.43754	2.35216	3.12913	19.1238	8.78806	4.44129	33.7078	1.88818	35.1132	13.2686	18.7323	12.6785	1.64375	6.48459	2.49146	1.24573	17.087	11.9749	8.57874	8.0113	2.04767	6.6454
ESR1	2.40225	7.17443	4.07597	1.71877	7.76468	2.75946	9.87869	3.31445	1.51572	2.26793	1.88818	2.09128	2.22064	3.20087	1.97435	20.9323	9.61948	11.7683	1.88818	10.7083	1.43097	22.6568	1.1487	17.5729	2.99256	1.31951	1.24573	1.51572	1.31951	1.1487	7.28935	1.97435	1.51572	7.23762	1.1487	8.21613	4.2582	7.48665	4.07234	1.7826	9.43694	1.64375	1	14	5.80906	6.75955	7.15988	2.60517	7.05066
TFE3	4.74288	9.16885	7.33054	4.04282	14.1352	2.60517	15.2889	5.26612	3.89806	1.97435	3.59443	4.12892	2.2974	3.62968	2.37144	13.0215	7.50187	10.5322	1.88818	10.452	2.35216	17.8102	2.35216	18.5499	3.20087	2.40822	1.31951	2.16894	2.23685	2.93016	13.9011	3.62968	3.10369	13.5003	1.43097	14.7131	5.88453	8.04022	8.55176	1.51572	7.99961	2.63072	1	19.9656	10.5176	10.2087	8.64849	1.90365	6.53372
RFC3	2.78652	6.31964	3.39346	1.64375	10.9082	2.04767	17.5263	2.60517	3.89806	2.40225	3.15982	2.70192	1.64375	2.29017	1.88818	52.0803	21.2017	33.5335	2.35216	15.6252	2.60517	33.6947	2.75946	25.7686	2.2974	1.43097	1.1487	1	2.18672	1.88818	6.25827	4.88156	2.04767	12.5067	1.43097	9.93968	5.40384	7.81337	6.28413	1.31951	11.2249	1.43097	1.1487	20.9723	11.3759	6.85347	12.7647	2.82523	7.47439
NFAM1	1.7826	8.58346	8.39029	1.31951	11.9819	2.16894	15.3224	3.43754	3.10369	4.47769	3.43754	3.9487	1.7826	2.70192	2.14113	24.1799	13.7003	13.1805	1.43097	12.8646	2.29017	30.11	1.31951	20.1981	3	1.43097	1.31951	1.31951	1.7826	1.31951	4.68952	2.35216	1.43097	8.14758	1.24573	9.95988	2.70192	6.03418	2.95418	1.1487	7.32304	1.64375	1.1487	17.2108	5.12278	7.48665	6.77557	1.71877	7.51846
NFKBIZ	4.68952	16.738	6.54389	3.47125	20.5908	5.75265	27.4996	7.17443	4.47769	3.64113	5.30457	8.55647	1.88818	3.2875	3.31445	13.6348	8.82576	8.30655	1.64375	8.37327	1.64375	14.1574	1.51572	15.7027	3.57994	2.75946	1.31951	1	1.64375	1.43097	6.12777	3.72792	3.43754	10.3734	1.7411	17.5932	7.21857	6.49068	7.21857	2.16894	9.25113	2.86194	1	10.8412	6.73523	6.39458	7.28935	3.5652	4.91902
ARID2	4.04282	11.5528	11.9765	2.91369	19.1361	4.53587	24.0708	7.80907	6.54389	4.61789	7.6651	4.91902	3.9487	4.31736	2.35216	36.7339	17.97	19.2318	1.7411	25.4615	4.19296	36.9305	4.8045	37.1373	5.67382	2.93016	1.7826	2.40225	2.70192	2.56947	14.5558	5.68535	3.77635	12.7424	1.58489	13.9828	8.9924	15.0579	9.2661	2.09128	23.6269	2.70192	1.31951	42.0729	18.8515	16.8239	20.5504	3.72792	12.191
PDGFA	5.7708	10.8412	9.34531	4.53587	15.3665	6.12777	19.2647	6.85347	5.578	8.71939	13.2908	14.1352	2.75946	4.09535	4.53587	19.7462	11.17	13.4342	5.00797	19.3497	4.5216	24.185	5.21034	26.1041	10.452	6.76557	3.86636	2.14113	3.24534	2.26793	10.6868	4.02469	2	12.1359	1.55185	12.7107	5.98511	7.76468	6.6156	3.39346	19.9618	1.58489	1.51572	35.0052	14.995	11.1209	16.0036	2.63072	13.8548
NECTIN2	4.75468	15.4551	16.5654	5.02377	19.7644	3.10369	35.5793	9.16885	9.84877	5.78516	6.31964	7.83726	3.95852	4.2582	3.5652	25.7992	10.5022	16.2134	2.45951	21.9021	4.09535	38.0371	2.35216	28.4198	4.82865	1.43097	1.64375	2.55085	3.51948	2.86194	15.794	5.00797	3.77635	18.6969	1.31951	22.6546	9.6573	12.8332	8.95091	3.10369	24.1886	1.82056	1.51572	43.443	25.3715	12.5251	22.8731	3.24534	16.766
CD84	2.26793	5.24489	5.1017	1.71877	5.98511	1.7411	12.3868	2.16894	1.88818	1.97435	1.88818	2.8854	2.70192	2.26793	2.2974	16.2015	9.63791	8.84054	1.43097	9.94336	2.23685	14.4826	1.24573	16.8412	1.24573	1.1487	1.1487	1	1.24573	1.7411	3.9487	2.70192	1.7826	7.10799	1	7.05647	3.81678	6.1531	3.77635	2.14113	6.6156	1.7826	1	9.8071	4.91902	4.74288	7.27741	3.08625	4.5216
NTF3	1.88818	6.31964	3.65019	1.7411	7.59067	3.22711	9.51522	3.77635	4.41633	2	2.82523	2.35216	1.88818	1.69522	3.10369	21.4664	7.32304	10.7132	3.10369	14.1146	2.35216	18.5888	1.43097	17.5754	1.64375	1.24573	1.1487	1.1487	1.1487	2.35216	5.47689	2.2974	1.93318	9.2928	1.43097	6.18786	2.33894	3.76447	2.78652	1.64375	11.2419	1.55185	1.1487	12.0496	10.4125	10.3088	10.3879	2	6.40744
RPS27A	62.1073	139.939	127.65	57.1682	209.535	44.2595	256.824	79.6938	83.2411	88.2005	128.568	126.773	62.3099	86.6074	64.2981	401.695	154.319	230.157	33.8424	173.022	55.7921	450.25	44.5979	481.843	111.781	76.9115	46.4094	51.9743	59.459	64.0512	296.5	110.519	60.422	345.173	29.6561	388.823	208.355	255.28	172.761	21.7083	150.306	43.4049	7	315.314	178.82	126.258	179.529	23.9164	83.3091
ACTR3B	4.78939	11.1715	9.35911	3.05015	14.4714	3.05015	17.6987	4.48957	4.96725	3.40246	5.24251	4.3908	3.86636	4.58034	3.15378	30.7751	13.0541	25.265	3.24534	20.9461	4.42732	32.544	3.86636	29.4959	3.54517	2.85294	2.26793	1.88818	2.99256	2.63902	11.9377	5.47065	2.13153	17.0107	1.24573	15.572	9.20674	7.23324	6.49068	2.35216	8.32137	1.64375	1.24573	13.8741	10.3243	6.73523	7.87257	3.39346	8.68029
ICAM1	2.49146	6.431	3.59443	4.2582	6.49068	1.7411	11.7374	3.74332	1.7411	2	2.60517	4.38433	1.64375	2.86194	2.35216	22.9849	7.93004	9.69834	1.88818	10.8412	2.45951	19.7039	1.82056	21.2997	2.04767	1	1.1487	1.1487	1.51572	1.43097	6.49068	2.60517	2.09128	7.59067	2.16894	7.1926	4.28225	3.68011	5.40384	1.47577	6.31964	1.51572	1	12.5875	4.61789	5.38685	6.92067	2.09128	4.54715
IDH2	3.01709	6.56986	6.1656	3.20087	11.0031	2.35216	13.1284	3.98107	3.59443	5.78516	8.71357	6.08111	2.55085	3.84464	2.49146	26.5521	13.103	14.9194	2.60517	14.9684	5.00797	36.407	2.04767	26.3446	7.98195	4.16941	4.58443	2.82523	1.7411	2.22064	7.79612	6.50683	2.75946	9.728	1.31951	12.0731	4.70432	7.09035	4.35581	3.24534	14.1648	1.37973	1	24.0457	18.0295	7.71316	13.7992	2.04767	8.65062
CD81	19.8734	29.7063	42.8602	26.2072	55.4435	20.1556	80.4981	25.3372	25.8663	15.2453	18.9567	21.0908	15.7679	23.0235	19.1644	32.3551	18.7213	23.917	6.85347	32.9078	13.7419	79.046	7.75674	59.4842	27.449	20.6644	17.6846	12.7429	16.4013	26.4271	97.0501	25.5292	21.7585	121.623	12.0684	123.167	62.3882	79.5512	58.736	11.2072	38.0318	12.696	3.24534	66.8725	35.6308	27.2673	33.0348	25.9042	25.9762
TRAF6	2.63902	7.79612	6.81496	3.43754	10.886	4.09535	14.2714	4.44129	2.70192	3.89806	4.16941	3.43754	3.39346	5.33454	4.61789	36.3873	16.5804	21.223	2.03617	18.7337	2.86194	34.2587	2.93016	35.9433	1.88818	1.88818	1.31951	2.82523	2.63072	2.22064	10.1954	4.87166	3.12913	14.7435	1	14.1042	4.96725	8.5999	6.49068	1.64375	10.7587	3.10369	1.1487	18.3377	10.453	10.8072	11.7115	2.63902	9.59015
FANCA	2.35216	4.58034	3.67683	1.71877	6.6156	2	14.9109	3.9487	3.2875	1.88818	2.40225	2.45951	1.24573	2.26793	1.24573	19.7636	7.98195	11.7324	1.88818	9.45593	2.04767	18.9789	1.24573	19.6406	3.0219	1.43097	1.24573	1	1.31951	1.24573	3.12913	3.51948	1.64375	6.00984	1.1487	6.21061	2.93016	3.98742	4.28225	1.51572	11.1907	1.24573	1.31951	17.6954	8.65299	8.75644	9.37904	2.55085	6.73523
IL17RB	1.58489	4.89138	5.33454	2.40822	9.31681	1.31951	15.1336	3.89806	1.43097	3.24534	1.88818	2.72407	1.43097	2.04767	1.1487	23.8912	12.5938	12.6151	1.7411	10.9978	1.93318	22.8602	1.24573	25.505	3.20087	2.63902	1.43097	1.1487	1.7411	1.31951	4.11227	2.72407	1.88818	10.319	1	9.728	5.30457	4.58034	5.05479	1.51572	11.0997	1.43097	1	19.2319	9.81315	5.19396	8.19495	2.55085	6.31964
CMTM6	4.02011	19.2436	11.2021	4.22734	20.3356	2.31158	29.5477	11.6181	6.2969	4.85161	5.75265	3.36587	2.14113	3.54517	4.14598	19.2801	9.83034	13.106	2.4258	10.1916	2.35216	22.2174	3.47125	20.9298	2.86194	2.26793	1.93318	2.49146	3.43754	4.32425	23.3903	6.73173	3.43754	26.666	2.26793	27.8092	13.5191	19.488	12.3936	2.55085	13.1203	2.75946	1.31951	23.742	10.2547	9.89314	11.3197	5.33454	9.79344
LAMC3	3.16979	3.86636	4.41633	1.43097	5.88453	1.37973	8.84231	1.7826	2.82523	2.4258	2.35216	3.24534	1.24573	1.88818	2.55085	16.0835	7.56006	7.99961	1.51572	7.27656	2.37144	12.3944	1.64375	14.5288	1.31951	1.43097	1.1487	1	1.1487	1.24573	4.58034	2.49146	2.35216	4.61789	1.1487	10.2087	4.28225	6.40507	4.28225	1.31951	3.9487	1.31951	1.1487	8.25008	4.54715	6.12777	2.49146	1.90365	3.72792
CD2	2.35216	5.74753	4.89138	2.04767	8.70188	2.70192	10.9234	2.75946	1.24573	2.04767	2.93016	3.34695	1.58489	3.77635	1.71877	18.1823	7.78308	7.39063	1.43097	10	2.04767	20.2213	1.31951	16.2526	2.16894	1.1487	1.43097	1	1.1487	2.35216	3.62968	2.09128	1.58489	6.04919	1.88818	5.19396	2.16894	3.43754	3.98107	2.45951	5.51525	1.31951	1.1487	12.1966	6.87509	6.89219	6.77329	2.14113	5.54666
KRT17	5	11	12	3	13	5	18	9	6	5	5	5	3	6	2	56	23	31	3	30	5	37	6	37	3	1	1	2	1	1	18	6	1	8	1	14	9	6	8	1	8	6	1	19	7	2	8	3	4
MAPK8	3.31445	8.73885	7.35749	2.70192	12.3585	2.76632	17.4655	4.47769	4.68205	3.86636	6.31964	4.85593	2.16894	4.32425	3.15982	31.5459	16.3086	19.2378	2.09128	16.2957	4.04879	32.2305	2.95155	35.2931	3.2875	1.58489	1.64375	1.82056	3.10369	2.45951	11.7309	5.07303	2.09128	14.5983	1.1487	13.8186	7.13412	9.0657	6.40507	1.88818	12.2936	2.16894	1.31951	22.1505	10.5806	9.20947	15.6623	2.70192	8.59111
MAPK8IP1	3.4641	9.79796	10.4881	1.41421	12.8452	1.73205	13.6382	5.91608	3.87298	2.44949	1.73205	1.73205	1	4.89898	1.41421	18.7617	9.89949	15.7162	2	15.9687	3.4641	28.1425	1.73205	19.3391	2.82843	1	1	2.44949	2.44949	4.89898	15.9687	5.91608	4.24264	23.2379	1.41421	22.5832	12.9615	12.2474	15.4919	2	8.94427	3	1.41421	15.8114	10.9545	12.7279	11.3137	1.73205	7.93725
RAD21	6.09335	19.3049	19.9409	6.72157	29.4654	4.81645	39.1732	8.48745	9.27924	4.58034	6.69391	7.01104	8.59111	8.45467	5.82739	39.5547	21.0614	32.303	3.24534	26.4499	7.10799	52.1345	4.24964	52.5245	5.50156	3.24534	2.55085	2.45951	5.78516	6.51751	37.3502	10.4962	5.46169	47.0694	2.75946	46.8953	21.9516	28.0372	26.0985	3.80731	33.6597	8.34624	1.43097	60.0814	31.861	18.4934	32.0406	4.47769	15.0726
CTAG1B	2.82843	7.93725	3.74166	1.41421	11.5326	1.41421	12.49	1.41421	2	2	3.74166	3.16228	1.41421	3.4641	1.73205	17.0294	17.3205	14.2829	3.16228	15.8745	6.32456	32.8634	3.16228	21.3307	2.44949	1	1	1	1	1.41421	10	4.89898	4.47214	10.583	2	11.4018	4.24264	5.19615	5.19615	1.41421	8.77496	1.41421	1.41421	13.0767	8.77496	12.6491	9.38083	2.44949	7.74597
ABCF1	3.9487	10.984	10.3536	2.99256	16.2885	3.80731	17.0137	7.35749	5.80642	1.43097	5.12045	3.51948	2.82523	6.1531	3.2875	29.2992	14.3255	15.3493	2.35216	16.7191	3.81678	26.2569	2.70192	25.7377	2.78652	2.68674	1.97435	1.88818	2.16894	2.70192	12.8432	5.78516	2.93016	21.6906	1.43097	21.4654	7.90868	10.3879	11.6181	1.97435	17.0514	2.04767	1.64375	28.4752	14.2981	11.5703	17.8418	2.4258	10.6591
THY1	12.1539	4.91902	5.30457	12.3143	8.35266	11.7043	12.9511	3.39346	2.95155	3.31445	3.34695	3.08625	1.88818	3.49971	3.12913	22.7414	13.5003	9.24021	6.25879	10.3879	4.12892	17.5544	2.26793	18.6022	2.49146	1.43097	1	1.55185	1.43097	3.46572	8.04939	3.9487	2.70192	9.63791	2.60517	10.1581	7.15988	8.50687	7.06805	12.1257	13.7488	1.24573	3.51948	22.7103	7.61462	8.65299	10.1551	30.5254	12.0939
MMP7	1.51572	3.45175	2	2.60517	3.72792	1.43097	4.41633	3.06389	1.43097	2.45951	2.35216	3.54517	1	2.04767	1.43097	6.91753	5.33454	7.33054	1.31951	8.30881	1.82056	14.3368	1	10.2087	2.53652	1.31951	1.1487	1	1	1.1487	3.86636	1.71877	1.64375	4.58034	1	6.02206	2.63902	3.47125	2.2974	1.24573	6.40174	1.31951	1	8.07439	4.58034	7.13412	5.00352	2.51189	5.95679
LEFTY1	1.64375	3.66361	4.47769	1.7411	4.61789	1.58489	13.1368	1.64375	1.97435	4.41633	7.58391	6.72157	1.64375	2.55085	2.49146	18.5614	7.41818	7.81551	1.31951	8.94292	1.7826	12.3354	1	19.6301	8.59111	2.16894	2.60517	1.1487	1.51572	1	5.82739	4.28225	1.1487	7.45972	1.31951	6.37871	2.37144	4.47769	3.34695	1.7411	11.2903	1.43097	1	24.7	13.0615	9.12774	11.8655	2.45951	7.52895
MAPK8IP2	2.99256	8.50664	9.60853	2.49146	17.2419	3.30109	24.3163	8.29061	8.8536	1.7826	2.63072	3.88058	2.80936	2.78652	3.16979	23.0796	13.616	15.3923	1.55185	19.5143	4.02011	29.8006	1.93318	25.4566	2.76632	1.1487	1.43097	1.24573	1.64375	1.93318	9.79774	5.93277	1.31951	11.2207	1.37973	12.2689	7.55233	8.33881	8.42058	1.31951	8.02407	2.56947	1.24573	17.4605	9.44751	9.23908	8.08565	1.64375	4.64398
PDGFC	1.43097	4.64398	5.37827	1.43097	5.30457	1.97435	6.6454	2.49146	1.71877	3.10369	4.12892	4.68205	1.31951	1.64375	1.31951	22.6905	10.1365	11.7374	1.7826	15.6982	4.98292	30.9364	3.0219	35.2153	1.97435	2.04767	1.31951	1	1	1.51572	2.70192	3.06389	1.43097	3.10369	1	5.25306	2.35216	2.45951	2.82523	2.49146	5.69679	1.1487	1.55185	13.8413	5.6327	8.26685	7.05647	4.45964	6.6454
KRT7	1.81712	5.45136	5.769	1.25992	7.55953	1.44225	8.43433	3.82586	1.81712	2	3.82586	5.64622	1.81712	2.15443	1.44225	18.4103	6.21447	9.73996	1.81712	11.657	2	20.4626	1.44225	14.0102	1.5874	3.1748	1	1.44225	1.25992	1.25992	12	4.12129	1.25992	7.55953	1	7.82974	2.62074	2.62074	3.63424	1.25992	8.43433	1.25992	1.44225	15.2835	9.3561	7.73061	6.8399	1.25992	5.64622
RORC	3.9487	13.8351	9.84316	3.06389	22.8154	3.88234	32.6699	9.96167	7.45972	4.64398	4.47769	4.98292	4.55461	6.60806	3.24534	31.1105	13.9424	22.6925	1.88818	24.8321	5.7708	42.765	3.39044	31.1532	5.53265	1.51572	1.58489	2.2974	2.95155	4.70432	26.8968	7.35367	3.16979	28.3513	1.51572	21.723	25.1509	27.2385	16.5506	1.97435	7.91705	1.88818	1	18.4765	6.82881	7.23653	8.65299	2.86194	6.87509
MLLT3	3.5652	8.62129	5.82739	3.0219	14.281	3.20087	18.8268	4.31736	2.35216	2.70192	2.04767	4.85593	1.31951	4.07234	1.31951	29.6116	14.9488	18.0723	2.49146	17.7583	4.31736	35.7738	2.51189	29.0591	3.27717	1.1487	1.55185	1.31951	1.1487	2.55085	6.14133	3.95852	1.7411	6.2457	1.31951	11.9126	4.8045	5.65047	2.4258	1.7411	10.6268	1.1487	1.24573	13.5632	8.73387	6.9425	8.53441	2.70192	6.02206
TFRC	2.16894	7.01683	5.59034	1.51572	14.2298	3.2875	15.1047	4.83635	3.80731	2.26793	3.0219	5.07756	2.51189	4.45761	2.2974	19.9498	11.2003	9.92067	2.35216	10.0159	2.16894	19.2052	1.88818	18.9719	2.40225	1.55185	1.1487	1.24573	1.1487	1.7826	8.83267	3.24534	1.43097	11.8056	1.1487	10.9878	6.64293	8.13926	6	1.24573	10.9591	2.04767	2.04767	22.4799	9.37579	11.7766	15.6173	2.70192	8.67535
PPP2R2B	3.9487	10.5111	6.87509	2.04767	16.7443	2.04767	18.3959	4.85593	4.16941	1.88818	1.64375	2.60517	1.1487	1.43097	2.14113	28.7688	13.1494	20.0364	2.04767	24.5437	2.68674	32.2461	1.93318	34.0109	1.31951	1.1487	1.31951	1.64375	1.43097	2.49146	9.90775	3.68011	2	11.2497	1.1487	14.6326	5.71096	6.6601	4.91902	1.64375	10.2133	1.64375	1.1487	14.7988	9.34184	5.50156	7.34544	2.22064	5.26143
FADD	2.45951	5.07303	3.64113	1.88818	7.6651	1.97435	14.7286	2.93016	2.60517	1.7411	2.18672	1.64375	1.7411	2.75946	1.31951	18.8952	9.0657	12.3118	1.71877	14.8361	2.75946	22.9278	1.55185	17.5256	4.09535	1.24573	1.31951	1.31951	1.43097	2	9.09903	3.43754	1.64375	8.82279	1.43097	8.97027	4.91902	6.57094	4.12892	1.64375	9.88498	1.58489	1.43097	15.89	7.59933	8.76866	7.69614	2.63902	6.0438
ABCB1	6.34575	16.5438	22.5773	5.40665	27.9801	2.95418	41.5851	11.8848	9.39051	2.70192	2.95418	4.31736	1.51572	2.16894	1.43097	16.4045	7.63356	10.3296	1.64375	14.4796	2.51189	18.6693	1	14.3894	2.66727	1.1487	1	1.43097	1.1487	3.06389	11.0214	2.99256	1.82056	13.194	1	20.9482	3.59443	8.84231	7.63826	2.35216	6.89219	1.7411	1.1487	15.4735	7.23324	10.452	7.02834	2.35216	9.16545
ALDOC	1.88818	4.85593	4.74288	2.16894	7.45584	3.17767	11.3661	4.12892	1.51572	1.7411	2.72407	3.86636	1.88818	2.82523	3.24534	23.0697	10.5111	8.02407	2.23685	14.7897	3.72792	21.091	1.88818	17.9819	2.04767	1.7411	1.43097	1.64375	2.4258	1.31951	5.47065	3.31445	1.24573	10.4752	1	8.70188	6.69391	4.35581	3.9487	1	8.08565	1.31951	1	12.7107	5.12278	8.73387	8.48576	2.26793	6.75955
PRKACA	6.57843	14.3749	15.1032	4.85593	23.6885	6.73523	38.3156	12.886	9.86859	2.99256	4.41633	5.49104	2.70192	4.74288	5.11462	24.5858	12.218	11.8887	2.70192	17.3414	3.2141	38.3433	2.91369	30.6212	4.26063	1.88818	2	3.43754	3.59443	4.35136	22.9078	6.08111	6.6156	27.7046	2.51189	26.7429	16.0679	15.0037	15.0995	3.43754	11.1768	3.9487	1.24573	22.5008	10.406	10.0778	11.607	3.86636	8.53758
TGFB1	5.59034	14.7737	12.6785	4.70432	17.5565	6.91753	23.413	8.06873	7.78046	1.51572	2.29017	2	2.63902	1.88818	2.81256	13.2808	6.98536	4.76248	1.43097	8.46872	4.38433	14.5983	1.93318	16.077	1.88818	1.82056	1.7411	1.55185	2.45951	2.35216	10.15	2.78652	2.04767	13.2312	2	13.8193	8.35266	7.41024	6.08111	4.4687	13.3879	1.43097	2.2974	22.9164	12.0062	12.1663	8.78806	7.25936	16.1871
FOXO4	1.88818	2.35216	2.63072	1.31951	7.55663	1.88818	7.70841	2.45951	2.70192	2.86194	2.82523	2.51189	1.51572	1.51572	2.04767	11.0711	4.74288	7.25936	1.31951	6.12777	1.31951	15.2066	1.1487	13.9721	2.35216	1.1487	1.24573	1.31951	1.31951	1.43097	4.28225	3.03143	1.88818	5.01368	1.1487	6.23303	3.34695	2.99256	4.38433	1.1487	5.48177	1.1487	1.1487	11.9212	5.46169	6.47027	4.64398	2.04767	7.06805
CMA1	1.64375	6.27384	6.40744	1.88818	5.93953	2.16894	10.6217	3.43754	2.26793	2.26793	1.64375	1.97435	1.1487	1.97435	1.43097	16.926	8.72437	13.639	1.7411	12.1389	1.43097	17.0529	1.1487	16.6176	1.31951	1	1.31951	1	1	1.64375	5.95679	1.88818	1.31951	5.96629	1.1487	6.31964	3.0219	2.35216	3.89806	1.1487	5.62193	1.51572	1.24573	11.2788	3.03143	4.96725	7.23653	1.43097	4.89138
IL13RA2	2.60517	7.31887	3.84464	2.66727	13.9821	2.60517	8.13556	2.26793	1.64375	1.43097	2.26793	1.43097	1	1.1487	1.1487	10.9082	5.00797	4.8045	1.82056	9.54432	1.64375	10.571	1.24573	15.3338	1.24573	1.43097	1	1	1.1487	1.24573	4.3597	2.60517	1	4.58034	1.31951	5.57304	2.49146	3.72792	2.35216	1	2.86194	1.1487	1	5.6327	3.72792	5.26612	3.84464	1.7826	3.72792
LAIR1	2.04767	5.14352	4.53587	2.49146	7.90151	3.27717	9.11734	3.31445	2.35216	1.93318	3.10369	2.68674	1.64375	1.88818	1.88818	15.9637	8.24125	9.04643	1.94729	8.24403	3.06389	17.7446	1.31951	17.8545	2.14113	1.64375	1	1.55185	1.51572	1.88818	4.68205	3.89806	1.1487	3.5652	1	6.02206	3.59443	4.44129	1.64375	2.18672	7.26583	1.24573	1	12.3106	6.12777	5.18403	5.83258	3.43754	6.17801
MYD88	4.52702	6.44742	10.2528	2.78316	10.0199	2.91295	12.1175	3.80675	2.37841	1.68179	2	4.28139	1.56508	2.21336	2.91295	17.657	7.7971	9.39774	3	6.44742	1.77828	18.627	1.41421	17.5331	2.91295	1.41421	1	1.86121	1.41421	2.21336	5.95789	5.58363	1.86121	10.0025	1.41421	6.6874	4.16179	4.57998	3.72242	1	4.68069	1.31607	1.68179	12.3459	4.16179	6.44742	6.70074	2.71081	6
TERT	1.64375	5.1017	5.50156	1.43097	5.93953	1.97435	10.3734	2.91369	1.88818	2.16894	3.43754	3.06389	1.51572	2.09128	1.55185	22.5079	7.2902	9.47164	1.64375	14.0084	3.64113	18.303	1.88818	18.1981	2.04767	1.51572	1	1	1.43097	1.31951	4.11227	2.55085	1.1487	6.09335	1	7.1926	3.16979	3.86636	1.58489	1.7826	6.47027	1.64375	1.1487	12.1731	5.48177	7.54802	8.33881	2.75946	5.30457
NGF	2.04767	6.00984	5.96629	1.1487	8.11906	1.88818	12.0939	3.10369	2.26793	2.49146	3.03143	2.35216	1.31951	2.09128	1.82056	26.151	15.998	16.8203	3.20087	13.0562	2.35216	21.635	1.64375	28.2292	1.64375	1.7411	1.1487	1.1487	1	1.31951	5.69679	3.24534	1.31951	6.21061	1.1487	7.59067	3.2875	4.04282	2.70192	2.45951	5.31061	1.24573	1	14.7083	4.66318	5.02377	5.74753	2.70192	4.44129
TMEM163	3.31445	8.83267	3.9487	1.64375	9.54432	2.04767	13.1397	3.06389	2.68674	2.26793	2.78652	3.70697	2.04767	3.4461	3.10369	15.6252	7.75232	8.38593	1.7411	9.32635	2.99256	18.0801	1.93318	13.249	3.16979	1.55185	2.16894	2.63902	3.59443	2.35216	19.195	3.67683	2.45951	24.757	2.35216	27.3861	14.2752	11.8723	13.2686	1.51572	8.96265	3.10369	1.1487	14.6059	7.04263	5.86031	3.88058	2.86194	4.89417
CIC	6.21061	15.1737	8.91928	4.78939	21.5474	4.22734	28.0692	10.6004	5.30457	2.35216	4.04282	3.51948	3.12913	6.12777	2.37144	25.3365	12.5302	15.801	1.58489	23.9266	1.7411	38.0039	2.35216	33.3627	2.82523	2.70192	1.51572	1.51572	3.06389	5.37827	13.8578	4.81645	3.59443	21.1186	1.64375	24.2349	11.2085	11.4472	12.3354	3.12913	16.9792	2.63072	1.43097	29.3469	14.8441	12.3868	14.7233	3.70697	12.5477
FUT4	1.64375	3.72792	3.27717	1.88818	5.00797	2.78652	9.44751	1.31951	1.58489	3.68011	3.2875	1.97435	1.43097	2.2974	1.31951	16.2878	8.72437	9.43694	1.1487	5.44814	1.82056	15.4003	1.31951	16.5587	1.43097	1.7826	1.1487	1.1487	2.04767	1	5.98511	1.24573	1.31951	6.94612	1.51572	7.22269	3.10369	5.14352	4.12892	1.31951	6.23859	1.1487	1	15.5024	6.87866	7.8328	6.60806	1.64375	5.75265
PSMD7	4.65426	9.99584	9.96536	3.2875	17.3124	3.75848	22.0215	7.87958	6.55433	2.09128	5.94483	4.41633	3.51948	5.42617	5.14352	24.823	10.453	9.71187	2.93016	18.7499	3.10369	31.4636	2.26793	26.6417	4.28225	1.97435	1.64375	2.04767	2.55085	3.9487	16.1488	6.62268	2.35216	17.4822	2	20.0898	13.0342	11.7166	9.70701	2.76632	12.9633	1.51572	1.31951	19.6639	11.3476	9.55298	13.2723	2.72407	7.47233
SOS2	3.24534	11.0436	7.86965	1.64375	15.6796	3.27717	19.5869	5.578	3.83081	4.12892	2.72407	4.58034	3.22711	3.77635	3.10369	22.1255	8.76866	16.1231	1.58489	15.3113	2.78652	22.3701	1.88818	24.2967	3.43754	1.82056	1.24573	1.51572	2.2974	2.70192	11.1336	6.21061	3.81678	15.6387	1.24573	17.3124	11.0305	10.3505	7.87257	1.43097	11.3549	1.7411	1	18.6791	9.57878	11	9.78835	2.70192	9.0943
C5	2.35216	10.5497	8.84054	2.93016	13.885	2.04767	20.233	5.33454	3.12913	2.16894	6.04919	4.70432	2.04767	1.71877	2.49146	20.0377	10.2577	10.7587	1.58489	10.9415	3.72792	15.2495	1.24573	17.7467	2.40225	2.26793	1.93318	1	1.24573	1.88818	4.07234	1.88818	1.64375	6.75264	1.1487	7.50187	4.02011	2.16894	4.19296	1.7411	6.55433	1.51572	1	13.4101	4.96725	6	6.85347	4.04282	6.78692
PIK3CG	1.7826	5.1017	5.21034	3.16979	4.64398	1.64375	12.696	2.04767	1.88818	2.8854	3.51948	3.16979	1.7411	2.35216	2	16.9422	7.43239	13.0674	2.26793	8.08265	2.35216	15.1868	2.35216	11.9819	2.11179	2.40225	1.7411	1	1	1.88818	3.76447	2.22064	1.24573	5.1017	1.1487	6.18786	2.85294	2.99256	2.82523	1.31951	4.70432	1.55185	1	9.12774	5.14352	5.98823	5.96629	3.20087	4.04282
FASLG	1.82056	7.27741	4.78939	2.60517	10.7926	1.88818	13.0541	2.45951	2	3.72792	3.59443	2.49146	1.31951	1.43097	1.43097	21.4617	7.90151	8.97027	1.24573	9.02591	1.64375	18.7337	2.49146	14.7131	2.2974	1.1487	1.1487	1.71877	1.43097	1.51572	3.17767	1.64375	1.31951	5.93953	1.24573	5.30457	4.09535	4.85161	2.40225	1.51572	6.38161	1.51572	1	12.8825	4.38433	6.55433	6.87866	1.64375	3.06389
GDF15	2.72407	6.51751	8.27838	2.70192	8.24403	2.16894	12.8028	2.70192	4.19296	4.70432	4.47769	3.74332	1.82056	1.55185	2.16894	13.3878	5.26143	7.52895	1.88818	8.58581	2.16894	15.8423	2.16894	15.1267	2.04767	1.43097	1.1487	1	1	2.35216	3.47125	2.16894	1.31951	6.03418	1.1487	6.45997	1.7826	2.60517	2.09128	2	12.1162	1.58489	1.31951	19.8468	10.9581	7.89756	11.4639	2.2974	8.37425
ASL	3.43754	11.7691	9.8875	2.04767	17.5129	3.34695	22.5879	6.28413	4.38433	3.84464	3.96502	4.33789	1.43097	4.32425	2.04767	17.6645	10.9476	11.3936	2.35216	18.2641	2.75946	22.8561	3.54517	26.7827	2.70192	2.75946	1.31951	1.64375	2.35216	2	9.88498	3.89806	3.43754	16.9437	1.1487	20.5504	6.31964	7.94976	5.00797	1.43097	13.1686	2.66727	1.58489	24.1954	10.3662	10.6355	12.1376	2.45951	8.91016
FGF21	2.04767	6.31964	2.16894	1.64375	6.9425	2.45951	12.7574	2.40225	2.86194	2.60517	3.5652	2.22064	1.64375	2.70192	1.64375	17.9552	9.30852	9.07173	1.64375	10.1551	2.26793	14.0485	1.43097	19.378	1.88818	1.31951	1	1.51572	1.1487	1.31951	5.83258	2.22064	1.24573	4.93126	1	6.27771	1.7826	3.54517	2.45951	2.70192	6.00984	1.1487	1.31951	13.0056	6.17251	8.09908	6.6601	2.04767	4.22357
TXNIP	10.6843	12.8825	9.77182	6.51751	24.2203	6.48561	24.9309	8.97767	4.44129	6.37871	8.63472	6.4579	15.657	20.1235	9.16069	94.8625	44.7626	65.1153	11.4861	59.4193	20.2684	139.24	9.4907	127.341	23.6444	10.5555	7.63356	11.4219	13.1397	36.5614	109.856	30.6639	28.258	125.298	9.20524	84.5692	90.4373	108.578	62.8568	10.718	26.0535	11.4078	2.76632	41.9425	21.8664	21.2725	22.3259	13.7364	18.5896
ICAM3	2.22064	6.49406	3.72792	2.04767	10.2257	2.16894	15.7232	3.86636	3.47125	3.10369	4.04282	4.61789	1.97435	2.2974	1.51572	14.3025	8.61738	7.34544	2.60517	9.15044	2.55085	19.4237	2.40822	14.4423	3.11652	1.7826	1.43097	1.24573	2.99256	1.1487	6.87509	2.16894	1	7.25936	1.1487	6.97119	2.55085	3.43754	5.67382	2.60517	8.97027	2.04767	1.31951	15.329	11.0129	8.08565	7.70206	2.60517	6.18786
C5AR1	1.58489	4.11227	6.35534	2.37144	7.32304	1.88818	13.4628	2.99256	3.47125	2.82523	2.82523	3.39346	1	2.72407	1.7411	19.2092	6.31964	6.89644	2.35216	8.44053	1.31951	17.8638	1	15.7303	1.88818	1	1.1487	1.51572	1.51572	2.49146	3.67683	2	1.31951	7.15988	1	6.75955	2.14113	6.12777	3.10369	2.09128	5.74165	1.31951	1.31951	18.5175	6.85347	6.80128	6.6454	4.12892	7.15988
TNFSF12	4.9984	11.6548	10.5533	3.2875	16.2598	3.75848	20.5062	3.64113	4.3908	2.78652	6.8038	8.17355	2.99256	6.09335	3.28921	30.0367	14.7262	11.9436	1.7411	16.1165	3.17767	27.1137	2.26793	24.2849	4.96725	2.70192	1.88818	2.26793	2.04767	2.78652	14.1216	2.4258	2.95155	17.1535	1.43097	17.376	6.98603	10.6268	6.43287	2.4258	7.6651	3.89806	1	12.5256	8.81922	7.47233	7.82834	3.59443	7.56006
WNT10B	2.16894	6.09335	2.95418	1.7411	7.98195	2.35216	11.6181	3.06389	2.45951	3.24534	3.43754	3.08625	1.64375	2.22064	1.71877	12.5546	7.53566	7.79222	1.97435	12.6393	1.93318	17.5371	1.55185	20.9341	1.24573	1	1.24573	1	1.1487	1.51572	4.18256	2.82523	1.24573	6.79209	1.1487	6.42162	2.35216	4.19296	2.45951	2.16894	5.96629	1	1	13.1569	6.21061	5.67382	6.94869	2.16894	6.27384
CAMK2B	2.04767	11.312	11.0162	3.76447	19.834	2.35216	29.0995	8.76866	5.30457	2.23685	1.93318	3.76447	3.5652	3.24534	3.9487	29.4894	14.0583	16.9215	3.24534	37.8899	3.54517	43.8039	2	40.752	2.2974	1.7411	1	4	2.66727	3.98742	25.5599	6.49068	4.10806	31.0895	1.7826	36.8161	18.9119	27.4788	15.631	1.93318	8.55647	2.99256	1	14.4335	5.18403	6.70977	8.71939	2.40225	7.16626
RNF43	2.04767	8.72437	5.37348	1.88818	10.9301	1.43097	14.6739	5.59034	4.12892	1.64375	3.10369	3.11652	1.31951	4.2582	2.16894	21.7987	8.39029	12.9405	1.88818	15.227	2.99256	22.8624	2.22064	21.1314	2.04767	1.31951	1.64375	1.64375	1.1487	1.51572	6.94869	4.16941	1.58489	11.6523	1.1487	14.2436	4.81645	5.83707	7.63356	1.88818	24.7913	2.04767	1.1487	50.4356	24.8188	20.1273	30.6732	3.10369	15.7539
PIK3CD	2.70192	5.82739	5.82739	2.70192	7.63073	1.51572	12.8164	4.16941	1.55185	1.88818	3.62968	2.22064	2.09128	1.88818	2.70192	23.4155	10.2034	11.551	1.64375	14.992	2.93016	23.9119	2.45951	25.2484	2.04767	1.64375	1.1487	1.88818	1.1487	1.88818	6.72157	2.49146	1.31951	6.38161	1	9.34531	3.51948	5.38685	2.93016	2.04767	6.40174	1.31951	1.1487	13.7085	6.0438	7.27542	5.65047	1.7826	6.1433
IFNA1	7	13	8	2	11	4	12	1	8	3	8	9	3	7	2	25	14	18	5	14	6	24	5	25	3	1	2	1	2	1	5	1	1	4	1	2	4	6	6	3	3	1	1	13	9	9	8	3	3
FLNB	7.94976	28.5365	24.1778	6.17801	35.7771	4.68952	49.864	15.7451	11.4388	6.06257	8.28348	9.86648	3.12913	7.22269	5.47689	40.4237	19.6278	29.6071	3.4822	17.4221	3.10369	42.4808	3.67683	36.3089	5.88453	2.35216	1.51572	2.70192	3.67683	3.34695	28.6668	8.84054	4.12892	36.5432	1.43097	51.1279	19.6091	17.4244	20.218	2.04767	17.3124	6.1531	1.1487	33.3642	17.0752	13.6617	19.6029	3.76447	13.7003
CD46	9.48683	48.0625	45.2548	10.9545	57.3847	9.94987	84.303	31.1288	22.5832	9.79796	9.89949	9.16515	3.16228	4.69042	6	30.9839	14.4222	18.9737	3.16228	22.2036	4.24264	36.2767	3.4641	46.4327	9.89949	3.16228	1.73205	5.65685	4.89898	8.7178	38.9615	8.06226	9.53939	63.2139	2.82843	70.4202	23.2379	32.4962	25.6905	4.47214	31.8119	10.3923	1	61.1637	27.7128	20.7846	24.6779	3.16228	17.6635
CX3CL1	3.12913	7.10799	4.96725	3.62968	7.94616	2.8854	9.89877	3.43754	2.99256	1.88818	3.10369	3.24534	1.43097	1.43097	1.51572	18.2012	6.89219	7.13412	1.64375	6.38834	2.60517	20.3542	1.7411	21.677	1.97435	2.04767	1.1487	1.1487	1.31951	1.55185	4.64398	4.04282	2.99256	8.9832	1.31951	9.47685	2.11179	5.07303	5.19396	1.64375	6.78692	1.43097	1	12.7574	6.85347	4.16941	8.06022	1.64375	5.40665
CXCL1	3.98428	9.80433	5.56632	3.0274	12.6084	1.86121	18.0551	3.0274	3.16228	3.85129	2.71081	1	1.77828	3.80675	2.91295	27.7233	14.3259	13.3564	2.63215	12.3203	3.53412	26.2181	1.56508	27.2971	2.54573	1.41421	1	1.86121	1.41421	1.18921	4.48605	4.09062	2.44949	7.47375	1.49535	8.75678	4.5162	4.65116	3.08007	1.77828	6.77912	2.05977	1	15.0047	6.51356	5.67882	10.2809	2.63215	6.2997
POLR2A	6.46787	20.6125	21.7476	5.67382	30.7165	5.40384	38.9189	11.7043	8.93741	5.33454	7.7888	4.44129	4.28225	7.06082	2.70192	27.1028	15.8533	18.7286	2.45951	23.4537	5.80906	40.63	2.8854	30.1315	4.44129	2.60517	2.16894	4.56387	3.98742	6.06257	27.5287	7.24548	3.9487	34.5282	1.88818	34.8227	17.3839	21.8313	17.5224	4.16941	19.6748	5.98823	1.24573	36.9529	20.2213	15.1644	21.0352	3.51948	16.1215
PVRIG	5.1017	24.9599	19.6297	5.66297	32.0109	4.59479	43.122	17.31	10.4631	4.89138	7.63356	5.16478	5.87851	7.30037	5.50156	44.2921	28.9714	26.891	6.04919	30.6101	3.77635	47.9058	3.47125	43.3997	5.70588	2.16894	2.16894	2.35216	4.36467	6.18786	23.4941	9.12774	5.93953	45.9307	1.64375	29.2693	25.9274	25.5681	16.5412	1.97435	20.9055	2.26793	1.1487	29.8468	14.4796	15.7526	18.7173	2.99256	11.519
THBD	4.31736	6.09335	3.24534	2.82523	9.8071	3.36587	13.5672	3.10369	2.99256	3.89806	5.51892	5.65047	7.52895	6.1531	3.9487	16.8356	5.00797	10.9945	1.24573	10.5283	1.7411	20.7199	2.86194	23.0378	3.24534	2.86194	1.64375	2.04767	2.2974	2.2974	16.9409	7.36022	4.22734	17.048	1.31951	12.5754	12.9633	12.7502	10.3505	1.64375	9.11502	1.24573	1.64375	19.5533	13.2859	10.0381	11.3829	2.04767	7.87257
PTEN	6.12777	18.552	18.2451	7.23653	25.2027	6.54389	33.0748	15.7188	8.71939	9.60853	8.76866	12.4212	5.90835	8.11906	7.69614	51.1112	24.6761	36.0971	5.50156	34.3152	17.291	68.3265	9.54432	63.8144	7.47439	5.43903	3.36587	3.46572	5.90835	7.6651	27.3989	10.9082	7.03896	32.7345	6.1085	41.3386	22.5189	22.2528	21.5953	2.60517	15.3464	5.66453	1.51572	27.3529	14.6496	12.0741	12.6785	4.91902	11.4893
EIF2B4	5.07303	11.111	10.279	2.56947	16.7485	2.99256	26.5347	8.96516	7.25936	3.36587	4.28225	5.2233	1.47577	4.91902	2.82523	25.7899	12.3822	14.5469	1.7826	20.5548	3.06389	31.9265	2.26793	25.2986	3.36587	1.31951	1.24573	2.14113	2.91369	2.49146	14.2939	4.58034	1.88818	18.0904	1.64375	17.0798	8.76866	8.17463	8.11076	2.45951	12.5267	2.14113	1	21.9664	9.52496	9.6329	10.0725	2.66727	8.76541
FGF10	2.09128	6.26244	4.56387	1.64375	6.9282	1.69522	6.64009	4.70432	2.63902	3.72792	3.40246	4.53587	2.16894	3.06389	2.23685	20.3938	11.2249	9.54085	1.31951	13.9205	3.51948	18.6841	1.94729	20.4058	2.86194	1.88818	1.31951	1.51572	2	2.16894	7.55663	1.8556	2.55085	4.06942	1	6.23574	5.03627	4.86881	4.86881	2	5.99257	1.51572	1	11.9819	8.25784	6.9035	6.0438	2.35216	4.8045
ADA	2.70192	6.93145	3.24534	2.16894	7.51696	1.97435	12.9345	3.86636	1.88818	2.99256	3.39346	3.65019	1.51572	2.99256	2.93016	19.6195	10.6129	10.8963	2.09128	14.959	3.10369	20.5855	1.71877	17.8858	2.86194	1.43097	1.24573	1.24573	1.7411	1.31951	4.28225	1.51572	1.31951	9.27924	1	5.26143	4.47769	4.89138	4.91902	2.26793	8.24125	1.31951	1	14.6562	10.172	8.30881	7.96214	2.63902	7.23324
CXCR3	2.22064	5.53265	1.71877	2.49146	5.60744	1.58489	10.4631	3.06389	2.55085	2.45951	1.51572	1.1487	1.31951	2.26793	1.31951	11.4177	4.54715	7.16626	1.24573	9.34955	2.16894	13.9707	1.1487	14.6985	1.88818	1	1.43097	1.31951	1.1487	1.1487	5.83258	1.7826	1.1487	3.66361	1.24573	4.53587	3.86636	4.68952	3.34695	1.64375	7.01104	1.43097	1.1487	9.56544	5.26143	4.53587	6.80799	2.86194	3.57994
IRS1	2.78652	9.94631	4.74288	2.16894	10.8412	3.72792	17.8968	4.64398	3.98742	3.65019	2.82523	2.26793	1.51572	4.07234	1.64375	18.5695	8.41676	10.8566	1.82056	11.8363	1.94729	23.2898	1.64375	22.0012	3.43754	1.24573	1.64375	1.51572	2.2974	2.63902	8.19495	3.43754	1.31951	11.3549	1	12.6505	5.1017	4.12892	7.0074	2.82523	10.4731	1.64375	1.24573	18.5175	8.36471	7.79612	8.44714	2.35216	8.53758
RRAS2	2.45951	10.2547	6.20738	3.20087	9.67335	2.22064	13.4529	3.51948	3.59443	4.22734	4.96725	6.9425	1.7411	2.16894	2.99256	31.5741	13.2572	15.0224	2.04767	16.692	3.5652	30.4865	2.60517	26.779	3.80731	2.99256	1.37973	1.1487	1.43097	1.31951	7.96374	3.10369	2.26793	9.87806	1.1487	11.1993	5.19396	5.78516	3.24534	2.22064	6.74879	1.64375	1.1487	14.7204	5.53265	7.03896	6.91753	2.49146	4.04282
CDKN1C	3.43754	7.59067	6.23859	4.02469	7.98195	1.24573	9.49611	3.39346	1.7411	4.02469	4.76791	4.59659	3.93628	7.28935	4.47769	19.0872	9.9234	12.3494	2.23685	14.5197	2.82523	24.1799	2.16894	23.2589	2.40225	3.64113	1.43097	2.40225	2.60517	7.06805	35.1836	6.09335	5.67382	40.8851	1.51572	26.4954	32.7169	36.2123	20.246	2.86194	13.1494	3.80731	1.1487	24.5343	10.6468	7.13041	11.9094	3.89806	10.9735
TCL1B	1.7411	6.33957	4.96725	2.70192	10.8523	1.7826	12.0496	3.20087	3.5652	2.78652	4.12892	2.23685	1.24573	1.88818	2.75946	20.9004	9.83804	13.4333	1.43097	11.6652	2.26793	24.2719	1.64375	22.8056	2.68674	1.24573	1.1487	1.1487	1.43097	1.31951	3.20087	3.9487	1.1487	5.88453	1	6.91753	3.39044	4.59927	3.39044	1.51572	6.1433	1	1	16.9304	7.78046	9.71187	6.23303	2.49146	7.00341
SMAP1	2.04767	6.12777	5.95679	3.68011	13.8405	1.7826	16.5877	5.53265	5.30457	4.28225	4.93126	5.70588	1.7826	2.86194	4.12892	20.7758	9.34184	13.0621	2.95418	12.7935	2.82523	20.2464	2	23.386	5.2233	2.55085	1.64375	1.51572	2.22064	2	9.66282	4.12892	1.43097	14.1226	1.43097	10.4202	5.19396	10.9415	6.67286	1.7411	9.36411	2.26793	1	16.084	11.0534	9.728	10.5082	3.24534	7.97484
OASL	1.71877	6.99942	4.09535	1.88818	8.19069	1.64375	14.4454	4.33789	3.24534	1.51572	3.86636	1.7411	1.64375	3.20087	2.09128	14.4914	9.94336	10.9476	2.04767	11.6961	2.49146	23.2378	1.88818	19.5802	1.31951	1.37973	1.1487	1.24573	1.7826	1.64375	3.47125	2.45951	1.7826	6.31964	1	6.20738	3.86636	3.54517	3.16979	2.2974	6	1.1487	1	13.7069	6.60218	8.45467	7.60746	1.88818	6.1531
CD70	1.82056	4.28225	3.76447	2.16894	7.39063	1.64375	10.8744	3.12913	2.78652	1.64375	2.60517	2.86194	1.64375	3.20087	2.35216	23.0357	9.37904	10.1776	1.7826	11.1336	1.51572	18.1652	2.26793	17.974	1.31951	1.1487	1.1487	1.1487	1.31951	1.88818	4.04282	1.93318	1.24573	6.60806	1.1487	8.94698	6.78692	3.86636	2.8854	1.7411	4.81645	1.43097	1	13.7085	6.00984	7.94616	6.12777	2.55085	4.07234
CCL14	1.44225	3.55689	3.41995	1.81712	7.23043	1.25992	10.8407	3.91487	1.81712	1.25992	1.25992	2.8845	1.44225	1	1.44225	17	7.66309	10.3912	1.25992	12.3639	1.81712	16.4851	1.25992	12.5571	2.8845	1	1.5874	1	1	2	3.63424	2.51984	1	4.93242	1	6.69433	2.28943	2.71442	3.91487	1.5874	3.91487	1	2.08008	13.5865	6.24025	5.59344	6.86829	1.5874	8.96281
GPT	2.60517	10.9234	5.9318	2.49146	12.8448	2.40822	19.0248	6.92798	3.92876	3.3078	5.75265	3.43754	1.7826	5.26143	2.04767	25.3682	8.13556	14.6563	3.10369	12.2841	2.55085	21.0416	1.64375	24.5948	4.16941	2.63072	1.37973	1.43097	1.64375	1.58489	7.13412	3.89459	1	7.73675	1.1487	13.7297	4.98552	8.33881	5.19396	1.1487	9.8071	3.06389	1	15.4873	7.76468	9.32635	6.94869	3.31445	7.32721
NDUFB4	19.0567	42.9195	40.0079	14.9473	65.9777	11.336	79.0973	23.9797	23.6052	11.3517	14.8517	13.5277	9.89877	18.4363	15.3786	64.5316	32.5117	45.9027	4.96725	28.0874	11.3239	83.3256	4.78939	77.2541	19.7336	8.67535	4.64398	8.23187	13.2208	11.8248	60.4073	19.7372	13.7495	78.5341	5.74753	85.7635	41.7896	50.1469	38.2663	3.5652	25.4979	7.34997	2.04767	48.0653	21.2523	17.7744	26.1215	4.58034	15.5996
MAGEA3	2	10.0033	5.09164	3.10723	12.3442	2.8845	18.0492	2.41014	6.6494	3.82586	4.30887	2.51984	2.15443	3.47603	2	25.4397	10.8008	12.4289	2.8845	13.5066	2.08008	28.0797	2	28.3759	4.37952	2	1	1.70998	2.8845	2.8845	11.4776	4.7622	3.30193	9.73996	2	14.2276	6.34133	7.98957	7.88374	1.81712	11.3341	1.5874	1	18.8182	7.6059	11	8.43433	1.5874	8.08248
IER3	5.34469	8.99691	3.30975	3.14635	11.497	3.87298	17.8247	4.73814	1.86121	17.3261	14.6514	25.8448	5.47723	9.87362	12.1833	24.1136	12.3245	8.0503	2	10.3194	3.4641	17.3061	2.63215	23.7872	6.96401	1.18921	3.30975	1.86121	1.86121	2.21336	9.21156	3.22371	1.56508	12.49	1.56508	12.5693	8.77496	10.0973	8.06178	3.08007	19.1683	2.44949	1.56508	45.6122	35.0159	11	28.9658	4.83391	21.6298
TET2	3.87616	11.2654	10.8412	4.16941	16.0867	3.98742	26.5118	5.96629	8.49929	2.26793	4.45964	2.49146	2.04767	2.99256	4.19296	25.5492	10.9685	17.0999	3.57994	19.4235	2.4258	36.5376	2.70192	32.3477	2.75946	1.1487	1	3.55399	3.36587	2.99256	14.3051	5.2233	2.99256	21.7971	1.58489	16.9805	14.1473	12.4653	9.42775	1.7826	8.76866	2	1	17.2297	5.53265	7.85751	6.89219	3.06389	5.13894
NCR1	1.25992	3.63424	3.30193	1.81712	5.45136	2.28943	10.4921	5.03968	2.08008	1.5874	2.15443	3.30193	2	2.46621	2.71442	19.0552	9.0856	21	1.81712	10.6266	2.8845	23.5254	1.25992	23.2048	1.25992	1	1	1.44225	1.44225	1.25992	4.12129	1.44225	1.25992	6.54213	1.25992	5.42884	1.5874	3.91487	4.7622	2.28943	6.54213	1.81712	1.25992	9	5.64622	6.95205	5	1.5874	6
ETS1	4.64398	5.93277	7.48665	5.80906	11.0129	6.61904	16.3899	2.35216	3.17767	3.54517	5.50156	4.33789	3.98742	5.49104	3.43754	15.8693	9.70322	16.4063	3.72792	12.3334	3.77831	19.5761	3.10369	21.878	3.24534	2.04767	1.7411	1.64375	3.47125	4.85161	13.4318	4.04282	4.71893	17.5516	3.36587	21.2858	11.5934	15.6822	11.6593	4.15071	8.37327	2.63902	1.31951	15.9195	7.50187	7.2478	8.97767	4.2582	7.13041
SF3A1	5.78516	23.9526	20.0154	6.25514	26.338	5.7411	39.5777	13.9415	8.56451	4.44129	7.18886	6.76557	3.9487	8.80489	4.44129	37.6598	17.0004	25.6776	3.89806	25.234	5.40384	42.9195	6.60806	47.7621	6.77746	2.70192	1.88818	2.82523	5.1017	4.04282	29.0801	9.47164	7.76116	33.7962	2.35216	39.4807	18.8199	21.4364	14.5037	2.33894	17.4096	4.85161	1	31.0785	20.9041	16.0468	20.7094	3.43754	14.6083
CCND3	6.23859	14.5346	12.7721	2.49146	22.3329	3.06389	27.1815	6.6454	4.74288	3.17767	2.22064	3.06389	3.36587	6.20738	4.58034	44.669	21.2758	27.5023	3.12913	24.6724	4.93126	40.6452	3.68011	48.5657	2.16894	2.60517	1.55185	3.0219	4.85161	4.78939	24.5238	10.5111	4.10806	27.5181	1.55185	33.0238	14.0423	16.5337	13.1712	1.7826	8.33881	2.99256	1.1487	16.2307	10.5758	5.98511	7.66162	3.54517	5.70588
TNFRSF1B	1.64375	6.43287	5.6327	2.93016	10.2208	3.59443	13.3674	3.5037	3.43754	3.2875	6.37871	4.22357	2.26793	2.70192	2.55085	19.1255	10.0725	10.1264	2.14113	11.111	3.4461	16.7041	1.64375	16.7028	2.66727	1.31951	1	1.31951	1.31951	2.49146	4.91902	2.18672	1.88818	4.4687	1.1487	6.44126	3.59443	6.87509	3.34695	3.36587	7.43239	1.7411	1	14.9733	5.96629	3.89806	4.91902	2.16894	7.05066
LAMC2	2.63072	6.02479	3.20087	2.70192	10.2727	2.22064	12.0423	2.82523	1.88818	1.7826	2.2974	3.65019	1.24573	4.35581	1.51572	20.0498	9.84877	13.422	1.88818	13.9205	2.76632	20.8784	1.7411	22.7795	1.43097	1.55185	1.1487	1.43097	1.24573	1.55185	6.0438	3.47125	1	5.01368	1.31951	9.09903	3.43754	3.62968	5.00797	2.35216	9.45593	1	1	14.2812	9.70827	7.06805	6.27384	2.55085	5.35658
PMAIP1	1.18921	6.6195	6.19198	2.05977	6.07831	1.18921	11.7111	4.60578	1.86121	2.21336	2.91295	3.4641	1.31607	1.68179	1.86121	16.4443	7.03544	9.47627	1.68179	11.3849	1.41421	13	1.18921	15.5401	1.56508	2.05977	1	1.18921	1.31607	1.41421	3.49964	1.41421	1.18921	4.60578	1	3.55656	3.93598	2.91295	2.05977	1.41421	35.17	1.41421	1	59.1158	37.0288	16.9262	31.8297	4.94923	17.9468
ASNS	5.78516	14.992	12.4956	4.87166	22.4148	3.24534	31.7649	8.11076	8.70188	4.70432	7.81337	7.62293	2.2974	5.08565	3.70697	42.2438	19.4715	23.0357	4.6517	34.4875	4.19296	48.7431	4.28225	46.8519	4.72376	3.89806	4.85161	1.64375	1.43097	1.64375	13.8272	6.6454	3.84464	21.3249	1.51572	17.1282	8.33881	12.8892	8.49929	2.22064	17.2036	2.40225	1.51572	32.3256	13.3878	15.4655	14.5458	1.97435	10.5322
MMRN2	5.74753	6.57501	3.0219	2.60517	6.9425	4.73336	13.7254	2.40225	3.24534	1.55185	1.71877	3.0219	1.43097	2.78652	1.51572	17.3795	6.98536	8.63544	2.35216	8.72437	2.60517	17.0514	1.64375	12.0496	2.26793	1.51572	1	1.1487	1.24573	3.10369	7.15255	2.09128	4.19296	7.38405	2.26793	6.84255	3.03143	4.67789	4.16941	1.58489	5.72685	1.43097	1	10.889	4.11227	5.37827	7.43239	1.88818	4.32425
SFRP2	48.7943	12.3888	10.7132	131.228	19.4749	95.213	25.9424	5.03627	5.07303	4.20838	8.99753	5.21034	2.95418	11.2788	3.34695	15.8636	7.66162	11.6675	2.35216	8.45154	2.55085	17.1822	1.7826	16.1586	3.36587	3.24534	1.1487	1.31951	1.64375	16.9093	44.0486	5.21034	12.366	19.2638	3.95852	16.2711	21.6017	34.9337	18.6466	34.8785	9.18408	2.16894	4.02011	22.5986	7.70841	9.94418	7.15255	92.8783	23.1339
SPACA3	2.09128	3.89806	3.51948	1.7411	6.25827	2.04767	8.97027	3.12913	1.83842	1.7411	3.08625	2.60517	1.1487	1.7411	1.31951	14.1487	7.83726	7.595	1.1487	8.95539	1.7411	19.9656	1.64375	20.8912	5.2233	2.16894	1.31951	1	1.24573	1.64375	3.98742	3.17767	1.1487	3.20087	1	7.47439	3.10369	3.2875	2	2.26793	6.28413	1.24573	1.1487	11.2903	5.50156	6.57469	5.14352	1.88818	4.64398
PPP2R3A	1.7826	4.91902	5.55299	1.88818	12.0328	1.31951	12.2936	4.04282	2.45951	3.10369	2	3.39044	1.31951	1.88818	1.31951	20.651	7.76468	11.4822	3.24534	10.2547	2.11179	16.1689	1.31951	15.4401	3.34056	2.55085	1.37973	1.1487	1.43097	1.7411	4.91902	2.60517	1.51572	8.58346	1	6.93474	2.60517	5.69679	6.59543	2.14113	6.0438	1.1487	1	13.5182	5.14352	6.21061	6.51751	1.88818	6.57843
BIRC7	2	3.16228	3.16228	1	8.3666	1.41421	15.4919	1.73205	2.23607	3	1	2.82843	1	2.44949	1.41421	14.4222	11.4018	10.9545	1.41421	11.225	1	20	2.23607	17.4356	2.44949	1	1.73205	1	1.41421	2.23607	5.91608	2.82843	1.73205	3.87298	1	5.47723	2	2.64575	4.24264	1	6.9282	1	1.73205	12.3693	5.91608	5.91608	12	3	6
CD34	5.7708	5.80906	7.06805	4.41633	11.6589	7.20675	12.8983	5.14352	3.36587	2.45951	6.0438	3.89806	1.31951	2.16894	1.88818	20.5378	8.47338	9.23579	4.19296	9.77358	5.5243	17.565	1.64375	15.1813	2.18672	2.16894	1.88818	1	1.88818	3.54517	7.86965	3.24534	3.88234	8.08565	5.12278	10.886	5.24251	8.29669	6.73523	1.82056	6.47027	1.97435	1.31951	14.5651	4.93935	6.58142	8.68423	2.49146	6.55433
BMPR1B	1.64375	6.66983	4.22357	2.59201	8.93741	1.88818	7.57616	2	2.04767	1.58489	2.16894	3.36587	1	2.11179	2.99256	18.755	7.10799	7.7716	2.04767	9.43785	1.88818	21.6068	2.04767	16.2711	2.70192	1.43097	1.31951	1	1.1487	1.88818	4.57305	2.26793	1.58489	6.26867	1	8.08985	4.02011	4.83635	3.67683	1.58489	7.85751	1.7826	1.88818	13.0513	4.47769	7.48665	5.82739	3.43754	6.28413
S100A9	1	3.7606	4.33147	2.21336	5.95789	3.08007	9.48683	2.05977	3.4641	3.4641	2.91295	3.4641	1.18921	2	1.86121	17.7382	7.41559	7.52121	1.56508	7.91264	1.41421	15.4051	1.68179	12.9844	2.44949	1.56508	1.31607	1.56508	1.41421	2.05977	3.30975	2.05977	2.44949	6.81732	1.18921	5.24361	3.30975	3.72242	6.16014	2.37841	10.2355	1.56508	1.18921	10.1943	5.38356	5.38356	4.72871	2.9907	2.44949
FST	1.7826	4.85593	5.98511	2.70192	6.57094	2.35216	8.09908	1.97435	2.70192	2.04767	1.7826	2.55085	1.31951	2.26793	1.31951	16.5337	8.10576	9.5304	1	10.2046	2.40225	17.7372	1.43097	24.597	2.14113	1.51572	1.24573	1	1	1.51572	4.67789	2.45951	1.43097	5.26143	1	5.11462	1.7826	1.88818	1.82056	2.49146	5.98511	1.1487	1.1487	13.4024	5.7771	8.41676	6.04919	4.33789	7.63356
FANCE	1.51572	5.12278	3.12913	2.45951	6.94612	1.88818	11.4118	2.82523	3.17767	1.43097	3.75848	2.26793	1.51572	2.09128	1.31951	17.2426	6.6454	8.92987	1.24573	9.56544	1.64375	19.2758	1.24573	16.7955	2.40225	2	1.1487	1.1487	1.51572	1.7411	3.9487	2.18672	1.24573	5.82739	1.31951	6.38161	4.12892	3.80731	3.24534	1.51572	5.26143	1.1487	1.24573	11.7795	6.90965	7.59933	7.52895	3.0219	6.6601
PPP2R2C	2.93016	4.65426	8.11906	1.31951	9.76312	1.64375	13.0566	3.06389	2.4258	2.49146	3.17767	2.93016	1.64375	2.14113	1.51572	21.0998	8.45467	12.4563	1.55185	12.6128	2.45951	21.3181	1.1487	18.4509	2.16894	2	1.1487	1	1.1487	1.43097	4.76248	2.22064	1.55185	5.61872	1.1487	8.63882	3.22711	4.31736	2.18672	1.7826	6.39673	1.43097	1	10.2664	5.03627	5.00797	5.1017	1.51572	3.77635
CDH5	5.16478	5.87516	5.37348	4.12892	7.63356	5.50156	12.244	3.16979	3.10369	2.16894	3.51948	2.49146	1.51572	1.43097	1.43097	14.1013	8.22882	8.55647	2.75946	8.29669	3.43754	13.3457	1.51572	12.4479	2.49146	1.51572	1.51572	1.43097	1.1487	2.76632	5.90835	1.82056	3.24534	6.0438	1.51572	8.22454	2.99256	3.57994	3.67683	1.7826	6.96406	1.1487	1	11.1336	6.73523	7.09667	5.26143	1.55185	4.76791
RORA	3.89806	11.2203	13.4447	3.75848	16.5987	3.93628	20.8088	9.06321	5.21034	4.32425	7.57616	5.74753	2.86194	7.3765	4.85593	62.6485	33.4818	41.7683	4.47769	34.4676	5.69679	52.2745	5.0344	54.4957	4.57305	1.43097	1.7411	1.31951	2.76632	3.36587	13.063	7.98195	3.86636	15.58	1.43097	20.6336	8.19495	13.4535	11.3068	2	14.0853	2.35216	1	27.1697	13.7698	8.9924	11.6675	2.55085	11.8897
NUPR1	4	7	5	4	7	1	10	4	2	4	2	2	3	2	2	12	3	11	2	10	4	10	1	15	10	5	5	2	1	1	7	4	3	4	1	5	7	3	7	2	10	1	1	11	7	8	11	2	4
NFATC4	1.7826	5.08565	3.12913	1.24573	10.7022	2.99256	14.3229	5.44814	3.80731	1.64375	1.43097	2.8854	1.31951	1.71877	1.97435	18.9334	6.0438	10.9685	1.51572	8.91928	1.88818	14.7066	1.82056	19.5262	1.88818	1.55185	1.64375	1	2.35216	1.93318	5.70588	2.16894	1.82056	11.0669	1.1487	7.45584	3.62968	5.30457	3.16979	1.51572	7.46822	1.31951	1.24573	12.8238	6.20738	8.63645	5.96629	2.04767	4.89138
FGF9	2.04767	5.53606	4.66318	1.64375	7.57543	2.22064	9.66831	3.51948	2.75946	2.04767	2.49146	1.83842	1.43097	1.47577	2.40225	15.0105	6.14133	10.6746	1.1487	9.15608	2.35216	12.5542	1.31951	13.9581	1.88818	1.31951	1.1487	1	1.51572	1	5.00797	1.64375	1.43097	6.97424	1	6.27384	1.64375	6.23859	4.81645	1.43097	7.35749	1.43097	1.24573	17.3217	9.00265	6.89219	9.76312	2.49146	6.25827
ADH6	2.11179	5.33454	3.2875	3.36587	6.51751	1.82056	11.1455	5.21034	2.70192	2.86194	4.04282	3.24534	1.24573	1.88818	1.7826	18.1055	7.03896	14.216	1.1487	11.1914	2.99256	18.6969	1.51572	19.448	1.51572	1.43097	1.1487	1	1.1487	1.31951	6.27384	2.63072	1.88818	7.27741	1.24573	5.67382	4.07234	3.24534	2.49146	1.43097	9.03985	1.24573	1.1487	19.5557	12.0939	8.45467	10.6268	2.16894	8.6562
DAB2	1.64375	3.98742	5.96629	3.20087	6.81496	3.24534	9.8267	5.578	1.88818	1.97435	4.09535	3.20087	1.24573	3.16979	1.31951	16.9021	8.06022	10.4618	2.04767	8.70188	1.93318	16.4637	1.31951	14.1216	3.39346	1.43097	2	1.1487	1.31951	2.99256	6.47027	2.35216	2.49146	6.61904	1.7411	4.32425	2.60517	7.43239	3.51948	2.70192	9.36598	1.64375	1	12.0496	6.49068	8.68802	7.72443	2.63902	7.82834
CARD11	2.40225	4.47371	3.59443	1.64375	8.23657	1.55185	13.8272	3.24534	1.7826	1.93318	2.78652	2.22064	1.88818	3.86636	1.24573	16.5934	12.5477	9.76312	2.70192	9.96585	2.63072	18.7507	1.97435	17.8052	2.66727	1.82056	1.31951	1.71877	1.88818	2.04767	7.82834	3.89806	1.7826	9.76312	1	11.6128	4.24102	8.92723	5.33454	3.06389	6.28413	1.88818	1	11.9136	4.54715	6.98536	5.86031	3.81678	8.52125
NDUFA1	11.4513	39.5873	40.6562	12.217	59.4383	15.4263	74.3628	23.0981	21.2754	8.71939	10.4321	14.7204	10.1971	15.6145	12.4653	51.2984	26.8496	33.4958	8.16997	42.5425	13.4705	87.4057	8.91016	87.7998	16.0679	7.65045	6.38161	10.2087	8.14058	8.28348	49.5511	16.6087	11.2249	65.7504	6.37144	75.5453	26.678	41.2566	27.4206	3.39346	32.4098	9.0432	1.64375	57.3127	32.1066	20.6638	33.5778	6.0438	16.098
DUSP10	2.70192	9.34531	7.30037	1.31951	11.4313	2.16894	15.5925	4.19296	3.24534	5.90835	8.02407	4.5216	1.43097	1.88818	2.16894	16.832	9.27924	9.82339	1.64375	12.8149	1.7411	20.7839	2	20.0481	2.56947	2.04767	2.16894	1.1487	1.1487	1.7826	4.74288	3.36587	1.31951	8.47338	1	10.3536	3.47125	3.86636	3.84464	1.64375	13.0466	1.51572	1.1487	20.9523	9.95988	12.7502	8.15193	3.10369	13.8242
G6PD	2.93016	5.30457	3.93628	2.35216	10.5914	2.35216	15.6969	4.41633	3.10369	1.7826	1.58489	2.26793	1.88818	2.11179	1.64375	13.1228	7.7716	8.8702	1.37973	8.99753	2.60517	20.9891	1	19.0169	2.49146	1.31951	1.1487	1.24573	2.2974	2.04767	7.87257	4.28225	2.22064	10.862	1.24573	9.60608	7.09667	6.00984	6.89219	3.5652	10.453	1.64375	1.7826	18.7449	11.7969	8.73387	12.436	2.49146	8.50687
ANGPT2	1.7826	6.40174	3.98742	2	5.87516	2	11.3707	2.75946	2.35216	1.31951	2.75946	2.49146	1	2.99256	1.64375	20.9871	12.7784	11.2654	4.19296	10.1794	1.55185	18.1529	2.35216	16.8085	2.35216	1.24573	1.1487	1.1487	1.1487	1.51572	4.28225	2.82523	1	7.09035	1.82056	3.36587	1.7411	3.17767	2.45951	1.1487	6.53075	1.1487	1	13.2686	6.53075	6.1531	6.75648	2.68674	5.22652
PTCRA	3.63424	8.54532	7.23043	2.28943	15.5279	2.71442	22.1586	5.31329	3.63424	2.15443	3.41995	4.61044	4.4814	5.0133	4.4814	28.7646	10.5373	15.2233	2.28943	16.5827	3.63424	29.6401	3	25.0293	1.81712	1.25992	1.81712	2.28943	2.46621	1.70998	7.82974	5.64622	2.28943	7.48887	1.81712	10.8577	3.47603	8.96281	5.42884	1.25992	6	1.81712	1	14.9106	10.0266	6	11.5978	2.8845	9.69052
COL6A6	2.45951	6.78087	8.97209	3.84464	9.21724	5.26612	10.7597	3.27195	4.02011	1	2.49146	3.0219	1.64375	1.64375	1.88818	22.0916	11.4219	11.2852	2.35216	11.7462	3.10369	18.1734	1.88818	14.7737	1.43097	1.31951	1.1487	1	1.24573	2.16894	6.09335	3.98742	1.1487	6.91753	2.95418	11.156	3.72792	4.47769	5.21034	1.7826	6.12777	1.88818	1	15.5391	8.88257	6.97119	7.27741	3.12913	4.58034
NDUFS7	4.37345	15.4805	7.24722	3.65019	20.4542	3.43754	23.0579	10.7604	6.99942	2.99256	4.24964	3.98742	2.82523	3.39346	2.51189	22.5069	11.4472	14.8665	2.60517	18.3538	3.5652	34.6572	1.69522	27.1197	3.9487	2.86194	2.16894	2.93016	2.33894	3.34695	18.6336	4.82865	4.74288	25.3677	2.51189	25.1349	10.8402	10.593	10.6152	4.18256	8.85522	2.2974	1.55185	20.4336	7.97484	13.8609	11.4177	3.06389	5.90835
NRDE2	4.12892	10.5878	6.80193	1.43097	14.2601	1.82056	21.6343	6.02206	2.93016	1.64375	3.24534	1.64375	2.22064	3.86636	2.70192	27.1114	11.0373	18.265	2.82523	10.335	3.2875	28.8793	2.49146	21.6122	2.22064	1.31951	1.24573	1.7826	1.24573	1.82056	16.1136	6.77329	3.10369	17.6018	1.55185	18.3172	7.61462	9.27414	8.23187	1	14.933	3.43754	1.1487	24.7072	11.7527	11.7795	11.4388	2.93016	11.5703
LRP5	2.63902	3.88234	3.75848	1.7411	6.94869	2.18672	5.83258	2	1.58489	1.7411	2.49146	2.93016	1.43097	2.16894	2.35216	15.19	9.11734	12.191	1.31951	9.64114	1.51572	18.6318	2.04767	18.0823	2.87376	1.31951	1.31951	2.16894	1.31951	2.35216	6.72157	3.36587	2.49146	9.37904	1.43097	15.0339	5.23187	6.66983	4.44129	2.26793	18.0415	1.31951	1.1487	28.7772	16.056	14.6916	18.0295	1.51572	10.5283
TNFRSF1A	6.57843	16.1732	15.5831	5.12278	18.5061	7.01683	30.0344	8.38593	5.24251	3.65019	4.56387	5.84188	1.7411	5.094	5.35658	23.7511	10.7132	11.4447	2.80936	16.5465	2	26.701	4.04282	23.0922	2.99256	2.22064	1	2.16894	2.95418	4.53587	14.0141	4.95934	3.20087	16.5654	2.51189	23.2009	7.45584	11.1519	9.45353	3.72792	23.1815	2.35216	1.1487	36.0011	17.306	14.928	21.0755	4.56387	16.1008
TRAF1	2.09128	7.99961	5.03627	2.55085	13.2318	1.97435	16.3648	4.76248	2.26793	2.60517	3.16979	3.12913	1.24573	1.64375	1.64375	20.8351	10.0557	10.0948	1.51572	10.6217	2.35216	16.7576	1.31951	19.0203	1.43097	1.64375	1.31951	1	1	1.1487	5.05479	4	1.43097	7.03896	1.1487	8.10576	3.59443	3.2875	4.28225	1.1487	5.578	1.1487	1	12.474	8.11537	5.80906	7.06484	2.04767	5.23187
PRR5	2.28943	6.31636	5.19249	1.25992	7.0473	1.5874	10.385	3.63424	2.8845	2.28943	1.81712	2.28943	1.5874	1.44225	2.28943	18	7.39864	8.50864	1.25992	8.43433	2.8845	10.8774	1.44225	15.8608	2.28943	1.25992	1.81712	1	1.25992	1.44225	2.62074	2.8845	1	4.93242	1	6.95205	3.41995	6.07318	2.8845	1.5874	6.54213	1.81712	1.44225	11.2924	7.82974	6.21447	5.09164	2.08008	5.59344
TAB1	3.62968	7.87257	5.61872	1.7411	12.246	3.51948	18.23	7.06805	3.0219	2.35216	3.10369	2.70192	1.64375	3.31445	1.31951	21.7289	11.9609	13.1616	1.82056	15.2564	2.16894	24.3363	2.22064	24.8896	4.44129	1.64375	1.55185	1.7411	1.97435	3.84464	9.60853	5.30457	2.35216	16.5149	1.1487	12.0939	6.51751	9.2928	6.47027	2.45951	8.06022	1.88818	1.1487	17.322	7.9051	6.03418	9.84877	1.88818	5.92143
CR2	2.93016	4.91902	3.20087	2.16894	10.0274	2.45951	12.3757	2.50176	2.45951	2.82523	2.93016	1.31951	1.51572	2.60517	2.35216	14.3593	8.9924	8.71939	2.16894	8.97914	1.88818	19.9583	1.7826	17.0366	2	1.51572	1.1487	1	1	1.31951	3.65019	1.1487	1	5.88453	1.51572	6.03418	4.12892	2.53652	4.67789	2.49146	8.27531	1.31951	1	18.0012	5.67382	7.63356	7.99961	2.55085	8.04022
KDM5C	2.49146	7.30487	6.31964	2.70192	13.3457	3.84464	13.9281	4.09535	4.62316	2.99256	4.85161	4.07234	2.11179	3.36587	3.47125	17.0988	8.84054	9.02429	1.88818	10.9635	1.51572	19.7353	1.58489	21.5666	1.88818	1.82056	1.7411	2.04767	1.97435	1.64375	11.6961	4.2582	2.35216	18.6406	1.43097	15.1083	5.95488	9.54046	6.75955	1.64375	11.4118	3.12913	1.31951	25.3262	8.30545	8.50687	8.65876	2.40822	9.01067
PMS2	2.35216	5.13894	4.55461	1.71877	10.2351	1.64375	10.5283	4.74288	5.19396	2.99256	4.04282	3.10369	2	3.54517	2.82523	25.7031	11.7969	14.8739	2.49146	19.5732	2.70192	23.9226	2.35216	27.844	2.49146	1.31951	1.31951	1	1.64375	1.83842	6.67286	2.93016	1.7411	7.20408	1.31951	6.12777	5.07303	7.03896	4.85593	2.16894	7.13412	1.51572	1.1487	14.0779	9.36411	6.17801	8.86917	2.16894	6.59543
GNAS	91.0693	242.31	376.45	100.731	466.74	88.4752	641.909	218.323	212.115	63.944	96.5297	98.1314	228.748	302.224	259.967	401.543	197.687	255.136	48.5648	295.32	115.482	973.198	117.626	1091.58	152.304	102.37	65.5066	233.596	279.192	199.963	1348.63	357.725	215.316	1594.68	73.6023	1518.73	903.865	933.01	763.871	21.3476	219.387	205.866	12.5214	450.559	265.425	156.714	270.63	27.9317	179.59
SPRED1	1.7411	8.22454	5.86031	3.67683	14.6741	1.64375	17.0069	6.37144	2.86194	2.86194	3.06389	3.97308	2.40225	1.64375	2.26793	22.8211	12.3834	16.2518	3.08625	11.1209	4.76791	21.1662	4.09535	26.1711	3.70697	2.86194	1.58489	1.24573	1.88818	2.82523	8.72975	2.60517	3.9487	9.73335	1.51572	10.6956	4.89138	7.44474	4.56387	2.40225	9.87806	2.04767	1.88818	20.2624	8.97027	7.01683	11.5542	3.27717	6.85347
ENTPD1	1.7411	4.55461	4.75468	2.49146	6.48074	2.68674	13.879	2.95155	2	2.45951	2.14113	3.39346	1.64375	2.60517	1.51572	18.676	8.13926	13.1214	2.60517	12.244	4.47769	20.0291	1.31951	17.5091	2.60517	1.82056	1	1.51572	1.1487	2.04767	5.53265	2.75946	1.51572	5.7708	1.43097	6.78692	3.5652	5.6327	2.45951	1.43097	7.33102	1.51572	1.55185	15.1629	7.09667	6.94869	4.4876	3.2875	3.10369
NDUFB7	28.6877	83.712	66.9412	25.4203	116.798	21.4905	147.671	47.93	54.154	28.5359	32.0347	28.4022	16.2957	33.0517	17.0909	146.004	66.2041	99.6336	20.7011	94.5289	25.745	201.054	16.2651	175.324	41.4877	22.4144	16.6291	14.9175	16.4168	19.8124	102.127	46.7137	20.955	121.249	10.7587	130.898	65.2903	71.4154	62.4976	10.6862	58.0561	12.3215	3.49302	112.312	56.4679	45.5779	61.8569	12.9993	41.489
NUF2	2.16894	5.24251	6.40507	1.58489	6.6454	1.51572	12.462	5.03627	2.26793	2.93016	3.17767	2.16894	1.51572	2.55085	1.24573	17.1987	5.03627	10.1571	1.1487	9.98191	1.82056	17.1463	1.31951	14.3021	1.64375	1.64375	1.24573	1	1.31951	1.24573	4.2582	2	1.7826	4.44129	1	5.90835	3.2875	3.12913	4.02011	2.16894	9.728	2.22064	1	13.2977	8.68029	7.55663	7.98195	1.7411	4.58034
NASP	3.39346	14.4065	12.3585	3.0219	15.6885	3.86636	27.5131	10.1551	7.68928	2.93016	4.73336	4.91902	3.24534	3.76447	2.45951	32.1336	18.3205	18.3377	1.7826	21.2414	5.26143	33.2855	2.93016	29.914	4.95934	1.7411	1.88818	1.64375	2.37144	2.75946	13.5244	5.20163	2.09128	20.6276	1.7411	19.2239	7.18886	14.5499	7.57616	2.45951	21.5078	3.24534	1.1487	28.652	17.7129	13.1746	17.0009	3.24534	8.28348
TICAM1	2.72407	10.2924	8.29669	2.33894	11.2841	2.26793	17.5456	5.72685	5.31061	3.36587	3.72792	2.26793	1.37973	2.45951	1.51572	14.0495	6.66983	8.83726	1.37973	9.4123	2.70192	15.8884	1.31951	12.4416	2.35216	1.43097	1	1.58489	1.88818	1.43097	6.50504	2.16894	1	9.30123	1.31951	10.1954	6.53372	6.2457	5.35658	1.7826	10.7833	1.82056	1.1487	16.1716	9.54866	8.88719	11.4472	3.10369	6.6454
PRKAR1B	3.89806	7.73675	7.78046	3.59443	14.3402	2.8854	20.7457	4.58034	4.61789	2.09128	3.47125	3.65019	2.86194	3.34695	2.68674	26.2897	12.4367	16.4492	2.70192	17.4587	5.23187	31.4338	2.91369	24.5287	2.60517	1.43097	1.7826	2.16894	4.22734	3.24534	19.2591	5.93953	3.10369	19.889	1	17.6052	12.8892	12.4436	8.8536	1	11.3517	1.31951	1.1487	15.6496	9.3034	5.86031	9.12774	2	5.40665
MCM4	2.99256	7.93004	7.35749	1.64375	10.287	2.09128	14.6687	3.74332	4.28225	2.40225	4.22734	2.16894	2.26793	2.22064	2.99256	21.0457	8.90508	12.6393	2.99256	11.7679	2.26793	25.3007	3.36587	18.2138	4.02011	1.51572	1.1487	1.51572	1.31951	1.43097	5.42617	2.09128	2	8.86917	1.51572	8.27838	5.78516	5.33454	3.31445	1.51572	23.4401	1.24573	1.97435	33.2715	24.0243	13.8683	25.9722	1.88818	8.35266
ZBTB16	3.10369	4.85161	4.91902	3.10369	10.6091	2.16894	11.6457	3.4461	1.7826	6.49406	5.16393	3.91863	3.0219	5.13894	3.72792	53.4063	20.5745	24.0125	2.51189	27.9877	5.78516	54.0018	6.04919	55.8221	7.76468	3.51948	1.7826	3.43754	2.72407	5.88453	26.2712	8.26106	4.74288	26.407	3.43754	35.011	19.9528	21.9886	15.2981	2.53652	7.70841	7.15255	1.31951	17.8224	8.65299	9.9234	7.38943	3.0219	6.40174
SLC16A2	3.39346	7.53566	6.12777	2.16894	9.56276	2.16894	12.8678	1.97435	2.55085	2.09128	2.22064	3.89806	2	3.36587	2.26793	13.8741	9.11502	9.13751	3.5652	12.7881	2.04767	18.4623	2.16894	16.0853	2.35216	1.55185	1.31951	1	2	2.40225	8.5999	1.88818	1.64375	7.88998	1.1487	10.5878	6.49068	5.47065	5.57304	2.26793	3.89806	1.43097	1	13.4423	6.82273	7.73273	8.25852	2.2974	3.98742
TFEB	1.88818	6.85347	3.9487	2.04767	8.61419	2.60517	11.5094	4.33789	3.72792	1.82056	1.43097	2.86194	2.49146	5.40384	5.50156	19.0402	10.8311	14.1361	1.71877	18.826	4.45964	28.5912	2.55085	21.9798	2.56947	2.35216	1.31951	1.7826	2.35216	6.55433	22.6712	5.19396	2.22064	22.5369	1.31951	23.0678	17.9647	19.6047	12.62	1.7411	10.8119	1.64375	1.1487	17.2563	6.88179	12.9807	11.6417	2.70192	7.16626
GLUL	2	5.01368	3.2875	1.7826	7.26798	2.14113	9.69237	2.56947	1.64375	2.04767	2.09128	2.75946	1.1487	1.31951	1.7826	16.5979	8.25008	10.5322	1.31951	6.81385	3.34695	15.8735	1.1487	15.2835	2.16894	1	1	1.1487	2.04767	1.24573	5.33454	1.31951	1	4.61789	1.1487	6.14302	6.31964	3.2875	2.99256	1.31951	7.94976	1.51572	1	12.797	5.61872	7.20408	7.13412	1.7826	4.78939
EFNA3	2.05977	7.87708	5.51338	1.18921	10.4401	1.73205	17.2235	3.66284	2.78316	2	3.87298	6.16014	1.18921	2.91295	2.44949	22.2162	7.47375	10.1829	2.44949	11.2398	2.63215	20.2105	2.21336	17.3843	1.86121	1.31607	1.18921	1.18921	1.77828	1.68179	3.7606	2.94283	1.18921	4.57998	1	6.64009	2.59002	4.73814	2.51487	1.86121	9.63667	1.41421	1.18921	14.952	9.21156	9.17876	9.47627	1.56508	8.37257
FUT8	1.7411	5.96629	4.44129	2.14113	6.94869	3.67683	11.7022	4.5216	1.83842	2.8854	2.95418	3.47125	1.43097	2.26793	2.16894	20.4808	12.251	16.9707	1.7826	13.878	2.93016	25.2359	2.22064	29.9733	2.49146	1.43097	1.43097	1.1487	1.31951	1.1487	7.81337	3.10369	1.51572	9.41353	1	8.05723	3.77635	8.23187	4.74288	2.35216	9.96536	1.55185	1	18.5991	10.4731	9.32968	6.22666	3.72792	10.3841
GRB2	5.60744	9.0432	10.1096	4.64398	16.3335	4.8045	22.9953	6.6156	5.93277	2.4258	5.2233	4.58034	2.60517	8.02407	2.04767	21.1479	7.91705	16.6718	2.60517	15.1949	3.12913	19.6414	1.71877	30.1525	3.98742	2.16894	2.40822	2.09128	2.55085	3.2875	16.9028	4.02011	4.41633	17.5883	1.64375	21.271	9.6573	13.8101	8.93741	3.5652	11.0378	3.10369	1.1487	27.6946	10.653	9.25876	12.0257	5.07303	10.6468
ANLN	1.83842	3.75848	4.07597	1.7826	9.86859	1.64375	14.5839	1.71877	1.64375	2.55085	1.93318	2.82523	1.31951	1.51572	1.31951	17.6018	5.65047	9.79344	1.58489	12.6664	2.49146	18.5926	2.16894	15.4136	1.94729	1.1487	1.1487	1.1487	1.24573	1.1487	5.78516	1.51572	1.31951	2.93016	1.24573	5.26612	3.64113	4.96725	2.35216	1.31951	7.87257	1.55185	1.1487	14.0617	11.2497	4.93935	10.0159	2.70192	7.48665
SERINC2	2.40225	6.71056	4.88156	2.35216	6.09335	1.31951	16.6327	4.89138	2.99256	2.70192	3.20087	2.22064	1.51572	1.31951	1.7411	19.1172	7.73735	9.73335	1.55185	11.106	2.60517	17.8203	1.43097	21.5645	3.16979	2.09128	1.31951	1.24573	1.31951	1.1487	4.28225	3.31445	1.64375	6.42162	1	5.61872	2.40225	3.24534	2.16894	2.60517	11.2903	1.24573	1	20.5745	9.21156	9.71187	9.00703	2.26793	8.80489
LILRB1	1.41421	4.58258	1.73205	1.73205	9.48683	1.41421	13.4164	2	1.41421	3.16228	1.41421	4.89898	1.41421	2.82843	1	11.8322	7	8.48528	1	5.2915	1.41421	18.3303	2.44949	14.6969	2.23607	1	1	2	2	2	3.4641	3.16228	1.73205	7.48331	1	6	3	6.9282	2.44949	1	5.19615	1.41421	1.41421	10.3923	8	7.34847	6.7082	3.4641	9.48683
WNT3	1.47577	5.14352	4.11227	1.51572	10.2087	1.82056	10.8469	3.24534	3.76447	2.35216	4.12892	4.33789	1.88818	2.49146	2.49146	21.2297	8.35955	12.1681	1.43097	14.8977	3.47125	23.6149	1.7411	15.7451	1.51572	1	1.55185	1.1487	1.88818	1.1487	8.11537	2.04767	1.31951	10.1776	1.43097	9.41353	4.53587	7.33054	2.99256	1.88818	6.73523	1.1487	1	11.0933	6.31964	7.11237	7.25936	2	3.22711
DDX58	3.10369	9.6329	9.47685	3.55399	14.5648	1.88818	15.9429	6.74879	4.31736	1.82056	3.5652	3.76447	1.88818	4.04282	2.04767	21.4573	9.08057	12.1251	2.72407	13.1569	3.2875	24.8363	2	18.9291	2.60517	1.55185	1.1487	1.43097	1.7826	2.70192	5.14352	3.88234	1.7411	8.27838	1.1487	7.76468	4.09535	7.62293	4.04282	1.7411	6.12777	1.37973	1	14.1013	6.09335	5.25306	7.41818	2.86194	6.53075
NOTCH3	4.19296	4.93126	4.37345	3.70697	6.67286	3.84464	12.9999	1.7411	2.60517	2.82523	4.04282	3.9487	1.88818	1.88818	2.35216	18.372	10.9591	12.1612	6.1656	10.7227	10.9058	25.8533	11.2654	24.6888	3.20087	1.51572	1.31951	1.1487	1.55185	5.67382	7.06805	2.23685	2.75946	6.12777	4.91902	15.3302	2.78652	8.50839	5.35658	4.09535	8.83267	2.04767	1.88818	20.558	7.79612	6.85347	9.41353	9.38013	8.44714
CDH11	1.7826	5.03627	2.99256	4.47769	7.97899	4.12892	11.0711	2.63072	1.64375	1.55185	1.7411	2.22064	1.88818	2.04767	2	13.0284	7.06805	9.93451	1.88818	7.73273	1.7411	16.9619	1.43097	21.0204	1.51572	1.1487	1.1487	1.1487	1.43097	1.37973	3.47125	1.94729	1.31951	4.38433	1.1487	8.9924	2.22064	3.57994	2.86194	2.78652	5.70588	1.51572	1	13.6783	6.92067	5.25306	7.63356	3.89806	6.03538
NFE2L2	6.9425	14.4594	11.5461	4.19296	20.8624	5.82739	25.6789	9.8598	6.44126	6.21061	6.99942	4.02469	2.45951	6.80193	6.60806	20.6694	7.56336	13.567	1.7826	12.7365	4.9984	22.0958	1.64375	22.2412	3.9487	2.95418	1.31951	3.43754	2.51189	3.54517	19.9382	6.31964	4.20838	22.8094	1.43097	25.2977	15.3866	16.1487	13.2208	3.0219	17.9756	2.2974	1.51572	32.6788	17.3144	15.6328	19.0973	3.64113	12.9158
CD300A	2.93016	5.86031	4.53587	1.43097	7.53566	2.82523	10.9476	2.04767	2.75946	2.40225	2.11179	3.84464	1	1.7826	1.64375	15.0284	7.32721	9.41811	1.7411	9.38483	2.35216	19.0567	1.24573	17.0514	2.26793	2.04767	1.1487	1	1.51572	1.31951	2.95418	1.64375	1.24573	5.07303	1	7.06805	3.10369	5.7708	3.36587	1.7826	8.13556	1.64375	1.24573	14.3894	7.82834	6.75955	6.27771	3.12913	5.92305
FZD3	4.47769	8.11906	7.56006	2.55085	11.8429	1.51572	15.922	3.9487	4.07234	3.10369	3.86636	3.31445	1.97435	3.62968	2.49146	26.93	12.4212	13.3129	1.55185	17.508	3.5652	24.6717	2.60517	23.6605	1.31951	1.64375	1.31951	1.51572	2.09128	2.26793	9.9234	3.16979	1.31951	10	1.31951	15.6859	7.18946	6.62891	7.06484	1.94729	9.63791	2.04767	1.1487	20.2878	8.61738	7.06805	8.33881	2.04767	6.74879
TNFRSF13B	2.26793	4.85593	3.41137	2.26793	8.9924	3.10369	11.4388	3.51948	2.4258	1.43097	3.10369	2.63072	1.58489	2	1.58489	17.446	8.56451	9.09535	1.7826	9.18914	3.10369	23.0076	1.93318	15.4263	2.8854	1	1.31951	1	1	1.31951	3.72792	1.97435	1.31951	6.40744	1.43097	5.92305	3.24534	2.93016	2.35216	2	6.64293	1.55185	1	10.6164	6.0438	5.40665	5.67382	1.88818	3.80731
CYP8B1	1.7411	4.44129	3.06389	1.64375	8.63882	1.51572	11.5647	3.89806	2.60517	2.16894	3.49971	2.14113	1	1.88818	1.64375	20.7968	7.13736	10.4466	1.31951	7.99961	2.86194	21.3563	1.88818	13.1805	1.51572	1.7411	1.43097	1	1.7826	1.24573	3.51948	2.86194	1.31951	6.12777	1.24573	6.55433	5.61872	3.2875	4.3597	1	6.75955	1	1.1487	11.5542	7.10799	4.74288	5.57594	2.16894	3.98742
SYT17	4.33789	18.851	17.2036	3.24534	23.8319	3.89806	32.8846	14.4606	7.01683	1.97435	2.93016	3.24534	3.86636	5.21034	5.1017	61.0608	29.5586	45.3027	6.23303	51.7453	5.26143	79.6778	2.55085	69.5284	3.39346	1.43097	1.1487	3.77635	5.12278	3.86636	26.0413	11.0129	4.16941	28.0673	1.88818	35.8133	15.779	20.2417	15.9637	2.16894	12.4914	5.98511	1.24573	26.6978	11.3665	14.2088	12.4533	1.88818	9.13188
PRKACB	3.20087	8.72933	8.33098	4.85593	13.8416	3.89806	16.1561	4.81645	2.86194	2.45951	5.12045	4.22734	6.00984	8.73868	6.31964	59.5553	17.8368	30.5501	5.30457	36.8881	8.97434	94.8016	7.23324	83.6455	2.60517	1.97435	1.64375	4.13919	2.60517	4.5144	33.499	10.9735	4.98292	34.5574	1.31951	32.4415	24.0436	21.691	14.2733	2.86194	8.56451	2.35216	1.1487	15.3444	10.2351	7.95816	8.41197	2	6.2457
HLA-DRB	10.9246	16.1933	17.4224	10.8328	22.867	13.9435	33.4679	5.86336	5.33454	11.566	13.9477	11.5053	3.24534	4.85593	3.0219	32.5195	15.1192	19.9117	3.62968	19.0505	10.9772	42.1294	5.40665	32.7378	7.2902	2.50684	3.24534	1.51572	2.99256	18.7139	22.9084	10.4675	7.44024	16.9528	6.69988	26.519	11.5959	15.1718	13.7698	25.3773	19.4116	2.04767	4.64398	24.1493	16.2015	10.2456	14.4423	39.9571	18.0136
LAMB3	2.35216	6.51751	4.12892	1.82056	7.76468	1.37973	10.8182	2.37144	1.51572	1.43097	2.49146	2.53652	1.1487	1.7411	1.7411	14.7672	6.89219	8.73387	1.64375	10.0064	2.2974	18.2012	2.04767	13.6076	1.88818	1.24573	1.24573	2.16894	1.43097	1.43097	4.04282	1.31951	1	5.19396	1	6.40744	2.4258	3.34695	4.29995	1.64375	17.8785	1.64375	1.1487	27.8739	18.0166	10.7022	20.971	2.40225	10.5878
CXCL13	1.93318	5.75921	3.2875	1.43097	6.6454	1.7411	10.1096	3.24534	2.09128	1.1487	2.04767	1.7826	1.1487	1.1487	2.16894	14.7865	7.59933	7.73675	1.24573	10.1142	1.7411	17.2762	2.04767	16.3039	1.31951	1.31951	1.1487	1.43097	1.1487	1.88818	3.98742	2.26793	1.64375	5.35658	1.24573	6.18786	4.33789	3.86636	2.76632	1	6.81496	1.43097	1	15.2097	10.1776	7.76468	4.58034	2.37144	8.71939
SOD2	6	8.6562	10.4791	4.53587	19.448	6.31964	21.096	5.7708	6.1531	8.02407	10.3916	11.7418	3.17767	7.33054	3.34695	27.5365	10.6999	17.736	3.98742	26.9915	6.31964	43.5652	4.04282	43.194	9.5304	6.0438	4.85593	2.37144	3.89806	4.22357	17.6098	10.2547	3.72792	27.008	1.51572	26.1082	13.5932	16.7324	12.0766	3.36587	12.2588	3.72792	1	26.1987	10.8801	11.607	13.4865	4.04282	9.09991
LRP6	2.2974	7.75232	5.18403	1.82056	11.7935	2.55085	12.0708	5.84188	3.31445	2.2974	3.62968	3.5652	1.64375	3.10369	2.04767	30.8941	8.19495	12.5727	1.64375	15.79	3.9487	20.627	2.70192	26.8854	2.26793	1.43097	1.31951	1.1487	1.88818	2.16894	7.30037	1.97435	2.04767	10.2329	1	14.2254	6.40174	7.45972	7.45972	2.04767	14.1862	1.43097	1.1487	29.8495	12.9208	15.0936	15.3464	2.55085	9.56046
AURKA	1.88818	11.8558	6.38161	3	15.3262	1.88818	19.8178	2.95418	3.64113	2.35216	2.04767	3.96502	1.7826	2.68674	1.71877	25.616	13.2381	12.1484	2.99256	12.2095	2.99256	24.8149	2.26793	22.545	1.7411	1.1487	1.1487	1.24573	1.43097	1.43097	8.34624	3.59443	1.31951	10.3413	1	7.99961	3.36587	5.47378	6.54389	2.2974	11.9906	1.7411	1.1487	19.2758	16.0192	11.9906	13.4211	2.14113	7.97899
FGF4	2.26793	6.53075	2.49146	1.82056	7.55663	2.75946	8.63645	1.43097	2.37144	2.26793	2	2.26793	1.1487	1.58489	2.49146	20.0569	8.09908	9.55298	1.82056	9.68133	1.7826	15.7201	1.88818	17.981	3.16979	1.31951	1.51572	1.1487	1.64375	1.55185	5.19396	2.70192	1.31951	6.87509	1	5.74165	3.12913	4.28225	2.40225	2.22064	7.63356	1.55185	1.1487	13.1466	6.85347	8.74108	6.6454	3.72792	4.22734
JAG1	2.86194	4.85593	4.53587	3.3227	6.69391	5.17066	8.83267	2.4258	1.7411	2.22064	4.95934	3.10369	1.7826	3.15982	1.51572	29.2704	20.4014	23.0202	4.85593	36.2629	6.78692	50.4814	7.06805	78.2397	2.78652	2.26793	1.1487	1	1.51572	1.51572	3.43754	7.36022	1.64375	5.47065	1.1487	6.20738	3.36587	3.84464	2.60517	3.36587	13.3321	1.64375	1.51572	24.2569	9.84316	8.07439	12.4073	4.74288	12.8006
NDC1	1.68179	7.16805	4.55901	1.31607	7.54111	1.68179	15.0629	3.55656	3.22371	1.41421	3.35037	3.98428	1.31607	2.63215	1.86121	20.4473	11.712	10.333	1.18921	9.66781	3	14.6585	2.44949	16.2788	2	2.21336	1	1	1	1.86121	4.82057	2.71081	1.49535	6.76947	1.18921	6.6195	1.68179	4.0536	3.30975	1.56508	5.3183	1.18921	1.18921	11.4653	5.2643	4.89898	5.23318	2.44949	6.50631
PRUNE1	3.81678	10.9452	10.2819	3.47125	16.9011	2.95155	20.8598	9.05126	5.75921	2.82523	3.24534	3.39346	2.8854	5.04741	3.24534	22.1425	11.2085	10.4125	1.7826	15.2191	3.46572	21.6438	1.64375	20.7233	2.91369	1.7411	1.24573	1.24573	4.16941	2.82523	14.4224	2.60517	3.31445	21.4113	1.24573	21.6839	11.1807	12.4071	9.84316	1.64375	5.07303	3.27717	1.1487	10.7227	4.35581	5.57304	3.93628	1.31951	5.70588
LCP1	2	6.12777	3.72792	1.43097	6.77329	2.49146	8.37327	2.99256	2.09128	1.82056	3.84464	2.35216	1.1487	1.37973	1.31951	16.2737	3.88234	8.41197	1.51572	7.51696	1.43097	12.0876	1.43097	11.4472	3.72792	1.1487	1.64375	1	1.64375	2.76632	5.67382	1.7826	1.43097	6.73173	1	5.80642	4.64398	2.99256	2.55085	4.28225	13.0615	1.51572	1	19.5214	14.1858	7.20408	12.6274	3.96502	9.67271
IKBKB	4.64398	11.5053	11.1907	2.99256	13.8602	4.85593	18.1426	8.30881	5.55299	2.95418	2.63072	3.72792	2.2974	3.06389	2.91369	27.67	13.9586	16.4833	1.64375	22.4799	4.77216	26.8329	3.24534	29.5367	3.2875	1.64375	1.24573	1.31951	1.31951	4.44129	11.5594	4.68205	2.49146	13.5182	1.1487	13.1274	7.68068	7.94164	5.74753	3.22711	18.7852	1.93318	1.1487	35.0885	16.8695	13.4397	17.4058	3.24534	13.0152
SLC11A1	3.27717	5.82739	4.6517	2.82523	8.67916	1.88818	13.8605	3.12913	1.51572	2.4258	2.93016	3.49971	1.43097	1.7411	2.35216	19.0886	10.7587	12.831	1.51572	14.3325	2.63902	22.4498	1.88818	20.2763	3.0219	1.24573	1.1487	1.43097	1.51572	2.04767	4.44129	2	1.7826	6.87866	1	8.30881	3.27717	6.38161	3.22711	2.70192	5.00352	1.1487	1.24573	13.1203	5.00797	5.55299	6.60806	3.12913	5.96629
BMI1	2.82843	12	8.94427	2.44949	21.0238	4	20.9762	5	2	3.4641	4.24264	2.44949	6.7082	6.9282	4.24264	18.9737	6.7082	14.8661	3.4641	12.9615	2	22.9783	1	20.1246	4.24264	2.44949	1.41421	1	2.23607	2.44949	14.4914	3.4641	3.4641	22.8035	1	27.3496	10	7.93725	10.4881	1	12	1	1.41421	23.3666	6.9282	8	5.91608	6	11.8322
MSH6	1.7411	4.16941	3.28921	2.09128	5.39253	1.88818	7.26798	3.24534	2.51189	3.42018	4.67789	3.86636	1.31951	1.88818	3.3078	7.59067	5.46169	5.31061	1.31951	5.72257	1.7826	7.67118	1.55185	7.64108	1.82056	1.88818	1.1487	1.1487	1.7826	1	4.74288	2.87376	2	5.44541	1.1487	5.01716	2.66727	3.24534	3.17767	1.64375	4.83416	2.26793	1	5.87096	5.2995	4.22734	5.05846	2.63072	3.62274
RGMB	3.36587	9.18914	7.48665	2.99256	14.0779	2.55085	17.0394	5.60744	3.24534	3.64113	6.77329	5.40665	2.49146	4.32425	2.93016	30.5398	11.2249	19.456	2.37144	19.3537	1.88818	29.2667	2.82523	34.0092	3.64113	3.36587	1.51572	1.88818	3.0219	2.35216	10.5758	5.80906	2.60517	10.2547	1.88818	15.7188	8.21613	7.82834	7.10799	1.43097	8.72933	1.37973	1	22.3025	9.54866	10.5061	13.5472	1.97435	10.2664
SMAD4	4.33789	13.7394	12.693	3.43754	18.5197	4.44129	28.5165	10.1365	7.06805	4.3597	6.09335	4.91902	7.00341	5.33454	5.02377	35.7421	12.2502	20.7866	3.0219	25.4573	5.54666	32.7268	3.5652	42.4896	7.39906	5.47065	2	2.99256	4.22357	4.96725	21.0777	5.28318	3.43754	24.5326	2.49146	28.833	17.4007	16.8858	13.249	2.70192	16.6176	3.59443	1	28.0465	14.3439	11.7795	16.7922	2.82523	11.9144
STAT1	2.44848	10.0585	5.90835	3.47125	13.2364	1.94729	20.757	5.98823	3.86636	2.60517	1.88818	4.74288	2.35216	3.24534	5.00797	29.242	15.0105	18.9116	3.70909	19.1276	6.09335	44.0104	2.11179	28.015	3.06389	2.75946	2.40225	2.82523	3.51948	6.23303	8.68339	19.8867	2	15.2883	1.24573	17.6337	10.6982	13.9988	7.39063	1	11.1519	1.7411	1.31951	20.6893	8.43769	8.22454	10.3505	3.80731	8.29669
IL13RA1	3.59443	12.3466	15.2459	2.55085	19.7656	4.70432	29.4562	7.52895	8.04309	3.17767	2.99256	3.65019	1.7411	3.24534	1.51572	37.3054	19.2355	33.7204	3.20087	29.9085	5.53606	59.356	7.13412	68.9567	4.12892	2.18672	1.43097	1.1487	1.7826	2.22064	10.0326	6.87509	2.09128	11.6838	1.1487	14.0759	4.16941	7.03896	4.18256	3.03143	12.3868	2.04767	1.1487	21.4995	10.6421	10.7992	13.1021	2.99256	10.0409
ERCC2	2.16894	7.31887	8.47256	3.10369	11.2654	1.64375	16.7576	4.19296	3.65019	1.64375	3.43754	3.9487	2.26793	2.56947	3.65019	19.2355	10.0585	12.9405	1.7826	11.2418	1.43097	20.4824	1.43097	21.4962	3.86636	2.40225	1.1487	1.31951	1.51572	1.64375	9.42916	4.37345	1.88818	9.46671	1.1487	11.566	5.82739	5.55299	5.30457	1.7411	9.89877	1.43097	1.24573	20.3015	11.9873	10.0778	8.88719	2.40225	7.52895
DTX4	1.64375	4.07234	3.12913	1.88818	4.22734	1.43097	10.4261	2.22064	2.86194	2.86194	1.64375	2.49146	1.69522	1.7826	2.70192	20.5256	6.59543	12.5267	1.88818	10.1776	2.75946	19.99	1.31951	16.6576	2.04767	1.7411	1.24573	1.31951	1.24573	1.7826	2.49146	2.49146	1	6.49068	1	5.96629	3.20845	3.86636	2.4258	1.31951	5.82739	1	1	14.2031	5.70588	6.85347	7.13412	2.55085	5.50156
CD6	1.88818	3.39346	3.03143	1.88818	6.17801	2.16894	9.41353	2.04767	1.43097	1.7411	2.35216	2.49146	1.31951	2.16894	1	16.5363	8.48961	9.24106	2.09128	11.2186	2.04767	17.5195	1.7826	20.3267	1.64375	2.04767	1.51572	1.31951	1	1.43097	3.62274	3.0219	1.31951	7.70841	1.1487	6.75955	8.04022	5.53265	2.82523	2.04767	6.82881	1.1487	1	8.73387	4.81645	6.9035	5.26612	1.88818	4.68952
JAM3	3.39346	7.83726	5.40384	2.60517	12.758	3.72792	14.6677	5.87516	3.70697	2.82523	3.72792	2.82523	2.16894	6.72157	3.9487	28.36	15.156	18.3205	2.70192	26.11	2.16894	35.0342	3.9487	28.389	2.70192	1.43097	1.51572	2.2974	3.12913	2.40225	13.4728	4.12892	3.59443	16.5111	1.88818	17.2762	9.63791	10.2313	9.89877	2.04767	10.3098	2.70192	1.1487	23.3509	13.3739	7.33054	11.8558	4.93935	10.485
MLPH	1.43097	8.88257	6.44126	2.85294	15.2671	1.1487	18.9891	3.67683	3.12913	2.40822	2.75946	2.09128	1.55185	1.7826	1	72.3172	28.0736	45.9239	5.70588	65.5939	7.75674	106.697	4.47769	82.0257	2.26793	2.70192	1.51572	1	1.31951	1.55185	4.28225	11.0292	1.1487	6.60806	1	9.73335	2.99256	3.31445	4.64398	1.93318	8.16997	1.88818	1.31951	15.0503	8.97767	7.75674	9.77182	1.31951	5.96629
EFNA2	1.7826	4.64398	3.51948	2.63902	8.20226	2.04767	8.36838	3.88058	2.16894	2.14113	2.49146	2.78652	1.88818	2.2974	1.43097	19.49	7.45972	7.45972	1.43097	11.0653	2	19.77	2.16894	19.0307	1.7411	1.7411	1.1487	1.43097	1.31951	1.64375	6.60806	2.09128	1.64375	6.6454	1	6.51751	3.2875	3.5652	3.24534	1.88818	5.92305	1.51572	1	13.2669	7.84425	8.13702	7.98195	2.8854	5.65986
MET	2	2.99256	2.40225	2.56947	9.25876	1.7411	9.14793	2.49146	2.09128	2.26793	3.72792	2.49146	1.97435	1.82056	1.7826	17.7921	6.31964	12.2315	2.26793	13.7003	2.35216	21.5645	1.31951	14.1087	3.16979	2.35216	2.04767	1	1.31951	1.64375	3.12913	1.64375	1.43097	5.61872	1.1487	5.61872	2.99256	2.49146	2.63072	1.24573	11.3304	1.51572	1	20.039	11.7559	9.97992	13.0397	2.26793	8.58581
NRAS	2.70192	5.22652	6.12777	4.93935	10.8801	3.5652	18.3547	4.74288	3.06389	3.70697	4.32425	4.3827	1.7411	2.63072	2.63072	23.0903	9.36411	15.0638	1.64375	16.7882	2.49146	25.0941	1.7826	18.5432	3.72792	1.64375	1.7826	2.04767	1.7411	2.45951	9.20256	2.45951	1.43097	8.78806	1.1487	9.69834	5.12278	8.03101	6.18786	2.35216	8.65876	1.51572	1	16.3458	6.21061	5.70588	10.6289	3.36587	6.99942
TARP	1.71177	7.05349	5.67382	1.76173	9.075	1.1487	12.3707	4.37693	2.91829	2.25869	3.45436	3.07505	1.64375	2.96119	1.76173	22.0825	8.44934	13.678	1.81315	12.5037	1.95366	18.9071	2.24416	17.374	2.24416	1.28209	1	1.1487	1.28209	1.37411	4.49759	1.64375	1.66116	7.81605	1.07177	6.16279	3.06252	2.98955	3.71578	1.57844	6.60512	1.50597	1.1487	12.0454	6.18977	8.21339	5.89906	2.30966	5.4515
CD40	2.55085	6.55433	4.45964	1.51572	9.18914	2.04767	14.3642	1.88818	3.20087	3.65019	4.44129	3.65019	1.69522	2.8854	1.82056	16.1051	6.0817	8.23187	2.29017	9.89877	3.10369	18.4716	1.43097	17.0073	2.09128	2.86194	1.31951	1	1.24573	1.88818	6.94869	4.24102	1.31951	8.47338	1.1487	6.66983	3.72792	5.09102	4.58034	1.88818	4.57305	1.24573	1	13.9378	5.75921	7.75232	5.60744	2.11179	4.19296
RBL2	4.69241	20.1546	23.4553	4.78939	25.1266	4.81645	40.92	12.4142	9.84188	5.50156	8.89123	7.36022	4.91902	7.9371	6.40744	56.5965	23.4596	30.2931	4.64398	28.6753	4.5912	48.6088	8.32948	64.2874	8.29669	5.578	3.39346	4.22734	7.61462	6.71056	24.3678	11.9326	6.17801	28.902	2.16894	32.1186	19.4545	20.1363	19.387	2.93016	17.7512	4.09535	1.24573	36.7259	18.944	12.2555	18.2681	3.34695	15.747
DUSP6	5.78502	2.82843	7.40083	4.73814	11.4011	3.30975	15.8429	5.73266	2.63215	2.34035	3.72242	3.13017	1.86121	3.93598	2.37841	20.3054	11.0889	12.9449	2.21336	15.0892	1.68179	23.8728	2.63215	22.1513	2.63215	1.18921	1	1.18921	2.44949	2.44949	7.13524	2.9907	3.40866	10.3601	1.18921	9.23069	4.11953	8.97209	4.52702	5.04538	54.6171	1.73205	1.68179	100.036	63.5267	19.9611	68.6401	5.69243	27.155
IL6ST	7.79612	17.5308	20.0743	7.81262	29.0083	9.609	45.0451	9.79344	9.88222	8.11906	7.59933	8.60297	3.22711	5.96629	3.72792	26.9532	9.32635	14.4082	5.00352	20.5337	5.14352	30.7478	3.98742	45.0762	6.81496	2.72407	2.22064	3.5652	2.23685	7.06805	18.6896	9.73335	6.40174	18.5783	4.02011	22.3317	14.6958	16.7887	15.4873	2.35216	9.23579	1.88818	1.43097	14.6601	11.0499	7.3765	9.5304	4.41633	5.7771
FGF11	2.55085	5.86031	3.36587	2.70192	9.01067	1.88818	13.7698	5.33454	2.55085	1.1487	4.19296	3.68011	1.31951	2.70192	2	17.5226	8.40885	10.0025	1.43097	11.111	3.10369	21.6997	1.43097	15.801	1.31951	1.31951	1.1487	1.1487	1.31951	1.47577	4.95934	1.7826	1.51572	6.62891	1	9.50936	4.90355	3.24534	4.28225	1.93318	6.23303	1.24573	1	11.4118	7.79612	6.57469	8.11076	3.65019	6.90965
IRF2	3.36587	9.60853	6.56017	2.2974	7.55663	1.88818	13.2723	4.91902	3.9487	1.64375	2.86194	2.26793	2.76632	3.47125	2.26793	25.2876	12.3106	14.3537	2.55085	11.0711	3.74332	22.0446	1.94729	24.1613	3.24534	1.1487	1.51572	2.09128	1.64375	2.76632	10.5555	2.91369	2.35216	9.02808	1.24573	11.1486	6.02479	6.9425	5.578	1.83842	7.15255	2.22064	1.1487	10.4791	4.67789	5.70588	5.75265	4.19296	5.53265
FGF1	2.49146	4.09535	4.16941	1.88818	8.65299	1.88818	9.76312	2.37144	1.88818	1.88818	2.82523	2.99256	1.31951	2.35216	2.22064	18.307	6.04919	10.7587	1.64375	8.82279	4.47769	15.9481	1.7826	14.8648	2.55085	1.55185	1.1487	1.7826	1.1487	1.1487	4.81645	1.43097	1.51572	6.91753	1.1487	7.30037	3.10369	3.39044	4.91902	1	7.09667	1	1.1487	13.0552	7.13412	8.38593	6	2.40225	6.82273
PAK3	3.59443	13.3728	14.958	5.13894	28.9805	2.82523	30.8116	11.5418	11.239	1.71877	3.9487	2.93016	3.16979	3.37824	3.36587	21.2879	13.5248	16.8054	4.47769	25.7216	5.25306	45.3828	4.09535	48.0297	2.40225	2.26793	1.64375	3.39346	3.43754	2.23685	20.8787	7.60746	6.40507	29.3621	1.7826	29.5999	15.0902	17.1145	10.8133	1.43097	6.77329	2.93016	1	13.4551	9.40863	10.4321	5.53265	3.17767	3.86636
ZBTB20	2.55085	9.29811	8.13255	2.99256	13.2982	1.88818	16.1989	5.21034	4.09535	2.93016	5.67382	4.81645	2.40225	4.67789	6.9425	50.1971	24.1469	26.1354	4.28225	23.1225	8.90508	43.3881	5.98511	53.0357	6.25827	1.64375	1.1487	2.75946	2.78652	2.45951	20.0029	13.3321	4.19296	25.2539	1.7826	20.8293	13.1021	15.2278	13.6576	1.88818	9.50936	2.82523	1	15.915	7.69614	8.3272	7.75387	3.03143	5.68535
ITGAX	1.97435	6.49068	7.96592	2.04767	9.03985	3.10369	16.567	3.80731	2.95418	4.78939	4.61789	6.1531	1.88818	3.24534	1.7826	26.0183	12.2555	12.894	2.04767	9.28797	2.22064	20.7738	1.88818	18.9922	2.04767	1.51572	1.24573	1.24573	1.37973	2.35216	6.47027	2.35216	1.58489	6.99942	1.1487	8.28348	2.60517	8.42114	5.37827	2.82523	10.2983	1.1487	1.31951	12.7935	6.73523	6.73523	7.10799	3.10369	5.82739
PLCE1	2.40225	9.84316	4.67789	4.75468	10.6115	2.23685	15.7451	4.96725	4.28225	4.19296	2.81256	3.51948	2.49146	3.17767	1.64375	17.8374	6.77746	6.87866	2.70192	11.4177	4.91902	21.2106	3.67683	19.4803	1.55185	1.31951	2	1.7826	2.70192	3.3078	11.8655	2.26793	3.10369	15.9337	1.51572	20.8897	6.66983	8.35036	10.0725	1	5.53265	4.2582	1.1487	12.6294	5.30457	6.78692	7.17443	2.8854	4.53587
DLL1	3.5652	5.98511	5.55299	2.04767	8.78806	2.70192	11.6319	4.41633	4.19296	3.98742	6.31964	4.67789	2.49146	3.10369	1.7826	17.7657	8.11076	9.93451	1.51572	9.69834	2.63072	16.3493	1.43097	18.0486	2.09128	2.26793	1.1487	1.51572	1.1487	1.43097	4.5216	3.16979	2.16894	6.73173	1	10.0159	2.4258	5.15206	3.9487	1.82056	5.87516	1.7411	1	13.7394	4.02469	7.04263	5.02377	3.10369	3.81678
NDUFS8	5.51525	11.4578	8.42058	4.90355	15.2459	4.33789	18.0367	7.39906	4.53587	4.53587	5.78872	6.18786	2.72407	6.31964	3.80731	32.7372	13.4227	19.4154	2.09128	21.271	5.70588	42.5788	3.46572	30.8444	5.82739	4.36467	3.59443	4.12892	4.11227	5.37348	21.3788	8.19867	3.43754	29.3685	1.7411	34.986	19.5151	23.2071	17.4439	3.62968	14.3229	4.61789	1.24573	21.1131	12.0781	8.60538	11.4363	4.58034	8.60297
GOT1	5.19396	12.8888	9.06321	4.58034	15.4935	2.49146	23.4947	5.96629	6.17801	2.86194	5.08565	6.60806	3.20087	2.09128	2.04767	18.7827	8.78161	16.0481	2.16894	16.452	1.43097	36.9129	2.4258	25.6019	4.09535	1.43097	1.1487	1.51572	2.26793	3.80731	14.7737	4.64398	2.78652	17.6237	1.1487	23.7546	3.98107	9.8598	9.83804	1.58489	8.71939	2.8854	1	17.2151	7.16838	9.66831	8.6562	3.59443	9.27503
MYBL2	1.88818	6.76557	4.19296	1.7411	6.98536	3.75848	13.1987	3.5652	1.31951	2.68674	3.5652	2.75946	1.51572	2.49146	1.88818	14.1617	9.69237	11.2788	1.64375	10.1834	2.56947	21.1763	1.55185	15.8174	1.7411	1.51572	1.31951	1	1.1487	2.16894	4.13919	2.2974	1.31951	6.09682	1	7.81551	3.65019	3.84464	1.82056	1.43097	9.83804	1.24573	1.1487	18.732	10.0725	9.78835	15.6559	2.35216	7.25936
SOD1	12.062	41.4378	30.7884	13.4535	57.823	10.2616	59.5827	22.1561	17.6526	7.61351	6.70074	10.9545	10.0732	18.6005	12.6367	58.2084	26.1895	35.2599	5.78502	36.4216	9.09419	85.2572	7.49165	79.3044	8.85921	3.66284	3.83366	7.6723	11.9774	12.6174	60.2178	22.3248	14.5938	68.1139	5.18004	82.15	35.8462	46.0495	35.259	4.14082	33.3699	8.92183	1.77828	68.5509	34.9413	20.0746	35.2593	3.30975	18.735
NCOR1	2.26793	13.1494	12.3868	3.06389	16.2325	3.84464	25.425	6.31964	5.53265	2.99256	5.26143	2.35216	1.69522	5.08565	2.86194	31.1637	18.9683	20.4545	4.68205	21.7058	5.44814	36.2592	4.54715	41.1115	3.9487	2.16894	1.7826	1.51572	2.63902	3.16979	13.3908	6.6454	2.66727	18.5432	1.24573	19.6809	12.5683	12.4212	11.8056	1.97435	16.9764	2.68674	1	29.4721	14.0669	9.11247	12.7574	2.37144	8.78322
NDUFA6	5.21034	11.4951	7.01683	3.89806	17.9003	3.62968	23.2141	5.578	4.56387	3.98742	6.51751	5.14352	3.12913	3.66361	2.93016	20.7628	14.818	14.5417	2.04767	13.4827	3.54517	30.4623	3.17767	22.9382	4.64398	1.97435	1.94729	2.26793	3.24534	1.88818	11.655	5.1017	1.7411	16.4686	1.7411	14.7281	8.11076	9.45243	5.24251	1.55185	10.72	1.1487	1.31951	16.0497	11.0997	9.67271	13.3773	3.62968	5.12045
SH2D1B	1.55185	4.64398	3.30109	1.31951	8.35955	1.7826	10.8531	2.4258	2.70192	3	3.20087	2.60517	1.31951	2.49146	1.97435	15.0191	12.4533	8.55647	1.7411	9.50936	2.66727	19.7217	2.16894	16.1871	1.7411	1.64375	1.1487	1.24573	1.43097	1.88818	3.67683	2.22064	1	5.50156	1	3.47125	3.16979	3.5652	4.38433	1.7826	5.44814	1.43097	1	9.89877	5.47065	7.8974	4.45964	2.55085	4.76248
DSP	9.36598	46.8657	49.1473	8.41017	69.9002	7.52895	84.7091	34.4298	25.1614	16.1713	16.983	16.828	8.80489	14.4454	12.7288	28.2433	13.4956	19	2.49146	15.0936	1.55185	22.1728	2.14113	25.8442	15.288	9.8071	4.91902	11.1745	9.9234	10.4321	68.4559	18.7123	9.45593	102.077	5.21034	103.591	49.2159	59.8903	45.682	5.1017	62.1377	17.8031	2.66727	119.683	58.303	56.0263	55.6011	4.04282	49.5776
COL1A1	68.9635	14.1648	10.9627	136.03	44.9032	169.242	45.76	6.85347	8.5233	2.35216	4.89417	2.99256	2.23685	2.49146	2.49146	18.6594	15.8567	13.7394	2.68674	9.74004	2.55085	17.5263	2.35216	16.3686	3.98742	1.64375	1.31951	1.31951	1.24573	13.1421	22.2542	9.59997	4.35581	16.7525	6.44126	19.2171	13.6807	16.7368	13.4821	131.307	84.3307	1	51.6292	113.077	28.6799	22.2429	35.1099	253.783	82.2642
ESR2	2.93016	6.69988	5.93953	1.88818	8.34315	2.35216	11.4068	3.24534	2.26793	3.2875	3.24534	4.54995	1.58489	4.04282	1.51572	15.5832	8.45467	10.3505	1.24573	10.889	2.86194	22.1822	2.2974	18.1442	3.15378	2.95155	1	1.1487	1.24573	1.1487	6.06257	2.82523	1.24573	4.02011	1.1487	6.33957	2.70192	5.14352	3.64113	2.16894	8.11906	1.1487	1	12.7784	7.02719	10.2774	7.22467	1.7826	3.72792
FSTL3	4.58034	7.43239	5.65047	4.19296	11.8542	4	17.5729	4.16941	2.35216	2.35216	5.65047	5.65047	2.86194	3.59443	3.0219	22.0123	9.06463	10.1096	2.26793	12.9559	2.68674	20.2524	1.1487	20.842	2.22064	2.16894	1.43097	1.1487	1.7411	1.43097	6.12777	2.78652	2.76632	8.04022	1.37973	12.894	4.12892	7.32721	5.50156	4.02469	7.81551	2.26793	1.31951	11.9326	5.98823	7.61462	11.7267	3.86636	6.1503
NFATC2	1.64375	5.29391	3.89806	1.31951	10.5283	1.51572	12.1634	3.43754	3.22711	3.22711	3.84464	3.36587	1.31951	3.27195	2.26793	22.6502	10.0585	19.003	2.04767	14.0903	2.2974	21.8435	1.88818	24.8696	3.36587	1.24573	1	1.7826	1.43097	1.55185	6.67286	4.47769	2	6.75648	1.1487	6.85347	2.45951	5.00797	5.44814	2.04767	8.92723	1.7411	1	16.4637	6.75955	8.52569	10.0274	1.97435	6.58142
SOX10	1.55185	3.98107	3.16979	1.88818	7.3765	1.24573	7.09667	1.24573	2.49146	1.97435	1.7411	2.72407	1.43097	1.88818	1.7826	14.7705	12.5785	8.20239	1.51572	10.4248	2.60517	17.9642	1.51572	16.1247	1.88818	1.1487	1.1487	1.1487	1	1.31951	8.23187	1.7411	1.1487	4.91902	1.31951	5.65047	2.35216	3.16979	2.63072	1.1487	5.93953	1.51572	1	10.7737	7.76468	8.08565	4.45254	2.63072	3.24534
NOS1	2.70192	7.73273	5.07303	1.1487	7.10799	1.1487	13.3129	2.8854	1.71877	1.64375	3.3227	2.09128	1.43097	2.04767	1.64375	14.5346	7.92193	9.42916	1.43097	10.8133	2.22064	17.903	2.40225	15.2459	2.40225	1.93318	1	1	1.1487	1.51572	6.42819	2.40225	1.24573	4.58034	1.1487	6.6454	2.86194	3.98742	3.04085	2.45951	8.41676	1.31951	1	16.7354	7.00341	10.2727	5.19396	1.7826	5.69679
BCL2	2.60517	6.45422	2.63072	4.07597	9.20256	1.88818	15.1582	2.82523	2.70192	2.93016	2.93016	2.8854	1.31951	3.43754	2.40225	17.6015	13.2208	12.0984	1.1487	11.7267	2.51189	24.1636	3.43754	20.7122	2.70192	2.35216	1.31951	1.1487	1.64375	3.16979	5.80906	2.26793	1.64375	6.21061	1.64375	10.2341	4.22734	6.12777	3.75848	2.35216	10.4052	1.1487	1	22.5483	12.191	10.0585	11.3829	4.41633	10.6746
RIN1	3.24534	9.81315	7.06805	4.64398	10.8229	2.26793	17.0137	5.26143	5.61872	5.14352	3.73617	5.19396	2.86194	3.79196	3.2875	30.1501	13.6377	19.9143	3.17767	19.456	3.03143	33.3883	2.70192	30.0006	2.55085	2.55085	1.1487	1.7411	2.70192	1.88818	9.96536	2.82523	2.26793	15.741	1.43097	15.4735	13.1494	11.156	7.94616	1.51572	6.0438	1.24573	1	18.4126	6.31964	6.78692	8.08565	2.16894	4.68952
FUT5	1.41421	8.3666	3.4641	1.41421	10	1	14.1421	2.44949	1.73205	2.82843	3.4641	2.82843	2	3.4641	3.4641	20	10.583	8.3666	2.23607	9.16515	1	19.7484	1.41421	13.2665	1.73205	1	1	1	2	1.41421	5	3.87298	2.44949	6.7082	1	7.07107	3.16228	3.16228	2.23607	1.41421	5.47723	1.41421	1	10.8167	7.74597	7.34847	4.47214	3.4641	3.4641
CPA3	2.40225	5.93277	6.12777	3	9.8071	1.64375	11.8229	2.63902	1.97435	1.7411	3.84464	3.12913	2	2.45951	1.64375	19.7372	7.84425	6.80799	1.43097	5.7708	2.16894	16.8562	1.31951	14.3642	2.49146	2.29017	1.31951	1.1487	1.88818	2.35216	5.03627	2.09128	2.40225	6.85347	1.64375	11.3133	2.60517	6.73173	8.24125	2.91369	5.90835	1.24573	1	12.345	6.75264	5.80642	5.578	2.86194	6.56017
DDIT4	9.79344	10.7587	10.7992	15.4331	19.3226	10.7899	25.1577	3.98742	7.99521	30.813	49.5345	35.515	4.19296	10.2329	7.8974	43.3752	25.1312	29.4531	5.85147	57.5875	6.09335	86.5407	8.58191	111.547	22.922	9.20674	3.10369	4.28225	5.30457	12.1295	36.0163	17.0514	9.7841	27.6799	3.54517	36.0717	20.0364	24.9633	16.0625	5.83258	12.2827	4.95934	2	19.9378	12.3236	15.4331	10.6532	12.3062	11.4893
CASP9	1.82056	8.49929	10.8412	2.4258	12.5754	2.45951	17.3674	5.78516	4.38433	2.70192	4.02011	2.8854	2.04767	5.26143	2.55085	26.8673	11.2418	15.9039	3.72792	15.2528	3.24534	25.2955	1.31951	23.3427	3.47125	1.43097	1.24573	1.37973	1.51572	1.88818	10.7744	3.64113	2	13.2445	1.64375	14.3642	6.75648	9.69834	7.57543	1.43097	8.35266	2.35216	1.1487	17.9967	10.4321	9.52496	8.73387	1.64375	9.50583
VEGFB	4.12063	10.1001	11.1242	8.33881	14.0121	6.34575	16.7615	8.48205	3.97308	7.48665	11.7889	9.40127	4.16941	10.7349	7.09667	39.3495	17.5464	27.8313	3.06389	25.518	5.90835	44.6658	5.96629	39.5641	10.6512	5.53265	3.73719	4.53587	6	6.40744	26.0189	12.0197	7.26798	38.9392	2.51189	38.8321	17.8066	25.2842	25.8903	1.7411	18.8476	3.06389	1.1487	36.2815	12.7502	16.9409	20.7442	4.72376	14.8312
CD83	3.18935	12.8556	11.6976	3.16979	21.1783	2.60517	30.341	6.31964	6.6156	3.49971	3.81678	2.04767	1.82056	3.17767	2.14113	18.8181	11.0031	12.462	1.51572	14.2298	2.26793	17.3507	2.22064	23.6838	2.45951	1.31951	1	1	1.1487	1.51572	4.70432	3.2875	1.1487	6.06878	1.1487	6.76557	2.99256	5.4928	2.16894	1.24573	6.09335	1.31951	1	11.8723	6.31964	9.34531	8.16493	3.72792	4.5216
SUV39H2	3.72792	7.27656	4.18256	1.64375	10.002	1.1487	10.9635	6.17251	2.78652	2.2974	2.55085	2	2.49146	1.82056	2.60517	20.6035	9.47945	15.569	2.49146	15.2689	1.82056	19.8884	1.7826	17.2509	1.88818	1.64375	1.1487	1.55185	1.58489	1.51572	5.12045	3.12913	1.64375	7.02834	1.1487	8.16493	4.58034	4.98778	3.62968	1.64375	6.12777	1.7826	1	14.9175	8.73387	7.48665	8.80489	2.70192	6.51751
RRAD	2.60517	4.53587	4.91902	1.7826	5.29442	1.55185	9.8875	1.82056	2.04767	2.70192	4.78939	2.49146	1.7411	2.78652	1.97435	18.104	7.5132	10.8972	1.64375	7.34791	1.64375	17.8386	1.88818	18.4757	1.7411	1.43097	1.24573	1.1487	1.24573	2.99256	4.67789	2.04767	2.04767	4.73336	1.24573	8.08565	3.17767	3.72792	2.70192	1.64375	4.58034	1.1487	1	10.4109	5.14352	3.89459	3.36587	2.70192	4.91902
JAK3	2.2974	4.91902	4.53587	2	10.1038	2.82523	7.73675	2.95155	2.2974	2.40225	1.93318	3.36587	1.31951	2.35216	1.64375	18.7448	11.1993	6.31964	1.43097	12.3334	2	19.0095	1.51572	16.5496	2.56947	1.58489	1.24573	1	1.43097	1.64375	4.41633	4.64398	2.63902	4.81645	1	7.03896	3.86636	4.37345	4.28225	2.26793	6.31964	1.43097	1.31951	11.7115	5.93277	4.68952	6.92067	2.11179	4.81645
TNF	2.59201	10.6746	5.68305	4.54715	17.1822	3.08625	22.812	6.20523	3.89459	3.64113	4.12892	3.5652	2.45951	3.39044	2.65531	28.5174	14.8766	12.8149	2.04767	16.1296	2.80936	31.3022	2.60517	24.5597	1.94729	1.43097	1.43097	1.43097	1.7411	1.97435	7.62079	2.49146	1.94729	13.7259	1	11.2294	6.86971	8.38593	4.9343	2.22064	9.76312	1.31951	1.1487	18.0141	9.8071	9.68133	11.6353	2	8.08265
CACNB3	1.97435	5.86336	5.54666	2.55085	10.8801	2.18672	14.8967	3.06389	2.55085	1.64375	3.72792	4.32425	1.7826	1.64375	3.06389	16.6176	8.75644	11.1725	1.51572	13.2572	2.99256	27.1264	1.58489	18.5483	2.63902	1.88818	1.24573	1.7411	1.82056	1.43097	4.81645	3.51948	2.14113	5.1017	1.1487	8.21534	6.35534	4.95934	4.22357	1.31951	15.156	2	1.31951	27.9935	13.3271	9.13188	12.1484	2.82523	13.3821
COX6B1	15.5996	34.1148	30.5118	9.75757	50.9062	10.7565	58.1728	19.6422	21.2768	12.9158	15.6931	15.1377	6.31964	10.7022	8.11076	46.589	26.8552	34.8759	4.98292	30.9591	8.80089	75.1035	5.67382	67.9835	17.0918	10.1954	7.34544	5.75265	9.52836	8.39029	38.6916	10.5962	8.24125	45.8225	5.07303	55.2539	21.6877	31.1405	20.9111	4.09535	46.2935	5.30457	4.59479	70.9787	47.8118	29.4101	49.6221	8.10354	30.3794
SPP1	2.16894	5.61872	2.35216	1.51572	7.03896	2	10.7587	3.5652	2	4.53587	4.54715	9.25113	2.82523	2.99256	2.09128	16.5074	12.1305	8.37246	2.53652	7.73675	1.64375	14.8751	1.88818	12.7502	11.8542	2.16894	2.35216	1.7411	1.1487	1.55185	9.59015	8.04022	1.64375	5.96629	1.1487	3.36587	3.10369	3.84464	3.43754	4.91902	7.78046	1.88818	2.86194	15.6557	8.16493	8.80489	7.92117	16.3384	6.8038
ISG15	5	10	5	2	7	3	6	2	5	1	4	4	1	2	3	16	6	5	1	9	3	14	6	19	4	3	1	2	3	1	1	7	2	4	1	8	1	5	3	4	8	1	1	14	6	7	9	3	5
ATP5ME	15.5497	39.8337	44.8396	14.2262	78.3768	11.0111	92.2788	28.9835	22.7027	14.5684	19.0678	19.5527	9.27236	14.876	13.8417	63.4305	37.207	48.6338	9.17034	41.82	19.0782	108.314	13.4214	99.2041	22.7453	11.548	8.81867	12.754	11.9405	12.5743	61.9213	21.8899	14.3257	76.7743	4.94923	89.0543	41.5411	41.8203	34.0563	4.16179	29.1762	11.5246	2.21336	49.6441	28.0255	20.0993	28.9765	8.42573	19.5427
L1CAM	2.35216	6.23859	4.18256	1.31951	7.1926	2.60517	7.97899	3.31445	1.64375	1.51572	1.97435	1.43097	1.43097	1.97435	1.64375	15.6889	8.15193	11.6652	2.04767	13.4907	2.2974	13.4766	2.35216	17.1863	1.51572	1.31951	1	1.31951	1.88818	1.51572	6.51751	4.12892	1.43097	8.53758	1	8.22454	3.72792	6.57843	3.47125	2.09128	7.63073	1.51572	1	12.4979	3.9487	9.36411	8.16493	1.97435	9.31336
TBXAS1	1.24573	4	4.5216	2.75946	6.54389	1.43097	16.1673	2.75946	2.09128	2.75946	3.5652	2.63902	1.51572	3.36587	1.31951	17.6909	7.20408	9.32635	1.55185	11.3745	1.7826	15.5284	1.31951	16.6841	1.64375	1	1.31951	1.43097	2.16894	1.64375	4.85593	1.88818	1.43097	7.65045	1	4.33789	5.70588	4.50716	2.45951	2.26793	10.8072	1.64375	1.31951	18.6749	8.9924	9.07645	11.3707	3.55399	7.56336
FCN1	3.2875	6.55433	4.78939	1.43097	12.0347	2.04767	16.7806	7.35367	3.06389	2.14113	2.60517	4.53587	1.7826	2.37144	2.14113	17.0195	10.9685	8.45467	1.1487	11.9873	2.85294	19.8222	1.7826	17.6722	2.35216	1.24573	1.1487	1.31951	1	1	6.09335	2.16894	1	6.25827	1	7.81551	3.2875	3.76447	2.18672	1.51572	6.6454	1.64375	1	13.1242	5.83258	5.42617	7.98195	2.70192	4.50133
H3C8	3	10	1	5	6	1	12	1	1	2	4	1	1	2	4	17	5	8	1	3	1	16	1	16	2	1	1	1	2	2	5	1	1	8	1	6	4	5	3	3	7	1	1	12	8	7	6	2	12
KMT2C	5.094	18.0123	12.7502	4.04282	24.8185	3.5652	33.8925	10.0159	10.5758	4.12892	8.97434	7.32721	2.60517	7.21857	3.5652	43.4277	28.2292	31.2221	4.85593	39.8634	7.33054	70.5373	5.26143	61.7867	3.59443	1.97435	2.40225	1.7411	4.74288	5.30457	24.749	7.18886	4.54715	26.8049	1.24573	24.455	13.0878	18.5395	11.5798	2.60517	16.3474	4.19296	1.31951	30.5153	13.8001	11.6919	16.7091	3.72792	13.0204
AIRE	1.7411	4.47371	3.12913	2.26793	7.23324	2.22064	10.7385	3.10369	1.51572	2.63902	2.16894	2.26793	1.55185	1.43097	1.51572	13.6455	6.25827	7.74026	2.04767	10.1347	3.51948	14.7865	1.88818	15.2066	2.04767	1.24573	1	1.24573	1	1.1487	3.36587	1.7826	1	8.37327	1	6.44126	4.47371	3.65019	2.26793	1.43097	7.56006	1.24573	1	10.3734	7.39906	7.53789	6.47027	3.16979	4.85593
KYAT1	1.88818	9.48683	11.9524	2.26793	13.4479	2.2974	20.2636	6.9425	5.2233	2.86194	3.15378	4.66318	1.93318	3.47125	1.43097	23.9012	11.7267	12.562	2.45951	16.4844	3.9487	27.9656	1.24573	21.7432	2.35216	1.24573	1	1.51572	1.31951	1.43097	7.13041	2.86194	2.70192	8.26213	1	10.1306	5.578	6.40744	4.81645	1.64375	7.18886	2.04767	1	10.7022	6.85347	7.54802	8.11076	1.7826	5.50156
LTBR	6.20738	19.1276	14.9249	6.2457	21.5023	5.07303	36.3811	12.4661	7.10799	3.47125	5.88453	5.95488	2.99256	4.72376	4.20838	23.9987	13.6092	14.8272	4.98292	25.8354	3.43754	35.9583	4.19296	39.9908	4.70432	3.72792	2.82523	3.0219	4.33789	3.77635	14.8506	7.73273	4.18256	22.7522	2.49146	23.5197	10.9476	13.083	12.3888	3.98742	35.6503	3.39346	1.31951	59.5607	33.7631	22.2116	33.0421	6.23859	21.7781
IGLL1	4	16	15	2	21	4	20	11	4	6	6	2	4	6	3	26	25	33	8	13	4	49	3	39	3	2	3	3	3	1	16	9	3	21	1	29	12	12	17	2	10	2	2	14	6	9	7	3	6
CALML3	3.13017	6.96401	5.18004	2.1407	8.22473	1.68179	16.0428	2.9907	4.01553	2.44949	5.42161	3.86867	2	2.78316	2.78316	22.6712	10.4519	13.2235	2.21336	10.1943	2.91295	22.2851	1.41421	24.6345	2.71081	1.86121	1	1.18921	1.18921	1.18921	6.81732	2.9907	1.18921	6.07831	1.18921	5.95789	2.91295	4.57998	3.49964	1.41421	10.8853	1.68179	1.18921	12.2338	7.66732	9.34397	9.16515	3.4641	4.60578
H2AX	2.35216	5.84188	3.86636	2.99256	10.5283	3.06389	18.1426	3.86636	3.39346	3.27717	3.95852	4.58034	2.60517	2.2974	2.86194	23.7892	12.1731	15.6173	2.04767	16.16	3.47125	21.5586	2	18.6336	2.35216	1.47577	1.43097	1.31951	2.35216	3.0219	8.29061	4.12892	2.45951	10.6129	1.55185	17.1357	6.28413	8.29669	7.8616	1.1487	8.22882	1.43097	1	22.2418	8.71939	7.39906	11.9524	1.97435	5.42617
STAT4	2.16894	7.33925	10.1096	2.51189	14.5721	2.40225	14.6958	6.08111	3.84464	2.16894	2.70192	2.2974	1.58489	2.93016	1.58489	12.1364	5.33454	10.3879	1.64375	4.91217	1.43097	15.4116	2.35216	11.9705	1.88818	1.88818	1	1	1.58489	1.71877	7.27542	1.88818	3.5652	15.9844	1.24573	16.902	5.67382	7.42056	8.72437	2.45951	5.67382	1.43097	1.43097	11.0421	6.28413	4.50133	5.33454	2.70192	3.24534
RPS6KA5	2.60517	8.27531	5.96629	1.64375	10.4202	1.55185	12.4051	3.47125	1.82056	3.51948	2.86194	5.19396	1.64375	1.58489	1.24573	28.7768	13.7488	12.4521	2.45951	14.3588	2.09128	27.6501	2.16894	27.8811	2.35216	1.55185	1.1487	1.24573	1.24573	1.64375	5.65047	2.93016	1.43097	9.6329	1	8.68029	3.10369	4.44129	3.67683	1.31951	9.12774	1.1487	1.1487	15.3232	5.54666	7.63073	5.90835	3.51948	5.96629
SPRY1	2.49146	6.0037	4.08247	5.75265	9.60261	3.51948	13.8126	2.2974	3.16979	3.24534	5.90835	5.67382	1.1487	2.82523	1.88818	14.6985	6.99942	7.51846	2.04767	10.3677	2.35216	14.5638	2.2974	16.2878	3.72792	1.94729	1.64375	1	1.88818	3.72792	7.92117	3.72792	3.24534	9.27503	1.43097	9.96536	4.93935	5.80642	7.6651	2.22064	6.02206	2.60517	1.24573	10.7842	7.75674	6.38161	6.33536	2.49146	4.82865
CCL2	36.2215	7	8.48528	12.8452	19.4422	22.9783	18.9737	5.2915	2.82843	21.166	44.1588	45.9021	3	3.4641	9	16.1245	13.8564	11.225	4.58258	13.4164	2.82843	18.4932	2.44949	17.4929	2	3.16228	1.41421	1	1	1.41421	3.4641	2.64575	1.41421	7.34847	4.47214	11.225	3.74166	3.4641	5.47723	3.4641	6	2.44949	1	13.4907	4.89898	2.82843	7.74597	5.19615	6.7082
BAGE	14.3002	50.1745	33.8869	9.15796	76.4223	14.2952	112.592	31.4576	9.87362	18.2216	18.6025	24.5478	12.3683	19.063	13.159	198.34	83.0205	96.5779	9.2039	76.9663	14.5518	148.056	8.91928	133.1	6.21196	3.47125	3.89806	2.93016	3.99922	8.34624	17.5391	12.3936	5.50156	28.4034	3.12913	28.7435	15.9137	20.7661	15.5335	6.12777	26.1599	3.80731	1.43097	45.3005	26.4157	23.2009	30.5402	4.08247	24.8566
TPO	2	5.50156	3.10369	3.43754	6.84036	2.35216	9.50583	3.2875	2.16894	1.51572	1.64375	2.45951	1	1.51572	1.43097	20.0273	7.97899	8.91016	1.55185	9.34184	2.35216	13.9879	1.43097	17.8455	2.2974	1.64375	1.43097	1.1487	1.7826	1.1487	4.9343	2.09128	1.24573	5.00797	1.31951	5.26612	2.26793	4.32425	2.93016	1.88818	7.25936	1.51572	1	12.7474	5.72388	7.76116	6.31964	2.60517	6.55433
C1QB	5.64622	9.58284	4.82028	1.70998	13.1386	5.0133	16.9561	5.42884	2.28943	4.16017	5.64622	2.62074	1	2	1.44225	16.0104	8.96281	14	1.70998	14.4609	3.47603	18.2195	3.30193	19.6091	2.28943	1.25992	1	1	1	4.7622	8.32034	3.63424	3.10723	3.82586	1.5874	10.9696	6.78242	2.71442	3.68403	6.41507	8.14325	1.44225	1.5874	20.3279	11.2662	6.60385	6.3825	11.4776	14.3322
CCL25	1.31951	5.25306	2.75946	2.09128	7.73675	1.24573	10.8229	2.60517	1.51572	3.24534	2.99256	2.82523	2	3.43754	2.33894	22.2863	8.9752	9.34531	1.64375	18.8313	1.7826	22.7303	1.88818	17.5612	2.16894	1.1487	1.43097	1	1.7411	1.1487	3.7112	1.7826	1.55185	5.37827	1	5.19396	3.39346	4.41633	2.60517	1.7411	5.26143	1.24573	1	13.8368	5.60744	7.03896	5.76538	1.7411	4.33789
ADH1A	7.97899	9.45931	8.45467	7.66162	13.8193	5.1017	22.1717	6.27384	3.86636	7.41818	7.36022	6.78692	2.70192	4.41633	3.72792	38.215	17.1042	17.2921	2.29017	15.8591	4.19296	35.8053	3.36587	28.7064	8.02407	5.87516	1.7411	1.51572	2.09128	8.68802	15.5294	3.72792	5.21034	14.9733	5.28548	17.8039	11.8336	10.8963	14.8058	1.64375	7.89122	2.49146	1.1487	11.0292	7.10799	8.97767	4.55461	3.24534	5.4372
FZD2	2.09128	9.78835	5.23318	2.09128	7.75077	1.43097	12.3146	3.06841	3.0219	2.40225	3.2875	3.72792	2.04767	3.2875	2.35216	23.6367	11.6593	12.6463	1.43097	13.4766	1.64375	23.0471	1.64375	14.4423	3.43754	1.1487	1	1	1.1487	1.31951	6.38161	1.88818	1.88818	4.44129	1	6.94612	4.41633	4.28225	3.72792	1.58489	10.6091	1.88818	1.1487	17.894	6.69391	8.07439	7.81525	1.43097	8.04481
OAT	6.40744	15.2976	10.6542	5.86031	21.0977	4.2582	31.3157	7.6651	4.54995	5.78516	8.40885	5.35415	3.75848	6.40174	6.57843	33.5491	17.144	17.3744	6.35534	26.8243	5.98511	58.3915	2.99256	42.9184	2.76632	1.7826	1.64375	1.88818	2.49146	3.86636	21.1636	8.08565	4.19296	25.0069	1.71877	28.2373	14.3325	14.4935	17.1699	2.63902	19.4449	3.4822	2	31.9593	22.593	12.6785	17.7533	4.64398	15.8871
MAGEA4	3.08007	10.2225	3.89432	2.85027	10.2678	2.34035	14.8994	3.93598	3.08007	4.63618	5.53119	4.28139	1.56508	3.23853	2.81731	24.6165	11.2186	15.6821	2.11474	7.89034	6.06155	26.5834	1.41421	24.0519	2.91295	2.21336	1	1	1.86121	2.63215	7.34595	2.85027	1.96799	8.42573	1.31607	11.2361	5.11404	8.1072	3.91115	1.86121	10.4136	1.56508	1	16.2788	6.23574	5.44963	11.4085	2.78316	9.12396
SGK1	8.37425	13.4304	7.80907	8.53758	15.9639	6.0438	21.1903	6.12777	4.98292	24.951	33.2581	37.4707	4.81645	10.1262	8.33881	41.1462	18.1823	22.4949	3.10369	16.8085	4.70432	46.4634	5.05479	61.8456	16.1561	10.3879	10.0808	2.55085	4.32425	6.1255	8.62129	13.6878	5.47065	12.2012	2.70192	14.6083	8.53758	9.38895	7.84134	10.0778	14.4152	6.04919	1.31951	21.5607	10.5657	14.2298	15.2689	7.68928	11.7795
IL17B	1.86121	7.27946	4.35588	2.37841	7.32568	1.56508	11.5752	2.05977	1.41421	2.63215	2.44949	3.22371	1.41421	1.56508	2	17.355	10.0496	7.97744	1	8.18125	2.51487	16.8521	1.56508	16.2069	1.56508	1.18921	1	1.18921	1.18921	1.18921	4.68069	1.41421	1	5.47113	1.18921	5.33484	2	3.58402	3.30975	1.41421	5.92451	2.63215	1	10.1372	7.13524	3.0274	6.95511	1.56508	4.78674
NANOG	3.59443	16.9304	10.2087	5.26143	17.8076	3.24534	27.4728	9.28797	4.53587	4.18256	5.96629	6.37871	2.49146	6.23859	2.93016	56.6023	32.1781	48.1785	2.80936	31.1637	6.00984	51.8795	2.35216	50.1406	4.96725	1.7411	1.64375	1.43097	2.2974	2.70192	10.2983	4.74288	1.64375	13.0513	1.31951	13.5611	6.45997	9.10922	6.43392	1.7826	10.2034	2.09128	1.1487	19.1532	9.63791	8.76866	10.8402	2.60517	9.56352
COL3A1	51.8801	12.0823	15.8119	115.164	35.6132	136.555	34.6893	9.32635	9.65923	1.51572	7.20408	3.2875	2.45951	4.93935	3.43754	15.2352	10.4321	18.2913	2.60517	8.0078	3.86636	12.7324	2.60517	14.1962	2.93016	1.64375	1.1487	1	2.99256	23.4063	43.1306	12.0328	15.0461	30.1094	10.6268	40.8984	30.4633	40.9075	21.1655	94.4421	80.5176	2.04767	36.8433	120.191	33.7555	19.6175	45.8696	177.922	68.187
CLEC4A	2.09128	5.62513	6.67286	3.0219	7.30037	1.7411	13.2843	4.70432	2.04767	1.7826	2.93016	5.14352	1.7826	2.82523	1.7411	20.3174	7.87257	13.4517	1.24573	17.4714	2.49146	21.6006	1.43097	21.0734	2.35216	1.55185	1.43097	1.64375	1	1.51572	5.82739	3.86636	1.31951	9.66831	1.51572	4.11227	3.2875	4.96725	4.85593	2.16894	7.66162	1.88818	1	17.2406	8.15193	9.60261	8.76541	2.93016	6.17251
AKAP1	5.75265	10.0229	10.8119	2.35216	18.2993	3.10369	22.7084	7.91264	6.73523	4.32425	4.08247	4.61789	1.58489	3.9487	2.86194	17.7079	9.27503	9.38392	2.11179	13.71	5.14352	33.3217	2.16894	23.3761	2.99256	2.40225	1.43097	1.93318	2	3.12913	9.32635	4.5216	1.7411	15.58	1.1487	13.783	5.85147	13.1397	6.04919	2.09128	15.3805	1.31951	1	25.9814	15.1813	14.1689	10.0159	3.2875	10.9511
GTF3C1	3.39346	12.1936	8.94698	2.70192	15.8636	3.34695	26.8276	7.91705	4.09535	3.10369	4.64398	6.28413	4.09535	8.91928	4.64398	29.3418	16.7615	19.9409	2.82523	18.5107	3.51948	33.4556	1.64375	34.6599	3.67683	3.4822	1.51572	2.60517	4.32425	4.28225	23.7886	9.00733	4.47769	31.8295	2.16894	24.3034	16.5027	17.0232	11.8108	1.88818	13.409	4.47769	1.55185	28.0128	13.035	12.024	13.7192	4.04282	11.1519
WRN	2.40225	7.98195	6.1656	3.08625	10.6746	2.99256	14.231	4.28225	3.43754	1.64375	3.76447	1.82056	1.51572	3.24534	2.09128	24.3096	9.0288	12.9692	1.24573	10.9051	1.64375	25.1733	1.7826	21.1665	1.64375	1.64375	1.1487	1.51572	2.09128	2	7.47439	2.16894	1.1487	9.73335	1.1487	10.0808	6.1531	4.04282	5.95679	2	8.11906	1.88818	1	15.7451	6.0438	7.36022	8.55647	2.16894	7.11237
WT1	1.64375	2.60517	4.12892	1.24573	6.03418	1.7826	7.64624	2.16894	1.64375	1.7826	2.63072	3.2875	1.7826	1.43097	1.24573	15.1377	7.61462	10.9816	1.1487	9.728	1.88818	19.9064	1.24573	12.7906	1.64375	1	1	1.31951	1.1487	1.64375	2.99256	2.16894	1.58489	4.19296	1.1487	5.82739	2.09128	2.04767	3.12913	1.31951	5.05479	1.1487	1.1487	7.06082	5.86336	4.98552	5.75594	2.82523	3.65019
CDK6	1	8	4	5	8	5	16	5	3	9	12	5	2	4	3	59	24	42	3	25	2	31	2	52	7	1	3	3	3	3	12	4	4	17	2	21	7	8	6	3	10	1	1	8	5	12	4	4	9
ZEB2	2.49146	6.78748	3.24534	3.51948	8.11537	3.2875	14.1146	3.39346	1.1487	2.04767	3.76447	4.53587	1	2.60517	2.40225	16.6836	8.64849	11.8534	4.32425	10.6355	7.43239	18.1122	3.17767	18.5292	2.82523	2.22064	1.1487	1.1487	1	2.49146	7.10799	4.47769	2.63902	9.37904	1.51572	9.8875	5.96629	7.48665	5.4372	4.16941	6.98536	1.43097	1.31951	13.4423	5.33454	8.08565	8.50839	5.26612	8.38718
KLRG1	1.7411	6.42338	4.64398	3.17767	7.96374	1.31951	9.16545	2.51189	2.26793	1.88818	1.97435	2.60517	1.64375	2.93016	1.51572	24.3339	10.6015	15.6511	2.16894	13.5536	1.7826	17.3857	1.51572	19.0973	1.82056	1.31951	1.1487	1.31951	1.24573	2	3.12913	3.17767	1.1487	8.23187	1.31951	7.41395	6.04919	4.70432	3.72792	2.76632	8.29669	1.1487	1.43097	13.556	8.43769	7.81262	6.44126	1.7411	6.27384
TPM1	19.4826	22.407	16.0104	22.0323	24.6884	23.8286	32.0831	11.548	6.80409	16.6803	21.0671	31.0557	3.03659	10	8.43433	39.7855	22.5062	23.1097	14.518	43.6389	20.7452	81.9043	16.2057	66.4863	29.7761	21.4853	16.5535	4.16017	4.21716	4.82028	24.1974	14.108	5.59344	32.2686	5.94392	29.2495	17.5441	18.1378	16.8217	13.3439	24.3085	3.77976	4.04124	50.3863	29.162	16.0234	26.9876	44.5119	25.7229
FGF14	4.95934	10.9711	12.9405	4.04282	19.494	2.63072	25.4415	6.9425	6.82273	1.88818	3.24534	2.82523	2.86194	3.84464	3.43754	20.4425	10.7259	12.8557	1.7826	16.3556	3.67683	23.7958	1.97435	28.9566	2.26793	2.35216	1.1487	1.7411	2.70192	3.43754	13.2499	4.28225	2.70192	14.4554	1.1487	18.5197	7.69614	10.4052	8.70188	2.09128	8.65299	2.09128	1	15.5818	8.06022	8.97209	7.87257	2.70192	4.91902
COL5A2	7.45972	7.01683	7.75232	10.2351	10.9005	17.5464	18.0126	5.26143	4.22734	1.97435	2.86194	2.60517	1.64375	1.88818	1.51572	25.1649	9.69834	12.1936	2.16894	9.99584	5.35658	20.7154	2.60517	19.7964	2.2974	1.64375	1.1487	1.1487	1.1487	2.16894	9.08057	2.49146	1.64375	8.10354	2.04767	10.452	6.6156	6.26867	5.01368	11.8698	9.76312	1.1487	3.9487	18.4712	8.80489	9.52836	11.2203	24.8504	12.9864
SFRP1	2.55085	7.63356	2.93016	3.51948	6.99942	4.19296	14.6377	1.7411	2.70192	2.35216	2.86194	3.80731	1.1487	3.59443	1.64375	24.5948	13.8741	14.3934	2.22064	15.8735	2.85294	28.8309	2.82523	34.8989	1.93318	1.7411	1.31951	1.1487	2	1.7826	7.20675	2.16894	1.1487	6.8038	1.31951	6.43392	3.31445	4.33789	3.24534	1.31951	10.574	1.64375	1	23.5444	12.1368	15.5102	9.44691	2.49146	12.797
IFI27	4.02011	8.41676	3.5652	4.83635	9.36598	4.41633	10.9082	2.60517	2.09128	2.60517	4.02011	2.66727	1.51572	2	1.31951	17.5495	12.8547	10.1804	3.72792	11.0827	2.93016	20.7127	1.7826	17.6954	3.5652	2.35216	1	1.51572	1.64375	5.24251	5.80906	4.64398	4.32425	11.2249	2.22064	6.31964	2.99256	7.68928	5.47065	2.04767	6.27384	1.43097	1	12.9225	4.96725	8.6704	7.36022	4.78939	4.32425
RASGRP1	1.97435	8.13556	9.0432	2.04767	14.0877	2.26793	18.7864	5.2233	4.54715	1.7826	3.75848	1.43097	2.82523	3.3227	3.12913	14.3456	6.80128	7.7716	2.2974	7.65045	2.45951	15.8325	1.1487	12.1731	1.7411	1.1487	1.51572	2.99256	3.10369	2.04767	9.18408	3.67683	1.64375	16.6692	1	9.21724	6.8038	7.2478	7.76468	1.64375	6.85347	1.88818	1.1487	10.1776	3.98742	7.32721	3.95852	1.88818	4.18256
IL6R	2.56023	12.4009	11.0566	5.07303	18.2896	2.82523	25.4015	6.77329	5.67382	2.63072	3.5652	2.60517	1.88818	3.72792	4.22734	19.7019	11.4537	9.49611	2.04767	13.2512	1.58489	25.7236	1.64375	22.0965	2	1.24573	1.1487	1.55185	2.75946	3.65019	20.3869	4.58034	4.41633	23.7192	1.51572	32.3802	14.5114	16.5014	11.0071	1	5.26143	4.09748	1.31951	10.1551	7.41818	6.78692	8.13556	2.26793	5.50156
ST6GAL1	2.55085	6.75955	3.05015	2.2974	5.07303	1.51572	11.2287	3.62968	4.44129	2.04767	4.09535	3.2875	2.09128	3.10369	1.88818	28.4781	10.5878	13.8242	2.49146	14.2272	4.58034	24.9018	2.82523	36.6613	2	1.51572	1.43097	1.1487	1	2.16894	5.19396	2.82523	2.86194	6.45422	1	7.03896	3.98742	4.53587	3.16979	1.51572	13.8724	1.88818	1	18.6841	9.34531	3.98742	11.1181	3.31445	6.35534
MARCO	2.45951	4.81645	3.51948	1.51572	4.28225	1.88818	12.0496	4.33789	2.04767	1.58489	2	4.47769	1	1.7411	1.1487	16.6082	5.79795	10.862	2.70192	10.0725	2.35216	14.4944	1.51572	11.6457	1.7826	1.31951	1.43097	1.1487	1.1487	1.31951	5.26612	2.82523	1	6.31964	1	5.30457	2.82523	5.07303	2.86194	2	7.85751	1.64375	1	10.2521	6.71056	4.05177	6.78692	2.35216	3.81678
S100A8	1.64375	4.3597	3.10369	1.1487	7.79612	1.7826	8.83267	2.35216	2.22064	1.47577	2.70192	2.35216	1.24573	1.51572	1.55185	16.8458	7.13412	9.67271	2.22064	8.84054	1.7411	20.514	1.1487	18.738	1.1487	1.1487	1	1.1487	1.31951	2.63072	5.07303	2.35216	1.88818	5.33454	1.24573	7.46822	4.53587	3.65019	3.98742	2.14113	6.2457	1.64375	1	14.0337	5.38685	5.78516	7.02719	3.77635	3.4461
CD200	6.54213	15.7769	21.6337	5.12993	37.7976	4.93242	45.8719	12.9266	10.697	2.62074	1.81712	2.51984	6	5.51785	5.42884	31.9713	15.6159	14.5464	2.41014	16.9561	4.4814	28.2691	2.75892	29.5121	1.5874	1.81712	2.08008	2.41014	4.37952	3.97906	24	9.52441	3.68403	34.0023	1.5874	33.7303	11.0793	14.2572	17.7433	1.5874	6.41507	4.61044	1	14	6	10.8407	7.48887	1.5874	5.0658
CTSS	1.88818	8.83267	6.28413	2.55085	9.03061	1.43097	12.0373	4.70432	2.04767	2.26793	4.89138	3.81678	1.1487	1.88818	1.31951	19.64	6.88179	11.3642	2.09128	11.5734	4.04282	16.8412	1.64375	15.4875	2.30453	1.43097	1	1.43097	1.7411	3.59443	6.77329	3.10369	4.26063	7.30037	1	5.03627	2.93016	7.25936	2.82523	2.2974	8.76866	1.1487	1	15.6559	5.22652	4.9984	7.95466	5.40665	6.54389
HELLS	1.64375	4.78939	5.13894	1.31951	9.18914	1.43097	13.6661	2.99256	3.9487	2.35216	1.88818	1.97435	1.51572	1.7826	2.04767	19.4893	7.8328	10.6691	1.64375	10.6091	3.06389	18.7255	2.99256	18.2146	2	1	1.1487	1.43097	1.24573	1.43097	5.54666	1.31951	1.64375	6.75648	1.1487	5.75265	2.35216	4.28225	5.50156	1.24573	12.6707	1.1487	1.24573	20.917	13.6554	6.31964	9.20256	1.88818	7.13412
HHEX	3.20087	6.87866	5.19396	4.47769	5.78516	3.03143	10.4202	3.5652	2.16894	9.07173	8.30545	11.9326	1.82056	3.86636	1.7826	18.6791	7.73675	12.3585	1.51572	10.398	2.70192	15.6145	1.82056	18.307	4.58034	2	2.18672	2.16894	2.8854	1.7826	7.48665	2.40225	2.04767	11.2852	1.1487	11.0499	5.44814	7.52895	7.35367	2.04767	6.75955	1.64375	1.1487	13.67	8.53758	4.85161	8.61738	2.82523	6.59543
RAC2	2.86194	6	5.75265	2.60517	9.24106	1.82056	14.3504	4.09535	1.43097	2.49146	2.68674	3.12913	1.31951	1.64375	1.88818	18.7136	10.7447	10.4248	2.82523	8.83267	2.95155	22.16	2.35216	17.9067	2.04767	1.51572	1.31951	1.1487	1.31951	2.2974	6.53075	1.7411	2.16894	7.79612	1.64375	6.78692	4.75468	4.53823	5.0344	1.43097	8.70188	1.7411	1	8.55019	6.60806	6.03418	7.13412	4.21029	5.37348
CD37	3.0219	4.41633	5.75265	1.1487	9.95988	1.31951	14.2161	2.35216	3.24534	2	2.37144	3.0219	1.88818	3.16979	1.82056	16.4685	5.67382	9.89992	1.7411	10.0725	1.51572	20.5621	1.7826	13.194	2.35216	1.7411	1.1487	1.1487	1	2.40225	5.33454	1.71877	1.37973	7.25936	1.51572	9.69834	3.72792	2.60517	3.08625	1.51572	4.83416	1.1487	1.1487	10.5878	6.73523	5.0344	6.04919	4.28225	4.53587
HEY1	4.85593	5.21034	5.13894	2.86194	10.7349	2.86194	12.9521	2.45951	3.59443	2.93016	3.39346	1.43097	1.1487	3.12913	1.58489	20.1254	13.7192	10.7349	3.08625	11.5358	2.16894	22.1684	2.04767	18.99	1.51572	1.31951	1.24573	1	1.7411	2.45951	5.16478	2.14113	2.93016	8.23657	1	7.8616	4.89138	4.74288	5.03627	2.49146	10.2664	1.1487	1.24573	18.1877	8.8601	7.79612	9.84316	2.60517	5.96629
PVR	4.64398	21.2583	20.6443	4.04282	33.9744	4.41633	42.5157	14.8648	10.6999	4.28225	2.40225	4.12892	2.04767	4.22357	2.55085	30.3627	16.1459	16.4648	3.75848	22.0746	2.40225	37.883	2.09128	26.9676	1.7411	1.1487	1	2.2974	3.24534	2.16894	19.2255	6.38161	5.60744	30.1955	2	38.7055	9.15352	14.9194	11.0827	1.64375	15.2671	4.73336	1.1487	25.4929	15.2459	12.5938	13.4529	1.97435	11.0811
HOXA10	3.17767	4.38433	3.24534	1.51572	6.71056	1.7411	9.40863	1.43097	2.04767	2.16894	2.14113	2.2974	2.04767	1.88818	1.31951	25.8153	8.97434	9.66282	1.7826	9.89877	2.22064	17.8608	1	16.1479	1.51572	1	1.1487	1.31951	1.24573	1.31951	2.82523	1.88818	1.1487	8.41676	1.1487	3.86636	5.7563	2.95418	2.04767	1.51572	7.87257	1	1	9.41353	5.40384	8.33881	6.20738	2.26793	4.67789
FGF8	2	3.27107	2.8845	2	7.61166	1.44225	10	2.28943	1.81712	1.44225	4.12129	4.7622	2.08008	1.81712	1.25992	17.3525	5.64622	8.08248	1.5874	14	3.68403	21.3443	1.5874	17	1.81712	1	1.25992	1.25992	1.25992	1.5874	5.45136	1.81712	1.25992	7.82974	1	8.57262	1.44225	4.16017	2.28943	3.63424	33.6245	1	1.5874	65.492	25.2874	21.6337	39.5904	3.55689	26.8815
SFRP4	8.78806	6.71056	5.65047	21.6462	11.9004	10.3972	14.0759	2.26793	3	2	2.99256	3.24534	2.16894	1.7826	2.04767	19.1768	8.63472	11.5895	3.03143	9.12774	3.24534	15.1047	1.31951	17.1806	2.70192	2.04767	1.1487	1	1.51572	2.55085	9.12774	1.55185	3.0219	7.45584	1.7411	9.20256	4.47769	5.4928	4.74288	10.2698	5.42617	2.04767	1.1487	15.0726	8.04022	5.07303	6.28413	16.9889	7.18886
EIF2AK2	3.86636	12.8149	10.1551	3.54517	18.375	3.89806	28.3397	8.38593	5.78516	4.12892	6.51751	7.08242	3.4822	6.72157	5.35658	26.3027	14.2254	18.7852	2.14113	21.6616	5.38685	43.7906	2.91369	39.3152	5.55551	2.40225	2.35216	2.49146	4.47769	4.04282	14.2098	7.94616	3.01709	25.7368	1.58489	21.8655	10.4261	13.0397	10.0893	1.7411	11.4822	2.70192	1.24573	21.4006	15.8217	8.88719	11.0031	2.66727	9.34845
BIRC5	2.66727	5.07303	4.16941	1.97435	7.94976	1.97435	11.2003	2.60517	3.43754	2.26793	2	3.5652	1.31951	2.40225	1.51572	19.5714	10.6152	10.1513	1.64375	9.82434	1.82056	24.114	2.45951	14.6461	1.58489	2.22064	1.31951	1	1.97435	1.1487	6.85347	2.04767	1.31951	5.07303	1	6.31964	2.93016	3.36587	3.03143	1.31951	9.61948	1.43097	1.1487	20.2661	9.71187	7.16626	11.1209	2.26793	3.9487
FBXW7	3.12913	6.53075	9.86251	3.36587	12.4653	4.85161	28.7999	6.09335	5.61872	2.72407	4.41633	3.77635	2.4258	3.34695	2.70192	26.9352	12.1867	13.7364	2.09128	14.3126	3.9487	33.4821	2.51189	29.0843	2.76632	1.64375	1.31951	1.31951	1.51572	2.70192	15.8359	5.33454	1.82056	15.4614	1.55185	20.3587	10.6129	11.7969	7.22269	1.1487	6.69391	2.26793	1.1487	11.8167	6.2457	5.2233	5.72946	3.24534	5.90835
CR1	2.51189	5.29391	5.35658	1.88818	10.1954	4.04282	15.3557	5.2233	2.68674	1.7826	4.41633	2.99256	1.31951	2.70192	1.82056	20.8692	11.233	11.7795	1.55185	11.7267	2.55085	23.4244	1.51572	19.9638	2.60517	1.31951	1.31951	1	1.1487	2.04767	5.03627	3.10369	1.64375	5.47689	1.1487	9.69834	3.72792	5.50156	4.31736	2	6.35926	1.1487	1.24573	14.4902	6.0438	8.45154	7.94616	2.09128	5.70588
IL1B	2.82523	5.67382	5.07303	2.22064	7.10799	1.1487	11.3171	3.72792	1.97435	3.12913	4.09535	5.55299	1.43097	3.24534	2.2974	19.8729	7.88998	10.0585	1.97435	10.862	1.88818	19.3215	1.88818	20.2542	1.71877	1.24573	1	1.1487	1.24573	1	4.72376	2.82523	1.1487	4.71893	1	7.45584	2.16894	3.62968	2.35216	1.7411	6.89644	1.37973	1	11.5024	6.2969	8.72437	5.55299	3.0219	6.25827
RBX1	5.03627	23.2638	24.4485	5.40665	23.3377	5.55299	36.0315	12.5938	7.30122	4.78939	5.33454	5.75921	3.9487	5.90835	4.04282	45.2982	23.7045	28.025	4.88156	25.4909	5.80906	47.9986	5.86031	48.9713	4.8045	3.24534	1.43097	2.82523	6.06878	4.5216	14.2812	10.2257	4.5216	28.1607	2.99256	37.6452	13.1214	19.8451	15.6117	2.4258	15.6805	3.77635	1.31951	28.1221	19.1917	13.2161	16.3556	3.10369	9.27244
UBA7	4.44129	7.25936	6.48459	1.7826	13.7394	3.57994	16.6487	2.63072	2.60517	3.2875	4.57305	3.9487	2.35216	4.74288	3.43754	22.563	10.3734	11.8829	2.04767	11.6062	4.09535	23.1057	1.43097	21.5438	2.63902	2.49146	1	1	1.51572	2.09128	8.15193	4.53587	2.70192	5.578	1.7826	11.6714	4.74288	5.57304	4.40056	2.16894	8.25852	1.64375	1.1487	14.8399	9.66282	8.73387	7.45972	2.04767	6.40744
APOC2	3.17767	8.9752	6.6454	3.24534	8.83267	2.09128	15.8021	4.61789	2.16894	1.64375	2	3.12913	1.7826	1.88818	1.64375	20.0817	8.13702	12.4653	1.43097	12.7784	3.10369	23.5778	1.24573	23.0842	3.27717	1.51572	1.1487	1.1487	1.24573	1.43097	3.88058	2.16894	1	5.40665	1	7.03896	3.55399	5.50156	2.75946	1.97435	41.4194	1.43097	1.64375	81.2058	36.0485	32.023	43.1624	4.95934	34.1436
ITGB1	26.8108	73.3374	58.841	20.7985	99.9801	21.292	121.174	41.5314	32.7975	10.2924	13.9014	14.9018	9.0432	13.1494	8.27838	47.3232	21.1929	31.917	10.2351	36.1094	13.7573	76.2518	8.83267	81.6778	11.6652	6.38161	4.53587	11.4177	12.7063	13.9205	68.0639	22.417	16.2215	99.4586	9.52516	140.129	36.9745	57.1035	49.522	13.0755	36.6395	23.3531	3.96502	74.8345	30.9118	30.1802	37.0128	21.6266	33.1752
GLI3	2.35216	8.94292	6.27384	3.20087	13.6831	2.51189	20.6995	3.76447	5.03627	1.43097	5.35658	3.43754	1.64375	3.36587	1.97435	17.1736	8.48961	10.7865	2.26793	12.7474	1.51572	19.8794	2.49146	16.4502	2.49146	2.55085	1.1487	1.1487	1.1487	2.60517	7.84741	2.60517	3.39346	8.07439	1.43097	13.7254	4.57305	7.09035	3.54517	1.64375	4.85161	2.16894	1	12.5579	6.8038	7.03896	7.57543	1.7826	6.60806
CMKLR1	1.51572	5.53265	4.58034	2.78652	10.3296	1.88818	13.6748	4.64398	2.55085	3.0219	4.09535	4.12892	1.58489	3.47125	1.88818	19.0973	11.916	12.4051	1.64375	12.2619	3.86636	22.0921	1.64375	19.9485	4.37345	1.43097	1	1	1.24573	2.35216	5.75265	2.53652	2.60517	8.04022	1.71877	7.09035	2.49146	3.93628	3.24534	1.7826	7.97484	1.1487	1.43097	15.5024	9.89877	5.78516	7.20675	3.54517	3.89806
LILRB4	3.13017	5.56632	3.64232	2.21336	6.6195	2.44949	5.95789	4.24264	2.73556	1.86121	3.60021	3.30975	1.41421	1.49535	2.78316	22.1997	10.6299	12.0208	3.30975	13.4691	1.31607	21.0027	3.13017	17.8842	2.63215	1.31607	1	1.31607	1.18921	2.34035	3.97635	1.68179	1.56508	7.61351	1	5.24361	5.38356	3.66284	2.71081	3.0274	5.06858	1.41421	1.18921	15.5417	6.02759	7.72653	6.47706	5.47113	6.02759
FCER2	1.31951	6.98536	5.68535	1.7826	6.17801	1.7411	12	3.24534	1.7826	2.86194	2.63072	2.86194	1.31951	1.7826	1	18.3959	9.26854	11.3133	2.40822	11.3959	2.95418	20.9929	1.7826	18.8927	1.31951	1.55185	1.1487	1	1.1487	1.51572	2.82523	3.16979	1	7.25936	1	4.58034	4.09535	4.28225	1.88818	1.43097	7.33054	1.43097	1	15.9992	4.75468	6.59543	5.70588	1.71877	5.53265
GPC4	1.51572	2.68674	3.59443	1	7.13412	2.70192	7.20675	2.26793	1.24573	2.99256	2.04767	2.09128	1	2.86194	1.31951	22.2788	10.3296	15.8092	1.31951	12.4023	2.4258	29.6168	2.66727	29.093	2.56947	1.64375	1.24573	1.1487	1	1.1487	4.18256	4.28225	1.64375	6.1531	1.1487	6.93145	2.93016	3.51948	1.88818	2.35216	8.61738	1.43097	1.1487	17.0618	9.34531	5.54666	9.40127	1.82056	7.15988
POLR2D	3.10369	8.37425	6.0438	3.64113	14.4454	2.66727	20.0623	5.78516	5.12278	3.72792	4.16941	4.12892	1.7826	4.41633	2.86194	25.6188	10.862	13.2723	3.77635	17.903	3.65019	24.6063	1.31951	26.3581	2.22064	1.88818	1.7411	1.58489	1.7411	1.31951	12.0708	3.86636	1.31951	12.0298	1.64375	16.6487	4.93935	8.67535	7.43239	3.06389	12.7052	2.04767	1.1487	21.6019	11.916	8.21613	12.9816	2.99256	7.32304
NDUFA2	6.49068	13.67	10.4125	4.12892	23.2565	4.58034	29.9447	6.27384	6.7147	5.24251	7.98195	6.0438	5.38685	5.07303	5.44814	26.678	14.4567	15.4318	1.7826	18.2886	5.74165	48.1144	3.34695	32.1008	5.82739	5.2233	3.36587	3.5652	3.65019	4.64398	20.2807	6.69391	2.49146	23.9984	1.43097	29.6596	12.217	17.5129	10.4125	2.93016	13.4331	4.29995	1.24573	27.2997	16.7796	12.6052	16.7252	5.30457	10.2087
TNFSF13	2.29017	9.8071	6.84693	2.09128	12.4269	2.63072	20.0652	3.77635	2.55085	2.35216	3.9487	6.14133	2.70192	4.02469	2.49146	21.4763	7.39906	11.9926	2.33894	13.2079	2.2974	23.7724	1.71877	18.5356	3.77635	2.09128	1.64375	1	1.43097	2.04767	5.90835	3.59443	1.88818	5.7937	1.51572	10.5992	3.5652	4.56387	2.99256	1.31951	8.75644	1.7411	1.1487	18.2093	6.21061	7.97899	8.97767	4.07597	6.69739
CDC14A	1.7411	3.39346	3.24534	1.88818	10.7737	1.7826	11.8951	1.58489	1.43097	1.1487	2.26793	2.2974	1	2.04767	1.55185	16.8135	6.12777	10.3879	1.43097	9.07969	1.55185	18.4932	1	16.3686	1.31951	1.51572	1	1.64375	1.1487	1.64375	5.98511	2	2.22064	6.04919	1.1487	6.81496	2.45951	4.96725	6.75955	2.70192	3.49302	1.43097	1	9.87869	6.23303	5.34634	5.46169	2.18672	3.77635
ITGB8	2.66727	8.6562	6.6454	2.16894	11.757	1.7411	14.057	4.64398	4.64398	3.93628	5.14352	6.09335	3.24534	2.35216	2.49146	14.6978	8.88719	11.5053	1.64375	12.0815	2.91369	13.5886	1.7411	15.6328	1.97435	2.04767	1.24573	1.7826	2.55085	2.82523	8.19495	2.99256	1.88818	11.1838	1.43097	13.567	4.70432	6.71056	7.87257	1.97435	19.1538	1.55185	1	27.5592	13.5611	12.6505	13.3926	2.82523	13.0615
CCL7	3.30193	9	3.1748	2.08008	8.24257	3.68403	7.95811	2.71442	2.15443	2.28943	2.15443	1.81712	1	3.55689	1.44225	20.3279	9.43539	8.88749	1.81712	13	2.51984	19.6264	1	11.5978	1.5874	1.81712	1	1	1.81712	1.25992	2.51984	1.44225	1.25992	5.09164	2	4.37952	3.30193	2.62074	3.63424	1.44225	6.95205	1.44225	1	10.5373	4.71769	4.57886	3.63424	2.62074	5.42884
MDM2	4.04282	12.2619	8.27838	3.31445	18.8543	3.43754	22.4027	6.6454	7.45972	6.1468	6.09682	4.29173	3.43754	3.89806	3.9487	27.1569	17.1265	15.8998	2.60517	22.772	4.58034	35.8938	3.9487	27.9873	4.45964	2.68674	2.11179	1.58489	2.35216	3.43754	17.3125	4.74288	2.26793	18.2162	1	18.1611	8.48745	9.26447	8.93741	2.68674	37.821	2.16894	1.1487	74.4309	50.1128	16.6176	39.3735	4.28225	19.843
LYZ	3.65019	5.03627	4.18256	1.97435	7.82706	2.40225	8.9924	3.20087	1.64375	2.55085	9.57878	2.75946	1.51572	2.14113	1.31951	13.2843	5.95488	10.6152	1.24573	11.2452	1.7411	15.6656	1.88818	13.4294	1.88818	1.51572	1.31951	1.24573	1.1487	4.91902	5.53265	1.43097	1.64375	8.23187	1.31951	8.71939	3.39346	4.41633	4.22734	4.44129	32.2717	1	1.1487	44.502	32.8652	9.65923	28.2869	5.26143	11.6181
CLCF1	2.99256	5.19396	2.95155	2.49146	4.35136	1.64375	10.0159	2.2974	1.64375	2.26793	2	4.81645	1.43097	1.97435	1.88818	17.0684	9.56806	14.5263	1.24573	12.3262	1.97435	19.9051	1.71877	17.338	1.55185	1.1487	1.64375	1.1487	1.43097	1.43097	3.84464	2.4258	3.2875	7.09035	1.1487	7.47439	3.51948	2.45951	4.41633	1.88818	7.10799	1.69522	1	11.7071	6.9425	6.86485	11.2072	2.04767	4.12892
ROCK1	7.15255	23.3066	20.0797	6.67286	30.6877	5.55299	42.6244	14.1705	10.2727	3.92876	7.03896	4.28225	6.06878	9.15044	5.17066	64.7675	26.56	36.3278	6.77329	32.1077	9.8288	61.8193	5.66297	63.6937	3.4822	2.63902	1.51572	2.70192	3.9487	6.37871	22.1918	8.41197	4.91902	24.6179	2.86194	27.3095	14.8113	19.1576	15.9838	3.51948	18.4866	2.93016	1.51572	30.3958	16.6476	13.0929	12.5826	4.38433	14.1747
RAB7A	12.421	35.4861	39.3081	14.7789	44.8508	11.0997	61.8956	20.4751	21.2281	10.9635	12.3106	12.1767	10.9878	15.4029	11.0305	33.8344	17.597	27.5649	2.04767	16.506	3.9487	47.0269	3.06389	32.9728	8.63472	4.18256	3.0219	3.65019	7.60328	11.7267	48.9534	11.0499	12.5302	60.5883	5.69679	71.6924	31.3946	34.6471	33.248	4.02469	23.2414	9.50583	2.40225	36.0829	17.8608	16.7306	19.12	6.54389	13.856
HMGB1	5.61872	15.2441	15.7451	3.59443	21.5522	5.07303	30.6604	9.59469	6.44126	6.00984	7.42964	7.72196	4.41633	6.54389	3.12913	41.9029	24.8779	22.9278	5.92305	27.798	6.49068	40.3002	4.96725	42.9903	3.98742	3.51948	2.16894	2.09128	2.4258	2.91369	16.5568	5.88186	4.90355	21.7165	2.55085	20.3814	13.67	17.7744	11.0878	2.93016	14.2614	1.93318	1	29.1264	19.5372	13.4024	13.8922	1.7411	10.8523
PAX5	2.09128	6.00984	5.40665	1.51572	7.22269	1.64375	12.6531	3.36587	1.7411	1	2.04767	1.82056	1	3.16979	1.64375	18.3492	8.80089	8.53758	1.51572	9.89314	1.82056	20.0702	1.43097	13.5738	2.60517	1.43097	1	1	1	1.51572	3.36587	3.31445	1.93318	6.60806	1	5.21034	3.86636	3.24534	4.74288	1.31951	8.19495	1.43097	1.1487	13.4342	8.08985	6.64293	8.27838	2.09128	6.00984
ABL1	5.1017	21.1973	13.162	7.43239	24.2461	4.98292	32.5504	7.43239	6.53075	3.54517	6.64293	4.89138	2.99256	4.91902	2.49146	33.6479	12.551	18.02	3.2875	22.8461	5.96629	37.8358	1.7826	36.9978	4.47769	2.09128	1.55185	2.76632	3.36587	1.7826	18.7745	6.04694	4.78939	17.9105	2.49146	26.6868	12.8149	14.3777	9.33229	1.69522	11.4281	3.67683	1	21.332	11.5358	13.4628	14.3537	3.98742	8.17355
CDKN2D	2.35216	6.1656	7.59067	2.63072	6.45422	1.1487	13.7126	3.31445	1.97435	2.93016	2.70192	2.26793	1.43097	1.31951	2.16894	16.2215	6.70977	10.9051	1.51572	7.4224	2.40822	21.3648	1.64375	19.3967	1.88818	1.64375	1.24573	1	1.7826	1.88818	6.4579	3.16979	1.7411	7.69328	1.43097	6.6454	5.12045	5.2233	2.68674	1.31951	7.68928	2.04767	1	11.2654	6.89219	5.70588	6.27384	1.88818	4.58034
LOXL2	1.7411	4.41633	2.99256	4.04282	7.93004	2.75946	10.2547	2.35216	1.43097	1.31951	1.97435	3.10369	1.31951	2.63902	1.88818	10.199	7.47233	8.26685	1.7411	6.60806	1.51572	13.5261	1.24573	12.6438	1.93318	1.51572	2.35216	1	1	1.31951	5.26612	2.99256	1	5.69679	1.1487	6.38161	5.28318	2.93016	3.10369	3.24534	6.59543	1.31951	1	11.5542	5.30457	5.50156	4.38433	7.38728	5.00352
TSC1	3.25315	15.7028	13.3884	3.08007	23.1967	2.94283	32.6962	6.26441	7.25602	1.86121	3.08007	2.05977	1.31607	3.72242	2.21336	35.4541	11.666	16.6054	3.08007	16.2658	3.49964	25.4999	2.37841	31.1923	3.60021	1.68179	1	1.86121	2.71081	1.68179	13.6109	4.35588	1.68179	11.6971	1.41421	16.5933	6.16014	6.65371	5.8259	1.86121	8.12963	2.63215	1.18921	19.3572	5.18004	7.85138	7.08517	2.05977	8.69355
ERO1A	3.27717	10.0159	9.61948	2.35216	15.0503	2.99256	23.4455	6.2457	4.98778	3.80731	6.06878	5.75265	2.75946	5.30457	2.4258	27.272	13.4342	13.3878	2.78652	18.275	2.99256	28.0558	3.2875	26.761	4.36467	1.97435	1.51572	1.51572	1.88818	2.68674	13.8711	4.04282	2.09128	15.6706	1.58489	21.5912	9.54432	11.0162	7.36022	3.24534	24.7727	2.45951	1.31951	44.6599	21.9177	16.5027	25.4858	4.09535	18.8441
TNFRSF10C	1.68179	3.49964	4.26215	1.68179	8.29088	2.44949	9.47627	1.86121	3.13017	1.49535	2.37841	1.56508	1	1.86121	1.56508	26.9178	6.62381	7.25602	1.68179	8.65062	2.59002	16.2056	1	17.2578	1.68179	1.18921	1	1	1.18921	1.31607	5.78502	2.51487	1.41421	6.06155	1	4.28139	2.59002	3.66284	2.37841	1.41421	4.55901	1.31607	1.18921	9.77234	5.18004	3.93598	7.73735	1.68179	2.78316
ELK1	2.82523	9.40281	7.84425	2.82523	14.1013	2.60517	15.4928	4.95934	2.86194	2.60517	4.28225	3.9487	3.59443	2.16894	2.4258	21.4154	9.54432	12.5067	1.97435	14.1487	2.45951	23.7403	2.49146	19.869	1.88818	1.64375	2.04767	1.71877	2.45951	1.43097	9.85209	5.18569	3.10369	13.299	1.31951	13.9415	7.23653	7.45584	7.87257	1.31951	9.0432	1.88818	1.31951	14.8648	8.16493	9.64809	10.6091	3.39346	8.27838
NDUFA7	6.12777	26.4982	22.8354	8.19495	39.8758	3.98107	46.4547	12.7173	11.3879	6.35534	6.04919	6.85347	5.578	6.05098	3.5652	47.7539	20.0423	26.431	5.72946	32.4562	5.44814	56.62	2.70192	43.9861	3.34695	2.99256	2.35216	3.12913	3.0219	3.79196	24.2479	11.6548	5.50156	31.2007	2.76632	34.8707	14.9548	18.7434	15.7027	1.94729	17.1752	4.19296	1.7411	36.3336	24.6108	11.4219	24.6038	1.82056	12.5866
TRAF7	6.49068	18.3961	14.7247	4.44129	22.1854	5.75921	31.5834	10.2727	9.18914	3.72792	4.64398	4.91902	2.04767	3.86636	2.70192	27.0215	14.1713	16.4945	2.16894	18.2555	5.65047	28.8703	2.95155	34.7304	5.1017	3.12913	2.60517	1.43097	4.37345	2.35216	18.5937	6.54389	5.25306	26.8436	2.04767	30.6341	8.38593	15.7853	14.4583	2.70192	22.4059	4.93126	2.55085	35.1484	18.0469	14.1777	18.3472	3.43754	14.1451
CEACAM1	4.38433	10.172	7.37974	2.09128	15.7078	1.7411	18.3751	6.51751	6.0037	2.70192	2.35216	2.16894	1.51572	1.7826	1.31951	16.1316	7.15988	9.16545	1.37973	8.5999	1.64375	14.1042	1.64375	20.3624	2.04767	1.1487	1.1487	1	1.51572	1.88818	8.24125	3.16979	2.16894	8.58581	1.7411	11.8056	5.12278	7.03896	5.42617	1.88818	28.2929	1.51572	1	50.1152	25.9185	25.7225	33.439	2.70192	19.1479
IL34	4.31736	8.34624	7.65045	4.18256	9.37904	2.55085	12.8678	4.12892	2.35216	2	3.54517	3.27195	2	2.93016	1.7411	20.2412	8.08565	10.319	1.31951	10.5657	1.31951	19.9961	1.24573	16.4387	2	1.88818	1.1487	1	1.31951	1.51572	5.14352	1.1487	1.24573	4.67789	1.24573	9.16545	4.85593	4.28225	4.44129	1.97435	5.96629	1.43097	1.1487	8.8702	7.03896	6.69988	6.12777	1.64375	5.26612
SMAD5	4.50133	11.5349	12.055	4.18256	22.5908	2.55085	22.5362	5.59034	7.43239	3.20087	3.72792	5.50156	2.63072	5.6327	3.10369	29.0387	14.1648	20.4058	3.45175	20.5731	4.44129	32.628	3.9487	31.8767	2.63902	2.04767	2.26793	1.31951	2.78652	3.2875	16.6327	4.5216	2.16894	20.1572	1.43097	20.4808	11.106	13.8922	11.5199	1.7826	13.3457	2.26793	1.43097	33.2132	20.2355	12.2385	17.1477	1.51572	9.86217
STAT6	4.73336	18.8231	21.4096	6.0438	29.8923	7.69614	45.1893	12.6692	11.9409	5.53265	5.53606	5.79476	2.09128	5.01368	2.35216	22.9282	11	11.9609	3.20087	14.3085	3.39346	23.8186	2.49146	21.6184	4.85593	4.41633	2.35216	2.04767	2.45951	5.00797	11.5703	5.44814	2	18.2347	2.09128	18.3743	10.9978	14.6083	10.9234	2.49146	30.499	1.71877	1.51572	51.511	23.537	14.1665	29.2699	4.55461	20.187
ACTB	154.417	350.07	306.242	152.809	436.545	164.916	571.937	204.851	181.383	74.3526	113.287	112.755	56.6873	101.514	88.8455	378.9	214.937	250.229	59.4962	240.778	86.1005	470.77	60.0533	428.011	67.58	36.7428	22.5308	51.7488	77.8116	97.1382	353.841	120.436	103.13	430.475	56.7884	530.702	218.775	303.825	232.808	87.9978	287.382	50.2632	27.1388	532.805	286.991	206.642	276.451	143.702	235.726
IRF9	3.86636	9.95805	10.8412	2.91369	22.5167	3.72792	26.5423	6.75264	7.87257	1.88818	3.76447	5.26143	2.60517	3.34695	1.51572	20.5694	8.97767	9.86859	1.88818	15.2751	2.82523	29.8896	2.86194	25.208	3.77635	1.64375	1.1487	1.55185	2.70192	1.97435	9.60261	5.40665	2.99256	7.10799	2.45951	9.32212	5.1549	6.55433	4.74288	2.16894	7.55233	2.82523	1.31951	14.5055	5.51892	6.92067	9.50936	2.86194	6.60806
MIA	2.45951	7.10799	6.8038	3.31445	11.6475	3.5652	17.9848	5.55299	3.43754	3.55399	6.98603	6.55433	1.64375	3.72792	2.2974	35.2472	25.1084	19.3913	3.39346	18.488	5.14352	35.1278	3.24534	41.2086	3.05015	2.35216	2.16894	1.64375	1.7826	2.26793	6.66983	6.31964	2.09128	11.2249	1.24573	8.88719	6.18786	5.96629	4.23855	2.75946	9.73335	2.35216	1.1487	19.0567	8.78806	9.2928	10.3041	3.36587	8.26213
ATF3	5.54444	10.1299	5.80301	7.16805	12.0978	7.25602	15.9844	3.66284	1.86121	15.3446	15.3196	29.9247	2.63215	4.82057	5.42161	15.0498	13.6109	12.7014	1.41421	11.712	2.78316	22.3517	2.05977	27.9902	3.4641	1.86121	1.31607	1.18921	1	1.18921	6.67062	2.44949	1.68179	5.69243	1.18921	5.23318	2.91295	4.94923	4.55901	1.86121	9.15344	1	1	16.1144	7.56547	7.90253	9.27236	3.22371	4.72871
FUT7	1.58489	8.04481	6.17801	1.88818	10.0585	3.43754	12.5711	3.54517	2.35216	1.88818	2.99256	2.70192	1.43097	2.22064	1	19.6959	7.73273	11.1374	1.55185	8.83267	1.88818	19.387	1.82056	18.7355	1.43097	1.31951	1.24573	1.24573	1.51572	1.31951	2.26793	2.82523	2	5.81624	1	5.80642	2.49146	4.28225	3.59443	1.7411	7.43239	1.51572	1	10.8412	5.23187	5.87516	5.82739	2.99256	6.25827
PHGDH	1.88818	3.72792	4.44129	1.7826	8.23187	1.7826	6.90965	2.75946	1.1487	5.72388	10.7385	7.66162	1.51572	2.99256	1.51572	16.2226	8.78322	9.97588	2.70192	11.0556	3.24534	15.6805	1.31951	18.1977	11.9056	6.42162	5.14352	1.1487	1.1487	2.16894	6.31964	4.33789	1.97435	7.90151	1	8.07439	2.8854	3.36587	2.45951	2	10.1142	1.51572	1.1487	18.3264	11.6686	7.63073	14.4152	1.88818	4.45964
MIF	14.3934	32.1373	32.1593	11.9765	51.6635	8.29061	57.5888	21.6143	23.1051	5.15716	6.89219	6.85347	4.83416	9.75041	5.77943	33.9955	14.9488	24.7072	6.49068	27.6485	7.43239	77.3111	7.48665	74.3783	9.91111	6.0438	4.4876	9.13188	8.2537	8.93741	45.7005	14.2664	6.82273	67.3052	4.28225	62.9818	31.2833	39.9041	33.9162	4.53587	28.4531	6.91753	1.88818	51.9353	31.0601	22.9268	32.6565	7.09667	15.7122
HLA-A	77	248	260	58	356	52	415	136	140	9	13	9	18	25	16	41	21	21	14	66	24	106	11	87	16	10	4	23	19	42	146	84	30	225	12	300	89	126	129	18	57	44	4	83	41	22	49	22	31
CREB5	2.22064	7.66162	2.99256	2.26793	11.1099	2.04767	17.3596	4.98552	2.16894	2.35216	5.75265	3.59443	1.7411	2.16894	1.97435	19.8798	9.49346	12.1867	1.7826	18.3587	2.63072	16.462	1.88818	19.6404	1.88818	1.55185	2.35216	1.24573	1.31951	1.31951	6.82273	2.49146	1.64375	8.48822	1.31951	8.42058	3.72792	4.16143	5.10435	2.22064	6.35865	1	1	18.7036	9.38895	8.46872	6.6454	2.04767	6.45422
IL1R1	6.31964	8.29492	9.92067	9.78276	16.3309	7.91264	25.4758	4.83416	6.23303	5.55551	6.26153	6.49068	2.45951	2.04767	2.04767	13.907	6.46158	10.3088	1.71877	8.64906	2.16894	19.1467	1.93318	17.087	4.65554	2.82523	1.43097	1.31951	1.43097	5.00797	5.88186	2.68674	2.35216	8.08985	1.43097	9.21724	4.28225	4.74288	5.30457	4.12892	9.27924	1.43097	1.31951	15.5172	8.02485	8.95539	10.7385	3.5652	6.08111
IL23A	1.64375	5.79795	3.20087	2.35216	9.16885	1.51572	12.1225	2.82523	2.04767	3.36587	3.17767	2	1.24573	2.2974	2.22064	15.9559	10.6268	9.56046	1.97435	10.2087	2.63902	16.1196	1.1487	14.3917	1.64375	1.43097	1.31951	1.1487	1	1.88818	3.5652	2.09128	1.88818	6.71056	1.1487	6.45422	3.9487	2.45951	2.63072	1.7411	11.0373	1	1.1487	23.9887	12.4257	6.80128	13.5053	2.26793	6.6454
CD74	40.0298	37.5773	41.783	42.0259	57.885	37.9351	78.8535	21.6384	15.6093	38.7014	40.7883	41.7795	6.12777	13.8851	8.95539	26.6165	15.9958	22.1627	13.3996	41.4867	22.9148	105.286	11.5339	56.6483	26.0394	14.992	10.3916	6.03418	6.77329	70.1919	83.4026	75.8648	34.6589	45.0837	19.6665	74.4287	23.5197	41.7092	29.2992	108.123	139.077	5.69679	20.218	179.122	94.634	38.7522	82.2314	161.164	109.638
BID	1.94729	6.85347	7.78918	1.7411	8.09759	1.64375	19.378	5.57304	3.03143	1.43097	2.2974	4.19296	1.51572	2	1.55185	21.525	8.8536	14.377	1.51572	11.9158	3.36587	19.448	1.31951	16.4729	1.64375	1.82056	1.64375	1	1.43097	1.43097	5.86031	1.88818	1.7411	10.3098	1	8.61738	3.46572	4.47769	2.40822	1.82056	8.97767	2.16894	1.24573	15.7288	6.92067	8.04022	5.44814	2.55085	6.85347
HLA-DRB4	5	6	4	6	4	6	12	3	2	2	3	5	1	3	1	8	3	7	3	8	1	14	2	12	3	2	1	2	1	8	16	5	2	12	4	18	15	9	7	4	10	1	2	12	8	12	9	16	16
BATF3	3.10369	6.0438	5.67382	2.82523	9.37904	4.07234	11.3707	4.2582	2.93016	4.67789	4.12892	3.36587	1.64375	2.4258	1.64375	18.1321	10.8781	14.4463	2.16894	11.5184	2.70192	21.0984	2.04767	19.0886	2.45951	2.35216	1.43097	1.31951	1.64375	1.51572	5.38685	2.70192	1.7826	6.69391	1	6.55433	2.85294	6.02206	3.46572	2.22064	9.81875	1.43097	1	20.1709	9.96536	8.35955	10.1776	1.51572	8.90508
FOLH1	1.43097	5.33454	3.70697	1.51572	5.96629	2.2974	7.66162	3.24534	1.7826	2.35216	3.31445	2.82523	1.31951	1.43097	1.82056	15.3439	8.58581	10.9041	1.7411	9.93451	3.34695	18.0123	1.1487	18.5406	2.26793	1.7411	1.1487	1.43097	1	1.7826	2.99256	1.7411	1.1487	4.47769	1	5.44814	2.16894	2.22064	2	1.7826	5.96629	1.31951	1.1487	8.91928	6.31964	7.66162	5.03627	2.72407	4.47769
DUSP5	3.98428	8.59603	5.87089	4.73814	8.73585	3.95632	14.7139	5.04538	2.91295	3.86867	4.8646	6.07274	1.41421	3.74166	1.73205	18.969	7.41559	6.75248	1.18921	10.8089	2.9907	20.6141	1.18921	20.2175	4.8646	4.46091	1	1.56508	1.86121	2.34035	7.97744	2.44949	1.18921	11.6213	1	10.4872	5.9814	6.36178	4.22949	2.11474	10.1943	2.51487	1	12.7893	10.0199	10.8993	9.0822	1.86121	8.44323
HLA-DPA1	4.89138	4.32425	6.12777	3.36587	8.33881	6.34649	11.3251	3.88234	3.10369	5.80642	3.80731	3.37824	1.64375	2.60517	2.99256	18.7157	7.87257	9.37904	3.05015	8.21613	3.10369	19.7821	2.40225	14.788	3.06389	2.45951	1.31951	1.1487	1.43097	6.66983	10.5533	4.91902	2.22064	6.49068	3.06389	9.37579	4.29995	6.14133	4.74288	5.97102	6.71765	1.64375	1.43097	17.2936	9.23579	7.88564	8.48961	8.49446	10.4202
SH2B2	2.63072	5.07303	5.578	2.04767	10.141	1.88818	14.2605	4.85161	3.72792	2.70192	3.47125	2.53652	1.43097	2.55085	2.70192	22.5806	12.5754	13.9804	1.64375	16.2957	1.51572	22.4676	2.16894	21.5586	3.2875	1.43097	1.1487	1.7826	1.1487	1.88818	5.30457	4.22357	1.64375	9.0943	1	7.48665	2.78652	6.85347	3.75848	1.64375	9.27924	1.31951	1	17.9839	7.90602	10.4233	8.16493	2.09128	8.84054
CDH2	1.24573	2.86194	2.2974	1.7826	4.67789	1.7826	9.46133	3.39346	2.16894	1.7411	1.88818	2	2.26793	4.07597	2.63902	17.6255	7.76116	11.36	1.7826	11.9045	2.22064	17.9918	1.31951	18.2956	1.93318	1.64375	1.31951	1.31951	1.43097	1.51572	9.97556	2.14113	1.58489	10.8412	1	6.18786	4.58034	5.18569	5.12278	2.63902	19.499	1.31951	1.51572	41.2357	21.1481	19.7182	19.8222	2.40822	18.0313
CAPN2	8.19495	20.6672	16.5506	7.27741	25.1421	6.60806	29.7192	10.9395	9.13188	3.98742	8.25008	5.43262	2.60517	7.03896	4.56387	35.1805	19.9589	26.9163	5.50156	29.72	6.66983	58.4455	4.41633	48.0039	8.83267	4.96725	4.09535	4.78939	2.55085	5.43101	28.8044	7.63356	7.11432	33.329	2.70192	40.4363	17.0243	19.9875	16.5958	4.41633	22.9926	4.91902	1.7826	53.9409	21.5855	19.1814	23.3797	7.67642	17.347
TCF7	2.35216	5.42617	3.3078	1.88818	5.87516	1.7826	11.1336	2.82523	1.43097	2.76632	2.72407	2.35216	1.1487	1.31951	1.24573	14.9684	10.599	8.15193	1.1487	18.1912	2.75946	17.6722	1.64375	19.0542	3.24534	1.1487	1.24573	1.31951	1	1.51572	4.16941	2.26793	1.37973	4.16941	1	5.88453	2.49146	4.96725	4.07234	2.35216	22.4718	1.24573	1.31951	41.2104	26.9703	11.7374	20.4014	2.22064	14.5917
MAPT	1.64375	4.67789	3.31445	1.7826	5.26143	1.43097	9.78835	3.10369	2.26793	2.60517	1.7411	1.51572	2.16894	3.10369	1.97435	19.2495	7.39906	11.1807	2.11179	15.3043	2.93016	23.5692	1.71877	22.7917	2	1.43097	1.31951	1.24573	1.93318	1.31951	7.03896	2.16894	1.7826	9.752	1	8.9093	7.78046	6.9425	6.51751	2.16894	9.28797	1.7826	1	10.0808	4.58034	5.35658	7.06805	1.51572	4.47371
PLA2G1B	5.25306	6.91753	4.61789	2.55085	12.5168	3.03143	18.3255	2.93016	2.35216	4686.66	5424.92	5241.25	398.531	630.107	509.05	19.4841	14.5239	14.2095	2.66727	14.3126	2.22064	20.1929	2.16894	18.9672	5981.06	4932.14	2904.94	282.243	211.303	1.51572	7.47439	553.415	1.64375	8.93741	1.51572	9.71187	3.16979	5.26612	4.32425	7.87257	37.287	144.639	4.02011	59.1239	32.8417	18.4623	36.5	9.16545	22.0259
IL18RAP	1.88818	3.95852	3.47125	1.88818	7.41818	2.99256	10.4898	1.7411	2.55085	1.31951	2.82523	2.55085	1	2.04767	1.43097	15.958	15.8343	8.33881	2.26793	10.3041	2.60517	18.5371	1.97435	14.6611	1.43097	1.1487	1.31951	1.43097	1.31951	1.31951	2.72407	2.68674	1.1487	5.46169	1.1487	4.5216	3.89806	3.51948	2.55085	2.23685	6.69391	1.31951	1.1487	14.4474	7.06484	7.45584	7.43239	2.35216	7.11237
MLH1	5.56305	11.0955	9.63791	3.24534	14.0038	5.61872	22.632	5.59034	5.28318	1.88818	2.95155	1.7411	2.45951	3.3078	4.28225	23.8104	9.8071	11.8229	1.43097	14.6273	2	23.3911	2.35216	19.253	2.16894	1.64375	1.88818	2.53652	2.09128	2.35216	10.862	5.35658	2.60517	14.8648	1.43097	15.8755	9.18408	8.70188	6.89644	1.55185	10.7968	2.60517	1.37973	17.3507	9.0432	6.31964	11.4639	2.16894	6.73173
CT45A1	3	7	4	1	12	3	8	6	1	2	2	1	2	2	4	14	10	12	1	17	3	21	5	17	2	1	2	1	1	1	9	1	2	8	17	6	2	2	3	1	8	1	1	15	3	4	5	2	8
EP300	3.91487	13.0217	10.8008	4.21716	16.6407	4.57886	21.2487	5.53966	2.28943	2.28943	4.12129	3.03659	1.81712	4.64159	2.08008	25.303	14.5716	20.0532	1.44225	23.1583	2.8845	34.2564	2.15443	38.9014	4.37952	3.30193	2.28943	2.28943	3.91487	5.64622	8	7.82974	3.20753	19.1911	2	25.7345	13	14	11.657	4.21716	15.5279	2.28943	1	27.3654	16	12.7075	18.0185	3.03659	8.84934
NR3C1	3.86636	12.8678	12.1681	5.14352	17.5464	3.36587	21.9103	4.61789	6.69739	3.76447	3.98742	5.35415	6.40174	7.68928	3.9487	39.6456	17.097	26.0452	4.81645	25.0032	5.19396	50.6795	3.2875	61.4416	2.35216	2.99256	1.43097	1.7411	3.39346	3.89806	17.9951	6.43392	4.55461	21.2414	2.11179	20.3979	12.7288	15.6765	13.0215	1.51572	10.593	3.12913	1.1487	17.9331	13.1686	10.0564	10.8682	3.24534	5.72685
SIRPB2	3.22711	4.54715	5.96629	1.88818	7.51696	2.76632	11.2085	2.49146	1.7826	2.55085	2.70192	5.33454	1.31951	3.62968	1.7826	18.6841	13.409	13.9988	2.49146	12.3757	2.16894	19.8268	1.88818	19.2959	1.7826	1.51572	1	1.31951	1.43097	1.43097	4.5216	1.64375	1	6.14302	1.1487	6.37144	3.24534	3.54517	3.59443	1.64375	7.60328	1.1487	1	13.3728	7.70841	7.59067	6.28772	2.85294	7.63356
KIF2C	2.35216	4.09535	5.44814	2.60517	8.06022	1.43097	10.862	3.17767	2.60517	2	2.2974	3.16979	1.43097	2.70192	1.43097	14.1858	8.24125	9.90937	1.31951	8.93741	2.26793	17.6255	2.09128	10.2456	1.64375	1.64375	1.31951	1.24573	1.31951	1.88818	2.95155	1.43097	1.43097	3.06389	1	5.67382	2.16894	3.9487	3.20087	1.51572	6.73523	1.1487	1	13.2024	6.02206	5.19396	7.66162	2.51189	5.02377
MAPKAPK2	4.16941	13.8499	10.2879	5.40384	19.3049	5.03627	29.4225	9.76312	4.47769	4.57305	7.75232	5.33454	4.67789	7.35749	3.84464	26.8232	9.97992	14.1591	1.64375	16.4362	2.93016	27.798	2.26793	33.5556	5.78516	4.44129	2	5.23187	6.78692	4.33789	28.1153	7.83726	6.38161	32.4994	1.7411	38.933	17.1129	21.5432	21.7573	5.07303	25.5397	5.88453	1.51572	44.2338	21.7165	17.3606	23.1411	3.9487	18.6165
PSMB9	3.24534	5.96629	3.9487	2.76632	8.43074	3.59443	11.0421	2.16894	2.04767	2.63902	3.59443	3.5652	1.1487	2.14113	2.99256	17.1657	6.86863	10.9908	2.76632	15.5059	2.86194	17.7902	1.64375	13.9147	2.51189	1.7411	1.1487	1.1487	1.31951	2.29017	5.88453	3.95852	1.31951	7.52895	1	6.49068	3.20087	3.5652	2.40225	2.2974	6.71056	1.24573	1.24573	11.7683	5.03627	8.06022	5.33454	2.22064	5.1017
CCL5	1.7826	3.75848	4.93126	2.70192	6.49068	1.51572	11.6593	2.45951	2	2.09128	2.82523	5.07303	1.51572	1.64375	1.51572	19.1047	8.08565	12.2946	2.22064	10.6355	2.4258	19.6786	1.24573	20.2253	1.51572	1.31951	1	1.43097	1.43097	1.97435	4.58443	1.64375	1.51572	4.95934	1.1487	6.40744	2.75946	4.04282	4.09535	2.78652	7.10799	1.31951	1.31951	11.8429	6.09335	7.8974	8.92496	2.04767	5.82739
H3-5	11	22	25	9	22	8	40	16	11	14	13	21	7	11	5	91	30	37	8	40	10	74	3	72	7	6	2	4	7	6	32	13	8	46	4	62	23	20	24	3	20	12	1	44	29	12	18	3	19
POU5F1	1.68179	5.47723	3.72242	1	5.85601	1.93434	9.75946	2.21336	1.49535	1.41421	3.22371	3.49964	1.18921	2	1.68179	10.9848	7.22837	6.0548	1	7.44484	1.77828	12.0466	1	13.2802	1.56508	1.18921	1	1	1.31607	1.86121	4	1.73205	1.31607	4.82057	1	5.69243	4.11953	3.43979	3.72242	1.86121	5.2915	1	1	10	4.22949	4.68069	4.58258	2.63215	5.47723
WNT7B	1.31951	2.99256	2.93016	2.04767	10.7833	2.49146	8.22882	1.51572	1.88818	2.04767	2.70192	1.64375	1.64375	3.08625	1.51572	16.5027	6.53075	10.8523	1.37973	10.6004	1.43097	18.6025	1.88818	16.2215	1.97435	1.1487	1.1487	1.1487	1.31951	1	5.1017	3.10369	1.43097	4.33789	1.1487	5.46169	3.24534	3.76447	3.34695	1.58489	4.70432	1.31951	1	6.31964	5.87516	5.50156	6.09335	2.45951	4.53587
COL11A1	2	1.97435	3.74332	6.49068	5.26143	4.54715	8.06022	3.10369	1.1487	1.43097	1.97435	1.51572	1.1487	1.64375	1.43097	12.7574	2.68674	7.03896	1	6.60806	1.24573	11.1405	2.16894	9.75757	1.31951	1	1	1	1	1.1487	4.2582	1.31951	1.1487	3.24534	1	3.36587	1.55185	2.04767	2.8854	5.19396	4.22357	1.43097	1	8.76541	5.53265	8.37936	6.89219	14.1933	6.35534
PTGS2	2.09128	4.04282	4.32425	1.64375	6.85347	1.64375	11.1455	1.64375	2.63902	1.51572	2.2974	4.58443	1.7411	3.24534	2.35216	13.0812	5.14352	7.94976	1.31951	7.09667	1.64375	13.67	1.88818	15.6252	1.7411	1.1487	1.51572	1	1.1487	1.24573	5.03627	3.36587	1.55185	8.5999	1	5.75265	4.41633	4.44129	3.2875	1.24573	9.34531	1.1487	1.31951	14.2917	4.96725	7.73273	7.50527	1.31951	6.10029
CTSW	3.10369	6.97119	4.83416	2.4258	10.5009	1.58489	12.6052	3.24534	2.70192	2.70192	3.98742	5.08565	1.7826	2.76632	3.24534	29.9311	10.3879	11.315	2.16894	15.7592	2.99256	24.2479	2.49146	17.9469	2.2974	2.04767	1.24573	1	2.49146	2.09128	7.41818	3.39346	1.31951	7.69887	1.7826	8.30142	5.80642	6.76557	2.91369	1.31951	8.45467	1.43097	1.1487	16.506	6.66983	9.88222	8.53758	3	8.14785
STAT5B	2.35216	14.4235	7.63356	3.47125	12.8468	3.06389	21.2976	9.50936	3.72792	1.7826	4.16941	4.09535	2.35216	2.93016	2.49146	21.7049	10.7022	10.3972	2.93016	20.0219	2.99256	27.403	3.47125	28.3127	4.38433	1.51572	1.43097	1.24573	1.71877	3.39346	14.0068	4.04282	2.86194	17.2288	1.97435	23.1946	9.14793	8.15356	9.65923	2.26793	7.50187	3.89806	1	17.4714	6.75648	9.28797	9.40127	3.24534	3.81678
BAG1	2.82523	6.96406	7.11237	2.14113	11.2249	2.99256	11.8296	5.37827	4.12892	1.31951	1.97435	2.26793	1	2.26793	2.93016	19.733	10.1142	11.5542	2.16894	12.1251	2	18.8632	1.88818	15.0461	2.35216	1.51572	1.1487	1	1.64375	1	5.50156	2.70192	1.1487	7.89215	1	9.50936	3.0219	6.1531	3.9487	1.43097	5.07303	1.1487	1	13.2888	6.18786	5.37827	9.3034	2.26793	7.20675
ITGA3	2.70192	14.0834	11.2149	3.34695	19.4073	3.39346	29.0289	10.5555	8.27838	2.75946	3.54517	3.12913	2.55085	5.65341	1.82056	39.5957	18.1886	20.7582	3.31445	22.4191	3.0219	46.3193	3.10369	38.9743	2.4258	1.1487	1.1487	2.40822	2.45951	2.82523	9.36083	10.3135	2.72407	11.6675	1	15.9958	6.49068	7.91705	6.50504	2.04767	14.2258	2.82523	1.1487	28.6679	14.7204	9.07645	14.6958	2.04767	10.4675
NID2	3.31445	4.57305	4.85161	2.22064	8.71175	1.7826	11.7267	2.23685	2.55085	3.17767	2.49146	4.09535	2.40225	3.06389	1.31951	14.5346	8.23187	10.4768	2.22064	9.88498	1.64375	11.8655	1.43097	16.05	1.88818	1.97435	1.31951	1	2.56947	2.16894	6.27384	2.04767	2.04767	4.57305	2.04767	6.60218	3.0219	5.21034	3.59443	1.1487	8.75644	1.24573	1	14.1487	7.01104	7.20675	6.59479	2.45951	5.80906
ISG20	1.43097	4.58034	5.96629	1.97435	10.1943	1.97435	11.3707	3.65019	2	3.16979	3.80731	2.26793	1.64375	2.16894	1.43097	13.7118	6.24044	6	1.64375	8.0129	2.26793	15.8774	1.1487	16.0146	2.70192	1.43097	1	1	1.1487	1.31951	2.49146	1.31951	1.43097	7.73273	1.1487	6.1085	2.26793	5.07303	3.16979	1.31951	7.28935	1.31951	1.1487	11.4893	4.74288	6.53075	5.82739	2.49146	6.1503
PPP3CA	2.82523	7.68928	8.21613	3.86636	15.1523	2.4258	19.2319	5.37348	3.5652	3.54517	4.32425	3.89806	2.49146	2.78652	2	27.2187	9.82434	18.3783	3.36587	21.9033	3.77635	40.57	3.65019	41.4335	4.5216	2.82523	1.51572	1.31951	2.22064	2.60517	10.8749	4.85161	2.70192	15.5432	1.31951	22.1344	8.47338	12.8289	8.8601	2.70192	8.11537	1.24573	1.24573	18.2565	7.52895	8.70725	9.3034	3.89459	7.63356
ITGAL	1.31951	6.10029	3.31445	1.88818	5.33454	1.43097	12.0273	2.04767	2.40225	2	3.34695	2.09128	1.1487	2.82523	1.31951	16.0291	9.46671	8.57386	3.10369	10.131	2.16894	20.2464	1.51572	15.9634	2.26793	1	1.1487	1	1.31951	1.88818	5.11462	1.43097	1.7411	6.87866	1	8.06022	3.62968	6.09335	2.35216	1.7826	5.90835	1	1	12.1884	7.27542	8.97027	7.23324	2.04767	3.3227
ATM	5.44814	11.4219	11.0997	3.65019	15.1614	2.04767	20.6665	7.31887	4.04282	3.80731	6.37871	5.93277	3.96502	4.96725	3.86636	45.7839	24.321	32.5648	3.80731	28.0019	4.85593	44.9485	3.34695	43.7429	3.37977	3.67683	2.04767	3.24534	3.59443	5.26143	21.7118	7.78918	3.89806	22.1269	1.97435	28.0886	13.5481	16.4491	12.286	4.32425	18.8163	3.64113	2	32.0492	17.6645	12.5995	21.9313	4.18256	11.406
CNOT2	2.86194	10.3332	8.53758	2.95418	16.8773	2.95155	21.9099	8.35266	7.09035	4.44129	5.1017	3.24534	3.24534	4.81645	2.99256	27.7944	10.9711	18.157	1.7411	23.2516	4.28225	30.4663	3.5652	28.3725	3.4822	1.1487	2.35216	1	3.62968	1.82056	14.5702	3.43754	2.8854	17.8841	1.31951	18.911	10.1096	10.141	9.76312	2.11179	22.2418	4.02011	1.1487	44.158	21.9161	13.2982	24.6997	2.18672	13.9353
GABPA	6.60218	8.94292	7.23653	3.16979	13.9843	4.28225	21.1633	7.73273	4.96725	3.4822	5.40665	6.40174	2.66727	3.70697	2.22064	31.224	15.5432	17.9501	3.16979	20.6276	6.04919	33.8874	2.99256	39.9049	3.39346	1.97435	1.88818	2.09128	2.04767	1.64375	6.69988	3.36587	4.5216	12.8289	1	16.8143	7.25936	8.46872	8.37425	2.35216	14.1858	1.31951	1.43097	23.7658	11.6417	7.84425	11.7683	1.64375	10.1513
SMARCA4	4.74288	21.1111	17.2532	4.5216	24.9504	2.4258	34.9815	9.28797	10.3354	3.80731	5.93277	4.96725	4.66318	3.03143	4.18256	44.1488	21.7646	30.7091	3.12913	32.7542	6.34575	51.9761	2.45951	43.134	5.33454	2.35216	1.55185	1.88818	3.10369	4.89138	25.818	6.40174	5.46169	30.8948	2.04767	34.3628	14.8793	19.7509	19.6716	3.89459	32.5771	5.88453	1.43097	54.4977	27.3811	18.8907	31.5246	4.61789	19.9511
ASXL1	6	8	5	3	16	2	19	7	3	4	2	4	5	2	4	22	14	11	1	13	3	27	5	23	3	1	1	3	1	2	16	6	2	12	1	10	9	5	5	3	13	2	1	35	27	14	24	3	8
SIX1	1.88818	6.2457	4.28225	3.2875	7.45584	1.88818	10.5379	5.26143	1.51572	1.7411	3.72792	2.70192	1.88818	2.4258	1.64375	17.445	9.4123	11.2654	1.7411	8.0113	2.16894	17.7807	1.43097	19.3454	3.24534	1.31951	1.43097	1.31951	1.43097	1.1487	5.02377	3.4822	1.64375	6.60806	1.1487	4.58034	3.24534	3.72792	3.72792	1.55185	6.51751	1.51572	1	11.9833	4.07234	5.75921	7.17443	1.31951	4.07234
LILRB3	1	4	2	4	3	1	6	1	3	2	3	5	1	1	1	8	10	5	1	5	3	17	2	12	2	1	1	1	1	4	5	2	1	6	2	9	3	4	3	4	5	3	1	12	5	3	7	1	1
B2M	147.415	385.727	446.05	145.676	691.904	130.011	852.808	248.038	275.743	45.3669	55.4598	50.3542	32.982	62.3895	38.9642	64.3539	34.6787	59.7707	69.2136	174.798	109.356	466.967	42.65	336.544	66.2437	36.2003	20.329	41.2654	49.8201	98.2801	268.582	237.726	82.2892	342.068	47.9335	473.405	154.578	221.89	171.414	41.0505	93.5756	68.6518	10.2034	171.262	91.0691	34.1008	77.13	71.4864	66.2899
BST2	6.21061	6.21061	6.03418	5.19396	7.47439	3.10369	13.2381	2.70192	2.35216	2.86194	2.49146	4.47769	1.1487	2.14113	1.51572	16.4555	8.21613	9.73603	4.22357	21.4347	2.82523	21.7915	2.35216	18.488	2.82523	1.7411	1.24573	1	2.04767	2.60517	7.52895	11.5339	3.9487	7.2478	2.09128	9.43785	4	7.35367	4.19296	2.85294	7.73675	1.43097	1.43097	14.0669	6.75955	4.53587	7.06805	5.42617	5.578
MAP3K14	4.24596	7.83726	6.27384	2.26793	12.4051	2.95418	15.1868	5.50156	3.24534	4.50133	4.58034	5.60744	2.55085	4.12892	3.84464	22.2397	10.0159	10.1776	3.10369	15.3252	2.16894	24.7238	1.55185	22.8354	3.36587	2.04767	1.64375	1.7826	1.7411	1.7411	11.6589	3.72792	2	12.4051	1.37973	11.9732	6.12777	7.03636	6.23303	1.90365	8.62129	1.7411	1.1487	19.3086	11.1745	9.59997	7.15255	2.18672	5.96629
WEE1	2.51189	5.578	5.07303	1.97435	6.49068	2	13.8119	1.7411	4.13919	3.10369	3.62968	5.05479	1.64375	3.01709	2.86194	16.3071	5.37827	7.59067	2.11179	9.32635	1.51572	15.2097	2.45951	15.064	2.60517	1.7826	1.43097	1.31951	2	1.55185	3.10369	2.22064	2.60517	7.47439	1.1487	11.8791	4.53587	5.55551	5.96629	2.35216	10.6129	1.82056	1.1487	21.186	8.25784	6.34575	9.11916	3.24534	7.09667
ANGPTL4	3.27717	5.578	5.82739	2.26793	6.12777	2.04767	8.49929	2.22064	3.10369	7.09667	10.485	8.99093	1.7826	2.16894	2.60517	12.5491	5.86031	8.16493	1	9.74004	1.58489	13.0342	1.31951	13.6087	2.68674	2.49146	1.43097	1.1487	1.7826	1.31951	5.26143	2.60517	1.1487	6.57843	1	4.02011	3.57994	3.27717	3.5652	1.51572	5.93277	2.16894	1	10.287	3.3078	5.60744	5.65047	1.7826	4.89138
RPL23	63.9572	148.333	142.81	63.9594	209.494	62.8888	284.298	80.0405	77.7135	102.796	149.071	142.003	54.6915	79.1956	54.8376	535.139	239.755	328.244	53.4306	233.419	77.2774	628.223	89.6013	768.047	156.168	98.9609	69.4922	52.523	56.0907	65.7441	239.027	129.246	53.2887	263.913	27.3499	284.782	159.986	191.646	149.499	34.0573	212.403	38.4478	11.3009	424	251.152	144.247	254.837	49.2963	119.49
BCOR	4.09535	14.8648	15.915	3.72792	20.7187	3.5652	25.8114	8.75399	6.58429	2.8854	3.46572	4.08247	1.97435	2.99256	4.28225	21.186	12.6294	14.7865	1.43097	18.5061	2.70192	33.9018	2.40225	26.002	2.60517	1.64375	1.24573	1.94729	3.76447	3.84464	15.8158	4.44129	2.40225	20.1147	1.31951	22.7003	10.2819	11.7374	11.0129	1.51572	17.2036	1.97435	1	35.4638	18.1792	15.4735	17.8816	2.16894	13.2572
PLCB4	1.82056	5.53265	4.16941	1.31951	11.1054	1.31951	10.287	3.24534	4.04282	1.82056	2.22064	1.7411	2.63072	5.03627	1.91865	19.6765	8.73387	11.1725	2.04767	14.1561	2.60517	17.5316	2.2974	20.1262	2	2.09128	1	2	3.06389	1.88818	12.962	3.36587	1.88818	14.628	1	14.1696	11.2654	11.8731	8.41197	1.64375	15.794	1.7826	1	32.1954	11.2374	11.2021	17.894	2.04767	13.5809
NUMBL	4.78939	11.8534	13.0541	4.16941	20.4611	5.07303	22.7878	8.27838	4.89138	1.82056	4.09535	4.11227	2.4258	4.38433	3.70909	26.5578	11.9326	16.3084	2.72407	16.6427	2.70192	30.1255	2.49146	30.3329	1.88818	1.51572	1.31951	1.1487	2	2.99256	15.58	5.07303	1.97435	19.3064	1.7411	19.8651	11.4608	15.7933	10.6512	1.31951	10.8133	2.70192	1	15.6214	10.0948	10.1142	8.81535	3.20087	6.03538
BRCA1	1.51572	6	5.21034	2.04767	9.59997	1.7826	14.0796	2.93016	2.22064	1.43097	3.5652	2.68674	1.97435	3.31445	2.55085	16.2871	9.4699	14.1425	1.31951	9.8071	2.55085	20.9796	2.16894	19.5364	1.51572	1.1487	1.64375	1.24573	1.24573	2.04767	5.88186	4.2582	2.04767	17.0425	1	6.98603	7.18886	8.88719	4.44129	1.64375	8.40268	1.7411	1.31951	15.9652	8.70188	10.5146	10.4791	1.64375	5.12278
IFNGR2	3.93628	5.79795	5.67382	3.5652	12.5866	4.47769	18.8739	4.85593	3.11652	4.33789	4.28225	4.81645	2.63902	4.02011	2.45951	27.6152	16.2802	19.5283	3.98742	14.7204	3.72792	33.4565	1.64375	28.4951	3.9487	2.49146	1.31951	1.51572	1.24573	2.16894	13.1977	6.09335	2.70192	23.2504	1.7411	14.8854	8.76866	11.7863	8.14058	5.07303	32.644	3.20087	1.31951	56.9064	33.9539	18.7749	30.5506	6.78692	20.634
NDUFB1	11.0933	25.1876	20.6893	7.73675	34.7851	7.87257	48.9449	16.1304	13.856	10.5111	6.94869	10.4791	6.09335	7.86965	8.56897	44.6728	19.9897	26.3642	3.97308	24.4415	8.75644	75.8204	7.52945	70.2824	9.73603	3.43754	2.04767	5.75265	4.47769	5.6327	35.9337	13.5992	7.41818	46.9333	2.04767	46.6377	24.7162	25.95	22.9382	2.04767	11.4281	3.86636	2	29.7814	13.4342	11.3133	15.8243	4.44129	9.0432
SOX2	3.2875	7.50527	3.76447	1.7411	7.97484	2.40225	13.3156	2.82523	1.37973	2.16894	2.60517	3.10369	1.31951	1.97435	1.43097	22.7739	10.5454	14.1425	1.71877	11.1838	2.55085	24.3145	1.24573	19.7688	1.7411	1.43097	1.31951	1	1.55185	1.24573	5.82739	2	1.31951	5.40384	1.1487	3.65019	2.82523	2.99256	3.10369	1.43097	7.05454	1.24573	1	14.7571	6.67286	3.9487	7.71655	1	5.44814
ITGB2	2.63902	9.8288	6.66983	1.7411	11.7267	2.09128	18.5292	5.6327	3.10369	1.43097	4.91902	3.36587	2.35216	3.72792	3.10369	28.0645	9.96536	15.5153	2.91369	16.549	2.16894	29.6423	1.55185	24.5099	2.40225	2.16894	1.43097	1.7411	2.49146	3.16979	8.78806	2.8854	1.64375	8.45467	1.24573	10.6091	4.91902	7.63356	5.68535	5.2233	8.35857	1.64375	1.1487	13.9855	8.41676	7.71316	7.87257	6.35534	8.10576
COX4I1	16.562	46.6583	44.8478	18.0607	68.1128	12.9807	90.1735	31.973	25.867	17.6297	25.5409	24.1599	12.3681	21.4476	13.152	95.0565	43.5814	60.0084	13.4015	69.7271	17.8172	123.378	17.4235	155.387	29.2808	17.6201	11.6161	15.4049	16.9575	14.512	75.4633	31.1241	15.9844	95.8887	6.87958	102.944	51.9667	62.7975	44.0639	5.24361	24.6811	11.2106	2.05977	48.0526	31.6422	19.4394	29.0483	7.87708	19.368
TNN	1.7411	7.97083	5.50156	1.88818	8.1383	2.63902	12.5267	4.28225	2.16894	1.64375	2.49146	2.14113	1.24573	1.51572	1.7826	21.0739	10.886	11.783	1.58489	13.4371	2.93016	23.2073	2.04767	16.726	3.10369	1.64375	1.24573	1.31951	1.1487	1.51572	4.28225	2.82523	1.43097	5.38685	1.1487	9.89877	3.43754	3.67683	3.16979	1.51572	5.42062	1.1487	1.31951	13.9233	7.3765	7.39063	5.21034	2.49146	7.36022
HERC6	2.70192	6.12777	6.23303	1.97435	8.85464	2.82523	10.8963	3.36587	2.45951	1.64375	2.26793	2.09128	1.31951	1.88818	2.66727	16.5654	9.85438	11.4691	1.7411	10.6765	2.2974	16.9586	1.31951	18.1005	2.04767	1.93318	1.1487	1.51572	1.51572	2.49146	8.58581	3.2875	2.26793	12.2255	1.31951	13.6783	6.22666	5.00352	5.26143	1.31951	4.64398	1.31951	1	10.9041	3.5652	5.578	6.02479	1.64375	3.84464
DEFB1	1.7411	6.9035	3.27195	2.40225	6.09335	1.43097	9.16426	3	2.49146	14.3085	14.8205	14.7911	1.51572	3.08625	2.22064	16.8119	5.38685	10.2664	1.88818	7.63356	2.16894	17.8036	1.31951	18.9174	6.31964	4.44129	2.40225	1.64375	1.1487	1	3.89459	4.28225	1.1487	3.89806	1	5.61872	2	4.78939	3.51948	1.88818	14.2088	1.24573	1	23.4101	14.1648	11.4028	10.452	2.55085	8.83267
NRP1	5.60744	16.7354	15.915	9.8071	24.7939	7.9371	31.847	10.3879	6.94612	4.04282	7.68206	7.87257	2	5.29391	3.39044	27.5591	15.9637	20.186	3.75848	15.0657	7.32304	21.2017	4.55461	31.569	3.47125	3.36587	1.7826	1.64375	3.12913	4.91902	13.3646	4.58034	5.98511	16.2911	3.31445	23.2974	8.94041	10.7083	13.4907	4.09535	18.5614	2.95418	1.71877	18.9381	13.477	7.99521	11.2282	5.98511	12.9692
RASGRF1	5.26143	22.3537	17.7185	2.82523	28.0058	3.72792	31.5215	9.86648	8.80489	1.88818	3.34695	3.2875	5.44814	9.39779	5.55299	12.9712	4.07234	8.32287	1.64375	7.83726	2.04767	16.8961	1.64375	16.3439	1.7826	1.1487	1.43097	2.93016	3.51948	4.16941	23.2282	6.77329	3.39044	31.651	1.64375	24.7864	21.9294	19.6251	11.4028	1.64375	6.6454	1.82056	1.1487	12.7173	4.85161	6.09335	7.6651	1.43097	3.49971
ASCL1	3.06389	3.86636	2.4258	2.04767	7.00341	2.04767	12.8547	3.16979	1.97435	2.04767	3.9487	1.97435	1.43097	2.16894	1.43097	47.1432	30.7777	43.1212	4.09535	47.2616	4.47769	50.4331	5.95679	97.1505	2.22064	1.24573	1	1.31951	1.1487	1.1487	5.72388	11.9192	1.1487	5.70588	1	6.78692	3.59443	4.22357	3.2875	1.24573	6.2457	1.58489	1	12.6181	5.61872	6.28413	5.12045	2.72407	4.58034
ALDOA	20.199	54.1941	57.0526	23.0868	70.0143	15.5563	97.857	38.6652	24.4949	11.5326	15.5885	11.4891	12.6886	16.2788	18.1659	98.4835	50.8331	62.2254	16.7332	105.579	25.5147	179.577	20.4939	154.716	23.3666	15.5563	11.4018	14	21.166	17.4929	106.752	41.2916	10.9545	115.412	6.245	141.057	70.2496	72.1318	47.4342	6.32456	46.669	12.9615	3.4641	83.006	47.0213	34.4674	52.1536	10.9087	28.9828
VHL	1.97435	5.219	4.96725	2.09128	7.39485	1.1487	12.5938	3.39346	1.55185	2.35216	2.26793	3.67683	1.1487	2.56947	1.43097	15.282	6.85347	7.09035	2.16894	8.47338	2.04767	11.0089	1.51572	15.0115	3.17767	1.31951	1.1487	1.64375	1.31951	2.76632	5.86336	2.86194	1.43097	9.66282	1.88818	8.76866	6.04919	5.70588	5.14352	2.35216	6.67286	2.16894	1	14.1216	7.00341	7.51696	5.18292	2	6.78692
DUSP1	17.5155	14.4046	13.1021	22.9464	24.672	19.8848	29.5096	8.13556	8.04481	31.8289	35.035	31.9627	4.74288	10.7737	9.83823	42.6847	18.9739	28.3979	13.1326	75.4663	9.73603	57.943	17.6616	199.839	23.7826	11.4177	4.05177	5.07303	7.35749	14.4845	24.4	12.7502	11.111	23.7045	7.09667	25.1499	14.9952	15.3977	21.0459	11.8388	10.4321	6.88651	1.7826	20.8203	8.83267	6.60218	13.0674	11.0214	12.6025
DDB2	1.82056	5.96629	3.84464	2.26793	8.29196	2.63902	12.7173	3.5652	2.63902	2.75946	6.67286	5.11754	1.88818	4.37345	3.49971	20.97	9.23579	9.3874	1.7826	11.5156	2.56947	26.519	2.2974	23.0571	3.43754	2.2974	1.64375	1.51572	1.43097	1.94729	7.97899	2.26793	1.43097	11.2903	1	10.6542	6.51751	7.68928	6.75955	1.64375	9.8071	1.82056	1.1487	18.644	14.2234	9.8071	10.002	4.47769	4.57305
CCRL2	2.86194	4.09535	4.44129	1.82056	9.50936	1.1487	9.74952	5.12278	2.2974	2.82523	2.04767	4.76248	1.31951	1.43097	2.40225	14.0485	8.49929	8.1287	1.43097	7.03896	1.64375	13.249	1.1487	13.906	1.88818	1.1487	1.31951	1.1487	1.24573	1.31951	3.10369	1.64375	1.24573	5.86031	1	6.42819	4.53587	4.78939	2.82523	2.35216	6.73173	1.24573	1.1487	13.7555	5.35658	5.86336	4.61789	3.79966	4.47769
IFNGR1	3.9487	7.91705	11.0997	4.58034	14.5957	3.9487	20.7199	5.40665	6.55433	4.09535	3.47125	3.20087	2.04767	3.31445	2.70192	20.7758	9.46671	14.6958	1.88818	14.1703	3.27717	30.454	1.82056	22.8009	2.16894	1.1487	1.88818	1.31951	1.7826	4.64398	11.5244	4.04282	2.82523	12.6493	1.1487	18.5384	8.64849	9.97103	5.26612	2	9.39018	2.45951	1.58489	22.8224	10.287	8.52398	9.69834	3.68011	7.92117
CHAD	1.51572	5.27803	3.77635	2.16894	8.36838	1.82056	12.6831	2.29017	2	4.54715	7.02916	3.39044	1.7826	1.55185	2.04767	20.7324	9.56276	7.73809	1.1487	13.2208	1.88818	22.0338	1.83842	17.2716	4.28225	1.94729	1.71877	1.58489	1.43097	1.1487	4.04282	4.16941	1.31951	5.96629	1.1487	3.39044	5.578	5.51892	3.43754	1.51572	9.09903	1.24573	1.31951	11.5358	5.90835	6.57843	6.50504	2.49146	4.81645
IGFBP3	8.33881	6.09335	5.78872	7.8616	7.59933	12.246	10.7132	3.20087	3.9487	2.99256	2.35216	2.99256	1.1487	1.43097	1.1487	13.5809	6.27384	5.70588	2.70192	8.49929	4.57305	9.65247	2.09128	11.0854	1.64375	1.64375	1.24573	1.1487	1.43097	1.88818	5.5107	1.31951	2.55085	7.19783	1.31951	8.45467	3.43754	4.07597	3.72792	3.20087	19.6879	1.31951	1.31951	26.1746	17.3839	18.976	18.4263	6.02206	12.7288
IL22RA1	2.35216	3.36587	3.9487	2.35216	6.38161	1.64375	12.1622	3.70697	1.64375	4.60906	12.2212	5.17066	2.09128	2.04767	3.0219	15.0797	6.69391	10.9476	2.55085	13.4827	2.63072	17.1457	1.31951	14.6785	15.0037	8.09908	5.95488	1.88818	1.1487	1.1487	4.07234	5.03627	1.1487	4.16941	1	5.42617	2.49146	4.04282	2.04767	2.55085	21.0875	1.43097	1.1487	38.371	17.0349	17.1457	16.5974	1.88818	17.225
C1S	14.0337	7.82706	5.14352	15.6189	8.75644	13.1781	15.7713	3.16979	3.59443	2.8854	6.89219	6.8389	1.31951	3.98742	1.71877	18.8209	10.9735	10.485	1.94729	12.4772	2.40225	19.1509	1.7411	20.33	3.77635	4.29995	2.60517	1.43097	1.88818	12.191	16.1705	3.77635	5.26143	10.6091	3.12913	12.9405	9.84877	10.0948	11.3578	9.34531	8.38593	1.7826	1.7411	15.85	9.40817	6.60218	8.81952	13.6377	7.97083
APLNR	2.86194	3.12913	3.80731	1.64375	7.10799	4.19296	9.37904	1.7411	3	2.22064	1.7826	2.35216	1.51572	3.20087	2.04767	23.2951	9.98445	12.6095	1.51572	11.0129	3.5652	20.6083	1.31951	16.7587	2.16894	2	1.37973	1	1.1487	3.81678	4.22734	2.99256	2.16894	6.55433	1.7411	6.69391	2.55085	3.97308	2.63902	2.16894	8.11906	1.1487	1.1487	12.7173	6.89644	5.69679	9.18717	2.72407	4.74288
LAIR2	1.41421	7.50233	5.85601	1.68179	11.6404	1.77828	16.3148	4.21287	5.2643	2.63215	3.25315	4.52702	1.77828	2.63215	2.05977	24.0059	14.4468	10.5853	1.86121	11.8562	1.18921	30.4086	1.68179	21.4942	2.63215	1.56508	1.31607	1.18921	1.31607	1.49535	9.3781	2.11474	2	5.38356	1	11.9291	2.63215	2.85027	3.25315	3.30975	10.1372	1.86121	1.18921	16.246	7.93275	7.93275	6	2.27951	6.59349
PLOD2	2.55085	8.72437	5.65047	6.81496	12.5379	5.50156	18.5322	4.96725	5.42617	2.16894	4.70432	6.87509	4.33789	4.89417	3.89806	21.3739	8.13556	16.7703	1.58489	10.1776	2.04767	21.5399	1.51572	18.1759	4.64398	3.31445	1	1.51572	2.93016	1.88818	13.8254	3.67683	1.64375	10.571	1.64375	9.71187	6.0438	5.47065	4.44129	3.10369	6.03418	1.64375	1	13.8079	6.17251	8.19495	8.07439	4.81645	5.70588
PGF	3.66284	4.47214	3.56762	2.21336	7.87196	2.21336	10.2281	3.72242	2.44949	1.73205	2.34035	2.91295	1.18921	1.31607	1.56508	17.9039	11.3899	9.87778	2.44949	11.1759	3.66284	23.8956	1.68179	16.4158	2.44949	1.86121	1.18921	1.56508	1.41421	2	6.23574	2.05977	1.73205	5.38356	1.31607	6.55655	4.35588	4.73814	2.91295	1.31607	7.07107	1	1	12.0927	6	8.34947	8.57232	2.73556	5.69243
VEGFC	2.76632	4.85593	4.18256	2.22064	6.0037	3.67683	9.45353	3.43754	1.58489	1.93318	1.7826	2.78652	1.47577	1.43097	1.88818	14.032	10.0397	7.8974	1.51572	6.23859	1.55185	13.264	1.7411	11.7691	1.64375	1.7826	1.24573	1.1487	2	2.16894	4.32425	4.54715	1.43097	7.97899	1.64375	11.3879	2.37144	4.64398	3.89806	1.7826	5.33454	1.1487	1	14.7066	5.37348	6.0438	6.88179	4.02011	5.07303
KAT2B	2.22064	6.8038	5.96629	2.4258	6.9425	2.40225	13.7636	4.61789	3.0219	1.88818	3.34695	3.59443	2.75946	5.75921	4.04282	19.7148	8.9924	12.314	1.1487	9.67271	2	22.1622	1.7411	19.2933	1.88818	1.97435	2.16894	1.88818	2.35216	3.10369	10.319	4.44129	1	19.398	1.31951	13.9282	11.1559	10.4466	10.2547	1.1487	4.16941	1.31951	1.1487	10.5111	7.16626	5.10435	4.72376	3.5652	3.72792
HMGA1	1.81712	11.3341	6.31636	2.28943	10.5373	1.70998	16.2411	7.0607	3.63424	2.92402	4.4814	4.7622	2.71442	2.71442	2.62074	24.874	17.5441	14.48	1	12.9743	3	28.7703	2.08008	28.8193	3.30193	2	1.25992	1	2	2.08008	8.93784	4.30887	1.81712	17.3025	1	14.6123	3.82586	6.21447	7.0607	1.81712	13	2	1	24.5796	12.2182	6.13579	12.245	3.55689	8.96281
APOC3	3.10369	6.1531	6.23303	2.71309	6.42162	2.16894	14.9447	3.7734	2.99256	1.97435	3.66361	3.29771	2.09128	3.20087	2	27.6646	13.3397	15.7214	2.04767	13.5738	2.72407	26.2799	3.86636	23.5806	2.99256	1.64375	1	1.31951	3.12285	1.51572	6.77557	2.49146	1.7411	6.94612	1.31951	7.85751	6.42819	7.35367	5.46169	1.43097	9.37966	2.22064	1	16.4048	6.12777	5.55299	8.49929	3.10369	6.27384
TGFBR1	4.58034	7.9371	8.10354	4.47769	14.8793	4.22357	19.9598	4.47769	6.17251	1.37973	3.77635	3.36587	1.55185	3.00492	2.75946	25.0989	12.8388	13.5738	1.43097	15.6885	3.72792	26.9217	2.37144	30.39	1.97435	1.51572	1.43097	1.64375	1.88818	1.64375	9.93451	4.32425	1.64375	12.474	1.55185	11.519	5.67382	6.02206	5.78516	2.99256	8.30881	2.04767	1.31951	20.8418	10.452	10.1461	11.0151	3.75848	8.71939
TLR4	2.04767	4.47769	5.72685	2.11179	8.58581	1.88818	7.98195	2.93016	2.09128	1.88818	2.72407	1.1487	1.1487	1.51572	1.1487	20.7815	7.89215	9.07645	1.43097	10.8072	3.10369	29.7805	2.40225	24.4524	2.35216	1.43097	1.51572	1	1	1.1487	5.50156	2.23685	1.43097	5.19396	1	5.37348	2.70192	2.8854	2.55085	1.88818	20.7641	1.1487	1	32.0634	23.2902	17.0242	19.2012	3.74332	17.9219
SOCS2	4.58034	6.72451	6.23303	2.09128	11.6181	2.93016	10.5478	3.43754	1.64375	2.99256	2.60517	2.63072	5.23187	4.36467	6.71056	21.5411	9.38483	10.7398	2.35216	14.6036	1.88818	18.8575	1.43097	15.3626	1.64375	2.49146	1.1487	2.70192	1.31951	3.9487	14.4592	2.76632	2.8854	18.1611	1	15.7713	12.2267	10.2819	9.79344	1.64375	9.31681	2.16894	1.24573	15.4805	6.60806	8.87562	9.27924	2	8.97209
CPSF7	2.66727	10.4308	8.0113	4.68952	15.3923	2.55085	19.5802	6.25827	5.38685	2.40225	7.13041	6.18786	3.15982	6.12777	5.46169	53.4058	24.5849	29.5287	3.08625	32.9919	6.09335	43.0689	4.5216	48.3944	5.40384	1.71877	1.82056	3.12913	3.9487	5.88453	22.5132	8.71163	5.53265	26.3328	1.43097	31.2783	18.3398	19.3498	17.2608	1.51572	16.3171	3.89806	1.24573	31.4903	16.6776	12.7606	15.2751	3.08625	12.217
SH2D1A	1.31951	6.1531	4.04282	1.1487	6.0438	2.26793	7.3765	2.04767	1.43097	1.7411	2.16894	1.64375	1.24573	2.16894	1.7826	15.1405	4.44129	6.31964	1.31951	9.25876	2.35216	13.4976	1.64375	10.8615	1.71877	1.64375	1	1	1.31951	1	3.79966	1.88818	1.43097	4.81645	1	4.16941	1.97435	3.08625	2.2974	1.31951	7.25936	1.31951	1.1487	12.8978	5.84188	6.0438	6.94612	1.43097	6.31964
HLA-C	32.1248	87.2582	84.1487	19.4936	128.546	24.6577	145.451	49.6991	45.8258	6.48074	9.94987	6.9282	5	9.38083	6.7082	51.0882	25.6905	35.4683	18.3848	95.9062	23.4521	134.521	14.4914	121.548	14.9666	8.3666	5.47723	6.32456	9.16515	19.4936	51.9904	88.4364	15.4919	55.2268	5	64.4515	23.4947	39.1918	28.7228	6.9282	24.0832	2.82843	1.73205	33.1662	19.7737	13.6748	15.8745	12.2474	12.49
VSIR	2.70192	7.43239	3.92876	1.7826	9.42192	2.35216	11.2987	3.68011	2.04767	2.70192	2.50176	2.95155	1.7411	2.04767	2.04767	21.4006	8.89123	12.5001	2	11.5847	3.76447	22.6316	1.51572	22.1522	1.51572	2.04767	1.24573	1.58489	1.51572	2.70192	5.1017	3.39346	2.26793	7.97899	1.51572	9.32635	2.82523	3.95852	4.85161	1.47577	7.87257	1.64375	1.1487	15.78	6.50683	9.73242	7.17035	3.5652	6.9425
CCR6	2.22064	4.72376	3.5652	2.26793	7.44884	1.51572	10.8523	2.76632	2.04767	1.24573	1.7411	3.10369	1.1487	1.7826	1.55185	17.9469	10.2313	12.3312	2.04767	11.0031	2.49146	23.651	1.24573	21.8856	2.55085	1.1487	1	1	1.1487	1.51572	5.93953	1.88818	1	6.12777	1	6.02206	2.35216	2.8854	2.45951	1.64375	6.37871	1	1.24573	15.244	5.83258	8.25008	10	3.47125	3.36587
APOB	1.88818	4.5216	2.93016	1.43097	8.27838	1.51572	8.13255	2.60517	1.71877	1.97435	2.09128	3.03143	1.64375	1.7826	1.7411	14.8364	8.83267	10.899	2.99256	9.60148	1.55185	21.1676	1.64375	15.0613	2.75946	1.51572	1	1	1.1487	1.24573	3.39346	1.82056	1.1487	5.70588	1.1487	5.33454	4.3597	5.21034	3.12913	1.7826	9.07645	1	1	10.7737	7.7716	7.59933	8.06022	1.64375	8.08985
CDC25B	3.72792	9.56276	7.59933	3.45175	14.928	2.95155	17.3563	5.00797	5.4372	1.51572	3.5652	2.04767	3.54517	4.64398	2.16894	37.0139	18.3961	25.1981	4.96725	48.5709	3.39346	46.2643	2.16894	46.86	2.86194	1.88818	1.31951	2.55085	3.59443	3.75848	11.1807	7.7716	3.47125	17.4943	1.71877	16.3958	7.43239	12.7624	9.50936	2.16894	23.6641	1	1	45.06	22.4949	19.0512	23.0161	4.58034	17.2979
HDAC1	5.01368	17.1806	20.2568	4.2582	28.1956	3.47125	40.3353	13.8509	8.41676	3.0219	2.99256	5.30457	4.35136	6.22666	4.44129	36.6141	21.6877	29.5382	4.02011	28.504	7.05647	49.1283	2.99256	43.5873	5.38685	2.70192	1.64375	4.89138	5.00352	3.86636	19.0778	7.41818	3.72792	30.0567	1.31951	29.3636	13.4735	15.8423	14.9248	1.7826	17.7141	5.03627	1.64375	36.4621	19.7008	12.345	20.8017	2.72407	13.1481
ZC3H12A	3.16979	7.2478	4.04282	1.31951	9.40127	1.1487	13.741	2.16894	2.16894	3.89806	3.86636	4.07234	2.09128	2.35216	2.49146	17.9018	13.8225	7.58391	1.43097	11.3759	1.88818	22.5093	1.24573	14.6263	1.88818	1.64375	1.37973	1.31951	1.1487	2.35216	4.64398	4.47769	1.24573	4.85161	1	8.22454	2.45951	4.33789	4.41633	1.88818	10.0159	1.64375	1	14.1648	8.11906	10.1142	12.0708	1.82056	6.85347
FGF20	1.24573	5.94483	5.65047	2.04767	6.23303	2.04767	12.5092	4.32425	3.59443	1.82056	1.31951	1.82056	2.26793	1.7826	1.37973	19.0876	9.75757	8.93741	1.51572	11.9765	2.35216	18.1321	1.31951	13.617	1.71877	1.31951	1	1	1.43097	1.7411	5.25306	2.04767	1.64375	5.75265	1	3.86636	2.76632	2.04767	1.7826	1.82056	7.03896	2.26793	1	11.8731	6.12777	10.1038	8.08265	3.12913	9.16545
LIF	1.88818	5.50156	5.59607	1.64375	8.04939	2.70192	11.865	3.46572	2.45951	3.36587	4.81645	8.56451	1.1487	2.04767	1.51572	18.307	6.6156	9.74004	1.55185	9.03985	2.99256	20.3997	1.64375	15.3846	2.45951	1.31951	1.43097	1.1487	1	1.51572	4.73336	1.58489	1.64375	6.31964	1.55185	5.72685	2.82523	5.90835	3.64113	1.31951	6.23303	1.31951	1	9.37904	5.68535	5.66297	6.57501	1.7826	5.33454
RPS6KB1	4.11227	11.0933	11.4822	3.43754	16.4731	3.54517	25.511	4.87166	4.98292	3.72792	6.75264	7.23762	2.70192	3.43754	5.07303	39.355	22.9063	19.9	3.16979	22.0916	3.96502	38.2211	5.14352	40.0262	3.31445	1.7826	1.31951	1.43097	2.95418	1.51572	9.87869	5.68535	1.64375	12.0273	1	11.0711	6.87509	7.30417	8.55647	2.40225	9.54432	2.40225	1.1487	17.8968	8.79047	8.16997	8.61738	3.65019	6.37144
NDUFA12	6.78692	18.3959	13.1294	3.4461	24.1355	6.17251	37.7783	9.89877	9.41353	6.1531	7.46398	6.47027	3.72792	6.40744	4.45964	30.9722	15.7494	18.7632	3.20087	26.0502	6.09335	40.4004	4.91902	36.837	5.37348	2.86194	1.88818	3.68011	3.0219	3.24534	20.2646	9.12774	5.03627	25.845	1.1487	28.928	17.0543	19.1377	11.8723	2.49146	20.7832	5.50156	1.1487	42.8177	19.1987	14.2546	23.3727	3.5652	12.492
SERPINA1	2.18672	5.47378	7.25936	1.64375	8.3272	1.82056	13.9485	4.33789	1.71877	6.37144	8.70188	14.6407	3.0219	13.4529	6.21061	15.5776	10.0725	9.63791	2.22064	20.3906	3.24534	30.719	4.38433	40.4118	3.67683	2.49146	1.31951	5.69679	14.7981	72.684	280.781	12.055	73.913	407.308	32.443	671.204	101.153	203.886	182.701	6.34575	38.0139	1.82056	1.7826	58.2535	29.4792	22.6217	29.2936	6.25827	27.8867
BTK	2.99256	2.60517	4.53587	1.7826	6.6454	2.93016	7.25936	1.43097	1.64375	1.7411	2.26793	2.93016	1	1.51572	1.31951	14.5601	6.69739	6.1531	2.55085	6.91753	2.26793	12.7365	1.7826	9.97103	2.40225	1.55185	1.64375	1.31951	1.24573	3.17767	3.67683	1.64375	1.82056	5.33454	1.1487	8.22882	2.63902	2.86194	3.98742	1.7826	9.0432	1.55185	1	13.1122	6.87509	10.2087	9.77182	2.49146	5.70588
TOLLIP	4.72376	10.2329	11.3665	3.86636	16.3362	4.04282	23.4278	6.80128	5.24251	5.22652	5.88453	5.00352	3.20087	9.85951	2.49146	28.9313	13.3457	15.4331	2.23685	24.0916	2.60517	31.1967	2.99256	33.449	5.14352	1.64375	1.51572	5.07303	7.43697	4.29995	33.2676	7.56006	7.52895	41.4678	3.36587	42.9365	19.3631	23.7468	21.5099	2	10.182	5.33454	1.1487	19.9362	11.0711	8.16493	14.1216	3.76447	8.19495
GLI1	2.37144	7.01683	5.21305	2.63902	11.0031	1.37973	14.6773	3.34695	3.67683	2.60517	4.58034	4.22357	1.31951	2.60517	1.71877	19.9115	9.46133	10.1551	2.56947	12.0708	4.04282	21.6804	2.49146	19.494	3	1.43097	1.1487	1.51572	1.88818	1.82056	3.5652	2.23685	1.82056	7.52895	1.51572	6.18786	3.10369	5.25411	3.5652	1.31951	7.8594	1.82056	1	16.6672	4.76791	7.34997	5.01368	2.70192	5.24251
LTB	2.23607	5.47723	2.82843	4.47214	13.0384	2.44949	8.66025	3.4641	3.4641	2.23607	6.9282	4	2.82843	2.44949	1.41421	13.0384	17.6635	10.583	1.41421	9.74679	1	24.6779	1	23.8118	2	1	1	1	1	1.73205	4	2	3.87298	2.44949	1	6.48074	3.16228	8.3666	15.4919	1	5.2915	1.41421	1	11.619	6.9282	10.3923	6.48074	2.44949	6
COL27A1	8.85464	32.3468	41.476	6.10029	59.0283	6.47027	75.8297	26.4528	19.0973	5.30457	3.9487	5.51892	2.82523	6.35534	3.98742	16.9009	7.78526	8.88719	1.51572	7.39906	2.04767	19.6854	1.31951	14.8053	4.93935	2.49146	1.1487	3.24534	3.22711	2.93016	20.1898	4.38433	3.47125	30.4221	1.43097	32.7766	12.9976	19.2523	14.2682	1	8.70188	3.43754	1.24573	13.3321	6.03418	7.22269	4.91902	2.16894	4.83635
SAMD9	2.16894	6.1531	3.9487	3.54517	9.01334	3.3227	11.0373	2.93016	3.17767	2.49146	1.51572	3.72792	1.64375	3.93628	2.2974	16.6534	12.49	10.4321	1.1487	12.356	2.99256	17.5119	1.88818	19.7645	2.37144	1.43097	1.43097	1.1487	1	1.31951	7.20675	3.39346	1.51572	7.51846	1	9.15044	4.02011	5.03627	4.28225	1.64375	6.0438	1.43097	1	16.7298	5.69679	7.94616	7.24548	2.70192	4.28225
ATG7	6.31964	15.3614	15.7917	3.95852	18.429	4.41633	34.9522	8.83267	7.35749	3.3078	5.73266	5.78872	2.82523	4.15071	2.8854	40.9597	17.0666	22.7808	2.63072	16.0672	5.19396	32.3594	2.51189	31.3858	2.09128	1.82056	1.58489	2.82523	2.66727	2.60517	20.0693	7.91705	3.51948	25.5926	1.64375	21.7601	10.886	13.0257	11.6438	2.51189	11.5476	3.10369	1.1487	21.5225	10.3098	12.0328	8.71939	3.65019	7.48665
RASAL1	1.64375	5.578	3.98742	2.37144	7.31887	2.72407	12.7063	4.07234	3.20087	1.51572	1.88818	4.78939	1	1.51572	1.1487	13.3674	11.9627	8.42439	1.64375	10.3705	2.49146	12.5766	1.31951	15.156	2.99256	1.64375	1.24573	1	1.31951	1.64375	5.07303	2.75946	1.1487	4.74288	1.1487	7.03896	3.75848	5.87516	3.2875	1.43097	6.09335	1.24573	1.24573	13.8906	5.89649	7.32721	5.75921	2.2974	5.70588
H3-3A	30.9382	84.8862	79.8764	24.6179	112.673	24.4667	156.252	46.2559	48.8813	21.3059	25.2842	25.234	20.5977	28.7208	23.8669	160.543	81.5751	111.267	15.6455	75.3162	30.0559	245.81	19.6508	189.2	27.2393	13.3773	10.2351	14.0711	16.966	23.0323	100.987	38.7235	25.1719	129.05	10.593	152.722	65.4943	78.0322	66.0877	11.6589	129.459	14.4067	5.87516	254.756	142.51	76.622	144.928	13.878	86.1314
MAP3K12	2.35216	10.4898	13.3674	4.19296	23.0593	4.28225	28.926	6.49068	4.85161	1.43097	2.86194	3.72792	1.51572	2.93016	3.31445	24.1008	11.9958	13.7929	3.72792	20.6488	2.40225	23.2414	2	27.4852	2.45951	1.43097	1.31951	1.64375	1.51572	4.07597	13.2159	4.44129	2.18672	14.8648	1.31951	19.1966	7.9051	9.76312	10.1551	3.77635	21.3805	2.60517	1.1487	30.0114	18.2412	12.4413	18.7678	3.65019	17.2467
ME2	3.51948	9.46671	6.58429	2.60517	15.1206	2.2974	16.4708	5.75265	3.10369	3.12913	3.98742	2.35216	3.03143	5.90835	3.24534	41.5129	17.2273	20.5357	3.43754	22.7961	4.28225	42.8714	5.6327	47.3039	3.10369	3.16979	1.97435	2.26793	2.53652	2.16894	14.6323	7.70841	2.49146	16.8754	1.58489	17.2737	8.70188	9.13248	10.1461	2	6.40174	1.64375	1	17.6178	10.7565	8.56451	10.485	3.43754	7.10799
CXCL2	5.46169	12	9.63884	3.86636	15.7882	3.70697	20.9788	7.29784	3.9487	13.2859	9.12774	30.1552	3.57994	4.74288	5.14352	37.3677	14.6664	13.8541	2.03617	13.7069	5.14352	31.8703	2.22064	28.5793	4.47769	1.82056	1.31951	1.1487	2.04767	1.71877	6.99274	3.82242	3.36587	11.0074	1.93318	12.7063	5.86031	7.45584	4.78939	1.82056	7.30122	2.26793	1.1487	17.5466	9.66831	11.7631	7.94976	4.08247	5.11462
NOTCH1	4.43458	7.71316	4.64398	2.93016	14.3642	5.44814	10.3126	4.04282	3.08625	2.49146	5.50156	5.78516	1.1487	2.49146	3.0219	17.0589	12.7454	11.7374	2	18.1884	3.79966	21.6459	3.51948	17.894	3.98742	2.66727	1.1487	1.1487	1.1487	1.43097	11.5991	3.5652	1.97435	8.83267	2.60517	10.9978	4.58443	6.69988	6.40744	1.43097	27.1618	2.70192	2.16894	45.9786	26.526	18.9706	27.5168	4.29995	18.6693
NECTIN1	2.86194	9.57878	7.25936	2.55085	12.1314	1.7411	18.1202	5.65047	3.65019	2.55085	4.38433	3.97308	1.7411	3.10369	3.72792	22.6841	14.5904	14.1487	2.26793	16.2844	3.2875	21.1724	1.71877	18.3255	3.06389	2.35216	1.64375	2.60517	3.20087	2.75946	12.3062	4.44129	2.60517	25.016	1	26.8296	14.3037	14.2169	11.2921	3.39346	8.27838	2.26793	1	19.7096	10.8402	11.757	11.1198	3.43754	9.36598
E2F4	4.2028	13.9102	17.004	5.47723	24.0989	4.82057	31.3396	8.85921	6.26441	4.35588	6.26034	5.14369	4.35588	3.13017	5.63463	33.4236	16.3705	21.837	4.11953	17.4326	4.16179	39.012	2	32.1247	4.2028	1.31607	2	2.34035	5.02973	2.11474	23.7005	6.16014	6.70074	20.6028	2.44949	27.4245	10.7831	15.6411	10.7671	1.56508	11.817	2.05977	1.18921	21.7649	11.536	10.0244	14.1333	1.86121	9.69097
ELANE	2.82843	6.7082	2	2	9.38083	1.41421	11.6619	3.74166	4.24264	1	2.44949	2.23607	1	3	2	26.1534	10.583	8.12404	1	6.48074	1.73205	19.7484	2	12.2474	1.41421	1.41421	1	1.41421	1	2	2.82843	3.16228	1.41421	4.58258	1	5.09902	1.41421	5.19615	3.87298	2	6.7082	2	1	10.3923	5.47723	4.89898	7.48331	3	3.16228
PARP4	3.86636	12.2731	9.40817	5.53265	17.7141	4.58034	23.5263	7.52895	5.30457	1.82056	3.43754	3.98742	3.06389	4.41633	2.26793	30.9324	14.9663	16.5718	1.93318	12.7007	3.64113	27.6714	3.5037	23.8717	3.47125	1.93318	2.35216	1.24573	1.7411	2.26793	9.15608	5.82739	2.70192	10.6091	1	15.6994	10.8749	10.5024	7.73675	2.35216	13.046	1.82056	1	24.3475	10.4466	11.0997	12.492	3.54517	8.68802
HSP90B1	11	44	65	15	92	25	144	34	41	11	17	13	11	15	18	42	20	24	6	25	10	99	6	59	13	10	5	10	10	13	51	18	7	73	3	73	45	30	25	7	117	8	5	214	152	49	162	6	64
TXN2	6.38161	18.2641	10.9801	3.17767	25.0534	6.27384	34.3767	7.45584	7.69328	4.09535	7.16626	6.49068	3.64113	4.41633	3.59443	39.9096	19.9198	26.3433	3.98742	26.0234	5.98511	53.1086	3.77635	50.122	7.44337	3.84464	3.20087	3.08625	3.10369	5.26143	23.6457	7.79612	4.95934	23.2913	1.51572	30.1806	17.5236	16.2699	11.3707	1.51572	10.3296	2.53652	1.31951	29.0718	11.0275	11.4812	14.5074	3.77635	6.75955
SERINC1	16.4924	40.8973	38.6999	9.47834	57.0551	8.97767	80.2706	24.8126	19.4632	5.21034	7	6.40744	12.1976	18.9622	13.9832	50.513	18.8197	25.7586	7.17443	47.8851	10.3961	89.9085	6.69391	77.1222	4.3827	3.2875	2.04767	7.55233	8.39029	7.54679	56.9291	13.945	13.0755	73.3368	3.36587	80.3459	40.1143	48.4389	44.225	4.16941	20.7011	7.50187	1.1487	33.4735	18.9186	17.9495	16.6646	4.58034	16.3806
NBN	2	6.31964	5.88453	3.34695	12.1453	3.59443	15.2981	3.49971	3.64113	2.8854	3.24534	3.43754	2.63902	2.75946	2.70192	21.2735	10.8659	16.644	2.35216	12.191	3.36587	21.113	2.35216	21.4587	3.98742	2.22064	1.51572	1.1487	1.43097	3.59443	11.8481	5.1017	2.26793	11.9388	1	14.0007	7.39063	9.18914	6.14302	3.3227	12.7423	2.16894	1	20.4665	11.5053	9.84316	12.9405	5.67382	8.75399
IL20RA	3.98107	8.71939	4.05177	1.7826	9.50936	2.70192	13.9281	2.35216	2.40225	2.86194	4.45964	4.85161	2.70192	6.21061	3.17767	19.7023	6.99942	10.5322	2.55085	14.1451	2	21.2639	2.09128	15.5284	2.60517	2.04767	1	1.94729	1.64375	2.49146	12.8085	4.38433	2	17.4075	1.24573	12.6274	10.6468	12.8309	7.63073	1.88818	7.67435	1.64375	1	14.873	8.61738	5.42617	6.87509	2.45951	4.85413
TP53	4.19296	5.53265	7.24925	3.10369	10.8678	2.78652	13.9153	5.23187	4.91902	2.16894	3.2875	4.67789	1	1.97435	1.64375	22.0779	10.862	13.9405	1.31951	14.2234	2.86194	20.1363	2.99256	25.9707	2.66727	1.43097	1	1.31951	1.1487	1.55185	6.17251	3.31445	1.64375	10.0217	1	9.97459	6.6454	7.13412	3.5037	2.40225	18.4539	2.04767	1.31951	35.5265	24.0608	12.7122	20.9041	2.16894	14.0102
STK11	4.28225	12.1884	11.9765	5.14352	16.4637	2.35216	22.9387	6.37144	4.04282	2.35216	4.2582	6.53075	4.93935	3.9487	3.59443	38.9504	14.7944	24.0608	2	15.058	4.74288	33.4565	3.12913	39.1738	6.51751	2.45951	2.09128	3.3227	4.02011	3.51948	19.2142	8.16493	3.9487	21.0875	1.1487	28.0896	12.8199	13.3542	12.6785	1.1487	14.6985	2.2974	1.43097	22.8056	11.1349	7.96374	12.4212	2.22064	10.7132
FGFR1	12.4772	30.6575	34.0924	10.4125	52.7828	8.85464	83.3532	21.2784	19.2831	13.0904	15.5328	10.4631	5.78301	6.97627	7.78046	35.576	16.6308	21.6343	1.51572	26.7688	7.0074	41.6341	2.26793	41.5376	13.4839	11.0421	5.85215	6.09682	5.98511	7.65045	31.9652	9.37904	5.78516	51.2084	3.47125	62.4913	17.6377	34.3841	21.1665	3.4461	48.5209	9.08718	2.22064	91.3622	39.6755	40.0006	42.5516	7.51696	35.7148
NFKB1	3.65019	7.50187	5.65047	2.63902	12.6603	2.86194	19.9239	6.20738	5.03627	4	4.95934	5.68535	1.7411	4.47769	1.7411	26.5245	7.79612	11.9202	2.55085	11.6019	2.4258	24.9418	1.24573	25.1545	3.16979	1.1487	1.88818	1.1487	2.04767	1.55185	10.2351	5.07303	2.49146	15.3051	1.43097	19.1532	6.77329	8.08565	6.31964	2.35216	10.1679	2.26793	1.43097	17.3217	7.73675	11.2654	10.0682	2.93016	6.1531
RHOA	13.3202	25.7449	29.0761	13.0567	39.9307	13.878	50.2964	17.7512	15.8923	13.7019	15.0461	14.5638	6.55433	11.8263	7.78046	62.7898	25.0164	32.2561	3.17963	28.4573	9.86764	49.172	7.60746	55.5978	12.1819	6.78692	4.57305	5.65047	8.19495	9.94336	41.1401	17.1716	13.2097	53.9518	4.96725	65.7223	25.4573	34.1236	24.4368	4.74288	16.662	4.78939	1.7411	31.7179	18.3606	12.4051	15.2416	7.94616	11.1181
ACVR2A	3.89459	11.2921	6.9035	2.49146	9.50583	3.89806	16.9374	5.55299	2.26793	2.99256	2.75946	5.00797	2	2.86194	1.51572	24.3901	16.2957	22.8438	1.43097	16.2443	3.2875	30.0432	3.72792	28.8796	3.20087	3.03143	1.88818	1.1487	2.75946	2.26793	9.77182	3.67683	3.51948	12.9325	1.7411	13.0513	8.13556	9.63791	5.80642	1.51572	12.6707	1.7826	1	19.7039	12.0939	11.1209	11.3256	1.64375	8.67535
IFNAR2	2.60517	10.4175	8.42058	2.99256	10.5022	2.82523	19.249	6.98536	4.5216	3.43754	2.72407	4.04282	2.14113	3.59443	4.41633	22.4573	10.3734	11.1807	1.7826	16.6772	3.10369	18.9287	2.55085	22.4705	3.27717	1.88818	2.04767	2.22064	1.24573	3.10369	9.43785	3.76447	1.64375	12.9955	1.64375	13.5182	3.84464	8.45467	4.93935	4.28225	13.3998	1.1487	1.1487	22.6502	13.9513	9.4178	14.4196	3.22711	9.65215
EFNA5	2.40225	5.00352	3.72792	2.04767	7.87257	2.45951	14.4135	3.06389	2.70192	2.40225	2.60517	1.88818	2.93016	4.10806	3.72792	16.1105	10.8682	9.67335	1.97435	14.3188	2.26793	20.7832	2.35216	18.9567	3.43754	1.64375	1.1487	1.7826	1.58489	1.7826	10.9735	3.4461	2.35216	13.4342	1.31951	11.6181	7.36022	7.91705	5.75265	1.51572	6.40744	1.43097	1	14.4935	7.48665	9.21156	9.12774	2.51189	7.18886
TNFSF9	1.43097	4.41633	5.70588	2.70192	7.18886	1.37973	9.89877	2.78652	1.7411	2.91369	1.97435	2.16894	1.51572	2.16894	1.88818	13.263	8.99753	10.2547	1.64375	9.3874	1.64375	16.4784	1.43097	19.4515	1.24573	1	1.7826	1	1.1487	1	3.5652	1.43097	1.1487	5.35658	1.1487	4.5216	2.49146	4.19296	2.49146	1.1487	6.12777	1.24573	1.31951	11.8837	5.99505	10.2087	5.19396	2.70192	6.57094
C1QA	6.0438	8.35955	6.51751	2.45951	13.3104	3.36587	14.8701	6.38161	2.51189	3.05015	4.96725	4.28225	1.64375	3.75848	1.51572	25.4915	12.9559	12.9733	2.76632	14.7981	4.12892	20.5745	3.62968	28.5744	2.86194	2.55085	1.88818	1.88818	1.51572	6.75648	8.19069	5.65047	3.43754	8.88604	1.88818	9.30123	4.29291	4.67789	5.90835	10.0948	11.4653	1.64375	1.71877	17.1379	10.4052	10.9818	6.60218	15.1329	10.4003
TECR	7.2268	36.1415	40.3277	7.98431	47.668	9.63791	73.8822	29.7585	17.7676	6.21061	7.85751	8.30881	4.81645	7.54679	8.76866	39.8697	20.3267	20.9029	3.4461	27.0057	4.2582	51.1111	2.63072	42.2923	7.70841	4.91902	4.04282	6.37871	5.47689	6.73173	31.3912	6.47027	8.73868	42.8004	3.57994	49.4875	28.0125	30.7631	24.6624	2.2974	32.8632	8.08265	1.43097	62.0966	38.3698	25.6188	38.5516	3.5652	24.0745
APH1B	8.28348	18.3078	13.9233	4.85161	33.1537	4.28225	38.2568	13.7939	11.0151	2.86194	2.56947	4.11227	2.99256	4.28225	4.28225	59.5247	27.4552	38.4597	4.81645	45.494	6.10029	63.0557	6.9644	86.7691	2.49146	1.7826	1.7411	3.89806	5.07303	4.32425	17.6932	8.88719	3.47125	22.6441	1.64375	26.1985	11.9072	16.0714	10.5786	1.43097	11.372	5.19396	1.51572	17.593	10.8231	5.23374	9.40127	2.60517	6.2457
CTNNB1	12.5866	27.1741	30.4117	16.5506	51.3832	12.1867	59.2699	20.3102	14.9859	11.1914	12.0504	13.8061	6.66983	13.4195	10.0381	53.1664	19.8835	36.9904	4.58034	20.4356	10.0585	49.671	3.06389	33.325	8.82279	6.0438	5.70588	4.41633	8.55647	10.0064	49.1089	15.6214	10.1571	54.2032	6.17251	69.3292	35.0198	37.2343	29.1116	6.09335	45.7119	8.19495	2.60517	88.2797	46.5397	31.3522	54.8219	14.7806	39.1911
WNT5A	2.70192	4.47769	3.9487	3.16979	5.35415	1.1487	9.12774	3.36587	1.82056	1.82056	2.86194	2.16894	1.1487	2.40225	1.64375	13.2647	6.12777	8.27531	1.43097	8.63882	2	14.7853	1	12.4212	2.60517	1	1.64375	2	1.55185	1.31951	7.08242	3.2875	1.31951	6.6454	1.1487	5.86031	3.67683	2.55085	4.28225	1.24573	6.09335	3.10369	1.1487	9.11916	5.578	6.91753	5.25306	2.82523	3.72792
CDH1	6.67286	26.9415	23.9953	6.40744	49.283	5.26143	55.7793	20.1003	18.9433	9.27503	10.0752	11.9056	3.84464	5.02377	6.73523	30.0629	14.1862	20.9262	3.47125	30.4838	5.33454	43.4008	3.36587	42.6983	9.43785	6.59543	2.78652	2.8854	4.31736	4.28225	23.2379	10.8229	7.13041	35.0241	1.43097	44.2112	18.3682	22.3847	19.036	2.16894	29.0942	3.37824	1.1487	58.106	31.5985	21.0645	32.5538	2.82523	20.5094
TBK1	3.59443	6.47027	6.85347	1.88818	8.76866	1.51572	15.6745	4.04282	3.34695	1.82056	1.88818	2.40225	1.93318	2.45951	2.70192	15.5223	8.19495	10.1038	1.64375	9.25113	2.60517	19.7452	1.7411	13.3321	1.7826	1.43097	1.1487	1.24573	1.88818	1.82056	9.87869	4.04282	1.82056	9.89877	1	13.5857	4.58443	5.21034	5.21034	1.64375	12.2069	2.16894	1.31951	21.6163	9.31336	9.60324	11.7486	2.78652	8.35955
CCL1	1.1487	3.89806	2.63902	1.64375	8.11906	1.7411	10.3681	1.88818	1.51572	1.88818	2.35216	2.70192	1.1487	2.18672	1.1487	12.2414	5.17066	7.98431	1.31951	7.02834	1.7411	17.2883	1.43097	14.5244	1.82056	1.31951	1	1	1	1.1487	3.43754	1.51572	1.1487	3.98107	1	6.35865	1.64375	2.99256	3.10369	1.51572	6.34649	1.51572	1.1487	13.8451	7.06805	8.78806	5.96629	2.09128	5.75265
ENDOG	7	14	11	4	18	2	17	9	4	2	1	1	3	2	2	14	7	11	1	4	3	15	2	21	3	4	1	2	2	1	10	6	1	6	2	13	6	41	6	4	5	5	3	15	7	16	6	4	6
TAPBPL	3.12913	9.89042	12.1936	2.99256	21.9544	3.16979	30.9944	8.45467	7.13412	1.31951	3.72792	3.9487	1.64375	2.86194	2.99256	18.4354	9.76989	20.0941	2.82523	24.9338	2.99256	29.6847	1.7826	26.5954	2.16894	2	2.37144	1.1487	1.88818	1.7826	7.11237	4.12892	2.04767	10.485	1.1487	11.9098	5.55299	5.07303	6.47983	1.64375	13.71	1.7411	1.1487	29.3734	13.7652	9.80347	15.7027	2.70192	15.127
PPARGC1A	1.64375	5.62513	5.69679	2	12.0441	1.51572	13.5466	5.46169	2.45951	1.93318	2.16894	2.70192	1.1487	2.99256	1.31951	16.3399	6.25827	10.1897	1.43097	9.71187	1.64375	17.8968	1.51572	16.5785	2.63902	1.64375	1.51572	1	1	1.31951	6.50504	2	1.43097	8.02407	1	4.38433	1.82056	4.02011	3.16979	1.51572	6.51751	1.31951	1	8.22454	5.44814	4.61789	5.78516	1.7411	4.22734
HLA-DPB1	2.35216	5.23187	4.22357	3.5652	7.94616	2.04767	9.73603	2.09128	2.35216	1.64375	1.7826	3.24534	2.99256	2.82523	1.82056	17.9331	7.43239	7.94616	1.88818	12.2255	2.49146	21.9952	2.2974	17.9756	2.35216	1.37973	1.1487	1.1487	1.1487	1.1487	4.54715	1.24573	1.43097	5.19396	1.24573	8.06022	3.9487	2.55085	4.32425	1.31951	7.76468	1.31951	1.1487	12.7892	6.73523	10.3296	7.10799	3.9487	7.0568
ACY1	1.88818	6.53075	7.16626	2.2974	13.1155	2.56947	17.8663	5.03627	3.47125	2.93016	3.24534	2.45951	2.99256	3.34695	2.35216	19.1374	7.9371	8.06022	1.64375	8.48961	2.40225	19.9154	1.64375	21.9182	2.60517	1.1487	1	1	1	1.64375	7.18886	2.2974	1.88818	10.571	1	10.3879	5.21034	4.58034	7.45584	1.43097	10.0948	1.7826	1.1487	16.9619	8.78322	6.99942	10.3705	3.72792	11.7418
BTLA	2.70192	3.89806	4.64398	1	7.76468	1.7826	9.18914	3.72792	1.7411	2.49146	2.45951	2.70192	1.97435	2.16894	1.24573	19.0009	6.49068	9.0432	1.1487	5.90835	2.66727	17.0215	2.04767	12.2	2.4258	1.24573	1	1.43097	1	1.1487	4.32425	2.09128	1.43097	4.64398	1	7.25936	3.43754	2.82523	1.7826	1.43097	7.30417	1.1487	1	13.0734	6.73523	7.21872	8.43769	2.93016	6.25827
MAP3K13	3.86636	8.70725	6.25827	3.93628	10.9476	2.60517	14.6083	5.38685	2.60517	3.51948	3.67683	3.27717	1.51572	3.12913	1.69522	23.1062	10.6927	9.24106	1.88818	12.1083	2.93016	24.0436	1.64375	19.7918	4.16941	2.04767	1.43097	1.51572	1.1487	1.88818	7.92193	4.58034	1.7826	6.43392	1	6.25827	4.33789	6.71056	3.70697	1.88818	7.90602	1.51572	1	19.5457	9.10922	8.23187	8.82279	2.60517	4.44129
CD44	5.26143	10.8781	13.7141	3.08625	21.947	5.26143	30.7646	7.33925	7.21857	7.09035	8.89775	9.5304	2.11179	4.32425	2.93016	22.2498	10.172	13.0397	2.45951	10.2478	4.28225	27.0862	2.04767	24.2665	10.2313	5.57304	2.53652	1.7826	2.49146	4.57305	17.5029	4.88156	2.93016	18.8569	1	23.8864	10.5082	13.0567	11.162	3.67683	26.4748	2.55085	1.24573	54.8564	35.0648	12.5287	31.1463	5.86031	21.1566
PMCH	2	5	3	1	8	1	12	2	2	5	5	5	1	5	3	8	4	6	1	12	1	17	1	8	4	1	1	2	1	2	3	1	3	9	1	9	3	1	8	2	7	1	1	16	10	10	13	4	8
TRAT1	1.7411	4.51296	3.24534	2.93016	4.91902	1.82056	9.76312	1.43097	1.88818	1.31951	1.88818	2.40225	1.51572	1.7411	2.49146	16.8333	6.60218	7.99961	1.31951	4.56387	2.49146	15.0862	2	14.3537	1.1487	1.55185	1.1487	1.24573	1.64375	1.31951	3.17767	2.82523	2.14113	4.61789	1	6.27384	2.60517	2.70192	4.19296	2.04767	7.47439	1.1487	1	14.2363	3.47125	4.37345	6.21061	2.04767	5.38685
RPL7A	105.685	297.047	269.687	92.268	398.675	80.7645	528.052	163.611	164.172	149.061	207.434	181	60	95.1609	85	502.265	219.284	322.557	47.0476	242.912	74.6383	493.577	62.9523	660.999	216.169	137.502	109.045	54.5459	66.6789	68.9442	305.784	132.045	58.6312	384.182	27.3774	390.567	220.544	265.017	181.928	22.7509	127.977	52.4243	8.57262	233.033	148.946	118.406	162.666	31.4408	83.3806
ANKRD28	2.63902	7.36022	7.16626	3.5652	13.5277	3.24534	16.9068	4.64398	3.0219	3.34695	4.5216	4.41633	1.7411	3.9487	2	22.2384	11.1161	18.1155	1.51572	11.0031	1.82056	22.8949	2.78652	20.6232	2.99256	1.7826	1.31951	1.88818	1.88818	1.1487	8.31259	4.32425	1.71877	12.5917	1	10.3126	6.81496	5.78516	6.38161	2.35216	8.56451	1.51572	1.31951	14.8337	8.72437	7.41818	9.84877	2.45951	6.51751
STAG2	6.17251	10.4298	9.24106	4.85593	16.2439	2.76632	24.1461	8.71939	3.39346	3.59443	5.48177	4.95934	3.67683	5.21034	4.74288	25.8955	10.599	13.0855	1.58489	18.1529	4.8045	30.5629	2.99256	34.5168	4.28225	2.40225	1.88818	2.45951	3.11652	3.72792	19.0669	5.33454	3.84464	24.1489	1.43097	23.2784	15.5432	16.8935	11.8296	3.03143	19.4841	3.72792	1.24573	30.3356	12.7935	12.4533	13.8851	2.09128	12.0781
CFI	3.10369	7.47233	10.3126	2.99256	10.4321	3.9487	19.6142	6	7.63073	2.35216	3.43754	4.19296	1.88818	1.7411	1.97435	14.0853	7.10799	7.15255	1.51572	7.76116	1.51572	15.6049	1.43097	11.0151	3.2875	1.43097	1.51572	1.31951	1.7826	1.7826	5.33454	2.26793	1.31951	9.31107	1.43097	11.5495	3.64113	6.0152	3.9487	1.97435	9.20256	2.26793	1.1487	10.9452	9.29811	6.82881	6.53075	2.70192	6.78692
SRR	1.64375	6.31964	8.08985	3.12913	9.93516	1.31951	13.3674	4.32425	3.86636	2.16894	2.99256	2.04767	2.16894	2.86194	2.14113	19.2852	9.74952	10.2547	2.78652	13.0035	2.99256	23.1838	1.88818	18.3313	2.60517	1.7411	1	1.55185	1.24573	1.24573	6.02206	4.72376	2.04767	9.73335	1.1487	10.5555	5.33454	5.07303	3.72792	1.1487	4.55461	1.51572	1.31951	13	4.20838	5.60744	5.60744	2.04767	4.41633
CCL21	3.39346	5.10876	4.44129	2.70192	5.86031	1.71877	10.1142	4.56387	2.09128	2.40225	2.16894	2.81256	1.51572	3.08625	2.11179	23.757	6.52811	7.36022	1.64375	10.0409	1.58489	15.5789	1.43097	15.8611	1.43097	1.24573	1.88818	1.51572	1.43097	1.7826	4.91902	2.91369	2.26793	5.40196	1.31951	4.73495	2.75946	3.66361	3.24534	1.43097	5.70588	1.24573	1.1487	10.485	5.1017	6.68642	4.61789	1.97435	5.78301
MBNL3	1.7826	3.77635	3.20087	2.26793	6.6454	1.31951	9.21724	2.40225	1.51572	1.88818	4.22357	3.43754	1.1487	3.98107	2.26793	16.3532	5.70625	11.0499	1.64375	10.7587	2.70192	18.5111	1.43097	22.3592	3.6134	1.1487	1.31951	2.22064	1.31951	2.35216	10.8072	4.53587	1.71877	10.899	1.31951	11.4409	10.5555	6.73523	6.73523	1.7411	14.6958	2.04767	1.1487	20.2444	13.8242	8.47338	15.671	2.75946	11.0566
INHBA	6.12777	7.13736	5.90835	8.10354	9.27414	6.96406	12.6128	3.93628	1.1487	2.2974	1.31951	2.22064	1.24573	1.31951	1.64375	14.5074	8.61738	9.36411	1.7826	9.73335	1.7411	12.5727	1.7411	13.8683	2	2.35216	1.58489	1.1487	1.1487	1.55185	3.27717	1.51572	1.1487	4.59479	1	5.40384	2.37144	4.67789	3.43754	4.02011	7.9371	1.43097	1.31951	13.1197	7.97484	6.78692	7.08242	5.50156	6.72157
TPSAB1	9.38083	21.0238	16.1245	10.8167	28.9137	6.48074	24	5.47723	4.47214	3	4.24264	5.47723	1.73205	5.65685	2.44949	30.8221	15.5885	24.3721	5.47723	16.9115	6	36.1248	1.41421	23.4947	3.4641	2.82843	1.73205	2.23607	4	6.9282	15.4272	5.47723	14.6969	27.5681	4.89898	35.7211	10.583	17.8885	26.8328	1.73205	7.74597	1.41421	1	14.1421	2.82843	6.32456	6.63325	3	5.2915
TYMS	2.23685	5.40665	2.75946	1.88818	6.09335	2.35216	10.8469	3.24534	2.09128	2.26793	3.12913	4.74288	1.24573	1.51572	1.7826	17.639	8.04738	8.57674	1.43097	14.0102	2.35216	18.3122	1.88818	15.6623	1.43097	1.64375	1	1	1	1.55185	3.89806	2.86194	1.1487	6.78692	1	6.17801	2.26793	4.28225	1.88818	3.43754	16.0224	1.1487	1	25.7967	15.452	9.37966	16.2215	2.35216	6.6601
NDC80	2.14113	3.98742	3.24534	1.93318	6.31964	1.64375	12.4507	4.28225	2.60517	1.82056	2.86194	2.45951	1.1487	2.76632	1.51572	16.7387	8.63472	9.728	1.43097	7.90151	2.53652	14.5074	1.24573	14.4046	1.31951	1.64375	1.31951	1.1487	1.51572	1.1487	2.53652	2.49146	1	5.90835	1	7.73675	4.44129	5.38685	2.09128	1.31951	8.97209	1.24573	1	12.1731	5.78516	7.87257	5.98511	2.16894	4.5216
MS4A6A	3.10369	4.04282	4.78939	1.24573	5.50156	1.7411	8.61738	3.9487	1.88818	2.16894	3.2875	2.16894	1.55185	1.51572	2.45951	20.2579	10.5555	10.9928	1.88818	13.333	2.09128	21.5232	1.24573	18.3918	2.14113	1.97435	1	1	1.1487	2.86194	8.10775	4.31736	1.82056	5.30457	1.64375	8.97027	5.96629	6.51751	2.35216	4.64398	6.85347	1	1.1487	16.8223	7.20675	7.25936	5.65047	6.85347	7.59067
PYCR3	2.40225	7.65045	5.42062	2.82523	7.55565	1.7411	11.8056	3.9487	3.20087	3.47125	2.55085	4.28225	1.97435	2.75946	1.43097	20.0587	10.9878	11.942	2.82523	10.485	1.97435	24.0216	1.64375	18.8622	2.49146	1.64375	1.31951	1.1487	1.1487	1.51572	6.27151	3.62968	2	5.7708	1.31951	9.73335	4.69447	5.86031	2.93016	1.1487	9.18914	1.1487	1	15.958	8.76866	10.7587	7.79612	1.88818	3.9487
RAD50	4.02011	8.63472	11.1103	3.72792	15.4768	2.82523	17.2834	5.50156	3.89806	4.16941	5.37827	3.76447	1.97435	5.19396	3.79196	28.3816	12.251	16.5233	1.7411	13.2977	3.16979	29.5072	3.9487	27.6327	2.75946	3.34695	2.16894	1.7826	1.51572	2.99256	10.9452	5.34805	2.55085	15.4476	1.43097	14.7911	5.71265	10.2087	7.28935	1.43097	14.0141	2.55085	1	25.1206	14.3085	11.2694	17.4642	2.99256	10.5497
CKLF	3.79966	14.6958	13.422	4.11227	22.775	3.89459	32.1407	8.21534	5.47378	2.60517	2.70192	3.77635	2.09128	3.9487	2.80936	29.3875	14.4152	16.8811	3.3227	13.7636	3.24534	33.3567	2.70192	31.7597	2.35216	1.43097	1.58489	2.16894	2.51189	2.68674	15.4925	4.68952	4.57305	18.2451	2	26.1463	7.47899	11.1118	9.86764	2.86194	9.53889	2.82523	1.1487	16.452	9.45593	8.51943	7.58343	3.24534	10.9051
CD3EAP	3.27717	7.94976	4.74288	3.10369	8.87562	1.43097	7.90151	3.01709	2.26793	3.72792	3.10369	2.09128	1.1487	1.88818	1.51572	18.4623	7.68928	9.16885	1.55185	12.0815	2.22064	16.458	1.31951	18.8622	1.88818	1.55185	1.1487	1.43097	1.51572	1	5.55551	2	1.82056	9.55644	1	8.61738	3.03143	5.1017	2.8854	2	10.4881	1.1487	1	18.0864	9.37904	8.84054	6.0152	3.24534	7.14597
RPTOR	3.86636	6.67588	9.59469	3.10369	12.0984	2.76632	18.0864	6.43287	4.04282	2.99256	3.93628	2.49146	2.82523	3.31445	2.22064	30.0211	9.752	14.1361	2.35216	12.0603	2.82523	22.1113	3.80731	22.7278	2	1.31951	1.7826	1.64375	1.51572	4.33789	10.3705	3.98742	2.95418	13.393	1	15.3841	5.67382	7.30037	6.18786	1.7826	11.9609	2.35216	1	21.8533	11.8075	11.0711	10.282	2.26793	11.8897
TRBC1	2.55085	6.49068	7.2851	2.16894	12.3695	1.82056	16.7088	4.40045	3.10369	3.55399	3.46572	4.74288	1.7411	3.59443	3.39044	26.7152	15.1298	15.7285	2.78652	22.4993	3.51948	29.2427	2.16894	30.049	3.11652	1.51572	1.43097	1.24573	1.31951	1.64375	6.59543	3.24534	1.97435	11.7991	1	11.3707	3.80731	4.47769	6.67286	3.54517	8.5999	1.7411	1	16.7887	5.46169	9.0432	5.89847	4.22357	7.93004
NTRK1	3.43754	5.42617	4.91902	2.04767	7.29466	2.49146	13.9754	3.9487	1.58489	2.14113	2.35216	5.01368	1.82056	2.75946	2.35216	18.8597	13.2161	9.96536	1.1487	8.81922	2.76632	22.3902	2	15.915	2.82523	1.1487	1.1487	1.31951	1.7411	1.1487	4.81645	2.04767	1.51572	6.9035	1.31951	7.96592	3.66361	3.43754	2.53652	1.1487	4.09535	1.31951	1	9.95988	5.69679	5.93953	6.37871	2.16894	5.12278
DTX3L	3.67683	12.8309	9.93451	2.55085	20.7686	3.5652	27.8689	6.93474	6	1.64375	5.80642	2.82523	2.70192	3.84464	2.49146	25.3142	10.3734	15.9657	1.1487	14.4796	2.63072	36.2525	2.45951	32.9295	2.26793	1.64375	1.51572	1.82056	2.86194	2.60517	11.9833	7.82834	2.23685	19.4803	1.51572	15.4551	4.93126	11.2788	6.89644	2	10.2034	2	1.51572	14.0141	8.76866	8.68423	8.11076	2.70192	4.22357
SELPLG	1.82056	5.65047	2.09128	1.97435	5.44814	2.70192	11.7213	3.4461	2	2.09128	1.97435	2.93016	1.43097	1.7411	1.7826	18.3959	7.04263	10.7259	1.88818	10.182	1.7826	21.3482	2	17.3569	1.64375	2.22064	1.1487	1	1.1487	1.55185	5.21034	1.7826	1.64375	5.84188	1	5.26143	4.57305	2.91369	2.26793	1.37973	8.29669	1	1.1487	11.8075	6.42338	4.64398	6.8038	3.10369	5.03627
API5	5.90835	17.6515	11.8951	4.18256	22.72	2.60517	27.5419	9.61275	6.59479	7.53566	9.45593	12.1185	5.53265	13.1977	8.99753	61.115	25.6209	33.5619	4.41633	34.2313	7.78526	55.152	6.58142	64.1935	5.72388	4.22357	2.86194	2.75946	4	5.578	32.0597	12.1731	5.75921	41.2366	3.10369	44.2725	19.5578	25.9093	20.5548	3.0219	21.9876	4.2582	1.7411	34.1689	21.4096	10.5878	18.2871	4.64398	12.6251
FLT3LG	1.68179	5.47723	3.66284	1.73205	7.93725	1.41421	7.38226	3.4641	3.36359	1.18921	3.4641	1.18921	1	1.86121	1.31607	16.8314	7.13524	7.08517	1.18921	9.79796	1.56508	17.2683	2.37841	13.8654	2.78316	1.56508	1.41421	1	2.21336	1	4.94923	3.13017	1.77828	5.78502	1.18921	5.38356	4.16179	3.30975	5.00997	3.30975	6.19198	2.21336	1	10.4353	4.79356	8.65679	2.82843	2	4.24264
TSHR	2.04767	5.38685	4.04282	1.43097	5.55299	2.35216	9.76312	4.53587	1.64375	1.51572	2.70192	2.60517	1.43097	2.93016	1	17.129	8.30881	11.9696	1.7411	8.20226	1.94729	20.4555	2.35216	17.9491	1.88818	1.1487	1.24573	1	1.31951	1.24573	3.86636	2.40225	1.1487	4.5216	1	5.7708	3.16979	3.72792	2.70192	1.51572	7.35749	1.1487	1.31951	11.6548	7.21857	8.6562	7.06484	2.75946	6.12777
ALKBH3	2.55085	6.25827	3.24534	2.55085	7.73273	1.51572	10.6542	3.64113	2.95155	3.47125	2.04767	3.2875	1.51572	2.49146	1.82056	22.4122	6.69391	10.4898	1.7411	14.899	1.31951	21.9544	2.55085	20.7839	1.64375	1.55185	1.24573	1.1487	2.04767	1.1487	10.8412	3.24534	2.04767	10.6355	1.31951	11.9126	6.75264	7.36022	4.96725	2.16894	8.11906	2.04767	1	11.691	6.00984	7.71316	6.75264	2.91369	6.85347
JAG2	3.31445	5.4372	8.07439	2.86194	11.4582	4.31736	16.5074	2.63902	3.2875	2.49146	3.51948	1.55185	1.51572	3.51948	1.64375	17.4096	9.70827	7.18886	3.54517	15.8315	2.4258	29.15	2.75946	28.6625	3.59443	2.16894	1	1	1.55185	1.31951	6.03704	3.03143	2.70192	9.37904	2.49146	8.55258	3.03143	7.05066	4.91902	2	8.16493	1.1487	1	8.74252	5.14352	6.49068	6.1503	1.97435	4.51296
FOXL2	2.22064	4.45761	3.30109	2.63072	4.68952	1	10.1776	3.17767	2.45951	2.35216	2.53652	2.26793	1.51572	1.24573	1.55185	13.9775	6.57501	7.25936	1.64375	10.741	1.64375	12.798	1.1487	10.6482	2.89685	1.97435	1.7826	1	2.99256	1.43097	3.65019	1.43097	1.1487	4.21029	1	3.34695	2.70192	2.99256	2.95155	1.51572	6.69988	1.31951	1	10.6212	4.38433	4.59479	5.98511	2.40225	3.24534
RAD51C	5.83258	5.98511	8.4429	2.45951	11.8167	2.76632	12.4772	4.91902	3.5652	3.10369	4.57305	2.99256	1.31951	3.9487	2.82523	19.1576	9.23579	12.0815	1.43097	10.6703	4.3789	22.826	2.35216	23.8569	3.65019	1.7411	1.1487	1.31951	2.16894	2.63902	4.78939	3.72792	1.1487	8.07439	1.1487	9.89042	5.21034	5.89649	5.42617	1.51572	10.1096	2.35216	1	19.061	7.94616	10.9573	8.99753	3.4822	7.30037
TCF7L1	2.63902	4.24964	3.89806	1.88818	8.13556	2.86194	10.862	4.04282	1.7411	2.16894	2.70192	3.01709	1.1487	2.70192	2.04767	15.4115	10.3886	13.1274	1.31951	9.63791	2.82523	19.5357	1.7411	14.3407	2.04767	1.1487	1.1487	1.31951	1.24573	1.88818	5.00797	3.31445	1	6.51751	1.43097	8.55647	2.49146	4.02011	2.49146	1.93318	5.78516	1.31951	1	13.0215	6.94869	7.25936	7.83726	1.97435	6.99942
CACNA1D	5.21034	19.8794	16.1785	2.99256	27.9401	2.4258	38.7522	11.6593	11.156	2.2974	2.16894	4.18256	7.03896	10.6421	9.4178	31.0656	13.0755	24.3381	2.75946	19.0073	3.31445	35.1795	3.64113	31.9329	2.04767	1.31951	1.1487	6.99942	4.28225	4.8045	35.7275	12.9774	6.51751	51.9291	1.64375	49.8883	26.1179	30.8611	22.97	1.64375	11.8475	3.9487	1.24573	23.4691	13.0466	13.7696	10.9735	2.49146	7.36022
C7	21.5765	8.41197	5.34781	25.1538	15.4983	15.2751	12.1185	2.99256	2.55085	18.391	27.3118	18.6025	7.43239	14.6896	6.99942	17.2151	10.72	9.23579	1.1487	12.2054	3.24534	18.5175	1.31951	16.363	14.8895	9.41353	4.83416	2.55085	5.03627	34.2085	47.7506	5.50156	19.7643	37.2943	20.8786	47.1953	33.1933	37.4102	36.1604	3.24534	6.35534	2.04767	1.1487	14.3593	6.87509	7.28935	7.6651	2.86194	6.33957
WNT10A	2.04767	8.53758	3.70697	1.64375	9.32635	2.99256	14.7716	3.39044	2.09128	2.63072	3.39044	1.82056	1.7826	2.53652	1.64375	23.0137	5.61872	13.063	2.45951	10.6746	3.10369	20.4732	1.55185	17.1129	2.09128	1.55185	1.1487	1.1487	1.1487	1.64375	3.20087	3.4822	1.31951	5.08565	1	6.80193	3.12913	4.85593	2.78652	1.31951	6.2478	1.51572	1.1487	12.3944	5.094	5.40384	6.4579	2.09128	6.51084
IDH1	4.76791	14.0285	11.8796	4.19296	15.9637	4.12892	21.0086	8.59111	4.62316	3.76447	7.30487	3.88058	3.27717	4.85161	4	23.3508	11.8636	13.2013	2.09128	14.3682	2.45951	27.8636	1.97435	26.3614	3.84464	1.88818	1.88818	2.40822	3.4822	2.2974	18.7318	6.25827	3.80731	17.0232	1.71877	17.1409	10.5283	15.2204	11.7795	1.7411	16.9343	3.5652	1.1487	28.7137	14.1059	10.2449	16.8134	2.72407	12.6505
AKT2	6.31964	18.9869	17.8137	5.65047	27.9791	5.88453	39.0562	11.4388	10.8133	4.74288	8.15193	7.65045	4.32425	4.12063	5.03627	66.0309	32.027	41.9555	4.93935	40.3391	5.22652	57.2834	4.09535	72.2568	4.80074	6.17251	3.5652	3.80731	5.67382	4.32425	22.7495	10.7744	6.0438	28.2902	1.43097	34.0654	16.7307	21.4347	15.8799	3.5652	31.8225	7.87257	1	45.9214	26.8003	18.4012	24.3033	5.67382	18.0723
BMP4	1.97435	7.63073	4.91902	2.35216	10.2456	3.59443	12.1225	2.70192	2.93016	3.12913	2	5.30457	1.1487	1	2.93016	20.2911	9.2928	12.2827	2.49146	12.8149	1.55185	24.9409	1.51572	21.4518	1.93318	1.88818	1.43097	1.24573	1.1487	2.40225	8.53814	2.35216	2.26793	6.25827	1.1487	7.8974	3.86636	4.65554	4.19296	3.72792	12.4871	1.1487	1.1487	23.0844	13.4517	17.2655	13.4106	4.28225	11.4219
CD63	49.5621	155.26	207.653	60.6745	307.225	61.1143	406.119	115.662	112.419	51.1179	66.5045	58.2861	18.7631	33.6706	25.6182	39.3511	18.6282	26.446	7.06805	39.9675	14.5317	89.9098	7.09667	80.8524	56.8468	34.4678	28.6171	15.512	14.1862	24.3297	95.2209	24.2181	22.5861	128.775	10.1038	167.656	59.8935	74.9052	62.8663	13.449	135.268	22.2556	5.72388	259.257	157.607	77.1796	164.035	25.5598	91.3008
ZAP70	1.51572	3.24534	1.69522	1.64375	5.62193	1.88818	10.9476	2.86194	1.58489	2.16894	2.04767	3.77635	1.43097	1.64375	1.43097	14.2852	6.60806	8.22454	2.63902	7.01683	1.64375	17.1251	1.97435	12.4051	1.88818	1	1	1	1.1487	1.43097	2.22064	2	1.31951	6.02206	1.1487	5.55551	2.72407	2.35216	2.40225	2.40225	34.5064	1.82056	1.88818	65.9917	28.636	26.9343	33.9529	3.12913	31.2651
H3C2	1	1	1	1	7	1	12	3	1	1	1	3	1	2	1	13	19	1	1	7	2	15	3	15	1	1	1	1	1	1	4	2	1	1	1	3	3	5	4	1	30	1	1	45	49	18	47	1	4
AURKB	1.88818	6.60806	4.70676	3.06389	6.38834	1.51572	12.356	3.47125	2.29017	4.41633	3.79196	2.09128	1.31951	2.60517	1.1487	19.3588	9.19854	10.6691	1.31951	15.801	2.55085	22.9749	1.88818	14.9828	3.06389	1.31951	1.43097	1.1487	1.1487	1.43097	7.10799	2.22064	2.60517	3.65019	1	7.03896	3.27717	3.57994	3.54517	2.55085	11.4028	1.1487	1.1487	19.4183	11.4673	7.05066	10.5322	1.43097	6.60806
FAM124B	2.55085	6.1531	2.23685	2.04767	5.88453	2.26793	11.9326	5.12278	2.04767	1.64375	2.45951	4.31736	1.31951	2.04767	2.16894	17.8545	8.38593	9.09991	1.31951	8.55647	2.99256	17.3231	1.43097	15.6225	2.14113	1.7411	1.31951	1	1.43097	1.24573	3.43754	1.64375	1.1487	4.53587	1.31951	7.81262	3.34695	3.76447	2.60517	1.51572	5.54666	1.7826	1	15.0318	7.53287	6.35534	6.55433	2.40225	4.33789
CCL18	8	16	10	5	21	1	24	5	3	7	6	10	4	5	3	38	15	20	4	21	1	36	3	26	1	3	1	2	1	1	11	3	1	16	1	6	3	9	10	4	11	1	1	16	6	9	9	1	14
CREB3L1	1.97435	3.79966	3.31445	3.17767	6.77329	4.54715	8.56897	2.35216	1.31951	10.0557	13.0709	12.5141	2.82523	4.88156	2.82523	18.5786	8.72437	5.96629	2.60517	12.6785	2.49146	24.0803	3.0219	28.1139	3.51948	1.51572	1	2.04767	1.31951	1.1487	3.89806	3.75848	4.02469	8.45897	1	9.32635	3.59443	4.32425	1.97435	2.60517	5.53606	1	1.43097	12.962	5.23187	7.57543	5.47378	4.53587	5.87851
BCL6	2.49146	4.12892	2.70192	1.58489	9.16885	1.7411	17.1847	4.22357	2.45951	2.86194	2.09128	3.9487	1.64375	2.23685	2.16894	27.7669	11.8791	15.9904	2.49146	11.7559	2.49146	26.3885	3.72792	36.708	3.3078	1.7411	1.64375	1.7411	1.43097	2.78652	8.46872	2.60517	1.55185	10.6843	1.43097	7.94616	5.21034	5.30457	4.50133	3.08625	11.4131	1.51572	1.1487	19.6317	7.72196	8.32553	10.1713	3.72792	7.23324
CXCL12	3.31445	5.30457	6.04919	3.72792	10.3879	2.99256	12.4269	3.5652	1.64375	8.74108	11.0631	11.2475	2.16894	2.94093	2.09128	19.7852	7.50439	10.731	1.64375	10.6746	2.37144	18.5226	2.75946	26.1349	15.2618	8.32137	3.92876	1.64375	2.75946	4.78939	6.09335	4.53587	3.24534	10.6186	1.64375	7.87257	5.50156	7.94976	3.80731	2.16894	9.93516	1.43097	1.1487	18.8438	10.4637	9.99584	8.86399	2.93016	10.6268
PTTG2	1	5	6	1	7	4	10	3	4	2	5	6	2	3	1	14	11	5	2	17	3	12	2	9	2	1	1	1	1	1	3	2	1	5	1	5	3	3	3	1	5	1	1	9	4	6	4	2	8
IGF2R	3.77635	14.3405	10.7022	3.77635	15.3953	4.31736	20.8103	4.58034	5.70588	2.26793	5.69679	2.70192	2.40225	5.30457	3.47125	20.1575	11.0933	11.5053	1.88818	13.194	3.10369	28.293	2.75946	24.3533	3.06389	3.43754	2.16894	1.97435	2.8854	4.41633	13.6783	5.75265	3.20087	17.7902	1.64375	23.153	11.4028	9.69155	10.3332	2.99256	21.0273	3.5652	1.24573	35.6317	19.5545	16.1944	18.0935	5.02377	14.4796
CLEC5A	2.04767	4.47769	4.58034	1.7411	5.35658	1.51572	9.86859	1.88818	2.22064	1.31951	2.82523	4.61789	1.7826	2.04767	1.31951	22.6699	7.59933	10.8412	2.99256	13.3457	1.71877	18.0801	2.04767	14.6788	2.55085	1.71877	1.43097	1	1.31951	1	4.53587	2.16894	1.43097	6.31964	1.1487	8.16493	3.67683	4.16941	2.82523	1.24573	5.92305	1.31951	1.1487	11.934	4.78939	8.72437	6.91753	2.16894	9.28797
PRMT8	2.4258	3.39346	4.91902	2	8.07344	2.49146	9.36411	2.40225	2.95418	2.86194	2.70192	3.06389	1.51572	2.99256	1.37973	33.0227	12.6785	17.6456	3.95852	20.9041	1.82056	37.4572	1.7826	28.7857	1.97435	1.43097	1.31951	1.31951	1.24573	1	3.54517	3.9487	1.24573	5.84188	1	7.28935	2.55085	4.85161	4.38433	1.51572	9.85485	1.43097	1	12.5477	7.33102	9.03061	5.50156	2.66727	6.14133
CTLA4	2.2974	5.67382	3.43754	1.51572	7.87257	1.88818	8.10576	2.2974	1.90365	2.35216	2.55085	2.26793	1.31951	2.11179	1.64375	20.4449	9.40817	7.48665	1.7411	9.54866	2.35216	15.8477	1.51572	21.7646	1.24573	1.58489	1	1.1487	1.43097	1.24573	3.24534	2.35216	1	7.13412	1.31951	5.578	2.70192	5.57594	2.86194	1.88818	15.5596	1.31951	1	23.7752	18.4539	9.21156	15.6263	3.64113	8.31259
PPL	5.04741	25.0916	23.2362	3.5652	38.9257	4.75468	43.4634	15.8065	9.53795	2.75946	2.14113	2.94093	7.82834	9.73683	7.87257	23.8319	12.6505	13.6576	2.45951	13.3718	2.16894	24.5849	3.06389	21.6997	1.88818	1.31951	1.1487	4	6.17801	5.90835	36.9904	11.5229	6.73173	49.557	2.63072	55.0717	26.6489	31.3444	22.5425	1.88818	9.0432	6.81496	1.31951	21.0344	9.04643	9.08057	8.41197	2.29017	6.38161
VEGFA	12.5683	46.5181	42.1452	8.35266	70.9411	10.6746	85.6699	32.8352	23.0311	14.6185	17.8498	11.8002	13.1628	20.9581	17.6504	19.0791	7.98195	10.0557	1.55185	13.6455	3.76447	20.209	1.7826	19.8662	8.16493	4.47769	3.06389	11.4472	10.8781	8.47338	71.6703	14.6896	12.0708	101.757	3.76447	94.0379	58.6638	60.4403	51.1748	2.86194	17.588	9.26854	1	38.3996	13.8926	15.2731	13.3773	4.38433	15.2777
DOCK9	3.72792	8.61738	7.94616	3.81678	10.3279	3.51948	15.7513	5.86031	4.85593	2.16894	3.67683	2.35216	2.8854	4.11227	3.80731	25.7331	11.8723	13.8974	3.24534	18.7877	3.36587	28.633	2.51189	22.7024	2.82523	1.31951	1.24573	2.16894	2.99256	3.62968	12.0014	2.82523	5.53265	10.9166	2.09128	12.8547	7.84425	7.32721	7.81551	2.35216	14.0647	2.16894	1	20.7844	9.66282	14.8648	11.0031	2.78652	10.0585
PLAUR	4.09535	4.32425	3.89459	2.35216	7.78918	2.04767	10.002	1.64375	2.49146	2	3.12913	4.45964	1.64375	1.24573	1.24573	14.3402	6.14302	8.41676	1.64375	9.63791	1.1487	14.1713	1.31951	17.0024	2.16894	1.31951	1.43097	1.1487	1.1487	1.31951	5.75265	1.31951	1.7826	5.96629	1	6.85347	3.9487	4.8045	1.43097	1.43097	6.09335	1.31951	1.24573	12.5866	5.90835	4.58034	7.15988	2.23685	6.37871
GPSM3	1.64375	5.69679	4.5216	2.49146	7.73675	2.35216	12.0074	3.72792	1.7411	1.88818	1.88818	2.35216	1.43097	2.16894	1.7411	16.4408	8.57519	9.12254	1.24573	7.75674	2.72407	20.5921	3.12913	22.878	1.24573	1.64375	1.64375	1.1487	1.24573	2.49146	4.22357	3.51948	1.43097	4.12892	1.24573	5.35658	3.17767	5.50156	3.51948	2.86194	13.9477	1.51572	1.43097	32.3287	18.944	13.7939	16.3556	3.12913	13.5003
RIPK1	2.99256	8.61738	7.6651	2	16.3343	4.29995	22.1929	7.70841	5.24251	4.53587	3.64113	3.64113	2.04767	1.97435	2.70192	25.5846	10.7349	15.6623	2.16894	15.9844	4.11227	24.2419	2.60517	26.4577	2.70192	1	1	1.31951	1.93318	1.64375	12.0984	6.55433	2.16894	13.2159	1	16.1332	11.2841	8.30881	9.0432	2.82523	12.2315	1.97435	1	23.4587	13.9775	9.752	14.4971	2.16894	9.73242
NDUFA11	12.9225	33.7869	31.4277	11.6181	44.5805	7.59067	72.32	21.1481	17.6616	6.49406	11.4537	6.23574	7.10799	10.5806	7.08242	45.4077	24.729	29.6644	3.5652	28.7629	8.70188	62.0263	5.96629	55.1329	10.3413	6.31083	3.76447	6.1531	6.66983	8.48576	37.8385	9.93451	5.61872	51.0787	2.40225	53.026	33.0807	30.57	25.3345	2.70192	24.4745	7.52895	1.31951	48.7068	29.348	23.6457	31.8026	4.44129	18.2256
MCM5	2.40225	5.96629	5.33454	1.97435	8.45897	1.51572	16.9211	3.98742	4.22357	1.7826	5.46169	1.7411	1.51572	2	1.1487	19.2086	7.02834	9.81511	1.93318	8.61738	2.78652	18.4562	2	16.273	3.17767	1.64375	1.1487	1.1487	1.31951	1.64375	4.53587	2.93016	2.49146	7.78046	1.31951	7.47899	7.94616	3.67683	3.59443	1.31951	12.7173	1.97435	1	22.0916	13.2326	8.64949	12.6393	2.49146	7.63356
NGFR	1.51572	6.02206	4.09535	2.75946	7.9371	1.88818	10.0195	3.84464	2.82523	1.51572	4.12892	3.36587	1.7411	2.35216	2.16894	16.6487	10.5022	9.34531	2.16894	12.9282	2.18672	23.2079	1.1487	16.8762	2	1.24573	1.43097	1.1487	1.51572	2.26793	4.76791	2.35216	1.31951	6.78692	1.43097	8.60757	4.28225	5.01368	3.17767	2.70192	9.16069	1.1487	1.1487	13.6783	6.6454	10.9545	5.96629	4.44129	6.22666
CDC25C	1.51572	4.12892	2.22064	2.14113	7.56006	2.40225	10.0159	2.09128	2.60517	1.88818	3.70697	2.04767	1	3.0219	1.82056	15.6392	6.33013	8.08565	1.31951	10.3734	3.4822	16.6327	1	14.6007	1.88818	1.43097	1	1.43097	1.1487	1.51572	3.86636	2.16894	1.43097	6.55433	1.1487	5.26143	3.77635	4.74288	3.43754	1.31951	8.13556	1.1487	1.1487	13.3996	7.98195	7.59067	7.25936	1.55185	6.17251
CAMP	1.7826	4.16941	4.01242	1.7411	6.57843	2.04767	12.0328	3.24534	2.51189	1.69522	2.16894	2.35216	1.37973	1.64375	1.51572	18.0958	10.7737	9.50583	1.64375	7.98431	1.1487	17.3554	2.22064	16.1982	3.20087	1.64375	1.51572	1	1.51572	1.1487	3.81678	1.7826	1.51572	7.66162	1	8.58581	2.2974	3.17767	5.34781	1.43097	5.12045	1.31951	1	13.3646	5.69679	9.37966	5.31061	2.09128	6.45422
EYA1	2.45951	7.79612	4.74288	1.64375	7.79612	1.88818	13.0594	3.64113	2.49146	2.70192	2.60517	4.91902	1.82056	3.0219	2.16894	22.6768	10.6355	9.98008	1.7411	12.2936	1.97435	20.6287	2.16894	15.9039	1.31951	1.43097	1.1487	1.43097	1.31951	1.24573	6.21061	3.0219	1.1487	7.41818	1	6.64293	3.34695	4.16941	2.86194	1.7411	4.81645	1.24573	1	14.643	9.99584	8.39029	9.11803	2.99256	5.78516
KRT1	1.88818	3.62968	5.75265	1.7826	11.1119	1.64375	10.574	3.4822	2.93016	2.49146	2.2974	3.24534	1.43097	1.88818	2.60517	14.5074	10.3354	8.58346	2.16894	7.50187	1.7826	16.2711	1.1487	18.2993	2.75946	1.24573	1.24573	1.55185	1.31951	1.43097	4.58034	2.26793	1.55185	6	1.51572	6.44126	4.16941	4.11227	2.55085	1.7826	6.81496	1.43097	1	14.5239	7.47899	5.21034	7.34544	2.82523	6.49068
XPA	4.09535	15.7143	15.6309	4.54715	28.3869	4.41633	29.9976	10.5283	7.63356	5.14352	5.82739	3.97308	3.89459	8.18428	5.14352	24.729	13.103	19.9238	2.04767	17.9395	3.79196	35.7717	2	34.0251	3.86636	2.16894	2.09128	1.64375	1.88818	2.86194	14.4997	5.49104	2.09128	11.9167	1.7826	21.8581	10.1142	11.9456	9.42466	1.43097	9.32212	1.97435	1.51572	19.2539	7.58343	6.82881	6.99942	2.82523	4.28225
CD3D	1.88818	3.37824	3.10369	1.1487	5.80906	1.51572	9.27503	1.64375	1.88818	1.82056	2.16894	3.98742	1.31951	1.88818	1.88818	21.1515	8.31635	9.95805	1.1487	9.94418	2.09128	18.7173	1.1487	17.4054	2.82523	1.37973	1.43097	1.1487	1.31951	2.04767	4.81645	1.7411	1.43097	4.78023	1.1487	3.17767	2.70192	4.68952	3.32761	1.64375	3.64113	1.1487	1.31951	10.2087	2.45951	5.46169	5.25306	2.35216	3.17767
PAX8	2.26793	6.47027	3.24534	1.97435	8.9924	1.97435	12.6573	3.43754	2.40225	1.43097	1.93318	2.2974	1.7411	3.10369	2.29017	17.8545	8.68423	8.53758	2.16894	10.7349	1.88818	16.8356	1.88818	15.9106	1.88818	1.51572	1.1487	1	1.31951	1.1487	3.0219	1.7411	1.24573	6.85347	1.1487	6.56017	3.76447	2.40225	3.10369	2.22064	7.39063	1.24573	1.1487	12.4661	7.09035	8.97434	8.13556	2.93016	7.27741
PPP3R1	3.98742	11.959	8.24554	3.59443	15.0339	3.17767	19.6165	3.72792	4.5216	2.99256	5.42617	5.00797	4.29995	6.12777	3.77635	32.9697	16.9715	16.734	3.47125	20.8495	5.51892	36.3787	3.51948	42.0482	4.22357	2.22064	1.31951	2.04767	3.72792	4.33789	19.9518	9.16069	3.72792	20.973	2.86194	20.9842	11.2903	15.2743	9.70827	2.93016	13.3271	2.04767	1.1487	27.2592	14.7425	11.4822	14.7388	3.89806	9.36411
CD55	8.55647	26.3709	28.0326	6.65644	36.316	6.09335	53.3834	23.0488	16.8449	2.35216	4.82865	4.36467	3.64113	6.75264	3.2875	24.2073	13.7844	14.5499	3.10369	13.8609	5.33454	37.703	2.37144	31.4483	1.88818	1.88818	1.97435	3.80731	2.93016	3.64113	14.0448	6.31964	2.63902	18.6088	1	26.407	7.7716	12.7086	7.82706	3.86636	8.06022	5.96629	1.1487	16.6252	8.71163	9.41353	9.12254	6.56986	8.10354
STAT3	11.4472	33.8978	31.1485	15.2597	58.0285	12.5904	72.3157	20.4848	19.3497	6.2457	8.08985	10.6868	4.91902	8.08565	4.93935	57.0618	28.4794	33.8675	5.44814	41.7089	9.86859	84.5197	7.73675	63.945	7.30037	7.23324	1.64375	3.36587	3.89806	5.69679	29.2529	12.6996	8.72437	38.2577	2.60517	41.86	25.4899	26.0784	20.4449	3.65019	16.3532	4.47769	1.51572	26.431	13.1311	13.008	14.3188	5.54666	9.54432
C4BPA	2.51189	6.31964	2.78652	1.82056	8.97209	1.51572	12.3714	2.09128	3.43754	1.7826	2.86194	2.49146	2.04767	1.7826	1.51572	15.9657	9.99584	11.5959	1.51572	12.4212	2.99256	20.638	1.88818	18.2069	1.43097	1.97435	1.43097	1.1487	1.51572	1.43097	5.33454	2.16894	1.64375	7.06805	1.1487	6.98536	3.2875	3.68011	3.10369	1.43097	6.99942	1	1.1487	16.9093	7.20675	7.47439	9.70322	1.7411	5.98511
HSD11B1	2.04767	5.93277	4.45964	2.16894	7.72106	2.35216	11.3707	2.04767	2.70192	1	1.88818	2.51189	1.43097	2.99256	1.31951	20.3821	7.99961	8.75644	3.37824	12.2936	2.04767	15.6994	1.7826	18.8629	1.31951	1.1487	1.31951	1.1487	1.51572	1.31951	3.70697	1.88818	1.31951	5.33256	1.43097	6.17251	2.8854	5.25306	2.35216	2.22064	9.06321	1.24573	1.24573	15.2751	7.03896	8.13556	9.50936	1.88818	5.21034
WNT2B	2.86194	6.77329	7.32721	1.64375	10.0326	1.7826	13.0674	4.81645	3.5652	1.64375	4.41633	1.64375	1.1487	1.7411	2.16894	19.5169	7.98195	11.8167	1.64375	8.71939	2.04767	19.2104	1.7411	14.747	2.82523	1.31951	1.43097	1.31951	1.31951	1.97435	4.70432	2.04767	1.88818	7.87257	1.24573	12.5477	5.02377	5.93277	4.09535	1.1487	6.23303	1.88818	1.43097	8.50839	2.78652	5.07303	5.33454	1.7826	4.85161
IL11RA	5.52494	15.7303	14.704	4.2582	24.1479	4.47769	37.8351	7.87257	8.53758	2.70192	6.02206	2.82523	1.7411	2.93016	2.55085	26.1472	12.3478	19.7863	1.7826	16.5654	2.22064	31.7129	2.04767	29.2966	2.18672	1.7411	1.1487	1.43097	2.82523	1.7411	10.7737	3.89806	2.26793	12.5542	1.1487	13.9548	5.55299	12.0982	8.55258	1.82056	7.05454	1.43097	1.1487	12.8085	6.89219	8.70272	6.28413	1.88818	5.37827
SNAI2	2.26793	2.86194	3.62968	2.80936	6.33013	3.39346	10.7349	3.36587	2.16894	1.88818	2.75946	2.55085	1.31951	1.88818	1.1487	14.7865	7.41395	9.54432	2.35216	8.45467	3.10369	13.8416	1.7826	14.8039	2.35216	1.31951	1	1.1487	1.31951	1.7411	5.2233	2.04767	2.72407	5.34634	1.64375	7.03896	3.4822	4.37345	4.19296	2.09128	9.6573	1.1487	1.24573	14.5719	8.32948	12.2245	9.60148	3.4822	9.69563
MAP2K4	3.10369	9.89877	7.47899	2.45951	13.556	2.04767	19.4632	5.42617	3.51948	1.55185	3.17767	3.9487	2.35216	2.55085	2.40225	30.3182	16.3545	17.2729	1.82056	19.2227	3.43754	28.652	2.75946	29.5175	4.02011	1.7411	1.64375	1.88818	2.16894	1.24573	14.2298	7.45584	2.22064	13.9147	1.24573	15.1987	7.23653	9.8071	6.53075	2.60517	12.4257	2.86194	1.31951	19.1618	7.72106	8.02407	9.23908	2.49146	10.1776
ALKBH2	2.49146	7.69614	3.43754	2.04767	12.0708	1.7411	13.7929	3.31445	2.14113	1.43097	2.55085	4.64398	1.82056	2.35216	1.64375	22.1584	9.12774	12.2603	1.55185	12.5267	2.56947	19.686	1.7826	18.7982	3.67683	1.24573	1.43097	1.51572	1	1.7826	6.2969	2.26793	2.60517	8.16997	1	13.1817	5.62513	5.35658	3.9487	2.04767	12.3878	1.43097	1	21.7491	8.52125	10.1381	12.7384	1.88818	13.1203
FLT3	3.10369	5.26143	6.33957	2.2974	6.17251	2.14113	10.3705	2.60517	2.16894	2	2.55085	1.64375	1.43097	1.88818	1.43097	15.7676	8.33881	7.20675	1.24573	12.6692	1.64375	15.3464	1.64375	17.1518	5.32562	1.88818	1.82056	1.24573	1.1487	1.51572	2.60517	1.55185	1.31951	6.89856	1.1487	5.65047	2.04767	5.19396	2.86194	2.49146	6.31964	1	1	8.6562	5.07303	5.90835	4.76248	2.55085	5.07303
NFKBIA	6.93707	8.00312	7.81262	6.87509	18.5122	4.50133	22.6231	4.71893	3.65019	7.02916	11.4522	14.3126	3.36587	7.63356	4.19296	26.3339	11.5184	16.5157	4.95934	22.7064	5.33454	43.4904	3.08625	41.8903	8.42808	6.2969	4.02011	3.64113	5.19396	5.57304	27.2705	11.4522	8.93741	28.2272	2.75946	28.9224	16.2381	22.3891	20.0693	4.19296	17.4096	4.22357	1.1487	24.2228	9.75757	15.3923	14.0163	5.14352	13.3457
CD163	4.96725	4.41633	3.69953	3.10369	5.47065	2.09128	9.20947	2.78652	2.40225	3.43754	2.49146	2.70192	1.24573	2.22064	1.43097	16.3071	7.36022	14.4729	2.04767	9.89794	1.64375	16.1586	1.43097	17.2319	3.24534	1.82056	1	1	1.31951	3.0219	6.12777	4.28225	1.88818	6.40174	1.1487	9.03061	3.46572	3.84464	3.5652	7.52945	9.99584	2.26793	1.1487	17.9568	8.6562	9.52496	6.85347	7.02834	6.18786
FYN	6.60806	9.03458	8.85464	3.30109	11.0373	4.53587	15.9892	5.23187	3.59443	3.84464	3.24534	2.76632	2.09128	3.66361	3.36587	24.9932	15.7246	15.1676	2.72407	14.4454	3.24534	26.1729	2.99256	25.4437	3.01709	2.40225	1.43097	1.43097	3.10369	3.43754	12.6505	4.19296	3.59443	13.0541	2.86194	15.0343	11.9326	10.0725	9.66831	3.16979	12.9999	2.04767	1	26.4636	13.2501	11.959	16.2796	5.7708	12.3855
AKT3	6.55433	12.291	9.36411	4.28225	17.0601	3.98742	23.0173	7.59067	5.59851	1.88818	2.70192	3.12913	4.85161	6.69391	3.96502	39.9311	17.6811	24.7643	4.04282	28.1042	6.55433	47.5383	3.49302	66.7095	3.10369	1.64375	1.1487	2.2974	2.33894	5.01368	19.5398	5.14352	3.72792	20.8046	1.51572	22.9891	15.8663	14.0141	11.5874	1.88818	11.9666	2.70192	1.24573	13.2408	9.65392	10.2313	10.1713	1.55185	6.73173
OAS2	3.24534	6.22666	3.76447	1.64375	8.90686	2.82523	11.3879	1.97435	2.2974	1.31951	1.82056	3.16979	1.97435	2.60517	2.55085	21.7817	9.91372	11.8731	1.51572	16.5291	1.82056	21.6502	1.88818	17.5988	2	1.1487	1.64375	1	1.31951	1.31951	5.19396	2.45951	2.35216	5.90835	1.31951	6.60806	2.70192	4.3597	4.04282	3.24534	5.88186	1.1487	1.43097	14.1648	8.39029	8.44714	5.03627	4.47769	8.04022
HLA-F	18.923	66.1027	63.9332	12.8966	115.543	18.8708	121.513	31.5094	35.3944	3	9.40534	9.754	5.14256	6.69433	7.11379	19.256	9.10977	15.7028	3.63424	28.4032	10.164	32	5.79889	30.384	8.61774	3.91487	1.91293	2.08008	4.7622	11.1334	45.6229	25.3217	10.3726	47.4628	4.16017	61.6363	22.6181	26.6305	29.3458	7.82974	21.5945	8.29134	2.51984	35.138	14	13.2192	17.307	10.8008	14
FZD7	3.27717	5.04741	5.44814	2.70192	7.80584	1.51572	13.3563	3.59443	2.60517	1.7826	2.55085	3.80731	1.7826	2.70192	1.71877	19.7217	9.73001	11.6062	2.99256	12.217	3.2875	18.0274	1.7826	17.1739	2.60517	1.43097	1.1487	1.1487	1.43097	3.24534	4.91902	2.82523	3.12913	7.36022	1.43097	6.37144	3.20087	5.78516	3.9487	1.64375	9.73603	1.43097	1.24573	19.6766	8.70481	6.84036	9.31075	2.8854	5.78516
TNFRSF11A	1.31951	2.68674	4.91902	1.64375	6.1531	1.43097	8.64849	4.41633	1.55185	1.7411	1.88818	2.2974	1.97435	2.86194	3.23079	13.6299	8.08265	10.2999	2.55085	9.50936	2.04767	17.7141	2.04767	18.3947	1.1487	1.7826	1	1.1487	1.31951	1	7.0074	3.84464	1.82056	12.2	1.1487	8.39029	6.90965	6.73173	2.75946	2	6.00984	1.51572	1	9.25876	6.6454	2.70192	5.24489	2.04767	6.31964
IL12B	1.97435	4.04282	3.34695	2.49146	7.27741	1.64375	12.7474	2.63902	1.43097	2.55085	3.34695	3.77635	2.45951	1.51572	1.64375	19.1041	8.43769	12.3878	1.51572	8.70188	2.45951	16.7587	1.51572	14.7066	2	1	1.1487	1.7826	1.1487	1	2.99256	2.09128	1.64375	3.0219	1	4.91902	2.37144	3.43754	1.82056	1.64375	6.53075	1	1.1487	12.0639	3.88234	5.95488	5.26612	1.64375	5.21034
HPRT1	3.06389	5.93953	4.71893	2.16894	11.9098	2.63902	11.2903	3.67683	3.08625	1.51572	3.67683	1.51572	1.31951	3.47125	3.36587	8.67058	5.60744	8.48961	1.51572	9.9487	1.97435	18.5023	1.7411	19.6074	2.93016	1.64375	2.16894	1.64375	1.97435	1.43097	9.67271	2.78652	1.43097	14.7281	1.1487	10.4248	7.15255	8.33881	4.32425	1.1487	10.007	1.55185	1	12.8238	8.53758	7.36022	10.5229	1.31951	5.21034
MELK	2.55085	6.98536	3.98742	2	9.32212	1.55185	11.774	2.4258	3.89806	1.7826	1.71877	3.36587	1.1487	1.7826	1.64375	12.2502	6.93474	9.37966	1.24573	11.4662	1.51572	20.0014	2.2974	13.4371	1.97435	1.97435	1.24573	1.1487	1.1487	1.1487	4.5216	1.51572	1.1487	6.66983	1	4.78939	3.12913	2.70192	2.16894	1.64375	7.70841	1.24573	1.1487	14.2682	7.10799	7.6651	8.23187	2.60517	6.60806
SRP54	5.68535	14.8833	16.1933	3.89806	22.3765	3.57994	28.1635	9.27503	5.33454	5.78516	7.30487	9.73242	5.40665	8.21613	8.29196	28.206	14.8064	16.4731	3.12913	15.0901	3.10369	36.2813	2.82523	32.4357	6.60806	4.90355	2.60517	3.43754	2.4258	3.08625	20.7968	6.21061	2.75946	25.6209	1	26.184	14.3894	20.366	13.7003	2.70192	20.9941	2.35216	1.51572	42.0332	23.67	17.4388	20.5891	3.55399	14.5638
PHF6	2.09128	5.65047	6.40174	2.22064	9.44751	1.43097	10.5555	3.93628	2.44848	2.37144	3.83081	1.7826	1.88818	1.43097	3.72792	18.6432	7.50187	8.76866	1.7411	9.97103	1.64375	15.9246	1.88818	18.0647	3.2875	1.24573	1.7411	1.51572	2.04767	2.40225	9.95988	3.62968	3.10369	9.30123	1.31951	13.0306	4.78939	5.19396	6.62891	1.7411	8.66899	1.55185	1.24573	18.2256	9.78276	7.57543	9.77182	3.54517	6.9035
HSPA1A	6	16.4924	13.8564	6.7082	22.9783	7	27.9285	11.4891	9.94987	5.19615	9.48683	9	4	5.47723	4.47214	54.3139	21.6333	26.4953	6.7082	36.4966	11.619	81.4616	4.47214	26.9258	4	1.73205	2.44949	3.87298	3.87298	7.48331	27.9285	5.74456	6.32456	32.4962	2	38.8844	16.4924	23.9165	16.3095	12.6491	21.4942	7.93725	1.41421	33.4963	22.4499	21.7945	28.2843	12	15.4919
PIM1	4.44129	5.75265	5.75594	3.72792	14.5638	3.66361	19.5214	2.68674	3.10369	3.2875	4.04282	2.40225	1.64375	4.47769	1.1487	16.4637	8.56897	9.4123	2.86194	12.5302	3.84464	21.2434	2.60517	18.2093	2.04767	2.35216	1.31951	1.1487	1.64375	2	2.63902	1.97435	1.24573	6.19168	1.24573	8.72437	5.82739	3.88234	5.26612	2.68674	13.6521	1.55185	1.1487	26.4322	11.9352	10.6942	15.7451	4.72376	9.76312
PCNA	2.87376	12.9511	12.0781	2.26793	13.2908	2.99256	13.1397	6.28413	3.80731	2.86194	3.89806	3.86636	2.04767	5.65047	4.41633	19.0507	10.2983	14.7233	1.64375	15.0191	3.12913	28.4731	1.43097	20.382	3.03143	2.45951	1.43097	2.04767	1.51572	2.8854	13.5244	3.36587	1.88818	13.9628	1.31951	18.2815	10.836	11.9833	7.94616	2.99256	32.989	2.35216	1.31951	57.4312	38.471	16.8904	42.9468	4.12892	11.783
DTX1	1.88818	5.54666	2.60517	2.99256	4.74288	1.51572	9.40817	3.12913	2.70192	1.88818	4.04282	3.10369	1.51572	2.16894	2.09128	18.3377	10.3581	8.40717	1.55185	13.3773	3.72792	20.4662	2.16894	16.2298	3.43754	2.93016	1.7826	1.43097	1.1487	1.7411	6.06878	1.88818	1.88818	3.70697	1.1487	9.24106	3.10369	4.41633	3.72792	1.51572	7.03636	1.31951	1	14.4152	9.45593	9.6573	9.61948	2	5.50156
PRKAR2A	3.51948	7.15255	10.5878	1.43097	13.3457	3.24534	17.2329	7.1926	3.2875	3.36587	3.3227	4.28225	2.70192	3.80731	2.93016	19.8535	8.88719	11.8471	1.1487	9.64666	1.93318	21.1515	1.7411	15.8921	3.10369	1.51572	1.31951	1.64375	1.93318	1.88818	8.86917	3.72792	2.4258	15.0026	1.1487	16.574	10.2509	10.0425	6.78692	2.26793	10.2341	1.1487	1	15.7232	9.76312	6.9035	10.3879	1.88818	8.05357
MNAT1	2.49146	8.21613	6.1085	1.88818	11.7486	2.55085	15.9992	5.74165	3.80731	2.99256	3.17767	2.68674	1.43097	3.4822	2.60517	24.7697	7.98195	12.2125	2	16.1051	5.18569	30.3264	2.45951	23.4632	2.16894	2.04767	1	1.7411	1.7826	2.22064	5.8152	4.11227	2.49146	10.452	1.51572	14.7806	7.69328	7.47439	4.31736	1.51572	10.4704	1.55185	1	17.1535	6.92067	8.14758	11.4313	2.93016	6.04919
CCR4	2.70192	6.31964	3.49971	1.51572	8.6562	1.51572	11.4177	5.1017	1.88818	1.88818	2.16894	2.16894	1.64375	2.16894	1.43097	19.2239	9.8071	11.5094	1.43097	7.2478	1.51572	18.6612	1.31951	12.8149	2.55085	1.24573	1.1487	1.1487	1.1487	1.55185	2.82523	1.64375	1	5.26143	1	5.13319	2.82523	3.77635	3.36587	1.88818	7.47439	1.1487	1	9.96536	4.12892	7.53566	6.40744	2.86194	4.96725
TLR2	2.86194	5.53265	2.99256	2.16894	9.34531	1.31951	10.6152	2.60517	3.0219	2.86194	5.12278	5.00797	1.43097	1.97435	1.7411	21.5782	8.95539	12.693	1.7826	9.03061	1.31951	21.0064	1.82056	13.4907	1.64375	1.1487	1.43097	1	1.31951	1.43097	3.51948	2.82523	1.43097	6.51751	1	5.02377	3.31445	3.2875	2.45951	4.04282	6.12777	1.31951	1	15.6029	6.54389	6.25827	8.04022	4.59479	5.37348
EGFR	2.16894	4.47769	2.82523	2.93016	6.17801	2.14113	9.82339	2.16894	3.5652	3.77635	4.58034	4.81645	1.7826	3.2875	1.64375	22.7678	9.70827	11.3259	3.54517	12.8547	2.86194	22.9968	2.16894	15.8315	7.25936	2.16894	2.04767	1.43097	1.1487	1.51572	6.1531	2.04767	1	5.14352	1.31951	8.94427	5.37348	5.54666	4.32425	1.7411	8.08565	1.1487	1.1487	15.0121	7.04263	8.04022	5.21305	2	4.22357
PUM1	2.95155	12.9664	8.64849	4.74288	19.5869	3.12913	23.6885	10.7132	6.69391	5.38685	4.32425	2.16894	2.68674	4.36467	2.82523	29.6106	13.8974	21.348	2.86194	21.1341	3.12913	32.5047	3.72792	35.2221	5.2233	3.64113	3.10369	3.67683	2.45951	3.59443	20.1896	7.97484	5.21034	24.4264	1.1487	30.6261	15.4411	15.6035	9.45353	1.7826	14.6628	3.10369	1	23.3492	15.481	7.20675	12.1622	3.72792	11.3388
CSF1R	3.72792	7.35749	6	2.40225	9.59469	3.2875	16.1797	4.09535	2.16894	2.55085	4.28225	4.73336	1.51572	1.7826	1.51572	19.2355	9.212	12.5302	1	15.2459	2.2974	22.5048	2.16894	20.9796	2.93016	1.64375	1	1.31951	1.1487	3.24534	5.00797	2	1.1487	7.81551	1.1487	9.71187	4.57305	8.53758	3.5652	4.54715	8.39029	1.58489	1.1487	17.1457	7.81551	7.78526	7.63356	7.09035	10.1776
ECSIT	2.93016	9.94631	8.41676	2.49146	12.1622	1.58489	20.5042	5.04371	3.95852	4.18256	3.3078	5.19396	2.04767	4.51296	3.10369	28.2433	13.4766	13.8741	2.60517	12.6427	3.5652	29.2776	4.31736	21.0234	4.62316	2.29017	2.51189	2.49146	1.88818	1.82056	10.9635	4.89138	2	10.2411	1.1487	14.3126	6.20738	9.09903	6.42819	2.14113	11.2852	1.31951	1.7826	17.9756	14.1529	7.98195	11.7935	4.78939	5.82739
NFIL3	3.5652	11.566	9.53582	2.75946	12.8253	2.16894	17.3887	5.14352	4.07234	3.06389	1.82056	3.51948	1.43097	2.75946	1.43097	14.7865	7.20675	11.4662	1.24573	15.2135	2.16894	22.447	1.43097	16.2381	1.7411	1.31951	1.7411	1.7826	1.7411	1.64375	7.20408	2.99256	1.43097	8.82279	1	10.002	3.43754	5.14352	5.1017	1.64375	6.35865	1	1.1487	12.4005	5.14352	7.05647	6.82273	1.82056	5.65341
ITGA7	2.40225	5.82739	7.41818	1.7411	9.96536	2.55085	12.9325	3.89806	2.86194	1.97435	2.82523	3.24534	1.64375	2.26793	1.88818	16.4408	6.78087	7.99961	2.16894	8.29213	4.70432	19.1426	3.10369	12.8362	1.31951	1.1487	1.24573	1	1	1.93318	6.04919	1.64375	1.1487	8.47256	1.24573	14.753	3.17767	5.44814	4.37345	1.7411	9.16545	1.64375	1.1487	13.1203	6.37144	9.08163	7.52895	1.64375	8.76866
OLFML2B	2.70192	7.01683	4.32425	2.82523	7.41395	3.59443	10.0409	2.86194	2.35216	2.70192	2.26793	2.2974	2.16894	1.43097	1.64375	21.3843	10.8908	12.3398	1.43097	11.519	2.93016	22.5999	1.58489	14.3593	2.04767	1.43097	1.1487	1	1.64375	1.31951	3.08625	1.82056	1	3.9487	1	8.45467	3.2875	3.98742	2.16894	5.2233	7.95466	1.1487	1.88818	14.6407	5.53265	8.80489	8.25784	4.50133	4.31736
RUNX3	1.7826	4.85161	6.75264	1.51572	7.87257	2.16894	14.9327	4.44129	2.95155	3.10369	1.43097	2.35216	1.1487	1.7826	2.04767	23.5122	11.3517	13.9331	4.22734	13.8548	3.43754	19.9674	1.7411	22.4661	2.45951	1.24573	1.64375	1.55185	1.24573	1.64375	6.12777	3.2875	1.43097	5.89649	1.1487	7.31887	4.81645	5.50156	2.85294	1.31951	9.07645	1.43097	1	15.2751	6.71056	6.54444	6.85347	2.49146	5.33256
TIRAP	1.97435	4.02011	2.99256	1.64375	6.12777	2.40822	8.76866	3.20087	1.43097	1.51572	4.28225	3.65019	1.64375	2.26793	1.71877	23.2125	6.71056	12.2731	1.93318	11.916	1.7411	20.5946	1.7411	21.5533	4.12892	1.43097	1	1.7411	1.88818	1.58489	5.82739	2.55085	2.04767	11.5959	1	10.7132	4.38433	7.45972	5.65047	1.43097	7.62293	1.88818	1	12.9692	7.13412	8.04022	4.74328	2.51189	4.53587
FLNA	11.17	7.69328	6.45422	17.8196	13.0984	18.6841	16.0995	3.39044	2.70192	6.54389	8.45467	6.57843	1.37973	4.64398	3.10369	16.2785	9.3874	11.5339	5.26143	9.16069	8.71717	17.3596	4.53587	20.6382	5.90835	2.70192	1.31951	1.1487	1.90365	7.66162	13.0397	4.44129	7.45584	10.7349	5.84188	17.6862	6.09335	11.2497	9.62536	9.75757	40.9102	1.64375	4.81645	69.3355	36.9319	22.3215	35.3904	23.5591	32.8814
TNFRSF10A	1.97435	5.13319	4.28225	1.43097	8.11906	2.04767	10.928	2.68674	2.16894	2.04767	2.35216	2.72407	1.43097	2.93016	1.43097	14.6286	9.21091	9.53582	1.51572	7.75674	2.04767	17.5761	1.51572	12.7502	1.7826	1.51572	1	1	1.31951	1.1487	4.38433	2.16894	1.69522	4.89138	1	3.98742	1.97435	3.43754	1.64375	1.43097	5.92143	1.24573	1	14.9896	5.50156	5.03627	5.85147	1.7826	4.32425
PLA2G10	2	4.89898	6.48074	1	5.2915	1.41421	16.9706	2.82843	2.23607	2.44949	1.73205	6.9282	1.41421	4.47214	3.4641	25.8263	14.9666	15.7162	1.73205	15.0997	3.87298	19	2.44949	21.9773	2.44949	1.41421	1.73205	1	2.44949	1	7.48331	2.82843	1	9	1	4.58258	3.4641	4.89898	4	2	8.48528	1	1	14.4914	6.7082	9.48683	7.34847	2	7.93725
KRT10	4.96725	10.8652	5.87516	2.4258	18.5759	3.12913	24.0605	5.55299	6.75264	2.82523	4.61789	5.50156	2.75946	7.34544	4.12892	18.0612	9.11734	11.8897	1.7411	14.9303	2.99256	27.2893	1.88818	23.0323	5.10435	3.12913	2.16894	1.43097	2.66727	2.70192	16.1909	5.00797	2.78652	15.4949	1.1487	18.2472	10.9234	16.7742	10.6355	2.75946	13.0091	1.83842	1.43097	22.1187	13.3098	11.2547	14.2048	3.2875	11.691
PTGER4	2	7.96592	5.33454	2.82523	12.4653	2.2974	15.0461	5.1017	3.72792	5.55299	6.69391	4.18256	1.24573	1.7411	2.35216	17.4919	8.79087	12.9225	1.51572	10.7349	3.62968	24.7839	2	16.8851	2.51189	2.82523	1.88818	1.88818	1.31951	1.31951	4.73336	2.70192	1.82056	4.70676	1.31951	9.56544	3.43754	4.22357	3.24534	2.70192	6.78692	1.31951	1	13.409	8.40717	10.2655	7.32721	1.88818	6.31964
PLA2G4C	3.62968	6.97119	7.65255	3.72792	13.3998	4.78939	15.7533	5.65047	3.34695	3.27717	2.55085	3.72792	2.16894	2.82523	3.81678	20.7203	9.36411	12.4688	2.70192	17.349	3.72792	27.3087	1.97435	26.6137	2.40225	1.43097	1.64375	1.43097	1.31951	1.51572	8.82279	3.36587	1.51572	14.9616	1.24573	13.5632	6.51751	7.10799	5.80906	1.24573	6.31964	1.88818	1.1487	15.1047	9.49931	7.97484	8.3272	1.88818	6.53075
MAP3K20	2.82523	4.85161	3.43754	2.35216	6.9425	2.93016	11.7406	4.19296	2.75946	2.35216	2.60517	3.9487	1.7411	2.21336	1.64375	10.6268	6.18786	5.67382	5.14352	6.59754	5.43101	12.4212	2.70192	11.5053	1.82056	2.04767	1.31951	1.43097	1.51572	1.1487	4.47769	3.15982	1.58489	7.03896	1.1487	8.05357	5.98823	2.62653	2.35216	2.8854	12.9405	1.31951	1.51572	22.2301	12.5477	8.37327	12.543	2.53652	8.70188
SSX1	130	489	370	104	692	110	1073	302	183	176	197	203	132	172	138	835	382	420	41	344	83	817	45	565	20	16	8	15	32	29	174	67	52	258	29	280	132	157	180	21	211	34	7	386	212	219	205	15	180
FOXM1	1.41421	3.93598	3.93598	2.05977	6.2997	1.56508	7.93275	3.36359	1.68179	1.56508	2	1.68179	1.31607	2.37841	1.86121	15.5789	11.0111	7.87196	2.78316	12.9449	1.86121	15.8066	2.11474	15.3196	1.96799	1.18921	1.18921	1.56508	1.18921	1.18921	2.94283	2.78316	1.56508	3.30975	1	5.8259	2.9907	3.30975	2.63215	2	12.8043	1	1.18921	21.4709	13.4412	7.91264	18.375	3.56762	8.05605
SLC16A1	2.40225	6.82273	5.03627	1.64375	10.5229	3.0219	14.1487	3.24534	3.2875	2	2.26793	5.10435	1.1487	2.49146	2.35216	18.7434	10.5878	9.93516	2.35216	10.9234	3.24534	24.9495	1.1487	17.5451	2.26793	1.31951	1.1487	1.7411	1.31951	1	6.17251	2.16894	1.31951	5.00797	1	5.61872	2.70192	4.09535	2.03617	2.55085	32.9511	1.51572	1.31951	64.5259	37.1414	22.2946	34.1386	5.67382	18.8818
CACNG6	1.64375	6.6454	4.44129	1.7826	7.10799	1.24573	9.51522	2.16894	1.31951	1.64375	3.47125	1.88818	1.64375	1.64375	1.51572	15.2204	8.97434	10.1776	1.24573	15.5417	1.71877	15.9163	2.35216	14.7449	3.43754	1.24573	1	1.31951	1.43097	1.1487	2.93016	2.35216	1.1487	3.80731	1.24573	4.81645	2.55085	4.07234	2.78652	1.55185	6.33536	1	1.24573	10.7385	6.60806	6	7.59067	1.88818	7.79612
CD4	4.08247	4.53587	4.28225	2.04767	8.29196	3.51948	12.3498	3.12913	1.82056	3.31445	2.04767	3.43754	1.31951	2.35216	1.43097	18.4917	8.08985	6.6454	1.7411	12.6903	1.7826	17.9574	1.31951	16.7587	2.04767	1.31951	1	1.1487	2.49146	2.93016	4.70432	3.51948	1.51572	6.60806	1	8.80489	2.45951	4.78939	3.24534	3.68011	7.25936	1.1487	1.24573	14.2939	6.1656	6.57501	5.48177	3.20087	8.04481
LGALS3	1.88818	5.86336	2.99256	4.28225	6.47027	2.04767	6.431	1.51572	1.7411	1.43097	4.64398	4.41633	1.31951	1.31951	2.22064	10.3126	5.02377	5.87516	1.31951	4.73336	2.49146	13.0904	1.31951	11.9749	3.98107	4.44129	2.45951	1.43097	1.51572	5.07303	4.64398	1.51572	1.51572	5.19396	1.1487	4.44129	3.2875	2.70192	2.86194	2.26793	13.6878	1.43097	1.24573	27.1547	13.0659	13.9611	11.3349	3.4822	11.6976
IKBKE	1.97435	8.29061	6.18786	2.35216	9.58732	1.7826	14.8204	4.04282	2.8854	2.82523	3.98742	2.99256	1.31951	2.16894	2.70192	18.6844	8.11906	14.7865	2.26793	11.3707	3.51948	27.7204	2.16894	16.9304	2.26793	2	1.51572	1.31951	1.43097	1.55185	2.75946	3.89806	1.31951	6.60806	1.1487	9.12774	3.20087	6.31964	3.36587	2.86194	10.9735	1.64375	1	17.6515	9.18914	7.16626	10.9878	3.24534	8.64906
CCL28	2.22064	3.43754	1.64375	2.82523	5.78516	1.88818	7.78308	1.88818	1.55185	1.43097	2.55085	1.7826	1.7826	1.24573	1.51572	10.7385	3.79196	6.55433	1.51572	4.64398	1.31951	12.6251	1.1487	13.3948	3.06389	1.31951	1.43097	1	1	1	3.27717	1.31951	1.31951	5.26143	1.43097	6.00984	2.2974	3.06389	2.49146	1.43097	4.32425	1.64375	1	10.9082	5.78516	6.47027	5.26143	3.43754	5.34805
CD69	2.35216	3.47125	4.78939	2.09128	6.1531	1.24573	8.68339	2.40225	1.31951	2.93016	4.28225	3.17767	1.31951	1.88818	1.51572	14.1216	7.2851	8.53758	1.7826	6.99942	1.64375	12.4653	1.58489	14.6407	2.49146	1.7826	1.31951	1	1.24573	2.04767	4.32425	1.64375	1.51572	3.51948	1.31951	3.34695	2.35216	4.96725	3.51948	4.09535	7.20675	1	1.31951	16.5587	7.06805	6.17924	7.06805	2.23685	8.11537
PAK5	2.70192	5.25306	4.58034	2.60517	7.09667	2.16894	14.4592	2.86194	2.23685	1.88818	2	3.89806	2.22064	1.7411	2	18.3472	9.27503	11.0292	1.97435	10.6268	1.71877	22.9962	1.51572	19.4055	2.2974	1.24573	1.43097	1.64375	1.1487	1.1487	2.09128	1.97435	1.31951	5.61872	1	3.59443	1.88818	3.43754	3.77635	1.64375	10.3734	1.31951	1.51572	13.8988	8.52125	11.3517	9.16885	2.82523	9.66282
ITPK1	9	18	17	7	17	2	32	12	7	4	7	4	1	6	5	23	9	16	4	10	3	27	3	14	6	2	2	2	3	6	24	6	12	34	4	39	17	17	25	3	11	5	1	18	12	13	16	5	12
GADD45B	16.8203	29.1592	15.1133	10.182	30.4221	8.59111	33.9046	8.31259	10.2774	13.3878	12.8101	19.1361	1.7826	5.2233	4.29995	14.4592	6.91753	9.69237	1.97435	15.4028	4.04282	18.4049	2.40225	23.8841	4.28225	2.49146	1	1.43097	2.45951	2.70192	11.0188	6.12777	2.04767	10.1038	1.43097	14.0669	8.52943	8.53758	5.78516	4.81645	8.95539	3.98742	1.1487	14.5397	8.08565	7.05454	7.9051	6.82273	7.25936
NAT8L	2.49146	6.34205	4.32425	1.83842	10.218	2	10.0573	3.24534	2.04767	1.58489	2.76632	3.51948	2.56947	3.27717	2.76632	23.0423	10.8735	15.606	2.16894	13.6661	2.40225	23.726	1.88818	33.2748	2.35216	1.43097	1	1	1.1487	1.1487	10.6843	3.24534	1.7826	11.3166	1	8.5999	6.1656	7.94616	5.75265	1.1487	5.17066	1.64375	1	8.53758	4.2582	4.85593	5.96629	2.56947	4.64398
ADORA2A	2	6	8	1	13	3	9	5	3	3	4	2	1	1	1	13	10	12	2	8	4	20	1	18	3	3	1	1	1	1	8	4	1	7	1	10	3	4	5	1	9	3	1	16	9	3	5	3	3
CACNA2D2	5.50156	27.8133	32.0483	4.73336	45.8733	5.33454	59.4901	16.9031	15.4768	2.04767	3.10369	2.49146	4.55461	5.17066	2.95418	48.3957	22.9968	32.8748	2.26793	22.3316	5.57304	61.0393	2.04767	49.9867	2	1	1	4.33789	6.6454	3.98742	25.6681	8.94292	4.58034	35.5255	2.26793	41.0852	15.021	20.9461	18.7337	1.64375	7.44884	4.96725	1.1487	18.2451	9.5822	9.07645	8.30881	1.58489	4.56387
BRD7	4.70432	16.0516	12.8489	5.90835	25.574	5.2233	34.5147	9.8071	8.917	4.70432	7.70841	4.64398	3.16979	6.40744	5.50156	29.3588	13.899	18.4524	2.68674	14.252	4.44129	34.1693	1.7411	28.5644	3.9487	1.97435	2.8854	2.99256	3.39044	3.67683	19.3967	3.98107	3.43754	23.335	1.7411	24.8376	14.9109	18.325	10.8056	2	21.4681	2.63072	1.1487	39.1426	19.0525	14.1085	13.7394	2.56947	13.7916
GPX4	8.29196	21.5885	19.777	4.7617	21.0419	5.18403	30.6702	11.3745	10.7933	2.76632	6.35534	5.37827	4.48957	6.57501	6.11924	35.5721	19.3895	28.1276	3.96502	29.199	5.26143	45.55	7.75232	52.1763	5.90835	4.53587	2.4258	5.82739	5.00797	5.31061	30.7952	9.90327	5.29391	39.1951	2.8854	45.1758	17.5643	24.7808	18.3398	3.20087	22.4839	4.28225	1.83842	40.6993	25.0288	19.1909	23.4973	3.84464	17.9442
CASP1	3.2875	6.38161	2.78652	2.04767	6.58142	3.65019	11.4447	3.75848	1.88818	3.24534	5.38685	3.64113	1.88818	3.34695	2.16894	28.5351	13.5832	12.0781	2.85294	13.5277	3.24534	30.377	1.51572	25.611	3.36587	1.51572	1.1487	1	1.43097	2.70192	4.41633	4.12892	1.51572	4.41633	1.24573	8.45467	5.30457	5.74165	3.84464	1.88818	4.81645	1.64375	1	12.2	7.63356	7.08242	7.57543	4.96725	4.83635
BBS1	3.43754	8.53758	5.82739	3.31445	12.0273	3.36587	17.3447	6.00984	3.81678	2.26793	2.35216	3.66361	2.60517	4.78023	3.98742	38.1467	18.3668	24.4125	3.43754	23.5077	3.67683	38.6045	4.74288	42.507	3.31445	1.51572	2.35216	2.60517	2.26793	3.67683	14.2048	6.35534	2.49146	21.8468	1.64375	22.4701	10.5379	9.38818	10.1096	2.95155	13.2908	2.70192	1.31951	23.0323	10.6091	10.0778	11.1907	2.72407	7.8616
CACNA1H	7.75232	24.8826	22.1785	4.61789	36.241	4.64398	49.1058	18.7079	12.8724	2.70192	1.97435	4.53587	4.22357	3.72792	4.32425	91.1728	41.1995	63.2908	6.31964	45.8578	8.63472	93.1241	5.24251	87.9364	2.11179	1.1487	1	4.96725	5.14352	3.24534	25.389	16.9792	4.41633	35.4947	1.24573	35.9971	16.6358	19.5472	15.4116	1.43097	16.2802	5.7708	1.1487	20.7866	9.34153	15.9844	12.9807	2.09128	8.94698
NUP107	2.51189	7.94616	8.22454	3.70697	11	3.15982	19.0117	4.72376	4.28225	2.35216	2.26793	2.82523	2.09128	3.3227	2.72407	25.0185	10.4261	13.5679	3.67683	18.7011	3.9487	22.5763	1.7411	20.2947	2.75946	1.31951	1.43097	1.1487	2.16894	2.14113	5.68535	2.99256	1.31951	11.566	1.43097	12.8478	4.12063	7.17212	3.43754	2	21.4783	2.16894	1.31951	39.9055	23.7395	13.5536	22.1916	1.90365	15.3302
AMBP	2.35216	5.57304	4.83635	1.7411	8.80489	2.45951	11.6961	5.50156	3.84464	6.11753	8.19867	9.50348	2.78652	1.88818	1.7826	15.0037	7.97899	8.50839	1.88818	9.50936	2.60517	15.3357	2.35216	15.2751	5.35658	1.51572	2.04767	1.31951	1.51572	1.64375	4.96725	3.24534	1.31951	8.63472	1	9.36598	3.84464	2.70192	4.74288	1.31951	8.71939	1.7826	1	13.8537	6.69391	5.48177	6.44126	2.70192	3.96502
PKP3	2.40225	8.81535	6.51751	1.43097	11.6652	2.40225	13.5407	5.87516	4.91902	2.60517	3.43754	2.82523	1.64375	4.31736	3.70697	22.3847	8.04022	9.56544	2	15.8439	2.16894	22.3893	1.64375	18.3472	3.08625	1.1487	1.24573	1.31951	2.55085	1.82056	5.75265	4.04282	2.8854	11.3068	1.31951	15.1047	4.59479	7.0074	5.26143	1.43097	11.6652	2.22064	1	22.1785	10.6355	10.1571	15.5478	2.66727	8.19867
LRRC32	2.63072	3.10369	3.3227	2.31158	5.96629	4.22734	7.22467	2.26793	2.16894	1.51572	2.82523	3.86636	1.31951	1.7826	1.7411	14.6461	5.82739	5.87516	2.16894	8.16493	3.51948	14.7588	1.43097	14.7202	2	1.43097	1.1487	1.1487	2	1.51572	4.33789	1.64375	1.51572	4.32425	1.43097	6.22666	3.9487	3.67683	2.95418	3.80731	5.50156	1.1487	1.58489	7.99961	6.6454	4.45254	3.91863	1.88818	5.16478
POU2AF1	2.11179	6.49068	3.59443	1	7.70206	1.43097	11.0031	2.2974	2.37144	2.60517	2.45951	2.70192	2.04767	2.11179	2.35216	17.6018	12.2299	8.56451	1.64375	13.0968	3.65019	19.994	1.31951	20.7194	1.88818	1.88818	1.1487	1.31951	1.31951	1.64375	3.72792	2.37144	1.7411	6.2457	1	5.86031	4.64398	4.38433	3.17767	1.7826	17.6722	1.1487	1	31.3221	15.429	19.7789	20.9234	2.16894	14.5531
FCGR1A	3.68403	10.2599	6.97953	3.91487	17.5441	5.24148	29.1432	5.19249	4.82028	5.19249	6.31636	9.20516	5.19249	3.47603	3.30193	56.9942	24.3794	25.8263	7.11379	25.8263	4.93242	56.7828	4.93242	47.5189	1.91293	2.28943	2.8845	1	2.15443	1.5874	8.94201	6.3496	1.5874	8.57262	1.81712	13	4.16017	6	6.4633	2.51984	9	2.28943	1	16.8499	5.09164	6.3496	10.1316	2.92402	5
CXCR6	2.26793	4.28225	4.72376	1.1487	6.42162	1.64375	13.1977	2.49146	2.26793	1.64375	2.04767	2.16894	1.1487	2.04767	1.31951	17.1176	9.21724	7.92193	2	10.1096	2.09128	16.8401	2.2974	13.878	2.04767	1.24573	1	1	1.31951	2.04767	4.54715	2.04767	2.15056	4.83416	1	2.70192	2.70192	4.04282	1.88818	1.31951	5.19396	1.1487	1.1487	8.14467	4.61789	4.70432	5.78516	2.49146	3.72792
CCL19	1.31607	3.22371	7.38226	1.56508	7.44968	1.18921	9.97491	4.47214	1.41421	1.41421	2.91295	2.05977	1.86121	1.86121	2.65915	15.8655	10.469	7.04547	2.11474	10.5682	2.27951	17.6588	1.18921	16.3807	2.54573	1.31607	1.56508	1.18921	1.41421	1.68179	3.83366	2.44949	1	4.73814	1	3.40866	2.11474	3.72242	3.93598	2.63215	5.78502	1.31607	1	10.3194	6.70074	4.42673	6.02759	1.68179	3.66284
SERINC5	2.82523	8.57874	7.57616	3.24534	18.2344	4.22357	20.4844	7.22269	6.09335	6.04919	5.93953	5.30457	2.09128	1.94729	3.51948	29.1847	13.2386	16.6974	2	15.4681	2.49146	25.1421	2.11179	21.2224	4.22357	1.51572	2.11179	1.7411	2.86194	3.0219	13.0189	4.07234	2.99256	14.6611	1.1487	18.2338	7.17443	7.39063	8.79589	3.84464	39.4445	1.64375	1.1487	78.7131	36.5804	26.4243	38.8578	3.31445	32.8351
FGF19	2.35216	3.51948	2.86194	2.22064	5.40384	2.51189	9.38483	3.0219	2.60517	1.7411	4.45254	4.12892	1.43097	3.06389	2	19.3303	10.1713	8.6562	1.51572	13.4825	2.70192	16.6511	1.24573	15.8636	2.4258	1	1.88818	1.1487	2	1.31951	4	3.89806	1.31951	5.07303	1.24573	6.30957	3.17767	3.5652	2.23685	1.64375	9.66877	1.31951	1.1487	18.0913	4.38433	8.04481	6.57843	2.40225	5.5668
MUC1	1.1487	2.86194	2.65531	1.37973	3.59443	1.51572	4.75468	2.40225	1.31951	3.29771	3.32761	3.22711	2	1.88818	2.40822	6.82467	3.49302	4.37071	1.58489	4.81645	1.31951	5.82322	1	5.53776	2.97233	2.82523	2.16894	1.43097	1.1487	1.1487	2.11179	1.64375	1.24573	2.63072	1	2.23685	1	2.11179	1.51572	1.1487	3.07515	1.31951	1	4.83854	3.39346	2.40225	2.11179	1.24573	2.2974
CASP7	1.88818	7.51696	6.23859	1.51572	14.2074	3.12913	15.7623	4.47769	4.28225	2.75946	3.12913	3.39346	2	1.1487	2.26793	23.6052	8.47338	12.0939	2.16894	12.3645	2.86194	21.7033	1.64375	22.0323	3.4822	2	1.51572	1.88818	1.55185	2.04767	5.50156	4.16941	1.31951	10.1513	1.1487	10.6091	4.91902	7.99961	3.77635	2.70192	14.5263	2.16894	1.1487	23.9052	11.8655	11.0292	13.2723	3.12913	10.0585
GRIN2A	1.43097	5.01368	3.04085	1.55185	7.33054	1.82056	11.4267	2.78652	1.88818	2.16894	2.35216	1.7826	1.31951	1.97435	1.64375	21.411	9.16885	10.7803	1.58489	10.6421	2	21.4988	1.31951	15.1405	1.24573	1.43097	1.24573	1.31951	1.51572	2.21336	11.0378	3.20087	1.24573	10.1264	1.24573	6.90965	5.83258	4.78939	3.34695	1.88818	6.31964	1.43097	1	14.6651	5.96629	8.77322	7.63356	2.82523	5.78516
C6	1.97435	6.40744	6.41809	1.83842	15.9561	3.10369	19.6142	3.5652	5.50156	5.85147	7.15255	9.89877	2.16894	2.16894	2.70192	17.5685	8.33881	10.5664	1.31951	12.8432	2.63902	22.9178	1.24573	20.3528	4.41633	2.40225	1.55185	1.1487	1.31951	1.58489	4.12892	4.78939	1.37973	7.03896	1	7.94616	3.39346	5.30457	3.98742	2.8854	4.68205	1.51572	1.31951	12.9282	8.74108	7.70841	8.83267	1.88818	5.07303
ATG16L1	2.99256	8.97767	11.4253	1.31951	15.2183	2.70192	19.0973	5.75921	5.90835	4.02011	3.67683	3.68011	2.35216	1.82056	2.16894	22.5554	11.916	13.7929	2.26793	14.2198	4.16941	25.8269	2.45951	25.8423	3.36587	1.1487	1.7826	1.7411	2.49146	2.16894	12.7365	3.2875	2.55085	13.8413	1	17.1052	7.8328	9.34184	6.78692	1.88818	10.0409	1.94729	1.24573	21.334	9.31681	9.68438	7.98195	2.11179	8.13556
MMP9	2.40225	4.95934	5.11462	2.70192	7.17443	1.43097	14.1091	5.33454	1.88818	2.76632	2.55085	3.84464	1.43097	1.58489	2.16894	17.9767	9.18408	10.7132	1.7826	11.7267	2.22064	18.4434	1.51572	19.2184	2.09128	1	1.43097	1.24573	1	1.7411	4.67789	2.99256	1.88818	8.10613	1	6.53075	2.45951	4.38433	3.43754	3.81678	60.156	1.1487	2.26793	32.0896	8.9924	16.014	8.91928	13.8035	54.4432
REPS1	4.53587	17.6746	11.9004	3.86636	27.5252	4.22734	30.1943	10.485	9.59469	4.74288	4.91902	5.67382	6.6156	6.12777	6.31964	41.9442	19.4235	21.9674	4.04282	24.758	2.62653	43.1752	2.99256	46.4883	4.61789	2.35216	1.43097	2.55085	3.20087	4.67789	16.3493	11.757	2.70192	24.5075	1.1487	30.7661	16.7806	14.5839	15.7533	2.70192	16.5027	2.35216	1	27.8536	14.3325	11.4118	12.5769	3.67683	12.2827
CXCL5	3	6	3.16228	3.16228	8.3666	1	9.48683	2	3.4641	1.73205	1.73205	1	2	1	1.73205	12.49	8.77496	13.4907	2.44949	9.89949	2.44949	17.4929	1.41421	11.8322	1.41421	2.44949	1	1	1	1.73205	4.47214	1	1.41421	6.9282	1	7.2111	3.16228	2.82843	1.41421	1.41421	7	1	1.41421	11.619	4.47214	3.4641	7	2	4.47214
FN1	21	8.14325	3.63424	42	17.2467	75.9982	26	3.30193	1.81712	1.44225	4.93242	2	1.25992	4.30887	1.25992	27.919	13.6082	13	9.52441	13.8208	10.2599	19	3.77976	23.1147	1.44225	1.5874	1.25992	1.44225	1.81712	4.4814	9.43539	4.7622	3	4.16017	2.46621	6.41507	5	6.4633	2.8845	113	197.678	1.25992	41.9682	283.846	63.3002	45.7217	93.5582	191.294	204.96
TNFAIP3	3.17767	4.78939	5.1017	2.04767	7.33054	2.49146	13.1541	3.34695	2.49146	4.04282	6.09335	6.09335	1.51572	1.97435	1.55185	18.5226	8.27838	10.8072	1.88818	11.4197	1.64375	19.2476	1.31951	14.2513	1.64375	2.86194	1.24573	1.24573	1.51572	1.88818	5.66453	1.64375	1.24573	7.89215	1.43097	7.94976	4.8045	5.03627	4.09535	4.22734	10.5497	1.43097	2.04767	19.3627	8	6.51751	6.9425	4.78939	7.28935
SIGLEC1	3.76447	5.50156	4.5216	3.5652	9.96536	2.82523	12.7218	2.99256	2.16894	2.70192	2.04767	2.60517	1.1487	2.35216	1.51572	18.2555	8.52125	10.5257	1.43097	13.0433	3.16979	23.8184	2.49146	19.3542	3.10369	1.43097	1.1487	1.55185	1.43097	1.55185	5.07303	2.86194	1.51572	7.51696	1.1487	8.24125	4.41633	2.35216	3.15982	2.49146	6.02206	1.55185	1	10.0778	7.63073	8.06022	11.0842	2.26793	6.03418
TIAM1	4.04282	15.5776	13.5003	3.5652	20.4695	1.64375	27.5358	10.4752	9.31745	2.70192	2.45951	2.60517	4.64398	8.52125	3.51948	18.3205	8.9832	10.4401	1.51572	11.3133	1.51572	19.544	1.64375	18.307	1.7411	1.1487	1.7826	2.23685	2.63072	2.40225	19.6907	6.31964	4.95934	22.067	1	23.4623	12.6251	12.1251	9.43785	2.63902	8.95539	4.38433	1	13.2982	6.09682	6.04919	6.96406	2.45951	6.59479
ADGRE5	2.60517	6.23859	5.51892	4.2582	9.86859	2.91369	12.1016	3.17767	2.16894	4.19296	7.34544	5.42617	1.64375	2.78652	2.16894	16.0103	8.65299	10.452	1.43097	9.66075	3.06389	18.469	1.31951	18.3877	3.84464	2.16894	1.24573	1	1	2.35216	5.02377	3.16979	1.64375	3.18935	1.1487	7.85751	3.06389	4.47769	4.16941	3.10369	11.3549	2	1.1487	19.568	9.09991	7.91705	10.0326	2.45951	6.21061
TPR	3.79966	11.7267	11.2249	3.2875	20.2263	3.54517	24.9312	8.41676	8.80489	3.39346	5.53265	3.24534	2.68674	6.18786	5.12045	29.4562	15.3089	13.1893	2.26793	16.1487	4.29995	30.3489	3.3227	32.6984	3.88234	2.93016	1.51572	2.60517	2.60517	4.98292	13.3598	4.73336	2.26793	21.3879	2.16894	18.0068	14.0617	13.9707	10.571	3.36587	27.3503	2.04767	1.31951	53.9588	27.1474	25.3232	24.6351	4.16941	20.8435
SHC1	6.51751	11.9609	9.71187	5.75265	18.5226	5.42617	22.6785	5.55299	5.7708	6.31964	5.86336	7.9051	5.79795	4.89138	5.90835	32.4699	14.486	19.5106	3.03143	14.5049	4.5216	32.7115	3.72792	31.0737	4.89138	2.82523	2.82523	1.43097	1.37973	4.16941	16.1223	5.72685	3.10369	17.1661	1.31951	19.5008	11.5053	10.1461	8.56451	3.72792	13.6878	1.31951	1.31951	24.3948	11.7406	9.57878	12.2731	5.14352	12.5302
CREB1	3.39044	11.0811	10.1038	2.86194	18.0677	2.55085	28.1768	6.23303	5.78872	4.91902	3.24534	4.58034	3.2875	6.02206	2.70192	33.7499	13.6026	19.0707	2.26793	16.3267	2.78652	33.5578	3.39346	36.04	3.72792	2.45951	1.31951	3.59443	2.35216	2.82523	15.7232	6.09335	2.93016	17.5535	1.82056	21.2632	10.4704	12.797	9.24632	3.5652	16.4594	2.16894	1.7411	22.1133	11.6845	14.2374	10.6843	3.72792	12.543
VCAN	10.7022	6.14302	4.33789	16.9091	10.6746	18.777	12.9807	4.21029	2.35216	1.24573	3.65019	2.33894	1.24573	2.14113	1.1487	26.2729	14.7981	16.1005	1.64375	12.9626	2.26793	20.535	2.60517	23.3446	2.16894	1.1487	1.64375	1.1487	1.51572	1.88818	6.02206	1.88818	1.7826	7.36022	1.31951	6.85347	5.55551	4.11227	2.78652	12.6274	16.2711	1.31951	3.81678	31.3574	14.1579	8.13926	15.9875	26.7547	14.6958
MFNG	1.58489	7.13412	7.42056	2.16894	9.45593	2.82523	13.8186	3.59443	2.76632	2.2974	2.55085	3.72792	1.43097	2.04767	2.14113	21.1038	9.8071	11.393	2.76632	10.1461	2.60517	20.7866	1.31951	16.8458	2.82523	1.43097	1.31951	1.1487	1	1.31951	5.66453	3.17767	2.22064	6.12777	1.1487	8.75644	4.04282	5.25306	2.93016	3.01709	14.2682	1.64375	1.1487	27.7812	14.0029	12.2054	17.3408	2.16894	10.2087
TLK2	4.09535	9.77182	8.13255	1.97435	13.1551	1.7411	16.9508	4.04282	2.16894	2.75946	3.76447	4.07234	2.86194	4.09535	2.49146	21.0452	12.5231	16.3444	2.49146	21.6438	3.15982	35.7465	2.82523	29.6601	2.93016	2.35216	1.43097	1.7826	2.55085	1.64375	9.71187	5.96629	2.8854	15.2459	1.37973	16.1231	6.6454	7.63073	5.70588	2.40225	9.4907	1.64375	1	19.4409	10.6746	7.43239	9.69563	2.55085	8.15193
CACNA1G	2.23685	5.70588	5.86336	1.7411	10.0725	2.16894	12.7324	2.82523	1.7826	2.60517	3.47125	2.86194	1.37973	2.60517	1.31951	22.8486	9.67335	10.7587	1.7411	13.5992	3.43754	21.3838	1.43097	19.859	3.36587	1.1487	1.31951	1.51572	1.88818	1.55185	5.23187	2.49146	1.88818	6.54389	1	9.16545	3.70697	4.28225	3.72792	1.1487	5.96629	1.7826	1	14.252	6.6601	9.43785	6.88179	1.7411	6.06878
CXCL16	3.77635	7.03636	6.40744	1.64375	16.2381	3.2875	17.8455	3.43754	3.51948	2.94093	2.99256	3.2875	2.18672	2.86194	1.88818	14.2048	6.81496	8.39029	1.31951	8.35955	1.82056	17.6069	1.7826	15.7451	2.09128	1.55185	1.1487	1.1487	2.04767	1.51572	8.08565	2.26793	2.35216	6.44126	1	11.0486	4.22357	5.57304	3.12913	3.98742	10.6746	1.1487	1	20.5256	11.4725	8.42058	10.3599	3.91863	7.8974
RICTOR	4.47769	10.319	10.0835	3.65019	14.7662	3.31445	21.4988	6.49406	4.04282	3.89806	4.41633	4.91902	3.62968	4.81645	2.63902	29.1962	13.7325	20.4844	1.82056	16.5945	3.20087	28.4573	1.97435	24.3369	2.99256	1.43097	1.24573	1.64375	1.51572	2.55085	14.4796	3.62968	2.60517	14.3085	1.94729	18.8802	9.46133	10.8749	7.87257	3.10369	15.1496	2.16894	1.1487	24.7361	11.5416	8.9924	11.2061	2.26793	11.7795
BRD2	8.01363	30.4789	26.844	6.9425	45.7932	9.29811	60.367	18.7422	13.7394	8.23187	13.536	12.9405	10.5229	15.0794	11.4197	58.7178	32.1593	38.5465	5.01368	41.9771	8.97767	73.2404	5.92305	55.677	10.485	6.04919	3.76447	7.25936	7.97899	10.452	45.7896	17.6178	9.32968	59.3995	2	54.0192	33.1146	40.7246	25.2564	5.38685	45.4055	6.12777	1.51572	79.7143	50.6602	31.9823	48.6945	5.14352	28.1338
BLVRA	2.04767	7.13412	6.12777	1.64375	10.7833	2.23685	13.5858	5.65047	1.64375	3.43754	3.5652	3.76447	1.7411	3.68011	2.16894	16.4045	8.70272	9.1824	1.64375	14.1529	2.35216	21.8831	1.51572	13.4342	2.04767	2.16894	1.51572	1.24573	2.60517	1.1487	8.11906	3.17767	2.16894	10.6355	1.55185	8.63882	8.13556	7.62293	6.02206	2.26793	9.93451	1.64375	1	15.512	8.6562	6.57501	10.7187	2.70192	4.98292
TMEM45B	2.09128	3.65019	10.2087	1.82056	13.9147	2.93016	15.7648	5.07303	3.0219	1.93318	2.09128	2.04767	1.1487	1.58489	1.7826	15.7592	8.91928	8.56897	1.64375	13.2572	2.63902	20.5887	1.64375	18.0723	1.88818	1.64375	1.31951	1.1487	1	2	6.28413	2.40225	1.1487	6.12777	1	10.7737	2.26793	3.10369	2.75946	2.09128	21.9903	1.1487	1.1487	39.773	20.1029	14.715	22.3273	2.16894	9.96974
MED12	2.82523	11.2021	9.76312	2.04767	15.8591	2.70192	20.8339	4.68952	5.33454	2.09128	2.16894	2.45951	1.88818	3.5652	2.04767	23.9245	8.40717	10.4308	2.22064	13.3016	1.64375	25.4573	2.63072	21.2141	4.04282	2.22064	1.43097	1.8556	2	1.64375	10.0159	4.74288	4.16941	16.1005	1	16.6093	5.37348	11.5053	8.13556	3.89806	15.6559	2.70192	1.31951	22.6676	15.7719	9.0432	12.5877	3.24534	8.14058
TPTE	4.58258	6.245	7.74597	3.87298	6	2.23607	12	3.4641	4.24264	2	3.4641	5.65685	2.44949	2.82843	2	57.8792	31.6228	45.299	2.82843	17.5499	4.89898	26.2679	3.4641	32.45	1.41421	1.41421	1	1.41421	1	1.41421	3.87298	3.74166	1.41421	9.89949	1	7.93725	4	2.82843	5.47723	2	5.47723	1	2	14.0712	5.91608	5.74456	7.34847	2.23607	3.4641
JADE1	3.59443	18.0295	14.1568	4.44129	28.1333	2.60517	29.295	9.34531	7.59067	4.71893	7.96214	6.69391	3.68011	4.28225	4.02011	29.2226	11.6686	16.1999	3.39346	19.0669	5.5243	29.0492	2.40225	37.7378	3.93628	2.63902	1.31951	1.93318	2.4258	2.56947	13.786	6.81496	1.31951	14.8555	1.88818	21.909	8.95091	12.4212	11.2547	4.12892	6.85347	1.7411	1.1487	17.6862	7.39485	6.78692	7.90602	2.4258	6.84392
FCGRT	6.04694	9.87869	15.2835	6.74879	19.7681	4.78939	28.8114	6.21061	4.85593	10.3561	14.281	11.5542	3.54517	7.47899	5.07303	20.6183	10.4675	11.337	2.04767	14.942	3.70697	24.6707	2.63902	16.1776	12.2588	10.8031	5.33454	4.33789	5.60744	6.0438	19.8357	9.43694	4.2582	23.6502	2.37144	31.5936	12.1936	15.5374	12.2891	4.85161	39.3868	3.65019	1.64375	74.8623	43.5385	27.3249	49.7387	7.32304	25.3389
APOA1	2.49146	5.75265	3.51948	1.58489	8.60757	1.43097	10.4704	3.41137	1.97435	2.76632	2.2974	3.62968	1.88818	1.7826	1.51572	23.0028	9.89877	13.4024	1.7826	10.5555	3.08625	19.6838	1.71877	18.4576	2.63902	1.31951	1.31951	1.7826	1.1487	1.1487	3.72792	1.7826	1	5.40665	1.24573	6.18786	3.51948	3.86636	3.10369	1.88818	6.38161	1.24573	1	15.4842	8.5999	8.08565	6.78692	1.7826	6.51751
SETBP1	2.86194	7.34791	6.89219	2.09128	12.6329	1.88818	16.118	6.57501	3.5652	2.26793	3.43754	2.60517	1.7411	2.86194	2.2974	22.562	9.69834	16.1375	1.7826	19.6333	2.93016	26.3385	2.82523	23.5182	3.0219	1.7411	1	1.71877	1.64375	3.17767	6.20738	3.98742	1.7826	10.886	1.31951	11.7267	4.72871	7.70841	4.73495	1.7411	7.16626	2.16894	1	16.098	6.69391	9.66282	8.33881	2.35216	5.50156
STC1	3.51948	3.17767	3.9487	2.49146	6.9425	3.16979	8.63472	2.60517	2.35216	3.72792	3.65019	3.59443	1.64375	1.64375	2.75946	16.3171	7.82834	9.23579	1.43097	7.13041	2.04767	15.2312	2.37144	17.8012	1.97435	1.7826	1	1.43097	1.1487	1.93318	3.2875	1.7411	1	4.54715	1.55185	6	2.35216	4.28225	2.16894	1.7411	2.99256	2.2974	1.1487	8.47338	3.47125	6.00984	5.69679	2	5.44814
RANBP2	4.94939	26.528	17.728	4.1453	26.8212	3.31445	40.5639	13.7623	9.99584	4.7617	8.41197	5.65047	9.8875	9.86859	7.51846	46.7045	14.6514	33.6238	4.96725	29.4533	4.04282	60.1351	6.9425	59.3865	8.19867	3.51948	3.89806	4.44129	3.99687	7.11549	35.2197	8.9752	5.14352	41.3058	2	37.2036	23.2589	22.6217	17.6653	2.16894	25.6563	2.23685	2.45951	51.6896	22.5066	19.4295	24.6663	2.35216	19.6732
SELENOK	3.30975	9.43368	10.2225	4.09062	13.7653	3.93598	20.5956	8.53397	8.21302	3.22371	4.28139	8.12963	2.11474	5.95789	4.11953	21.2292	10	13.1594	2.63215	11.7213	3.87298	25.5623	1.31607	21.0308	2.64575	2	1.31607	2.51487	2.21336	2	10.0025	4.68069	1.41421	13.6346	1.56508	14.4166	5.84853	9.278	7.66732	2	7.04547	1.86121	1	17.2189	7.6723	4.87973	5.67882	1.77828	5.24361
FOXJ1	2.91295	8.12963	6.47706	1.68179	12.6745	2	16.6472	6.32456	5.02973	2.21336	2.30033	3.0274	1.86121	2.63215	2	11.7467	9.0822	7.91264	1.68179	8.97209	1.86121	20.3209	3.13017	15.3757	2.11474	1.56508	1.96799	1.18921	1.18921	1.56508	11.8622	2.1407	1.56508	12.1857	1	18.6548	5.00997	5.02973	3.83366	1.41421	9.16515	2	1.41421	12.1175	8.06178	5.73266	7.61351	2	6.87958
GAS1	4.64398	5.47689	3.43754	2.40225	10.3098	3.65019	17.0109	3.84464	2.99256	2.4258	3.16979	5.12278	2.60517	3.2875	2.26793	18.8279	13.1494	8.85464	1.31951	11.1218	2.60517	19.0187	1.51572	17.1535	5.65047	1.64375	1.31951	1	2.60517	2.95418	7.75232	2.35216	1.7826	8.30142	1.1487	8.64849	6.49068	4.96725	4.28225	2.70192	4.74288	1.7411	1.1487	16.2443	5.14352	7.35367	8.75644	3.9487	5.72685
FCER1A	2.55085	5.14352	2.82523	1.88818	9.69834	1.82056	11.607	1.58489	2.16894	2.22064	1.88818	4.09535	1.1487	1.88818	1.7411	16.0062	6.20738	7.59067	2.55085	11.7418	1.69522	17.1806	1.31951	17.2173	2.09128	1.43097	1.43097	1.31951	1	1.64375	5.70588	1.64375	1	2.65531	1	6.2457	3.75848	3.72792	2.49146	1.43097	6.1656	1.7826	1.1487	12.0304	6.44126	6.12777	9.07645	2	5.42617
FEN1	2.86194	7.94976	5.44814	1.55185	9.69237	2.60517	8.39029	2.49146	3.12913	2.75946	2	2.70192	2.26793	2.60517	1.88818	20.4981	13.2208	14.3537	1.7826	15.2441	2.2974	23.6426	1.7826	22.7186	2.86194	1.64375	1.55185	1	1.43097	1.43097	8.47256	2.40225	1.51572	7.13412	1	9.08057	5.65047	3.72792	4.9984	1.64375	10.7083	1.1487	1.31951	15.4401	12.9225	6.35534	10.2087	2.55085	5.14352
HDAC6	2.60517	10.8801	8.70188	2.09128	15.0411	1.51572	17.8478	6.85347	6.12777	2.16894	3.12913	4.47769	2.45951	2.68674	1.88818	23.8465	11.156	18.0885	1.88818	13.0152	1.97435	27.9746	1.7826	21.5953	2.16894	1.88818	1.24573	1.83842	1.31951	4.70432	15.4318	5.21034	4.70432	16.1332	1.51572	23.3245	8.83267	14.4914	9.32968	2.03617	13.9988	2.82523	1	26.6858	11.1914	10.9476	12.1894	3.72792	11.934
CCL24	2.23607	2.64575	5.2915	1.73205	3	1.41421	6.32456	3	1	1	2	2.23607	1	1	1	9.59166	6.9282	7.74597	1	9.59166	2.23607	13.6382	2.82843	10	1	3	1.41421	1	1	1.41421	3.4641	1	3	3	1	2.44949	1.73205	1.73205	3.87298	2.44949	31.5278	1.73205	1	63.2614	19.799	16.7332	37.9473	2	19.2354
AICDA	1.7826	6.33957	4.41633	1.1487	7.69614	2.49146	10.452	1.82056	3.47125	2.45951	2.26793	2.93016	1.88818	2.22064	2.04767	17.783	6.98536	11.6128	1.51572	10.1142	1.7826	18.5781	2	15.1937	2.16894	1.31951	1	1.1487	1.24573	1.1487	2.26793	2.49146	1.31951	3.0219	1.1487	7.50187	2.4258	4.29995	2.2974	1.31951	7.32721	1.24573	1.1487	16.7887	10.7022	12.7935	9.728	2.35216	5.00797
IL16	1.64375	4.62316	4.53587	1.1487	6.47983	2.99256	12.4929	3.43754	1.58489	1.93318	3.36587	2.35216	2.22064	1.7411	2.35216	18.38	8.64849	8.08565	1.43097	7.75674	2.16894	16.1443	2.49146	15	1.7411	1	1	1.55185	1	1.1487	7.13041	2.16894	1.24573	5.1017	1	5.03627	2.70192	2.51189	3.24534	1.31951	5.21034	1.58489	1	8.52125	6.35865	5.70588	4.83416	2.63072	4.28225
SIRPA	4.68952	13.6076	12.8218	3.39346	21.186	2.49146	17.9265	8.95539	6.20738	3.72792	7.21857	6.40507	2.14113	3.46572	2.35216	27.7939	13.7504	15.4101	2.40225	18.4611	4.41633	35.404	2.23685	26.0183	2.11179	2.26793	1.83842	1.31951	1.7826	2.60517	6.0438	3.9487	1.97435	4.9984	1.1487	8.55781	2.16894	5.26143	3.70697	2.60517	13.8724	2.60517	1.51572	24.6009	12.2502	11.8296	12.2663	4.89138	8.64849
SIRT4	2.35216	9.86859	5.40384	3.12913	10.0229	1.7411	17.5612	2.86194	2.82523	3.10369	2.55085	3.77635	1.7411	3.10369	2.35216	17.621	6.70074	10.1096	2.04767	14.4966	2.40225	20.2283	2.60517	18.5695	2.93016	1	1.1487	1.31951	1.82056	2.16894	3.72792	2.45951	1.7411	8.37425	1.31951	6.25879	3.43754	5.578	4.5144	1.64375	10.2774	2.04767	1.1487	14.6007	8.56897	7.87257	8.26685	2.4258	7.91705
CCNO	1.41421	3.13017	4.47214	1.86121	4.79356	1.68179	8.21888	5.42161	1.31607	2.63215	3.66284	3.0274	1	2	1.31607	19.8278	7.13524	8.81867	1.68179	8.28165	1.86121	18.7572	1	14.8054	3.4641	1.56508	1.18921	1.68179	1	1.41421	4.28139	2.34035	1.18921	5.70054	1.18921	6.22333	3.0274	2.4323	1.86121	1.41421	6.06155	1	1.18921	12.4092	9.54946	6.62381	7.49165	2.37841	7.87708
KDM6A	1.97435	8.04022	5.78516	1.1487	10.2547	1.88818	13.899	3.24534	2.93016	1.88818	1.43097	3.24534	2.04767	1.64375	2.04767	16.528	5.80906	10.4704	1.93318	9.3874	1.7411	22.4944	1.1487	16.3458	4.09535	1.7411	1.31951	1.88818	1.43097	1	7.66162	3.0219	2.72407	11.1682	1.51572	14.0141	7.73675	6.94869	4.85593	1.1487	9.77182	1.88818	1.1487	15.8423	6.18786	9.89877	9.11916	1.43097	8.74005
PRLR	2.93016	10.6004	9.45593	1.64375	14.4731	3.65019	25.3061	5.67382	5.70588	3.36587	3.5652	3.93628	1.1487	2.70192	2.22064	16.3686	6.68642	8.61738	1.64375	9.8288	2.45951	18.0145	1.51572	14.1164	3.80731	2.2974	1.1487	1.1487	1.88818	4.04282	11.2612	3.20087	3.3227	17.5006	1.1487	23.9342	5.12278	8.9924	8.11906	1.1487	8.02407	2.35216	1	16.098	8.63472	7.79612	6.78692	2.35216	3.9487
OAS3	3.39346	9.88498	5.55551	2.04767	10.2087	1.88818	15.4168	4.58034	3.49971	2.45951	3.72792	2.51189	1.24573	2.45951	1.64375	26.3935	9.8951	12.0781	1.88818	15.9551	2.86194	21.1757	1.43097	20.1044	2.23685	2.60517	1.24573	1.1487	2.55085	1.31951	5.4928	5.53265	2.16894	7.98195	1	4.26063	4.74288	7.1926	3.08625	2.26793	11.4472	1.1487	1	18.2256	14.6958	9.6573	13.3321	2.40225	5.70588
MME	1.88818	2.93016	3.43754	1.43097	7.87257	2.16894	8.29196	2.09128	2.26793	2.16894	2.86194	2.16894	1.1487	2	1.1487	17.4343	7.48665	9.99584	3.10369	8.4757	1.7826	14.5638	1.64375	11.2374	1.64375	1.1487	1	1	1.43097	1.43097	3.06389	2.40225	1.43097	4.07234	1.1487	5.98511	2.63902	4.62053	4.47769	10.1347	127.354	1.64375	5.18569	276.554	134.918	105.598	123.966	6.25827	89.3542
SIGLEC5	1.43097	3.70697	3.5652	1.51572	5.55551	1.7411	9.0432	2.60517	2.49146	1.43097	2.8854	1.82056	1.1487	1.88818	1.51572	15.779	8.71939	7.08242	1.43097	10.5555	1.93318	21.1851	2.35216	12.5931	3.12913	1.24573	1.43097	1.64375	1	1.31951	4.09535	2.35216	1.55185	4.12892	1.1487	5.26143	3.03143	2.55085	2.55085	1.43097	4.04282	1	1.1487	10.0585	5.75265	6.67286	5.19396	1.7826	4.44129
PF4	2.45951	5.98823	3.98742	2.60517	7.86003	1	15.2671	4.16941	2.11179	2	3.34695	2.8854	1.55185	1.58489	1.31951	16.6406	9.34531	9.28797	1.7411	8.45467	2.93016	19.6047	1.58489	14.9052	2.93016	2.16894	1.1487	1.1487	1.1487	1.7411	5.75265	2.09128	1.1487	5.65047	1	4.78939	1.94729	3.17767	3.08625	1.88818	3.12913	1.1487	1.43097	10.6091	8.17928	4.09535	5.38685	2.16894	6.73523
RHOB	29.6932	55.2336	64.9783	37	71.9583	27.0169	91.3316	37.6923	48.3151	16.1343	19.4377	25.7932	3.47603	7.82974	8.08248	54.1087	22.2142	33.8424	14.5464	111.701	13.1771	88.8507	19.5124	236.413	18.3313	8	6.3496	4.12129	4.71769	13.7047	31	24.6094	12.6034	30	11.5978	40.2229	26.6136	30.9858	33	10	13	7	1.5874	23.9164	16.2057	10.0266	10.4281	9.86485	16.8217
CST2	4	9	7	7	14	9	14	3	3	2	4	4	2	2	2	38	27	16	5	19	10	40	2	37	5	2	1	1	1	1	3	6	1	8	1	8	3	3	6	2	13	1	2	26	11	19	12	3	7
BRD4	8.42808	17.8769	18.6969	8.93741	30.2658	5.96629	41.0827	14.2279	8.84231	6.27384	8.5999	8.80089	5.43101	6.18786	6.14302	53.9873	21.8011	33.0438	5.57304	27.8525	7.70841	57.3151	3.98742	58.262	7.51696	3.88234	3.65019	5.86031	7.0074	6.49068	24.7799	11.2903	7.18886	36.955	1.55185	39.3497	22.8646	25.6127	17.1156	6.37144	31.3836	6.19168	1.64375	59.5444	31.9808	21.1783	30.6544	4.74288	23.6569
NDUFA3	15.812	54.0519	33.3603	9.6486	73.0896	14.2247	94.5616	31.6636	23.7935	10.5212	17.0137	6.9282	10.4755	11.7098	16.0965	85.0759	41.3017	56.0556	3.66284	53.9945	9.26072	111.204	10.0381	97.7271	11.8595	6.69391	4.75468	5.19396	10.0704	8.8536	44.0763	21.4987	5.85601	56.2993	3.64113	67.6137	26.5949	39.5127	31.7213	3.12913	35.4704	7.95935	2.09128	61.2268	37.1638	28.0847	35.3499	5.97761	22.2893
BMP8A	2.22064	6.03418	6.73173	2.60517	10.7022	2.04767	11.8314	5.26143	1.88818	2.99256	2.86194	3.12913	1.31951	1.7826	1	18.488	10.0557	14	2.82523	12.8087	2.22064	24.597	3.72792	21.7432	3.59443	2.16894	1.31951	1.64375	1.43097	1.31951	7.25936	3.24534	1.7826	9.81315	1.31951	8.19867	4.93126	5.62193	4.41633	1.64375	11.3959	1.43097	1	16.6646	7.51846	5.67382	8.53441	2.22064	4.91902
XCL1	2.20394	9.73242	5.53265	2.78652	11.3476	1.31951	17.2694	6.18786	4.78939	2.26793	4.07597	3.49971	1.97435	2.91369	1.7411	22.4931	14.2917	13.9586	2.26793	17.2883	2.70192	29.9056	1.7411	28.6079	3.65019	1.31951	1.43097	1.1487	1	1.43097	6.69391	2.14113	1.58489	10.5146	1	6.99942	3.24534	5.25306	4.53587	1.64375	9.07173	1.1487	1.24573	14.9018	6.73173	6.85347	6.60218	3.10369	4.73336
HLA-B	59	207	234	66	314	46	477	116	150	10	21	19	4	23	5	46	28	25	43	191	40	137	26	183	35	15	10	7	13	33	65	172	20	54	14	79	31	58	46	25	41	17	7	75	41	26	34	40	31
FGFR4	1.7411	3.84464	3.93628	1.55185	6.69391	1.51572	11.7267	3.47125	2.49146	3.20087	2.35216	2.49146	1	2.09128	1.88818	15.7328	6.99942	9.63791	1	8.49192	2.49146	13.8423	1.24573	11.8167	3.31445	1.1487	1.43097	1.31951	1.43097	1.64375	7.87257	3.62968	2.75946	11.5229	1.1487	16.0264	4.64398	7.22269	7.71316	1.51572	23.9358	1.43097	1	37.472	30.388	20.4504	23.3217	1.71877	16.4045
ITGA6	2.16894	3.72792	3.10369	2.78652	5.12278	2.35216	7.06131	2.35216	2.60517	4.32425	6.60638	7.17443	1.24573	2.23685	2.35216	8.23187	5.78516	6.53075	1.31951	6.51751	2.14113	12.7173	1.43097	10.7029	5.88453	4.50133	2.23685	1.43097	1.31951	2.18672	4.47769	2.26793	1.64375	3.59443	1.51572	7.02916	4.78939	5.53265	2.86194	1.82056	17.6456	1.24573	1	28.8716	20.8205	17.1042	16.293	2.66727	18.1617
FGF17	1.51572	4.67789	4.09535	2.35216	6.82273	1.43097	8.36838	2.40225	1.71877	1.31951	1.31951	4.04282	1.31951	1.51572	1.43097	14.5499	5.53265	8.45467	1.71877	6.78087	1.43097	16.2307	1.31951	12.4142	2.04767	1.24573	1.24573	1.24573	1.31951	1.1487	5.1017	3.2875	1.31951	6.89219	1	5.57594	2.93016	2.04767	1.7826	1.31951	4.96725	1.1487	1	6.87866	3.2875	5.00797	4.61789	2.2974	3.76447
HHIP	2.8854	4.72376	3.12913	1.7411	9.25876	3.43754	8.34624	3.20087	2.22064	1.7411	2.93016	2.16894	1.64375	4.12892	1.7411	15.3786	9.54432	8.21613	1.82056	6.73523	1.88818	12.0985	1.88818	24.1434	1.88818	1.88818	1	1.1487	1	1.1487	4.47769	1.88818	1.1487	5.23187	1	4.93126	2.49146	2.40225	2.82523	1.51572	5.90835	1.1487	1.1487	11.5798	4.19296	5.14352	5.30457	2.51189	3.64113
ITCH	4.28225	8.39029	7.71316	3.72792	15.8152	4.78939	22.7808	8.08985	5.26143	2.86194	5.19396	6.54389	2.16894	4.56387	3.68011	27.9083	11.0566	15.794	3.03143	21.7619	3.89806	30.6667	2.63902	26.9431	4.5216	2.35216	2.60517	2.49146	2.93016	3.96502	14.4253	4.81645	2.49146	14.0448	1.7411	21.0522	8.10354	8.6562	11.7115	2.22064	21.3662	1.1487	1.55185	43.5815	18.9986	17.0954	19.2129	4.53587	13.3773
TOP2A	2.75946	4.9984	3.64113	2.09128	5.86031	1.64375	12.8362	3.24534	2.22064	3.12913	3.10369	2.70192	2.15056	1.43097	1.43097	17.5748	7.50187	9.21813	1.7411	11.0711	1.7411	14.9175	2.04767	13.3174	2	1.1487	1.1487	1.1487	1	1	3.34695	3.09065	1.1487	4.18256	1	5.72388	3.10369	3.12913	2.86194	1.43097	12.0923	1.1487	1.51572	20.9054	18.944	11.1618	17.7185	2.75946	7.25936
CD207	1.7411	6.33957	3.79196	2.04767	8.33881	2.70192	10.7822	2.63902	2.60517	2.35216	1.7826	2.86194	1	1.64375	1.24573	16.7703	7.94616	9.50583	1.31951	10.0326	2.04767	15.4735	1.51572	16.3171	1.82056	1.24573	1.43097	1.51572	1	1	3.86636	2.60517	1.24573	5.88453	1.1487	5.98511	2	3.36587	5.96629	1.7411	8.35726	1.51572	1	10.9452	6.0438	4.67789	7.87257	1.7826	4.91902
NR4A1	20.7839	29.7412	18	22.4564	23.2923	11.8655	34.4374	16.0489	13.567	19.6244	22.2924	32.4078	6	14.1487	17.7533	32.1249	12.244	18.2173	5.82739	35.3678	11.691	41.686	12.2	122.821	8.85464	6.25827	1.88818	3.67683	8.56451	5.82739	24.2843	9.93968	8.71939	38.643	8.59111	46.5021	16.3979	17.048	21.6547	4.57305	12.8978	7.82834	1.1487	26.5954	21.4525	10.0585	13.0217	6.36804	12.2373
ROBO4	3.12913	5.07303	7.18211	3.89806	8.41676	3.36587	13.807	4.44129	2.14113	2.63902	5.07303	3.43754	1.88818	4.12892	2.99256	24.9264	12.4479	13.2312	1.88818	11.9765	3.16979	26.7179	1.55185	23.7153	2.22064	1.97435	1.31951	1	1.55185	2.78652	12.0328	5.5668	5.55299	9.37904	2.49146	11.3469	4.16941	8.11906	5.03627	2.26793	8.3272	1.58489	1.37973	13.5466	7.38728	6.6156	7.09035	1.43097	5.90835
TMEM140	2.60517	6.6454	4.53587	2.49146	13.2104	2.26793	15.6656	2.49146	4.22357	3.65019	3.72792	2.04767	1.31951	1.97435	1.43097	13.6861	9.65215	8.71939	3.80731	13.8158	1.55185	19.0525	1.97435	16.8233	2.26793	2.04767	1.24573	1	1.1487	1.64375	5.85147	2.2974	1.31951	7.69614	1.51572	7.79612	2.78652	4.47769	2.99256	1.88818	6.49068	1.88818	1	13.4227	6.03418	5.12278	7.55663	2.04767	2.99256
CD99	30.6411	89.1031	92.3559	24.1832	138.361	23.5196	182.087	51.2672	45.5856	14.8035	18.72	14.7271	35.8728	57.5547	51.5484	13.7129	5.09713	6.96401	1.86121	8.57232	4.94923	14.7645	3.30975	12.0552	18.4614	10.1227	7.5446	22.723	19.0664	21.2006	103.276	35.7476	19.6566	144.995	6.50631	166.937	80.7818	77.6144	67.5555	6.84866	13.019	25.7697	2.05977	31.7084	13.187	13.5486	14.1066	16.4418	11.0111
PRKCA	1.82056	8.04022	4.61789	1.88818	4.28225	2.55085	12.1251	3.75848	2.60517	2.35216	4.96725	3.34695	2.26793	2.86194	3.77635	16.5587	7.02719	9.8875	1.31951	13.7118	2	18.6569	1.7826	18.5545	1.51572	1.7411	1.58489	1.82056	1.58489	3.03143	9.18914	3.89459	1.7411	13.5277	1.1487	11.1807	6.91753	9.13188	5.86336	2.16894	11.7752	1.82056	1.31951	16.6841	8.30545	7.70841	10.0778	2.60517	7.25936
TGFB2	1.43097	4.08247	2.55085	2.04767	5.12278	2.26793	9.54432	1.64375	2.16894	2.04767	3.36587	3.64113	2	2.82523	1.43097	15.1124	6.02206	6.66983	1.7826	10.1142	1.37973	13.9873	2.03617	14.4935	2.09128	1.51572	1	1	1.1487	1.64375	3.2875	2.60517	1.43097	4.91902	1	5.47689	3.43754	2.86194	2.49146	1.58489	11.757	1.31951	1	34.4303	10.858	10.3298	11.8108	2.16894	17.7141
IFIH1	1.64375	8.06022	5.31061	1.7826	10.1804	1.31951	19.0402	5.14352	2.99256	2.16894	3.36587	4.04282	2.35216	2.82523	2.35216	18.5695	7.15255	10.5731	1.31951	16.7307	1.31951	24.4949	1.1487	16.828	2.93016	1.88818	1.31951	1.88818	1.7411	1.88818	15.1113	2.99256	3.10369	18.1126	1.58489	15.4298	8.72437	8.2537	6.55433	2.53652	6.45422	1.88818	1.1487	16.9469	8.24125	7.30037	8.42114	1.43097	3.67683
PTPRR	1.7411	6.0037	3.98742	2.86194	6.59479	2.16894	9.41353	2.49146	2.2974	2.09128	2.16894	5.12278	1.1487	2.49146	2.04767	16.3556	5.33454	7.33054	1.1487	12.4212	2.86194	19.8794	1.7411	13.7622	1.24573	1.1487	1	1.1487	1.31951	1.43097	2.49146	1.51572	2.04767	4.41633	1	4.41633	1.97435	2.09128	2.66727	1.64375	6.1656	1.1487	1	16.6841	7.3765	6.69391	8.04022	2.76632	6.50683
AMH	6.09335	17.4761	18.0611	4.09535	20.9204	2.04767	31.0479	11.1807	6.30755	2	3.65019	2.82523	1.82056	3.67683	3.31445	25.2898	10.9005	16.619	3.10369	14.2234	2.2974	29.1291	1.64375	27.1065	2.18672	1.1487	1	2.04767	2.2974	2	7.84425	5.82739	2.2974	13.4294	1.1487	9.87869	3.24534	8.47338	5.70588	2.16894	15.1732	1.88818	1.1487	24.3505	16.0565	6.93283	14.0423	4.44129	6.47027
CACNA1E	1.7411	4.67789	3.80731	1.58489	8.80489	2.09128	9.37904	3.2875	3.43754	1.31951	2.35216	2.72407	1.1487	2.70192	1.7826	15.9006	9.25113	13.4987	1.82056	11.519	1.55185	16.5506	1.7411	14.3606	2.55085	1.1487	1.1487	1	1.31951	2.04767	7.45584	1.97435	1.88818	7.33054	1.24573	4.91902	2.4258	5.53265	4.12892	1.43097	7.6651	1.7411	1.1487	13.5611	6.6454	7.73273	7.73675	3.36587	4.07234
FAAP24	2.63902	6.57843	6.23303	2.35216	7.63356	1.7411	14.0337	2.76632	1.1487	2.26793	1.82056	2.55085	1.24573	1.88818	1.24573	16.659	9.00265	13.9821	1.58489	10.6355	1.88818	21.7781	2.09128	17.8203	1.7411	1.64375	2.16894	1.1487	1.7411	1.1487	6.1531	1.64375	1.31951	3.43754	1.24573	6.84255	4.28225	3.77635	2.60517	1.31951	5.07303	1.43097	1	14.2601	7.41395	6.75955	5.96629	2.09128	5.1017
E2F3	2.26793	7.20408	5.34781	3.10369	9.21813	2.55085	16.9528	5.50156	2.22064	2.60517	4.64398	2.91369	2.16894	2.68674	2.49146	31.4155	19.4427	20.9206	1.51572	17.2834	2.23685	33.9526	2.99256	31.4725	1.7826	1.64375	1.31951	1	1.7411	1.7411	6.8038	2.35216	1.24573	8.45467	1	5.50156	3.5652	4.70432	4.81645	1.1487	12.9531	1.64375	1.31951	19.6047	9.01067	10.453	11.0711	2.70192	8.67577
DUSP4	3.72792	12.1622	13.4588	2.26793	14.0485	2.82523	22.1133	8.6562	6.87866	4.38433	6.20738	5.26143	2.09128	2.70192	2.22064	39.7734	19.0778	25.8903	2.60517	17.6811	2.63072	38.9376	5.2233	55.6698	4.38433	1.7826	1.88818	1.31951	1.7411	1.43097	7.09667	8.57874	1.64375	10.7349	1.31951	10.0557	3.2875	3.5652	4.58034	2.45951	7.23653	1.43097	1.1487	13.9581	6.6454	9.25113	6.12777	2.35216	4.74288
LILRA5	1.41421	4	6.32456	2	6.9282	3	3.16228	1.73205	2.82843	2	1	2.23607	1.41421	2.23607	1	17.4929	8.48528	8.3666	2	16.4924	4	15.8745	2	19.4422	1.73205	1.41421	1	1.41421	1.41421	1	3.4641	2.23607	1	4.89898	1	7.74597	2.44949	3.16228	3.87298	1.41421	6.7082	1	1	9.89949	3.16228	9.53939	9.94987	3.74166	3.4641
HMGA2	2.21336	7.77166	4.11953	1.77828	10.8993	2.1407	15.0629	1.93434	1.68179	2	3.22371	3.83366	1.41421	1.86121	1.41421	17.5077	7.52121	8.0301	2	11.1558	4.46091	17.378	1.41421	21.6179	2.78316	1.18921	1	1.18921	1.56508	1.86121	5.6093	3.20109	2.34035	5.18004	1	5.73266	3.98428	4.42673	4.11953	1.86121	8.37853	1.77828	1.18921	21.9601	10.1895	9.63667	16	4.24264	6.81732
SOST	2.35216	6.55433	5.82739	1.7826	9.16069	2.22064	12.1791	2.4258	2.04767	2.26793	2.4258	2.70192	1.51572	3.65019	1.58489	23.3369	8.8601	11.111	1.55185	10.4791	2.55085	20.599	1.64375	16.2645	1.31951	1.1487	1.24573	1	1.88818	1.1487	3.47125	1.97435	1.64375	7.13041	1	8.08565	2.35216	4.55461	4.44129	1.51572	6.49068	1.1487	1	11.8471	6.12777	6.12777	6.67286	1.37973	7.06805
MCAM	9.75041	5.49104	6.10029	6.93145	10.717	6.23303	14.4552	2.66727	3.59443	2.09128	3.86636	3.62968	1.88818	2.78652	2	24.0605	13.8695	9.52341	6.75648	14.2949	14.5588	27.7282	9.48101	24.2419	2.75946	1.31951	1.31951	1.1487	1.88818	3.24534	7.06805	2.63902	3.12913	5.69679	6.18786	9.69237	5.65047	6.78692	7.39906	3.5652	9.58923	1	1.7411	15.8451	5.23187	7.08242	9.42899	3.17767	6.98536
GNG4	5.57304	19.4294	15.2597	3.4822	23.0678	3.72792	32.5315	12.4979	10.2292	1.31951	1.7826	4.98292	7.69767	12.3159	7.95816	18.5922	9.35911	9.83034	1.43097	14.6083	2.55085	24.9677	1.64375	25.5181	1.58489	1	1	8.02677	5.88186	8.94698	42.5936	14.0116	4.53823	62.4202	3.47125	64.6491	34.8531	35.1564	23.9119	2	31.2666	4.98552	1.7411	53.3156	30.7331	19.5525	36.6995	4.85161	20.4702
H3C10	6	11	14	5	17	3	19	8	7	3	4	4	3	9	2	37	24	22	4	29	4	36	3	26	3	1	2	2	5	1	13	9	3	6	1	13	7	5	4	1	14	5	1	26	22	11	18	2	14
C1R	13.196	3.10369	4.91902	16.7572	13.5132	17.8296	16.2485	2.09128	2.99256	2.93016	4.47371	4.41633	2.40225	2.55085	2.60517	22.5056	9.36411	11.4578	2.35216	9.9772	4.44129	21.9631	2.56947	20.477	2.66727	3.98742	1.64375	1.1487	2.22064	7.59067	9.84316	3.46572	5.21034	12.217	4.37345	18.3765	7.22269	8.8601	8.33881	9.71187	9.79344	1.7411	2.16894	18.1202	8.78322	10.2313	11.3517	18.1519	9.8875
FOSL1	3.16979	3.5652	3.39346	1.7411	8.07805	2.53652	13.1445	1.88818	2.16894	2.35216	3.36587	5.38685	1.7411	1.37973	1.64375	20.8633	7.61462	14.8977	1.97435	13.4827	4.04282	22.2653	1.82056	21.4848	2.09128	1	1	1.64375	1.43097	1.31951	4.58443	2.45951	1.31951	5.90835	1.1487	7.18886	2.16894	5.90835	3.59443	1.88818	3.89806	1.55185	1	8.8601	6.28413	7.50187	6.17251	2.40822	4.19296
SREBF1	9.15352	40.067	29.5619	7.21857	61.3316	8.56897	76.0781	23.786	19.1566	5.33454	4.91902	3.10369	9.32212	13.9707	9.12774	24.0412	12.9225	18.1417	3.67683	14.9866	4.21029	40.3758	2.35216	29.3469	3.03143	1.97435	1.64375	3.43754	10.9635	6.85347	46.2484	13.2501	8.63472	80.445	2.49146	74.9431	37.0199	49.3983	28.7467	1.7411	12.8892	8.83726	1.51572	25.5694	16.7171	10.1264	16.1915	3.24534	9.85485
CCND2	5.30759	9.87869	9.25876	3.89806	16.7354	3.2875	22.7541	8.4757	4.89138	7.63356	12.2555	9.94336	4.78939	12.257	11.2654	96.8207	38.2061	59.1401	12.264	112.136	11.4028	84.8935	9.21646	103.219	10.2954	4.86668	4.47769	3.06389	3.16979	4.04282	21.4226	15.779	5.21034	27.0554	4.02011	18.9119	14.8113	16.5027	13.6675	2.49146	7.6651	3.5652	1.43097	17.981	10.3677	8.04022	10.4991	4.28225	5.95679
ACVR1C	1.7826	5.46169	5.57304	2.16894	6.47027	1.1487	10.8781	4.33789	3.10369	2	2.76632	3.10369	2.75946	4.4687	3.24534	18.5289	8.13556	10.8744	1.43097	12.2351	1.55185	15.6117	1.24573	18.4677	1.31951	1.7826	1.43097	2.99256	2.14113	2	11.9212	4.93935	2.35216	15.922	1.1487	20.2086	7.43239	10.4298	8.56451	1.55185	9.25876	1.43097	1.31951	15.2597	8.11076	7.36022	10.5283	3.72792	4.02469
SHC3	1.51572	4.96725	5.86031	2.70192	8.23187	1.88818	9.6573	4.47769	1.43097	1.43097	2.63902	2.45951	1	1.7411	1.51572	13.6472	9.63791	8.9924	1.82056	7.55663	1.51572	16.8119	2	16.8811	4.04282	1.51572	1.64375	1.1487	1.24573	1.1487	3.79966	2.09128	1.1487	6	1.1487	4.16277	2.75946	4.28225	2.35216	1.31951	5.21034	1.51572	1.31951	12.9881	6.9425	4.98552	5.74165	1.88818	4.53587
IL7R	2.60517	3.12913	2.55085	1.64375	7.56006	1.43097	10.2664	3.72792	2.60517	1.7826	2.18672	2.09128	1.7826	1.1487	2.18672	14.992	8.04309	8.47338	1.88818	8.80489	3.62968	17.431	1.31951	13.2408	1.64375	1.64375	1.1487	1.1487	1.1487	1.51572	4.85161	1.82056	1.31951	4.85593	1.31951	5.67382	2	4.61789	2.11179	2.8854	6.92067	1.1487	1	11.2186	4.34014	7.36022	6.03418	3.0219	7.62293
DUSP2	4.55901	8.42573	3.85129	2.73556	15.1586	2.63215	14.164	5.2643	3.80675	1	6.70074	3.4641	3.4641	3.30975	3.0274	22.9362	10.2504	13.4781	2	8.43158	2.63215	23.8325	1.31607	18.9621	1.93434	1.49535	1.41421	1.18921	1.68179	3.16228	5.42161	2.82843	2.11474	4.39173	1	8.5436	3.08007	3.64232	4.01553	1.96799	8.19036	2.27951	1.18921	15.9947	6	8.24443	7.32568	4.8646	7.95271
CASP12	1.88818	4.44129	4.74288	1.31951	6.2969	2.26793	8.43769	3.84464	1.88818	2.49146	2.93016	2.86194	1.64375	2.86194	2.40225	18.4932	6.59479	11.7991	1.51572	11.156	2.75946	15.794	1.31951	16.2824	1.31951	1.24573	1.1487	1.31951	1.24573	1.51572	3.89459	2.49146	1	6.51751	1	6.62891	3.2875	4.12892	3.98742	1.31951	8.80089	1.31951	1.24573	15.6397	5.578	8.11537	8.09908	2.40225	5.26143
RXRG	1.64375	4.16941	2.49146	2	6.85347	1.1487	12.1295	2.70192	1.51572	1.64375	2.04767	2.86194	5.21034	6.81496	3.2875	19.6202	11.336	13.3271	2	9.89877	3.10369	20.6175	2.16894	18.0337	1.7826	1	1.24573	1.7826	2.16894	4.57305	20.0029	5.26143	2.14113	18.4142	1.1487	15.8923	17.8031	14.8596	9.16885	1.7411	6.97119	2.35216	1	12.8432	4.93935	5.78516	6.23303	2.49146	4.07597
ZEB1	3.06389	6.96406	3.77635	2.82523	10.9573	4.38433	14.4665	4.22357	3.12913	1.55185	2.14113	3.16979	3.43754	3.59443	1.82056	24.3821	8.87062	13.1466	2.63902	13.6348	4.41633	23.5568	2.45951	24.6189	1.1487	1.7411	1.31951	1.64375	1.51572	3.34695	10.3705	2.09128	3.10369	11.1455	1.7411	14.1933	4.54715	8.11537	4.96725	2.49146	8.79047	2.04767	1.31951	13.1494	6.85347	7.35749	9.34531	2.82523	5.96629
HLA-DQA1	3.10369	4.53587	6.85347	2.26793	9.60148	2.63072	12.6349	2.78652	2.40225	4.28225	5.99505	3.67683	1.1487	1.31951	2.35216	12.3062	6	4.72376	2.04767	6.53075	2.16894	11.381	2.04767	8.52125	2.09128	1.31951	1	1.7826	1	2.35216	3.86636	3.0219	1.7826	6.49406	1.24573	6.78692	2.78652	3.11652	3.41137	2.56947	5.12278	1.1487	1.1487	9.26028	5.6327	6.85347	5.89649	2.70192	5.37827
JUP	5.70588	12.816	11.5053	3.27717	22.5895	4.16941	26.9129	7.03896	8.08985	4.38433	6.69391	5.38685	3.0219	4.78939	3.5652	26.5601	11.5381	16.3171	1.88818	15.3439	3.5652	35.6754	1.64375	25.4125	5.86336	3.10369	1.64375	4.37345	1.24573	5.69679	18.9174	6.31964	5.02377	24.0141	2.49146	27.7561	14.7083	19.5682	14.9262	1.64375	18.9354	3.30109	1.43097	36.6796	16.2657	16.3686	21.0553	2.4258	18.4757
POLB	3.67683	8.5999	6.91753	2.93016	14.6601	2	17.4096	3.59443	4.09535	3.9487	2.45951	3.11652	1.31951	3.24534	4.22734	27.1939	10.1497	15.2191	2.63902	12.492	3.10369	26.0198	3.47125	27.6975	3.67683	2.04767	1.24573	1.64375	1.51572	2.16894	9.96585	3.24534	2.09128	10.9234	1.1487	13.67	6.0438	5.67382	2.86194	1.55185	13.9548	2.82523	1.24573	30.611	12.6262	13.4535	11.7766	1.88818	10.6129
KRT18	12	33	29	14	44	8	78	24	17	48	61	106	14	15	23	47	32	32	7	37	10	78	5	50	31	25	21	11	6	7	49	21	3	60	4	60	31	29	33	8	163	6	6	315	177	77	197	10	94
FGF22	2.8845	4.57886	4	1.25992	6.21447	2.08008	9.20516	2.8845	2.8845	1.25992	2.28943	3.41995	1.44225	1	2.62074	29	8.36345	12.8301	1.81712	14.103	3	18.5043	2.62074	19.0046	1.25992	1.5874	1.25992	1.5874	1.44225	1.44225	8.61774	2.08008	1.25992	6	1	11.0929	3.1748	3.47603	2.15443	3.91487	8	1	1	11	8.32034	6.95205	5.64622	2.51984	5.94392
TGFB3	2.26793	3.9487	4.64398	3.10369	7.39906	2.75946	11.9076	3	3.52727	2.60517	4.55461	3.51948	1.24573	1.82056	2.55085	19.478	5.50156	10.2351	3.24534	8.9924	3.77635	14.8998	1.51572	19.6863	2.40225	2.72407	1.43097	1	1	2.04767	6.99942	2.2974	1.43097	6.89644	1.64375	7.99961	2.99256	7.33054	4.73336	4.07234	9.94631	1.1487	1.31951	13.6671	6.94612	7.57616	5.92305	4.28225	5.07303
HSPB1	33.0442	71.2437	59.9907	31.8193	97.8807	29.5741	120.481	39.6248	37.4673	18.5358	24.9787	19.2626	8.33881	10.2241	9.67271	62.0067	28.842	49.2022	9.79344	41.3731	9.84877	99.0289	5.55299	63.9787	30.5284	19.7419	12.9955	6.48561	9.13188	11.2085	34.9349	25.5637	12.3208	41.8624	7.92193	62.3585	20.6957	35.3821	29.2752	14.4493	124.302	6	4.64398	229.969	131.336	143.09	134.862	25.2548	92.9023
TNFRSF12A	4.56387	8.21226	6.71765	3.2875	13.5992	2.22064	18.8609	4.86881	3.83729	5.34634	6.75955	8.76866	2.09128	4.41633	3.10369	20.248	9.38555	9.57878	2.8854	12.3006	3.10369	20.8641	1.58489	21.3396	4.16941	1.88818	1.51572	1.88818	1.88818	1.31951	4.78023	3.37824	2.14113	7.65726	1.43097	7.84108	6.84036	4.07234	6.1944	1.88818	9.66831	1.7411	1.1487	11.942	7.51696	6.26867	6.99942	3.10369	6.10029
MAP3K8	2.56947	5.1017	3.89459	2.16894	6.51751	3.9487	9.71187	2.78652	1.88818	2.40225	3.43754	2.99256	2.55085	2.55085	1.88818	16.9181	7.69328	7.25936	2.49146	9.00265	2.70192	17.5598	1.64375	18.9142	2.40225	1.64375	1.31951	1	1.31951	1.7826	2.82523	2.8854	1.1487	9.54432	1	7.18886	3.89806	3.17767	5.46169	2.16894	7.68206	1.1487	1	16.8935	8.84054	8.92723	9.95988	1.88818	4.85161
ITGA5	4.16941	7.63356	7.05647	4.28225	9.00265	8.53758	11.2723	3.24534	2.60517	2.72407	4.47769	7.34997	1.7411	2.99256	1.64375	18.2347	7.44545	10.717	3.68011	10.8819	1.88818	17.5312	2	17.1596	2.93016	1.64375	1.7411	1.24573	1	2.16894	6.74879	3.24534	2.99256	5.55551	1.24573	9.80775	4.5216	5.37827	3.34695	2.23685	9.06321	1.1487	1.1487	15.0514	7.79612	5.30457	5.96629	2.93016	6.1531
LY86	2.09128	5.21034	6.98536	2.16894	8.90508	1.64375	9.06611	2.86194	3.59443	1.88818	3.24534	3.10369	1	1.88818	1.43097	14.8895	7.91705	10.5758	2.16894	11.8542	1.64375	17.593	1.1487	20.0273	2.35216	1.43097	1.1487	1	1.24573	1.7826	3.43754	4.29995	1.43097	3.98742	1	7.03896	3.5652	2.78652	1.82056	1.51572	5.88186	1.1487	1.1487	11.3291	6.57501	5.23187	3.9487	1.88818	3.43754
STK11IP	4.47769	13.3728	8.78504	2.22064	14.8084	2.26793	21.5112	6.31964	2.35216	3.12913	5.40384	4.85161	2.86194	3.0219	3.75848	35.1928	14.6741	19.4505	2.35216	19.5522	3.67683	33.6654	3.9487	24.439	2.55085	2.04767	1.64375	1.64375	1.7411	1.71877	7.81337	5.07303	2.49146	15.3357	1.31951	16.5904	9.54432	8.11906	7.63826	2.16894	11.3879	1.7826	1.1487	19.3507	9.06463	10.5082	10.7737	1.93318	8.23187
ACSF3	4.74288	12.4533	7.53566	3.24534	17.1593	2.60517	18.4281	6.0438	4.09535	3.9487	3.20087	3.4822	1.24573	3.10369	2.60517	22.0008	11.5703	18.724	2.35216	13.3098	3.5652	29.0164	3.59443	20.7978	2.66727	1.1487	1.31951	1.24573	2.16894	1.88818	10.3879	4.09535	1.24573	11.6038	1	13.7536	4.12063	6.88259	4.53587	1.1487	9.0432	2.55085	1.1487	15.1688	7.13412	9.54866	7.96592	3.10369	7.68928
NDUFA13	25.4663	74.5993	74.1238	24.9585	103.235	20.4545	127.932	45.1701	42.5759	10.1954	10.605	11.1374	8.43769	16.9304	9.34531	49.1118	20.9111	35.2146	5.40665	33.6462	12.0781	78.7616	6.40174	58.2824	15.4476	8.04022	6.21061	8.11537	10.4791	10.9082	58.5058	20.0609	15.4075	85.5137	6.75648	101.462	45.0835	48.9962	40.4579	5.44814	43.5612	13.8578	1.82056	68.8039	44.5022	31.1925	40.3188	9.02564	25.4658
NPM1	5	26	19	5	25	3	40	13	6	14	13	18	6	7	5	89	42	39	12	33	10	78	5	78	6	6	4	4	2	2	16	6	5	22	1	19	11	16	6	1	23	3	1	50	23	24	23	6	24
PRKAR2B	2.40225	7.36022	3.72792	2.22064	7.36022	1.88818	11.1725	2.60517	1.82056	5.33454	4.58034	3.2875	2.14113	3.98742	3.36587	18.5064	10.0948	12.7784	2.70192	18.7188	2.70192	28.6548	2.68674	31.7165	2.65531	2	1.31951	1.31951	1.31951	1.64375	5.21034	2.99256	1.55185	9.59015	1.31951	11.7374	6.81496	5.93953	5.19396	2.45951	7.2902	1.43097	1.1487	12.2765	7.18886	4.81645	5.60744	2.56947	6.89219
CCL15	17	44	36	15	75	12	125	41	24	18	22	22	11	19	15	127	65	53	10	52	8	101	6	117	5	4	2	1	4	13	25	13	8	33	1	33	20	26	20	1	31	3	1	41	24	20	28	4	19
PBX3	3.36587	8.72933	8.91016	2.93016	10.2717	2	15.0545	4.57305	3.62968	2.75946	2.93016	3.47125	1.51572	4.9343	2.26793	12.4367	11.4822	8.90686	2.09128	12.4023	2.63072	18.8507	1.88818	19.8884	4.22357	1.88818	1.51572	2.16894	2.35216	2.16894	11.7413	3.65019	2.60517	14.3325	1.31951	17.2059	7.75674	7.71316	6.58429	2.40225	6.64293	2.55085	1	13.4447	5.21034	6.57094	5.02377	2.35216	5.40384
SKP2	5.07303	8.91928	6.31964	1.7826	11.075	2.40225	19.8413	5.50156	2.40225	3.5652	3.9487	3.24534	2.35216	3.0219	2.35216	25.7473	12.4521	17.3144	1.7411	21.0586	3.24534	31.3005	2.60517	27.1296	3.5652	2.09128	1.1487	1.93318	2.26793	2.04767	6.0037	3.47125	1.43097	11.697	1.31951	12.2586	6.55433	6.69391	6.0438	1.97435	12.5491	1.43097	1	18.0218	11.6976	10.886	11.8056	1.88818	5.33454
THBS1	48.2466	12.1083	12.0103	57.3014	23.2355	68.3554	30.7205	7.90151	4.68205	10.1461	25.7934	18.8286	2.09128	5.37827	3.59443	17.3824	9.15608	9.0432	2.68674	15.3145	5.578	16.3806	3.06389	19.6468	6.92067	3.39346	2.70192	1.31951	2.4258	5.33454	7.39906	5.2233	2.2974	7.20675	6.21061	16.014	4.53587	3.76447	5.87516	53.5129	10.3413	1.1487	4.09535	15.1813	10.6268	8.42058	5.25306	93.7401	12.6692
RPS6	83.889	221.776	210.21	74.2842	325.147	78.2859	448.164	119.202	131.752	136.837	204.029	182.261	59.4292	102.521	72.8149	570.985	258.929	377.242	48.292	231.487	96.4688	690.064	90.7318	810.203	187.049	129.432	85.6783	52.994	62.0663	64.1252	280.399	139.793	59.2968	281.003	22.0484	313.133	179.466	213.386	151.348	27.841	139.623	36.4764	9.90564	281.609	177.869	116.493	205.659	37.1806	84
CRABP2	2.35216	5.17066	5.65047	2.45951	7.63356	1.7411	14.3325	4.22734	2.76632	2.40225	2.82523	2.70192	1.43097	2	1.97435	22.0022	10.7349	11.9326	3.10369	11.691	2.75946	24.3022	2.70192	21.7953	3.10369	2.40225	1	1.51572	1.7826	1	7.05647	2.40225	1.1487	9.43694	1.43097	6.40744	4.73336	6.40744	1.88818	1.1487	10.2727	1	1.1487	19.0525	7.92193	11.5053	9.55298	2.60517	7.59933
SNCA	2.8854	3.84464	3.72792	1.88818	6.12777	1.64375	10.6807	3.06389	2.16894	1.71877	2.09128	2.35216	1.43097	1.97435	2.16894	17.9018	10.2313	7.87309	1.43097	8.91928	4.04282	23.3662	1.82056	24.7251	2.16894	1.1487	1.1487	1	1.43097	1.31951	5.74753	3.62968	1.51572	6.37871	1.1487	6.77329	3.77635	4.19296	3.24534	1.24573	3.10369	1.1487	1.43097	10.6807	5.88453	5.31061	2.82523	1.7826	3.5652
LYN	2.45951	4.68952	4.02469	1	10.5478	2.82523	10.1347	1.88818	1.93318	2.16894	1.64375	2.87376	1.43097	2.45951	1.64375	13.6521	6.73173	9.63791	1.31951	10.6746	1.7411	16.8059	1.31951	12.4273	2.04767	1.1487	1.1487	1	1.1487	1.7411	2.51189	2.35216	1.7826	6.04919	1.1487	6.75955	3.39346	4.67789	2.78652	2.16894	5.80642	1	1	11.7795	3.20087	6.73173	5.84188	1.7826	4.68952
HACD2	3.36587	3.93628	7.32721	2	10.6591	2.49146	12.9814	2.60517	2.04767	3.67683	3.06389	2.82523	1.88818	2.40225	2.2974	17.8455	8.59111	13.4947	1.1487	8.85464	2.35216	19.9971	1.31951	16.8811	4.64398	2.22064	1.31951	1.51572	1.64375	1.31951	8.75644	2.99256	1.31951	10.6691	1.43097	13.0433	5.67382	6.27384	5.50156	1.43097	6.12777	1.1487	1.24573	13.7745	6.82273	4.82865	4.76248	1.88818	3.98742
NFKB2	3.10369	8.71939	8.29897	3.10369	12.3904	4.12892	18.962	4.78939	4.70432	3.51948	8.11906	10.4321	1.1487	3.10369	1.7826	20.9379	8.29213	9.09903	2.55085	10.8412	2.09128	16.8576	1.51572	19.6607	3.2875	2	1.43097	1.31951	1.24573	1.7411	7.76468	2.51189	2.63902	11.8002	1.1487	12.0573	5.1017	7.60955	6.21061	3.43754	12.8199	1.24573	1.31951	14.4008	7.56006	7.03896	10.0981	3.24534	5.75921
TSLP	3.51948	6.47027	3.9487	2.66727	7.62293	2.40225	11.2921	2.49146	1.7826	1.51572	4.12892	1.93318	1	2.40225	1.1487	22.6699	7.46398	8.94292	1	11.5542	1.93318	17.583	1.1487	19.4632	2.78652	1.51572	1.31951	1.31951	1.31951	2.04767	5.14352	1.31951	1.51572	5.98511	1.24573	5.50156	3.16979	3.43754	2.91369	1.71877	6.78692	1.64375	1.1487	15.7383	6.94869	7.75674	5.78301	3.31445	3.43754
PCK2	4.28225	16.7646	13.4446	2.16894	22.6613	2.93016	29.6809	8.92723	8.10354	2.93016	4.96725	3.89459	2.70192	2.23685	2.35216	16.4945	7.57543	11.5268	1.97435	13.249	2.16894	20.33	1.7411	20.4339	6.37144	3.24534	3.34695	1.51572	1.51572	2.26793	14.0038	4.74288	1.88818	15.1113	1.51572	18.6594	8.33098	8.90508	7.56006	1.88818	8.71939	3.10369	1.1487	18.8163	9.81315	11.0605	11.336	1.88818	5.7708
PLA2G6	1.88818	10.3879	4.44129	2.2974	13.9281	2.49146	16.4911	5.19396	4.47769	2.72407	3.47125	3.84464	2	2.99256	2.66727	32.4619	15.5432	21.867	2.45951	14.4935	3.24534	26.3813	2.45951	23.6799	4.32425	1.64375	1.51572	1.43097	1.31951	2.09128	8.90508	4.16941	2.35216	11.1745	1.1487	12.8825	4.93126	9.02591	6	1.51572	11.8864	2.04767	1.24573	25.9096	12.5048	10.6746	16.629	4.64398	11.5798
PLK1	1.64375	6.30957	5.66453	2.60517	7.70841	1.82056	13.5305	3.12913	3.10369	2	2.60517	3.43754	1.31951	1.55185	1.43097	24.1207	15.8601	12.7107	2.04767	16.2766	2	22.7579	1.82056	21.5476	1.7411	2.04767	1.31951	1.31951	2.04767	1	4.36467	1.88818	1.43097	7.73273	1.64375	6.9425	3.9487	4.68952	2.63902	2.04767	9.92067	1.64375	1.1487	21.0539	12.0441	7.99961	11.3549	2.16894	3.86636
CDH3	1.31951	8.57674	5.08565	1.37973	7.34544	1.64375	12.3929	2.99256	2.49146	2.09128	2.16894	4.61789	1.43097	2.4258	1.43097	15.8107	6.91753	9.44276	1.7826	9.3874	2.4258	17.8968	1.31951	18.529	2.35216	1.31951	1.31951	1	1.24573	1.1487	4.38433	2.49146	1.64375	3.43754	1	5.35415	4.74288	3.06389	3.06389	1.7826	8.39029	2.35216	1.1487	15.4008	5.00797	7.30417	9.68419	1.82056	6.33957
MNX1	3.87298	10.4881	5.65685	1.41421	12.2474	1.73205	17.8885	5	3.4641	2	4	2.44949	5.2915	7.48331	4.24264	27.8388	11.9583	10.247	3.4641	14.4914	1.41421	29.9833	2	18.0278	9.16515	1.73205	2.23607	5.47723	3.87298	2	13	6	3.16228	23.2379	1.41421	16.7332	13.9642	11.5326	10.198	1	15.7162	2	1	26.2679	12.9615	12	15.7162	2	8.12404
PPP3CC	3.36587	8.77406	6.59543	3.39346	13.9405	2.60517	18.5501	4.43458	3.9487	4.04282	2.99256	3.93628	1.64375	3.98742	3.98742	24.7125	8.30881	12.251	1.88818	14.1091	2.35216	25.8879	2.16894	31.0459	2.40225	2.35216	1.1487	2.35216	2.55085	1.82056	9.54432	4.12892	2	13.1746	1.1487	12.9559	6.73173	7.91705	4.41633	1.97435	7.34544	1.97435	1.1487	13.2977	6.6454	5.33454	6.31964	2.49146	4.78023
GNG12	5.86031	10.3933	11.156	6.25827	20.2542	4.78939	28.4606	7.79612	7.52945	5.73266	5.26143	6.78692	3.31445	5.37348	3.39346	17.6178	10.9301	10.8744	1.31951	14.2497	4.85161	20.2646	1.88818	20.9799	4.68952	1.64375	1.82056	3.51948	1.7411	3.24534	18.3959	3.86636	4.64398	19.976	2.35216	24.6997	9.27395	12.7429	6.9425	1.43097	11.3291	2.75946	1.1487	21.0791	10.5322	8.76541	11.0031	5.26143	8.30881
RIPK2	3.68011	5.70588	3.86636	2.95155	8.21534	2.11179	12.1681	3.16979	3.10369	2.26793	4.67789	4.93935	2.04767	1.88818	2.14113	17.992	9.36411	10.1834	1.88818	9.6329	2.49146	22.9513	1.7411	17.2288	2.37144	1	1	1	2.04767	2.04767	5.33454	4.04282	1.31951	6.49068	1	8.96656	4.74288	4.58034	2.72407	1.64375	9.87869	1.24573	1.1487	13.7821	7.42964	6.28772	8.71939	2.18672	5.86031
FLG	1.7411	6.26607	4.04282	2.04767	9.0288	1.24573	11.156	3.78808	2.29017	1.88818	3.16979	3.93628	1.37973	2.35216	1.82056	19.2465	7.45584	13.5832	1.88818	8.20557	2.31158	26.5954	1.31951	16.7324	1.1487	1	1.1487	1	1.51572	1.43097	4.16941	2.16894	1.43097	6.58142	1.43097	7.89122	3.59443	5.69679	2.70192	1.51572	6.23859	1.43097	1	7.33054	6.67286	4.91902	7.99961	1.88818	4.96725
RIPK3	2.04767	5.07303	3.79196	2.70192	7.82834	1.7826	11.156	3.24534	2.49146	1.43097	2.45951	2.60517	1.64375	1.7826	2.16894	16.4164	9.63791	7.93287	4.07234	8.81578	1.93318	21.4709	1.51572	15.7648	2.22064	1.88818	1.1487	1	1	1.51572	8.0078	2.70192	1.31951	7.13412	1.43097	7.52895	2.8854	5.19396	4.47021	1.64375	8.53758	1.51572	1.24573	16.7294	7.98195	7.70206	8.14467	4.22734	5.57594
PYCR2	2.2974	6.4579	5.21603	1.88818	11.2903	2.22064	10.7726	4.16941	2.55085	1.97435	1.64375	2.35216	2.14113	1.97435	2.04767	22.7901	8.81922	9.18914	2.04767	11.9819	2.35216	22.3384	1.7411	17.4757	2.37144	2.16894	1.37973	1.43097	2.82523	1.7411	13.7192	4.88156	2.60517	13.3202	1.43097	17.7967	10.0159	11.5874	8.79087	1.51572	18.6906	1.58489	1.31951	33.8018	15.3533	14.7672	17.0202	2.26793	14.9952
POLR2H	4.22357	9.41353	7.31887	2.75946	14.6461	4.56387	18.0964	6.0438	5.05479	3.51948	3.43754	3.47125	2	4.41633	2.26793	28.3993	10.3933	13.5277	1.43097	13.878	3.96502	20.636	1	27.1463	5.53265	3.9487	1.58489	2	2.40225	1.7826	11.793	5.92143	1.51572	13.9918	1.7826	16.0649	9.05823	8.08565	8.75644	2.2974	13.1214	1.55185	1.58489	24.9905	9.98282	10.2521	16.2071	2.70192	8.84054
PSMB10	3.72792	6.44126	8.02407	2.40225	13.5068	2.16894	16.7449	5.07303	4.53587	1.55185	2.86194	4.95934	1.24573	2.93016	1.43097	21.7498	7.79612	10.7865	4.47769	15.0902	2.82523	26.2407	2.60517	18.1907	3.57994	3.2875	1.37973	1.51572	1.31951	1.88818	9.84316	5.83258	1.7826	10.8412	1	10.2983	4.70676	6.89219	6.60806	1.7411	8.47256	1.64375	1	12.3118	6.35534	5.3434	8.10613	4.16941	7.79612
RB1	2.91369	11.5895	6.71056	2.2974	11.0842	3.5652	16.3661	3.67683	4.09535	2.99256	4.64398	2.86194	1.69522	3.9487	1.1487	24.13	10.0725	17.161	2.95155	17.6098	3.54517	30.2497	3.24534	30.3869	3.86636	2.75946	1.31951	2.09128	1.43097	2.26793	14.7217	3.51948	2.70192	12.5048	1	14.9109	8.79087	9.45593	7.89215	2.04767	10.6691	2.2974	1.1487	21.8526	10.9476	8.02677	11.9906	2.86194	7.06805
HSD17B8	2.26793	8.57519	6.1531	2.99256	10.9476	1.1487	14.7066	3.54517	2.63072	4.68952	8.1491	7.71316	3.89806	4.32425	2.09128	15.2216	7.03896	10.3126	1.64375	11.9368	1.7411	19.79	2.09128	17.6653	5.95488	4.41633	3.06389	1.88818	1.55185	2.82523	8.67535	4.85161	2.4258	10.4356	1.64375	20.1815	9.42471	7.62204	5.87851	1.51572	7.35367	1.24573	1.1487	14.3025	6.61904	6.78692	8.23187	2.35216	6.49068
ARID1A	3.12913	14.6601	14.2601	4.67789	24.9633	4.81645	28.3701	9.36083	7.37245	5.11462	5.578	5.33454	4.47769	6.78692	4.41633	38.431	19.8274	25.4624	3.16979	26.6826	5.65047	39.849	2.86194	40.2208	4.44129	1.94729	1.82056	2.55085	2.86194	5.578	17.334	8.24125	3.24534	26.2231	1.7411	27.8811	12.0103	15.3753	14.1648	3.16979	17.9253	2.16894	1.1487	29.7773	18.28	12.6393	17.0242	2.49146	11.0955
SERINC3	7.84425	17.508	20.1945	6.12777	30.1049	4.33789	38.1663	15.9532	8.2343	7.05647	7.25936	7.94616	3.76447	5.44814	6.60806	32.8629	15.5488	24.4799	4.91902	28.1956	6.14133	46.7119	4.83416	59.044	8.21613	4.2582	3.58721	4.08247	4.78939	5.18569	21.8361	9.59469	6.37508	28.6773	2.60517	33.087	16.0146	19.6074	17.2834	4.38433	27.4555	5.17066	1.7411	49.0878	24.5173	15.2459	28.41	5.31061	19.8248
SYK	2.14113	6.31964	4.93935	2	10.5758	2.49146	12.5754	4.72376	2	2.40822	3.43754	2.26793	1.55185	1.71877	2.40225	15.0088	9.78276	9.16885	1.64375	10.3088	1.1487	17.1282	1.1487	19.6074	3.51948	1.43097	1.24573	1.1487	1.43097	1.64375	5.72388	3.67683	1.31951	6.1085	1.1487	8.6562	5.578	4.67789	3.65019	1.51572	8.91016	1.64375	1.1487	13.9378	7.48665	6.69391	6.0037	2.04767	2.93016
PECAM1	10.6691	7.33054	7.75232	12.7173	14.6	12.356	16.5654	4.61789	4.47769	3.5652	3.89806	3.62968	1.43097	2.70192	2.04767	20.0202	7.49332	7.98195	2	8.68029	5.46169	20.6619	1.43097	15.8995	4.47769	2.66727	1.43097	1.43097	1.55185	9.29811	10.9476	3.65019	12.0014	10.3734	5.96629	11.6976	9.77182	10.1096	9.39553	3.24534	6.42162	1.64375	1.55185	9.82339	5.03627	7.73675	5.01368	3.31445	6.81496
CHIT1	2.70192	6.31964	2.93016	2.72407	7.91705	1.64375	11.6797	2.99256	2.16894	3.24534	1.97435	2.99256	1.43097	2.16894	2.40225	27.5788	12.4212	10.2698	2.04767	16.3171	2.23685	25.7656	1.88818	23.5261	1.31951	1.7826	1.24573	1.1487	1.51572	1.51572	5.37348	2.56947	2.09128	7.76468	1.43097	10.5731	4.74288	4.22357	3.51948	1	9.20674	1	1	12.5875	8.24125	8.04022	7.94976	1.97435	5.578
CD24	4.81942	18.8588	21.2265	4.96725	30.791	5.34634	36.8257	14.0038	11.0997	71.3458	100.281	100.037	11.3388	25.1322	20.6176	53.0873	23.7403	34.753	9.66282	53.3292	12.6294	117.116	11.2654	127.097	68.0562	32.1199	22.4591	9.55874	8.56897	4.72376	31.4423	26.6762	6.35926	37.0711	1.1487	25.9615	17.7657	15.0991	15.9725	5.28318	91.5374	7.48665	2.63072	175.263	100.358	60.1955	103.975	4.09535	60.3661
FZD5	1.88818	7.78046	3.54517	1.7411	8.15356	1.7411	12.5103	3.59443	3.47125	1.7826	3.0219	2.35216	1.24573	2.82523	1.43097	14.753	3.72792	7.63356	1.55185	7.47439	2.35216	15.0442	1.1487	11.916	2.49146	1.64375	1.1487	1.7826	1.82056	1.64375	6.69391	2.78652	1.58489	5.40384	1	6.40744	3.43754	5.57304	2.86194	1.58489	9.36411	1.55185	1	16.5682	6.09335	8.35955	7.78046	1.64375	6.91753
GATA2	3.17767	9.89877	5.44814	2.22064	11.793	2.78652	17.5023	3.11652	2.04767	4.64398	4.91902	4.61789	1.51572	4.16941	2.03617	19.249	8.35955	10.9538	1.88818	10.4142	4.8045	24.4076	1.43097	20.835	4.45964	1.93318	1.51572	1.43097	1.64375	2.04767	7.39063	4.39403	2.04767	7.54679	1.51572	8.64906	3.43754	4.64398	7.69328	2.16894	7.94976	1.58489	1.1487	11.3259	8.29196	9.52496	6.09335	2.35216	4.3597
USP9Y	1.7826	2.93016	1.7411	1.1487	3.43754	1.55185	3.24534	1.7826	1.51572	2.35216	2.82523	1.97435	2.16894	2.04767	1.7826	15.4186	8.04481	10.5806	1.7411	10.862	2.70192	19.6283	1.88818	23.3087	3.39346	1.31951	1.31951	1.64375	2.60517	1.37973	2.93016	4.09535	1.43097	2.85294	1	4.5144	1.64375	2.49146	3.0219	1.64375	5.72946	1.58489	1	8.65299	4.04282	6.04919	4.28225	2.09128	3.17767
S100B	2.45951	6.75955	4.28225	2.26793	9.25876	1.31951	16.1294	3.24534	2.60517	1.64375	1.93318	3.5652	1.88818	3.43754	1.88818	20.6586	11.0031	11.7545	2.09128	16.3357	3.43754	41.2142	2.49146	37.9203	2.09128	1.64375	1.58489	1	2.04767	1.82056	7.41395	2.04767	1.88818	9.50936	1.43097	15.5892	8.30881	7.10799	5.55551	1.51572	9.58376	1.31951	1	18.8494	8.08565	9.45243	13.421	2.70192	10.002
FAP	4.47769	10.3972	9.16545	6.34575	16.7182	3.68011	20.7856	6.51751	3.88058	1.97435	3.65019	2	1.64375	2.45951	2	16.8935	6.40174	10.1347	1.31951	5.35658	2.93016	17.4065	1.88818	13.9832	1.31951	1.7826	1.1487	2.63072	4.5216	6.14133	36.7108	5.02377	7.56336	52.4053	4.38433	78.3838	14.2258	25.2804	26.5617	2.26793	7.63073	7.45584	1.1487	12.4772	6.04919	6.81496	4.81645	5.37827	4.81645
TNFRSF25	2.11179	4.5216	6.94612	1.43097	9.33743	1.7826	15.0683	3.12913	3.5652	1.94729	3.62968	3.0219	1.71877	2.70192	1.51572	25.1723	11.0486	16.6119	2.33894	18.7902	2.78652	30.8959	2.86194	24.7052	2.33894	1.55185	1.1487	1.1487	1.55185	1.64375	4.91902	4.59927	2.63072	6.91753	1.1487	6.49068	3.67683	2.76632	4.19296	1.64375	6.93283	1.31951	1	13.8741	5.38685	7.60955	6.0438	2.35216	3.77635
EZH2	1.51572	4.07234	4.70676	2.35216	6.02206	2.40822	11.5461	3.34695	1.64375	2.49146	4.04282	3.80731	2.16894	1.51572	1.43097	19.233	6.17251	9.68419	2.04767	13.4735	2	17.1974	1.88818	20.2464	1.31951	1.31951	1	1.24573	1	1.1487	3.47125	1.64375	1.64375	5.53265	1.64375	4.72376	3.31445	5.19396	3.24534	1.55185	15.0368	1.31951	1	21.4638	13.4926	7.45972	11.1745	2.04767	10.6289
TRAF3	3.89806	6.85347	4.72376	2.16894	10.8412	2.45951	15.7451	2.75946	3.34695	1.97435	2.26793	4.04282	1.24573	2.75946	3.10369	28.7079	9.60853	16.3086	2.55085	16.0888	1.88818	21.8493	1.97435	19.9238	3.24534	1.24573	1.7411	1.7411	1.88818	3.03143	11.5087	3.2875	2.35216	13.7495	1.1487	15.9031	5.30457	7.32721	8.27838	1.7411	11.8534	1.51572	1.1487	24.8092	10.0725	10.6765	14.8895	2.78652	9.07527
ICOSLG	2.16894	5.88453	4.89138	2.16894	7.47439	1.24573	12.3619	2.33894	2.72407	1.64375	4.2582	3.88234	1.31951	1.24573	1.31951	14.098	9.77182	9.11916	1.43097	10.1713	2.04767	17.3507	1.7411	16.3071	2.51189	1.51572	1.1487	1.51572	1.7826	1.1487	3.98742	1.94729	1.7411	4.93935	1.1487	6.99942	3.98742	3.9487	2.70192	1.24573	6.09335	1	1.1487	11.3959	7.94616	7.31887	5.23187	2.60517	7.42964
SAMSN1	1.51572	4.21029	6.54389	1.7411	6.40744	3.10369	11.9094	3.43754	2.22064	1.51572	3.5652	2.82523	1.1487	1.64375	1.51572	12.8085	8.1072	7.76116	1.43097	6.75648	1.51572	18.3172	1.43097	12.0939	1.51572	1.64375	1.31951	1	1	1.31951	2.86194	1.64375	1.7826	6.04919	1	7.45584	2.04767	2.70192	2.86194	1.7826	5.1017	1	1.37973	11.111	8.84054	5.50156	5.22652	2.35216	5.61872
TLR3	2.82523	4.96725	3.75848	1.31951	8.29669	1.43097	11.6976	3.06389	3.51948	2.49146	4.18256	3.06389	1.55185	1.88818	1.37973	16.6093	8.80089	10.0159	1.31951	11.3549	1.64375	18.3743	1.82056	19.253	1.7411	1.24573	1.1487	1.1487	1.24573	1.64375	2.56947	2.03617	1.24573	6.98603	1	3.9487	2.45951	3.89806	3.47125	1.43097	8.38718	1.43097	1	9.86859	4.57305	4.09535	5.70588	2.2974	6.55433
CACNG4	4.18256	14.5702	10.4109	2.82523	20.1029	2.95418	22.9991	6.96406	3.17767	1.51572	2.82523	3.20087	2.35216	4.90355	2.16894	21.5671	12	12.8646	1.43097	14.3665	2.99256	21.8246	1.51572	20.6986	3.72792	1	1.58489	2.22064	2.99256	2.55085	13.477	3.68011	4.36467	20.6193	1.31951	24.5293	8.07805	8.53758	8.8702	1.7826	8.39029	2.04767	1	16.6412	8.16493	8.36471	8.71939	2.49146	7.73675
INHBB	2.70192	4.70432	3.43754	2.04767	5.96629	1.64375	10.8412	4.18256	3.36587	2.93016	3.72792	2.60517	1.1487	2.99256	1.31951	23.7607	11.5895	18.9422	4.07234	19.4721	3.20087	29.2163	3.08625	27.9411	2	3.10369	1.31951	1.64375	1.31951	1.1487	3.06389	3.72792	1.1487	4.47769	1.1487	5.75265	2.86194	3.95852	2.16894	1.88818	9.52836	1.31951	1.1487	11.8056	4.85593	8.9093	7.03896	1.43097	4.28225
HDAC10	2.70192	11.2841	10.1954	1.7826	19.244	2.70192	26.2016	10.1142	4.50133	2.75946	2.49146	3.15982	1.1487	3.51948	1.1487	17.6394	10.2087	8.39174	2.04767	12.0205	1.31951	15.8439	1.82056	14.938	1.82056	3.10369	1.1487	1.31951	1.51572	1.64375	9.15352	4.89138	1.51572	11.691	1	11.8461	5.00797	8.25784	8.16493	1.43097	9.9021	2	1	20.6637	11.1682	9.34531	10.2605	1.82056	9.09991
NR4A3	4.91902	12.2385	7.39906	6.9425	14.216	3.89806	16.9451	4.7617	7.16626	2.35216	5.21034	7.25936	1	2.49146	1.88818	13.6626	6.91753	10.0585	1.31951	8.33881	2.35216	17.2786	1.31951	24.8258	2.23685	1.31951	1	1	1.64375	1.1487	3.12913	2.04767	1.31951	6.0152	1.1487	6.17251	3.47125	3.16979	4.18256	1.64375	5.67382	1.43097	1	9.09991	4.16941	5.96629	5.50156	1.64375	3.72792
BMP2	2.70192	5.90835	4.70432	3.47125	7.25936	1.64375	15.7451	4.64398	1.97435	4.22357	5.07303	4.40789	1.7826	2.35216	1.64375	20.8663	9.21724	11.2415	1.88818	12.0708	1.7411	18.0377	1.43097	20.5792	2.70192	1.1487	1.31951	1.1487	1.24573	1.64375	4.66318	2.35216	1.31951	7.05647	1.37973	7.47439	2.82523	3.12913	1.82056	2.35216	11.0997	1.43097	1	18.9174	10.2351	9.752	8.9752	2.35216	6.31964
MAPK1	3.5652	16.3729	8.0234	4.02011	14.5302	3.34695	23.0244	7.50187	6.0037	3.72792	4.85593	4.45964	1.64375	3.98742	3.5652	20.5283	9.28453	14.206	1.88818	13.4947	1.97435	29.3511	3.01709	28.0995	3.0219	3.03143	1.31951	1.1487	2.35216	3.72792	14.377	4.3597	4.47214	19.775	1.31951	18.9119	10.8072	12.057	9.69563	2.26793	13.7916	2.14113	1	25.473	13.2923	10.4791	13.1203	3.24534	10.8412
YTHDF2	2.75946	9.75757	8.93741	1.58489	15.2689	2.86194	22.4042	7.57543	3.64113	3.46572	4.55461	6.57501	3.36587	4.12892	5.33454	27.4788	15.5555	18.7764	4.31736	23.1244	3.15982	37.4518	2.82523	34.3673	2.56947	3.67683	1.7826	1.7826	2.35216	2.70192	13.4423	5.57304	3.43754	19.9036	1.1487	21.1532	9.66075	9.09991	9.40863	1.64375	9.8503	2.40225	1.1487	22.8818	12.9405	12.44	9.31681	2.14113	6.31964
MAP2K2	6.73523	23.251	19.2227	8.05357	27.956	6.75955	41.0803	11.8363	9.65215	9.60853	8.76866	8.11906	4.61789	7.80907	6.69391	37.0356	19.9589	23.251	5.14352	28.0585	3.89806	52.4872	3.15378	40.0694	9.09991	4.36467	4.28225	3.98742	4.83635	5.98511	30.0826	10.6152	6.57094	34.5013	2	36.3547	17.4822	24.8653	15.156	2.63902	24.7428	5.37348	1.64375	45.5616	21.091	19.504	24.8592	5.37348	16.5979
LCOR	2.55085	5.07303	6.64293	1.64375	6.9425	2.49146	9.67709	2.55085	1.64375	1.51572	3.39346	3.98742	2.16894	1.88818	1.7411	17.3476	11.0475	9.49611	2.16894	13.1421	2.04767	22.7968	2.2974	21.88	3.24534	1.31951	1.1487	1.31951	1.51572	2.16894	5.42617	3.51948	1.43097	5.31061	1.24573	8.61248	5.14352	4.5216	4.28225	1.7411	9.18914	1.31951	1	11.9468	8.92723	8.21613	7.45972	2.49146	8.06022
HK1	1.94729	4.70432	6.2969	2	10.5176	3.97308	14.6083	3.80731	4.19296	2.16894	4.32425	3.86636	1.64375	3.03143	1.64375	35.5572	16.5718	22.7752	6.23303	36.543	5.47065	40.5127	3.34695	41.1021	1.7826	1.71877	1.31951	1.7826	1.43097	2.49146	5.47065	5.90835	1.51572	7.81337	2.16894	7.98195	3.72792	6.31964	4.22357	2.60517	8.6562	1.58489	1	17.1918	6.12777	5.25306	8.78322	4.3597	8.30881
RELN	2.63902	4.50133	5.57304	1.43097	8.63882	1.7411	9.94336	4.8045	1.88818	1.7826	3.9487	2.95155	1.7411	2.26793	1.24573	21.5623	12.1741	12.6128	2.91369	28.2296	3.43754	38.3037	2.66727	35.5241	1.37973	1.1487	1.1487	1.1487	1.55185	1.82056	4.44129	4.07597	1.43097	6.89219	1	4.53587	2.93016	4.78939	2.82523	1.82056	3.59443	2.04767	1	11.4833	4.09535	5.65047	6.59543	2.33894	5.72685
APOL6	2.86194	7.84425	4.19296	2.93016	7.99961	2.11179	14.3188	4.85593	2.26793	2.45951	1.7411	2.45951	1.7411	2.8854	1.51572	17.291	6.35534	9.54432	2.35216	22.0194	1.82056	23.2923	2.70192	22.7784	1.43097	1.1487	1.31951	1.1487	1.24573	2.70192	8.02407	6.60806	2.14113	12.9135	1	11.0031	4.78939	6.4579	4.58034	3.2875	8.13556	1.1487	1	14.5839	7.25936	7.80907	7.49909	1.58489	5.75265
TACSTD2	1.7411	5.65047	3.98742	2.23685	6.69391	1.43097	10.0347	3.24534	1.55185	3.10369	4.22734	6.2457	1.51572	2.04767	1.43097	17.7577	6.82273	8.02407	1.51572	9.60853	2.45951	15.3232	1.88818	16.4846	2.91369	1.51572	1.7826	1.1487	1.1487	1.31951	3.47125	3.31445	1.1487	4.2582	1	6.1531	2.70192	2.55085	3.36587	1.64375	8.08565	1.7826	1	13.0397	7.68928	7.52895	6.74879	2.49146	3.76447
CSF2	2.44949	6.48074	4.58258	1.73205	10.3923	1.41421	8.94427	3.4641	1.41421	2.44949	1	2.44949	1.41421	2.82843	1	15.8745	7.74597	12.9615	2.44949	9.94987	1.41421	20.347	1.41421	15.7162	1	1.41421	1	1	2	1.73205	3.87298	1.73205	2	5	1	7.48331	2	2.44949	3.87298	2	8.94427	1.73205	1	15.4919	6.32456	8.06226	8.06226	2.82843	7.48331
RAC3	3.4641	12.1484	10.4142	4.38433	19.9373	4.81645	27.7096	11.7201	5.95488	7.00341	7.63356	5.05846	2.87083	3.22371	3.72792	54.1753	23.9371	33.8599	6.80799	36.0499	7.68928	38.2469	3.7112	63.7392	5.75921	4.32425	4.55832	3.36274	7.64413	2.52185	13.9174	11.7226	3.65019	20.4174	1.69522	16.9853	11.1319	12.6785	6.12777	2.52185	12.6505	2.60517	1.31951	14.9329	8.45467	11.2547	13.4582	2.45951	10.5483
PML	3.62968	7.15988	5.03627	1.97435	8.88719	3.36587	13.5738	4.64398	3.22711	2.70192	3.76447	2.16894	1.43097	2.22064	2.09128	20.1192	6.89644	9.47685	2.40225	14.0853	2.55085	22.6429	2.18672	17.7672	2.75946	1.1487	1.31951	2.16894	1.51572	2.35216	7.32721	4.32425	2.09128	6.59543	1	10.8744	5.54666	6.34575	7.43239	3.98107	10.6091	1.64375	1.51572	15.9305	7.61462	4.78939	6.96406	4.28225	4.78939
NT5E	2.22064	9.66831	7.60328	2.49146	11.9468	4.32425	14.4554	6.03418	3.89806	1.88818	3.9487	2.75946	1	1.93318	1.64375	16.098	7.93004	8.62028	1.64375	9.14152	1.43097	17.3507	1.97435	18.0438	1.51572	1.24573	1.24573	1	1	1.51572	7.61462	3.72792	1.7411	4.47769	1	8.68029	2.95418	3.24534	2.82523	1.31951	8.40885	1.43097	1	18.6693	10.3734	11.7309	7.94616	3.10369	6.73523
NSD2	4.19296	10.1513	9.8875	3.24534	15.6956	2.95155	21.0791	7.45972	4.42732	3.27195	4.31736	3.10369	2.23685	4.8045	2.35216	35.3966	15.0339	15.6173	2.76632	22.6345	3.12913	38.3785	2.35216	33.8556	4.04282	1.64375	1	2.70192	4.04282	1.47577	11.106	7.73273	2	13.8298	1.58489	20.2921	9.75757	13.2318	7.30417	1.7411	11.8056	2.16894	1	23.3999	10.599	8.67535	13.6939	1.88818	7.76116
PARP9	6.20738	16.9619	11.8897	3.5037	24.151	3.9487	33.1319	7.36022	6.54389	4.96725	3.47125	4.04282	2.40225	5.82739	5.44814	45.1062	22.4122	19.2777	3.2875	29.1556	7.75232	67.772	3.79966	67.659	2.56947	1.1487	1.51572	3.10369	2.45951	3.72792	18.5289	9.40127	3.10369	25.5034	1.31951	28.2161	10.9635	21.1364	11.4662	1.31951	9.4178	4.58034	1.31951	14.4404	6.59479	8.68029	10.5283	3.57994	5.1017
P4HA2	12.6327	37.2292	27.9523	8.57262	62.2166	8.99588	74.658	20.2599	23	6.60385	15.084	10.4769	3.47603	5.51785	2.28943	19.122	13.092	13.1617	1.5874	15.4738	5.0133	34	1.81712	21.9392	10.1833	5.84804	1.91293	2.28943	4.16017	1.81712	10.385	6.6494	2.28943	21.6913	1.81712	16.5535	8.19321	13.9591	7.82974	4.4814	21.6016	3.47603	2.28943	40.7416	18.7369	19	14.9777	5.769	17
CREB3L4	2.04767	8.39029	5.82739	2.16894	9.03061	2.56947	10.66	3.24534	2.2974	2.14113	3.27717	2.04767	1.43097	2.14113	1	16.4362	8.45467	11.9988	1.51572	11.3745	1.7411	16.6311	1.7411	9.17451	1.43097	1.1487	1	1.31951	1	1.31951	5.82739	2	1.1487	6.40744	1.31951	6.81496	3.74332	4.68952	6.60806	1.43097	7.25936	1.1487	1	15.2976	8.39029	5.03627	7.59933	1.88818	5.16478
SMC1A	1.97435	9.01067	8.72933	1.43097	11.7022	2.29017	17.4822	4.96725	3.89806	3.4822	3.24534	3.76447	1.88818	2.60517	1.97435	21.9773	10.2521	11.4229	1.43097	14.4423	2.04767	20.0529	2.22064	20.9867	3.36587	2.70192	1.64375	1.64375	3.24534	2.82523	12.9405	7.25936	2.70192	16.077	1.24573	18.1399	7.24548	8.94292	8.6562	2.60517	13.4227	2.60517	1.1487	31.0955	16.5337	10.7132	16.6072	3.24534	8.90686
CD244	2.35216	4.56387	3.06389	2.4258	9.36411	1.58489	10.2605	4.28225	1.24573	1.88818	3.05015	2.60517	2.16894	1.88818	2.16894	13.9738	7.45584	8.27838	1.51572	8.95539	1.64375	18.1202	1.31951	15.9106	1.51572	1.7411	1.1487	1.31951	1.31951	1.1487	5.69679	3.43754	1	4.58034	1.1487	5.51892	2.99256	4.70432	2.99256	1.64375	9.728	1.64375	1.1487	14.569	6.11853	7.2268	9.3034	1.43097	5.25306
PCK1	2.99256	5.07303	3.9487	2.22064	8.23187	2.70192	11.4118	4.33789	1.97435	1.64375	2.26793	2.70192	1.51572	2.86194	1.43097	16.1218	9.16885	11.5053	1.88818	12.4772	2.09128	21.4024	1.64375	17.4929	2.82523	1.1487	1.1487	1.43097	2.55085	1.1487	3.20087	2.26793	1.1487	6.55433	1	9.7156	3.84464	5.00797	2.60517	1.88818	8.76042	1.1487	1	14.5461	9.58376	7.6651	7.43239	4.54715	10.3505
NF1	3.12913	11.1504	13.1785	4.28225	22.521	3.84464	24.8832	6.50147	5.00797	4.13919	4.2582	3.31445	2.60517	4.85161	5.25306	32.9929	14.8467	20.6253	3.76447	18.9186	4.98292	35.5286	2.22064	41.8196	4.95934	1.7826	2.04767	2.2974	3.5652	2.23685	18.6952	6.04919	3.67683	19.4371	1.82056	31.7558	9.46671	10.2819	10.72	2.55085	13.567	3.24534	1.1487	27.8004	14.2738	8.64849	16.5027	3.17767	7.09288
IL10RA	2.26793	4.5216	3.20087	3.43754	9.48576	2.55085	9.69237	2.86194	1.64375	2.09128	3.43754	2.23685	1	2.86194	2.04767	12.9135	8.83582	5.7411	2.04767	9.10922	1.88818	17.3802	1.69522	16.9335	1.64375	1.51572	1.64375	1.1487	2.09128	3.24534	8.85522	3.98742	2.2974	9.73335	1.43097	14.4796	6.47027	5.40665	2.66727	2.35216	5.82739	1.43097	1.1487	11.2497	5.86336	7.45584	6.25827	2.16894	3.65019
RPLP0	4	9	10	1	5	4	24	4	2	6	2	3	2	6	4	21	8	7	4	15	6	20	1	21	3	1	1	1	2	1	7	3	1	4	1	12	3	4	4	2	16	1	1	21	11	9	8	2	13
ARNT	3.43754	11.6437	9.97556	3.06389	16.4414	2.78652	23.7316	4.47769	6.08111	3.67683	4.28225	3.76447	1.55185	5.26143	3.27717	29.1431	14.1013	16.3276	2.55085	16.7014	3.72792	31.015	1.7826	30.4606	2.49146	3.9487	2.16894	2.70192	1.71877	2.4258	12.2818	3.86636	3.11652	16.5581	1.1487	19.7561	10.6355	11.6845	9.03061	1.7411	12.7173	2.16894	1	24.7172	7.36022	11.3476	13.567	3.5652	9.97556
SOCS1	2.08008	14.5464	5.79889	1.81712	11.85	4.93242	18.2195	2.62074	3.47603	2.62074	3	3.63424	1.81712	3.55689	1.44225	14.7238	8.04145	12.3245	2.62074	10.6266	1.25992	24.1244	2	16.6791	1	1	1.25992	1.25992	1	1.5874	3.10723	2.28943	1.25992	5.09164	1	6.21447	4.30887	1.5874	3.10723	1.44225	5.0133	2.62074	1	12.9743	4.93242	8.27677	10.0033	1.44225	4
RRM2	2.86194	6.67286	7.03896	3.05015	11.3133	2.16894	14.7131	2.93016	2.04767	1.64375	4.12892	3.5652	1.1487	3.0219	2.26793	23.3371	12.4772	11.7838	2.35216	11.3896	2.53652	26.0769	1.24573	20.3126	1.7826	1.51572	1.1487	1.55185	1.1487	1.55185	5.05479	3.20087	1.1487	7.31887	1.1487	7.50187	3.95852	4.89138	4.62316	1.7411	14.0485	2	1	22.5758	13.9205	10.1262	16.1284	2.53652	5.90835
LRP1	7.30417	6.6601	7.17443	10.3705	12.7429	10.3088	18.0162	2.35216	2.81256	3.0219	4.16941	2.91369	1.51572	2.99256	2.40225	17.1716	8.94292	10.485	2.49146	9.34184	4.04282	19.8468	2.49146	14.4152	2.95418	3.05015	2.55085	1.43097	1.7411	4.75468	12.3952	3.62968	5.1017	8.97767	2.4258	12.7574	8.13556	8.23187	4.58034	9.62536	38.2357	3.9487	2.04767	65.8335	40.1882	21.8865	36.9329	12.8149	21.5255
KLF4	1.1487	5.50156	4.85161	1.7826	5.78516	2.35216	12.1731	2.16894	3.89459	2.51189	4.68205	5.16478	1.1487	2.51189	1.31951	14.4341	7.97899	14.0141	1.64375	7.15988	1.43097	18.4657	2	12.3757	3.36587	2.04767	1.1487	1.1487	1.31951	1.58489	3.43754	2.82523	1.51572	5.07303	1.7411	7.16626	3.2875	3.36587	4.82865	1.55185	6.04919	1.88818	1	15.7824	3.17767	8.06022	4.9984	1.82056	6.51751
SIGIRR	1.69522	5.38685	6.63614	2.55085	11.7795	2.14113	14.662	5.22652	3.84464	4.53587	4.19296	2.60517	1.24573	4.37345	2.04767	22.9786	11.4472	13.2474	2.70192	17.0243	2.82523	18.9408	1.93318	20.7866	2.99256	2.70192	2.35216	2	3.2875	1.97435	11.5798	4.58034	2.91369	13.5352	1.1487	17.322	5.52494	6.02206	6.6156	3.24534	19.6349	1.64375	1.1487	28.1387	13.3518	13.3321	15.9275	2.4258	11.0933
LGALS9	3.4641	5	7.93725	2.44949	11.8322	1	6.48074	6.7082	2	4.47214	2.82843	2.82843	2	2.64575	2.23607	25.4558	13.4164	14	2.64575	11.4018	3	22.9129	3	23.2379	2	3	2	1.73205	2.44949	1.41421	5.74456	2.82843	2.82843	4.58258	1	3.74166	4.47214	9.48683	5.65685	3.4641	10.583	2	1.41421	15.4919	8.12404	11.225	13.0384	5	6
TNFSF8	3.72792	8.27531	4.34014	2.04767	12.3062	2.09128	15.481	4.07234	1.55185	1.43097	3.24534	2.75946	1.43097	1.31951	1.7411	20.5653	6.33957	9.69237	1.1487	13.172	1.7826	21.3084	1.43097	16.9374	2.93016	1.58489	1.43097	1.1487	1.1487	2.26793	3.72792	2.49146	1.31951	7.18886	1.1487	7.73273	2.82523	7.34791	3.47125	1.24573	8.34871	1.31951	1.1487	14.5893	4.74288	5.51892	6.31964	2.91369	5.578
PDK1	2.63902	5.50156	4.24964	1.43097	10.1381	1.71877	14.002	4.41633	3.20087	2.26793	3.80731	2.14113	1.24573	2.93016	2.04767	14.8824	6.75955	9.11247	1.43097	9.50583	1.7826	14.6754	1.7826	12.246	2.04767	1.64375	1.24573	1.43097	1.51572	2.04767	6.87509	2.26793	1.43097	8.35726	1.1487	11.691	3.72792	5.50156	5.46169	1.55185	7.13736	1.31951	1	17.6456	7.32721	5.00797	7.45972	1.24573	4.28225
IL18R1	2.82523	6.81496	5.61872	2.16894	14.2939	1.58489	15.4762	5.30457	2.04767	1.7411	3.97308	3.24534	1.51572	2.49146	2	18.0337	7.10799	11.0486	2	11.2282	2.70192	19.5578	2.26793	14.9766	1.1487	1.31951	1.1487	1.24573	1	2	5.44814	2.16894	1.7411	6.17801	1	7.50187	3.24534	3.27717	2.04767	1.64375	7.15255	1.24573	1	13.0513	4.74288	8.39029	5.84188	2.93016	5.26143
GIMAP4	2.14113	7.18886	5.35658	4.70432	7.51696	3.72792	8.71939	4.38433	2.2974	1	2.55085	2.82523	1.43097	2.70192	1.88818	13.567	7.98195	10.8133	2.75946	15.5102	2.70192	18.8673	1.43097	13.2723	1.1487	1.51572	1.1487	1.31951	2.40822	4.74288	6.66983	3.72792	2.35216	6	1.24573	7.50187	2.4258	6.37871	3.12913	1.1487	5.44814	2.16894	1	10.9144	5.72685	6.12777	4.89138	2.70192	5.75265
NKG7	2	4.83416	3.66361	2.35216	8.21534	1.64375	10.2456	2.60517	4.07234	2.45951	3.64113	2.04767	1.24573	2.99256	1.88818	24.6538	10.9234	11.6548	2.93016	9.94336	2.49146	24.6972	1.24573	15.4559	1.88818	1.51572	1	1	1	1.24573	3.43754	2.60517	1.1487	5.51892	1	8.19029	2.93016	5.33454	2.93016	1.24573	6.0438	1	1.1487	9.6329	5.47065	6.17801	6.02206	2.04767	2.99256
MS4A2	1.51572	4.07234	2.70192	1.94729	3.20087	2.99256	7.39906	2.49146	1.37973	1.64375	2.22064	3.43754	1.43097	2.40225	1.7826	13.9281	7.98195	7.02916	1.64375	9.58923	2.04767	15.0613	1.51572	12.7767	2.68674	1.1487	1.24573	1	1.31951	1.43097	3.86636	2.68674	1.43097	6.68642	1.31951	5.42617	3.17767	2.68674	3.39044	1.7411	4.44129	2.2974	1	11.566	5.07303	7.6651	6.88259	1.82056	5.7411
MAP2K6	2.49146	7.4224	5.70588	2.60517	8.99753	2.95418	15.8995	2.99256	1.88818	2.22064	3.98742	2.60517	2.16894	2.22064	2.35216	18.6442	10.7737	9.74757	1	10.0688	1.64375	18.182	1.31951	12.7926	2.16894	1.51572	1.51572	1.88818	1.1487	2.16894	9.50583	4.33789	1.51572	13.0217	1.24573	10.3916	8.95539	10.6927	6.02206	1.88818	19.862	1.51572	1.31951	35.2138	16.4911	14.3922	20.4162	2.56947	13.7916
TNFRSF13C	1.73205	3.4641	5.65685	1	6	2.23607	15.4919	3	1.73205	4	1.73205	1.41421	1.41421	1.73205	1.73205	21.9089	12.49	9.53939	1	5.2915	1.41421	22.2261	2	20.9045	1.41421	3	1	1.41421	1	1.41421	2.82843	2	1	3.87298	1	4.89898	3.4641	3.4641	3.87298	2	7.07107	1.73205	1	10.0995	9.48683	6	6.48074	2.82843	4.89898
PDCD1	3.10369	7.63356	5.03627	2.70192	10.8072	2.86194	13.1155	2.4258	2.22064	3.68011	2.93016	5.6327	1	2.16894	1.51572	21.9931	11.5703	9.92067	3.10369	10.8682	3.12913	23.4534	2	21.12	3.72792	1.94729	1.1487	1.1487	1.31951	1	5.47065	2.70192	1.7411	8.42058	1.24573	8.97767	3.47125	5.40384	4.8045	2.04767	5.88186	1.1487	1	14.8163	5.70588	7.08242	4.47769	2.16894	4.16941
FANCC	3.86636	8.97027	7.43239	2	15.6567	1.58489	14.4764	4.04282	2.45951	2.55085	3.84464	3.59443	1.1487	1.64375	1.7411	19.0608	8.08565	9.11734	1.51572	10.4945	1.55185	12.7173	1.51572	20.4203	1.88818	1.24573	1.1487	1.1487	1.31951	1.7411	5.34634	2.16894	1.1487	7.78526	1	8.49929	4.38433	3.4461	3.10369	1.64375	5.90835	1.7826	1.1487	9.68419	6.38161	5.32562	6.21343	2.70192	4.19296
ENG	14.4731	10.1892	8.08265	16.1196	17.3839	12.5067	24.7361	3.79196	5.47689	4.28225	5.30457	4.37345	2.2974	3	2.99256	20.6538	10.5981	14.6083	2.04767	9.59936	4.64398	26.2989	2.86194	17.6456	3.59443	1.82056	2.70192	2.70192	2.04767	14.5638	18.3172	3.59443	6.6963	14.1216	10.1096	26.0112	10.287	16.0103	8.68029	3.75848	13.7192	3.34695	1.1487	21.2519	9.0432	8.48961	9.5304	6.67286	8.83267
PTPN11	4.56387	21.2	17.5297	5.26612	32.617	5.90835	41.5649	12.5938	10.453	8.41197	13	9.67271	6.69391	10.6468	8.83267	67.4352	29.184	37.6928	6.89219	38.0464	7.73273	72.0185	6.59543	66.8669	7.13412	2.33894	2.86194	2.16894	5.96629	4.54715	24.7667	9.52516	5.74753	36.0409	2.70192	40.4114	20.7772	22.4346	15.1395	3.86636	29.1495	3.24534	2	46.7824	30.1119	17.0394	28.0737	3.24534	18.7664
TMUB2	2.4258	7.33054	7.01683	3.0219	12.9712	1.88818	18.3666	6.31964	6.09682	2.04767	3.43754	2.70192	2.35216	3.5652	4.47769	22.4103	6.89219	15.3641	2.49146	13.333	1.88818	26.5764	1.1487	23.1225	2.4258	2.14113	1.43097	1.88818	1.97435	1.43097	7.68928	3.34695	1.88818	12.8463	1.31951	13.7916	6.55433	9.0432	6.18786	1.1487	8.91016	1.31951	1	16.7887	8.5999	9.28797	8.50687	1.55185	8.85522
MAP4K2	1.64375	7.47899	3.80731	2.04767	6.73523	2.40225	10.1096	2.33894	1.64375	2.56947	3.10369	1.7411	1.64375	2.04767	1.31951	16.828	9.86764	13.3113	1.31951	8.08565	3.10369	18.6569	1.88818	15.4351	1.88818	1.88818	1.31951	1.7411	2.11179	1.43097	9.67887	2.82523	2.2974	7.9686	1.1487	10.3879	5.95488	8.08265	6.00984	1.7411	4.85161	1.7411	1.1487	13.0029	7.45584	6.23859	7.47439	2.04767	6.9425
SNAI1	2.75946	5.79795	2.86194	2.60517	12.1819	2.4258	10.0601	3.31445	1.7826	2.82523	3.89806	4.98292	2.16894	3.9487	1.64375	17.6087	10.6651	8.97914	2.70192	7.46649	2.91369	17.9347	1.93318	14.9786	1.58489	1.31951	1.51572	1.1487	1.43097	2.22064	4.61789	2.49146	1.24573	8.57386	1	7.95935	4.70432	5.68535	5.25306	2.26793	6.37871	1	1	11.7201	10.0688	6.78692	8.76866	2.11179	7.65726
COX6A1	23.9185	71.1438	70.5467	19.1458	91.0943	17.0583	124.281	40.4822	29.931	29.5852	34.1332	29.6495	16.4763	23.4501	17.8553	82.3391	34.2982	55.232	12.543	98.056	19.8723	147.692	12.6181	119.841	29.6954	17.013	10.2154	10.5695	12.0078	16.6769	75.351	24.5608	14.637	106.843	8.77903	119.9	46.524	58.4662	48.2983	8.1072	87.21	14.757	4.35588	164.562	106.975	50.9311	125.409	9.81545	51.4771
BIRC3	2.76632	4.33789	4.91902	1.64375	3.5652	1.51572	10.4731	3.72792	1.88818	2.2974	5.21034	5.57304	1.1487	2.26793	2	17.2406	12.6217	9.3034	1.64375	14.715	2.2974	19.5887	1.51572	20.2444	1.64375	1.24573	1.51572	1	1.43097	1.88818	5.48177	5.33454	1.88818	5.72685	1	13.8767	3.77635	4.07597	2.55085	2.04767	6.96023	1.24573	1	11.811	6.09335	7.78046	6.53075	2.82523	6.75955
ULBP2	2	3	6	6	13	1	15	8	1	3	5	7	1	1	3	19	11	7	1	10	4	26	1	17	4	2	1	1	1	1	4	2	1	4	1	7	6	6	4	1	5	1	1	17	8	9	9	1	6
ACTA2	14.6601	7.36022	4.67789	14.9787	11.2021	18.6207	14.6	5.43101	3.76447	3.39346	5.57304	4.44129	1.58489	3.51948	2.49146	22.7183	12.492	15.958	12.3062	14.9658	15.2149	28.2355	15.794	26.1944	3.98107	1.1487	1.64375	1.64375	1.7411	5.50156	7.25936	4.41633	3.20087	10.1954	8.95539	13.7394	4.83635	7.06805	5.75921	13.2495	14.9194	1.31951	5.57304	21.6423	10.0725	7.10799	10.9635	36.7155	8.38593
FPR1	1.43097	4.28225	5.12278	1.88818	8.21534	1.7826	10.9635	3.17767	1.1487	1.93318	2.26793	2.2974	1.1487	3.12913	1.88818	18.055	7.45972	10.2154	2.04767	8.61419	1.93318	17.7172	1.97435	16.902	2	2	1.55185	1.24573	1.1487	1.88818	2.82523	1.64375	1.64375	4.28225	1	4.38433	3.84464	3.20087	4.47769	2.04767	7.63356	1.43097	1	11.7324	4.53587	4.5216	7.20675	2.70192	5.67382
ITGA9	4.04282	4.47769	3.72792	3.95852	9.61948	3.72792	12.4979	2.99256	1.82056	1.88818	3.39346	2.82523	1.7826	2.99256	1.1487	12.2351	7.23324	8.29669	2	9.36411	1.64375	12.7746	2.04767	11.0486	2.22064	1.43097	1	1	1.64375	1.58489	5.42617	2.49146	1.24573	5.30457	1.1487	7.39063	3.47125	5.578	4.44129	1.31951	7.45972	1.64375	1	15.2925	8.29669	6.35865	6.49068	3.64113	7.41395
P4HA1	3.67683	14.4731	11.8731	3.4822	12.3062	3.10369	20.4273	6.10029	4.78939	3.47125	3.49971	5.1017	1.88818	3.43754	2.93016	32.3594	13.8657	25.7368	2.35216	19.038	5.70588	42.7794	2.85294	38.9615	3.51948	2.2974	2.16894	1.64375	1.24573	2.70192	10.2087	4.96725	2.49146	9.46671	1.7411	13.5632	7.87257	8.33881	9.28797	3.24534	10.0381	3.10369	1.43097	23.9067	11.2249	7.52895	14.6687	5.47065	9.93516
PPARGC1B	2.35216	6.85347	4.95934	1.7411	9.16885	1.64375	12.462	2.72407	1.51572	2.04767	2.09128	1.88818	1.1487	2.16894	1.51572	20.4034	10.0725	9.23579	1.88818	12.693	2.93016	26.0271	2.70192	21.6954	1.7411	1.43097	1.1487	1.88818	1.64375	1.51572	3.62968	2.55085	1.24573	4.31736	1	8.60297	2.86194	3.06389	4.45964	2	8.38593	1.43097	1	13.684	4.55461	7.59933	8.13556	1.51572	3.5652
MEF2C	3	4	3	2	7	2	5	2	1	3	3	2	1	2	1	13	1	7	1	6	2	15	1	13	4	2	1	3	1	3	1	1	1	6	1	4	3	2	3	1	5	1	1	12	8	13	2	4	8
CD14	4.93935	6.35534	4.74288	4.22734	11.7795	2.35216	15.9163	2.93016	3.67683	2.26793	2.66727	3.08625	1.64375	2.49146	2.09128	16.3343	7.72106	8.3911	1.43097	10.3413	1.31951	15.4969	1.43097	17.4929	1.7826	1.7411	1.1487	1.1487	1.1487	3.9487	8.50687	2.63072	2.82523	10.0326	1.88818	10.2727	3.36587	5.07303	4.12892	2.86194	8.75644	1.31951	1.1487	9.36598	6.82273	6.38161	5.78516	4.64398	7.23324
BLNK	1.71877	3.51948	2	1.51572	5.2233	1.31951	8.74108	2.60517	1.64375	1.97435	4.53587	2.35216	1.1487	1.64375	1.31951	13.6652	6.04919	6.9425	1.88818	8.93741	1.88818	11.8229	1.31951	8.2537	4.09535	2.70192	1.64375	1.24573	2.22064	1.24573	2.99256	2.16894	1.31951	3.72792	1	7.94616	1.7411	3.12913	2.2974	1.51572	5.78301	1.7826	1	10.3841	4.22357	5.90835	5.82739	3.24534	5.82739
CACNA2D1	3.10369	9.54432	7.85751	4.78176	15.2796	6.21061	18.6646	3.67683	3.98742	3.36587	3.43754	4.12892	4.64398	6.78692	5.50156	36.4616	17.7113	22.5834	9.27503	77.1865	2.78652	36.2161	4.09535	44.0922	2.99256	1.64375	1.24573	3.0219	3.59443	3.84464	23.8548	10.3677	2.60517	23.3691	1.51572	26.2679	17.4388	14.7221	12.0834	1.82056	8.80489	1.51572	1.31951	15.5294	7.10799	9.84877	8.45467	1.88818	8.22978
CCR7	2.49146	3.86636	4.82865	2.09128	7.01683	1.7826	10.6868	2.93016	2	1.55185	1.88818	2.70192	1.55185	1.97435	1.7826	20.3267	7.6651	8.68423	1.24573	9.16069	2.99256	15.2204	1.24573	13.5221	3.77635	1.1487	1.1487	1	1	1	3.9487	2.70192	1.24573	4.24964	1.24573	4.47769	1.64375	2.82523	2.35216	1.31951	6.31964	1.88818	1	8.2537	7.25936	6.92067	5.14352	1.31951	5.42617
GLS	13.0755	55.1903	51.6718	8.49929	93.3218	14.5397	110.2	34.6337	28.436	5.75265	6.69988	6.85347	2.14113	4.32425	4.5144	20.9041	8.86917	15.6995	2.16894	12.5839	2.26793	21.2951	1.51572	16.3055	4.33789	2.68674	1.51572	5.5668	11.2694	10.741	54.4007	12.3585	13.2673	90.0066	4.08247	118.003	22.424	46.1357	36.7363	2.35216	11.2085	14.7566	1.31951	20.8103	10.571	9.84877	11.3068	2.56947	9.18408
GNA11	4.91902	14.0113	12.1976	2.63072	18.9279	5.15632	20.3015	6.90965	6.12777	2.35216	4.58034	2.26793	4.93935	6.9035	2.63902	27.6414	13.2501	14.7221	3.10369	19.842	5.65341	33.8464	1.55185	25.6998	4.90355	1.51572	1.93318	2.49146	2.95418	3.08625	20.3889	6.32527	3.9487	29.2167	1.90365	27.4347	14.7283	19.6142	12.8522	2.70192	11.9212	3.24534	1.51572	21.4311	11.4589	10.8749	10.485	4.09535	10.7187
MAF	3.43754	8.29196	4.24964	4.47371	13.1712	3.3227	16.8441	3.11652	3.0219	3.43754	2.40225	2.93016	1.31951	2.82523	2.56947	15.2577	5.60744	8.20239	1.31951	10.3354	3.51948	11.9702	1.88818	15.6612	1.7411	1.7826	1.1487	1.1487	1.51572	2.04767	4.85593	2.26793	1	7.41395	1.51572	11.5132	6.85093	7.26583	3.70909	2.63072	8.76866	1.51572	1.43097	14.2664	6.99942	5.26143	5.98511	3.39044	7.52895
IFNA7	2.78316	15.0997	12.1231	2.91295	12.8517	3.93598	20.4939	7.27946	4.9243	3.4641	2.91295	4.24264	1.49535	3.36359	4	43.2551	17.6022	20.2944	2.9907	22.8412	4	40.2443	2.11474	36.7872	1.56508	1.56508	1.18921	1.41421	1.56508	1.41421	5.3183	7.91012	1.31607	10.0595	1.18921	7.08517	3.93598	6.47246	5.63463	1.56508	8.41107	2.27951	1.18921	13.0777	7.01381	7.50233	7.74597	2	6.53516
ERG	2.95155	5.86031	6.31964	2.93016	6.98536	2.86194	12.3732	2.49146	2.60517	2.68674	1.43097	3.10369	2.16894	2.16894	1.1487	14.4152	8.59111	12.1622	1.7826	9.46133	2.04767	18.1868	1.64375	15.8799	1.82056	1.1487	1	1.1487	1	2.40225	2.93016	2.40225	1.7826	6.49068	1.64375	5.70588	2.75946	3.43754	3.37824	1.82056	8.97209	1.51572	1	14.6299	8.48961	7.25936	6.6156	2.23685	7.03896
RET	2.91369	8.88719	5.26612	3.12913	9.54866	1.43097	15.9027	3.27717	2.91369	3.24534	3.39346	3.91863	2.16894	3.22711	1.55185	41.0305	15.8693	21.2798	3.12913	24.5569	6.42162	52.7619	3.51948	52.7036	1.82056	1.7411	1.51572	1.43097	2.09128	2.35216	4.67789	3.0219	1.7411	6.25827	1.31951	8.92723	2.65531	4.19296	3.36587	1.37973	6.78692	2.35216	1	15.3464	7.33054	7.87257	8.85464	2	5.85147
SLC2A1	2.60517	4.78023	5.01368	2.40225	8.6562	2.8854	14.3563	4.64398	1.7826	2.86194	3.06389	3.86636	1.64375	3.0219	2.66727	17.8686	10.2664	10.0159	1.7826	14.1325	5.30457	24.0994	2.2974	18.6624	2.40225	1.31951	1	1.24573	1.31951	1.93318	4.54715	4.85593	1.71877	8.15193	1.43097	7.17443	2.60517	5.13894	5.12278	1.88818	9.57878	1.88818	1.31951	18.3911	9.24106	6.69391	10.9573	2.2974	6.04919
PTPN5	1.1487	5.06334	3.31445	1.51572	5.14352	2.37144	10.1776	2.09128	1.31951	3.20087	3.17767	2.70192	1.43097	2.35216	1.31951	18.3172	7.94976	12.2936	2.29017	11.0997	1.7411	20.0219	1.31951	16.8762	4.85161	1	2.16894	1.31951	2.35216	1.88818	5.61872	2.86194	2	6.37871	1	7.06805	2.99256	5.14352	3.5652	1.88818	6.38161	1.1487	1	10.8781	5.7771	7.80907	5.50156	2.04767	4.11227
ETV1	3.51948	9.4699	12.1484	4.04282	16.4534	4.61789	26.874	6.75264	4.32425	1.7826	3.10369	2.23685	1.93318	2.99256	2.35216	18.8163	11.2374	13.9667	1.43097	11.8848	2	18.3606	1.1487	23.8548	2.16894	1	1	2.04767	1.97435	2.26793	11.0516	3.72792	2.16894	15.5294	1.1487	14.3495	5.37348	8.07439	8.9752	1.64375	5.66297	2.04767	1.24573	18.6318	8.75644	8.96516	7.05454	2.82523	6.94869
CRLF2	2.22064	5.75265	4.09535	1.88818	4.81645	1.1487	9.82434	3.24534	2.35216	2.35216	2.60517	3.64113	1.1487	3.12913	1.31951	22.639	8.58581	9.18914	2.55085	11.336	1.31951	20.8423	2.04767	22.9103	1.31951	1.43097	1.7826	1.31951	1.1487	1.51572	5.19396	2.04767	1.1487	6.69391	1	6.94869	2.95155	3.86636	2.99256	1.7411	3.51948	1.51572	1.1487	13.0217	5.54666	8.27531	6.51084	1.51572	3.64113
HSPA6	5	7.26848	3.97906	2.8845	16.619	1.44225	16.7412	6.54213	3.91487	2.75892	3.53035	6.24025	2.28943	2.46621	5.51785	29.8466	12.4933	11.8949	2	15.2835	6	35.1924	2.71442	28.9647	2	4.16017	1.44225	2	1	3.30193	6.3496	1.25992	2	10.5373	1	11	6	6.78242	3.82586	3.41995	6.60385	1.25992	1	8.24257	4.93242	5	3.82586	1.81712	5.64622
COL2A1	1.37973	5.03627	3.68011	1	7.91705	1.37973	9.83325	2.49146	2.11179	2.63902	2.56947	3.72792	1.24573	2.16894	1.64375	19.0886	13.1373	9.05823	2.23685	12.6785	1.7411	19.1577	1.64375	19.3696	2.04767	1.31951	2.09128	1.24573	1.1487	1.51572	4.47769	3.16979	1	3.89806	1	7.03896	3.34695	2.78652	1.71877	1.7411	7.13412	1.31951	1.1487	14.4135	6.40744	7.25936	8.5999	1.82056	5.96629
GADD45G	14.3021	41.0164	10.6355	6.23859	57.3467	6.93145	68.1378	8.83267	7.13412	2.68674	3.24534	3.47125	2.53652	4.09535	3.24534	15.4116	11.4833	12.4507	3.5652	23.5531	3.51948	26.6935	3.34695	43.4353	5.578	3.5652	2.99256	2.16894	1.51572	2.55085	12.356	7.06805	2.82523	17.9574	1.43097	21.3805	12.0189	8.91016	8.61738	1.82056	6.71056	3.9487	1	12.0103	5.37827	8.27838	6.99942	2.16894	5.98511
SLC7A5	1.93318	6.60806	3.24534	1.88818	7.87257	2.93016	12.9751	2.63902	2.35216	2.16894	3.43754	2.49146	1.7411	4.74288	1.55185	19.2852	11.2517	11.4751	2.93016	15.5432	1.64375	23.1509	1.64375	18.0723	2.86194	1.51572	1.1487	1.58489	1.7411	1.31951	10.0159	2.62653	2.63902	13.8922	1	12.9495	7.33054	7.73675	8.73387	1.51572	8.64849	1.51572	1.64375	13.907	5.44814	6.49068	6.89219	1.51572	4.95934
NSD3	3.2875	11.0108	10.4003	2.93016	16.251	3.86636	26.3692	5.13319	4.98292	3.9487	3.24534	4.12892	3.16979	4.91902	4.04282	35.0452	14.7897	15.9643	2.63902	18.7079	4.47371	36.8653	2.82523	35.8816	3.9487	1.88818	1.1487	2.22064	1.64375	2.16894	15.5832	9.36598	2.2974	15.7122	1.43097	20.1577	7.82706	13.9342	7.87257	1.69522	15.6179	3.0219	1.1487	27.3249	14.9406	12.9864	14.8848	2.82523	11.9004
LEFTY2	2.04767	5.90835	3.98742	2.2974	8.45467	2.75946	11.1242	2.70192	1.88818	2.26793	2.70192	4.95934	1.43097	1.97435	1.31951	17.0514	6.67286	10.6843	1.7411	8.51943	2.35216	20.9322	2.35216	14.1393	1.88818	1.1487	1	1	1.64375	1.24573	3.43754	1.97435	1.31951	5.90835	1	8.22454	2.68674	2.35216	2.49146	1.24573	4.96725	1.31951	1	14.3563	6.87509	7.68928	7.41818	1.88818	4.58034
CYLD	3.80731	12.8831	11.9717	3.43754	18.6351	2.78652	20.7081	7.73675	4.91902	4.04282	3.08625	3.98742	2.45951	5.43101	4.64398	25.8299	11.3133	16.3801	2.93016	17.9491	3.72792	33.7435	2.45951	33.5078	4.09535	1.7411	2.16894	2	4.68205	4.18256	16.0291	5.6327	4	16.3757	1.31951	19.0169	14.1215	9.77358	8.34179	1.43097	7.20675	2.04767	1	16.9784	10.0064	6.31964	8.4757	1.7826	7.7716
ERBB2	2.35216	5.84548	5.93953	3.51948	7.71316	3.17767	15.5696	3.36587	2.70192	4.01242	5.01368	3.31445	1.43097	1.7826	1.24573	14.8648	10.1945	9.01067	1.88818	16.1223	2.70192	22.7222	2	20.4767	3.5652	1.7411	1.43097	1	1.31951	1.1487	5.18569	1.97435	1.55185	7.73675	1	5.89649	3.80731	3.98742	3.5652	2.56947	10.4898	1.43097	1	14.7571	6.51751	7.68928	5.90835	2.86194	6.23859
FOXA1	1.55185	2.78652	2.82523	1.64375	6.1085	1.7411	8.41197	2.99256	1.64375	1.64375	1.7411	2.40225	1.51572	1.51572	1.64375	17.7962	9.0432	14.2682	1.7826	11.8723	1.55185	21.3215	2.16894	17.9962	2.35216	1.1487	1.1487	1.31951	1.31951	1.1487	5.14352	3.03143	1.37973	3.9487	1.1487	4.19296	2.14113	5.00797	2.95418	1.88818	12.217	1.31951	1.1487	28.111	10.0159	12.8613	11.336	2.70192	11.8636
PRKAA2	2.14113	7.59933	5.57304	1.82056	10.4675	2.35216	13.0204	2.49146	4.44129	1.82056	3.5652	3.72792	1.31951	2.35216	1.64375	20.8755	9.95968	12.543	2.16894	15.8359	3.27717	21.3683	1.7826	26.4777	2.45951	1.55185	1.43097	1.1487	1.88818	2.26793	6.66983	3.39346	1.43097	8.39029	1.1487	13.6939	4.85593	4.64398	3.67683	1.64375	9.56419	2.60517	1	17.4642	6.55433	4.73336	7.73675	1.7411	6.31964
NTRK2	1.31951	5.6327	5.98511	1.31951	9.40127	1.51572	14.9548	3.24534	2.78652	2.49146	3.15982	1.64375	1.64375	1.88818	2.04767	15.8403	9.24106	6.94612	2.09128	9.09991	2.93016	19.2318	2.16894	13.9051	2.16894	1.1487	1.1487	1.1487	1	1.37973	4.44129	2.55085	1.71877	6.49406	1	5.90835	1.88818	4.09535	3.80731	1.64375	7.16626	2.16894	1.31951	11.9765	7.55233	7.43239	4.44129	3.24534	6.6454
IL1RL1	3.72792	5.96629	4.29995	1.82056	6.75955	2.72407	10.7587	3.10369	1.51572	2.04767	2.14113	2.16894	1.1487	2.49146	2.60517	16.9093	5.53265	9.52836	1.1487	10.3088	2.04767	18.1827	1.82056	17.1357	1.55185	1.51572	1.43097	1.24573	1.1487	1.31951	3.79196	2	1.88818	5.35658	1.88818	10.6982	4.96725	2.93016	5.14352	2.45951	5.72388	1.51572	1	11.783	6.14133	6.54389	4.85593	2.16894	5.66453
WNT7A	2.4258	10.3505	4.68952	2.35216	10.2292	1.51572	14.4371	1.82056	1.7826	2.66727	2.75946	2.99256	1.88818	2.70192	1.31951	23.8412	7.59067	13.1785	1.64375	12.0504	1.7826	22.1315	1.58489	17.7446	2	1.51572	1.51572	1.1487	1.51572	2.04767	5.07303	2.09128	1.31951	9.01067	1.24573	7.79612	3.80731	2.86194	4.33789	1.55185	7.3765	1.51572	1	11.2497	7.2268	8.29196	6.1531	1.43097	6.97119
HES1	10.6691	19.2987	11.1699	4.85161	24.8283	7.85583	34.7029	7.52895	7.05454	4.8045	7.88564	7.65045	1.43097	3.43754	2.78652	16.1586	8.27531	6.47027	2.22064	10.5657	3.51948	13.8193	2.40225	12.5487	6.54389	1.88818	1.1487	1.88818	1.51572	2	4.12063	3.10369	1.88818	6.18786	1.64375	9.25533	3.67683	5.2233	5.25306	1.64375	11.6675	2.35216	1.24573	17.7233	9.0432	7.47439	7.79612	2.49146	7.11549
AMER1	2.16894	3.43754	2.60517	2.35216	8.70188	1.69522	11.2497	1.82056	1.88818	1.58489	2.76632	2.93016	1.1487	1.64375	1.88818	18.5356	6.9035	10.3879	1.7826	10.9635	2.63902	16.5412	1.51572	14.1361	3.06389	1.1487	1.1487	1.64375	2.74552	1.55185	4.34014	1.93318	2	7.66162	1.1487	7.45584	6.58142	4.12892	3.89459	1.64375	10.9395	1.31951	1	16.8239	8.63645	7.59067	10.5555	2.82523	6.10029
ITGAE	1.64375	3.98742	3.24534	2.2974	6.62268	2.18672	11.9819	3.59443	2.56947	2.26793	2.14113	2.40225	2	2.60517	1.88818	15.4989	10.7833	11.2021	1.1487	8.56451	1.88818	19.2227	1.31951	21.2377	1.88818	1.51572	1.51572	1.24573	1.43097	1.88818	3.89806	2.37144	1.1487	3.86636	1	9.53103	4.68205	2.86194	2	2.45951	6.02206	1.1487	1	12.5267	4.91902	5.93953	5.57304	2.16894	5.14352
HLA-E	31.6063	84.4119	72.015	26.9102	89.5548	21.4687	170.485	44.0045	55.0408	7.66162	8.75644	10.2208	3.51948	5.1017	5.50156	20.3683	13.6851	13.0436	6.2969	17.8307	8.42808	27.1795	4.19296	30.21	7.25936	5.0344	3.0219	2.16894	6.40744	20.6723	40.3837	19.8794	15.785	37.1038	9.00265	60.9956	19.5195	26.9333	22.9017	8.97841	25.8698	5.70588	1.93318	50.9714	22.0825	24.8999	20.0959	9.8288	20.8564
CD9	3.5652	5.02377	3.10369	2.99256	6.23859	2.09128	7.20675	2.16894	2.49146	3.84464	4.78939	5.33454	1.88818	3.84464	3.84464	18.4126	8.93741	9.96536	3.36587	10.8133	6.1531	25.9587	1.88818	23.6186	4.11227	2.78652	2.35216	1.88818	3.10369	2.78652	10.4321	2.11179	4.37345	10.5192	1.58489	12.813	6.31964	7.36022	6.06257	3.76447	14.0337	1.31951	1.31951	25.6127	9.78835	9.2928	13.5791	4.78939	5.18403
THEM4	4.74288	14.3917	10.7132	3.0219	18.9024	2.82523	25.3035	6.40507	6.23859	4.12892	4.07597	4.18256	2.8854	5.35658	3.67683	31.2185	18.4448	17.7721	2.16894	14.8648	6.55433	32.9373	1.93318	34.6507	3.10369	2.93016	1.88818	1.88818	1.43097	2.04767	9.81875	4.61789	1.51572	16.1797	1.1487	12.2178	7.2902	10.5555	14.7138	1.64375	10.9476	1.7411	1	15.7561	8.10354	5.21034	6.28772	1.7411	7.17443
BAP1	3.34695	15.0852	12.5214	4.68205	17.6161	6.17251	20.1932	8.55647	6.22666	4.44129	3.89806	4.78939	3.03143	3.2875	4.19296	25.7765	10.3126	12.9057	1.7411	11.2374	3.81678	21.2372	2.04767	20.638	4.28225	2.35216	1.88818	1.7826	2.68674	2.22064	12.6438	4.78939	1.7826	20.3747	1.51572	16.3171	10.8119	11.4891	7.60328	1.31951	12.2054	2.55085	1.1487	21.5563	11.156	9.18914	13.5311	3.24534	6.98536
IFITM1	7.47899	4.16941	4.09535	6.81385	11.3879	6.71765	13.3773	4.58034	3.16979	2.35216	4.47769	2.35216	1.1487	4.37345	1.82056	16.506	7.50187	10.7132	4.72376	12.4212	7.01683	17.894	2.82523	17.8012	4.60906	3.59443	2.56947	1.64375	1.88818	9.50936	12.4348	3.10369	4.57305	8.53758	5.24251	13.1885	5.42617	7.78308	6.45422	4.53587	9.2928	2.49146	1.31951	16.0995	7.50187	6.85347	7.37245	4.38433	8.88719
UBE2T	2	6.00984	4.72376	1.7411	8.11537	1.82056	13.0397	1.64375	2.09128	1.88818	2.22064	2.82523	1.51572	2.93016	1.31951	16.8477	7.81551	10.3734	2.04767	11.0031	1.88818	17.6735	2.35216	15.8495	1.43097	1.64375	1	1	1.64375	1.64375	5.26143	2.70192	1.51572	7.93004	1.24573	13.8182	3.16979	5.26143	1.64375	2.26793	13.263	1.43097	1.1487	21.3718	13.2908	10.4138	11.8056	2.86194	7.25936
APP	23.1339	59.8145	60.4864	25.2658	87.0732	22.1496	114.6	39.6054	34.4217	18.676	23.5599	23.4649	22.8823	32.4202	24.9855	94.6935	56.6494	81.7654	14.4268	112.708	24.6287	199.837	13.8242	135.393	31.3412	15.8065	12.6052	17.4571	24.3572	24.4201	140.843	41.0188	26.1918	177.631	13.5809	176.13	105.055	109.693	86.7015	16.6925	147.823	22.951	8.71175	275.724	165.593	78.4442	170.199	12.9225	81.7869
EGR2	3.20087	7.90151	5.26612	2.91369	12.5875	4.89138	16.2494	3.64113	3.34695	1.51572	3.34695	3.77635	2.86194	3.5652	2.45951	19.5006	9.60853	11.3578	2.26793	11.8363	2	21.9456	1.31951	23.5327	3.43754	1.88818	1.31951	1.1487	1.64375	1.1487	6.21061	2.40225	3.5652	8.95539	1.43097	6.60806	3.2875	4.41633	3.98742	2	11.4639	1.43097	1.31951	19.9933	9.18914	6.38161	7.59067	2.2974	7.73273
FANCF	1.7411	4.61789	4.16941	2.93016	4.41633	1.7411	11.691	2.93016	2	2.26793	1.43097	3.36587	2.35216	3.36587	3.10369	17.0763	7.36022	12.3266	1.93318	11.5476	2.8854	17.1504	1.7826	22.0747	2.70192	1.31951	1	1.7411	1.43097	1.58489	11.6548	2.82523	1.31951	13.7502	1.43097	15.0936	7.05647	6.87866	5.4372	2	9.94631	1.7826	1	21.2457	8.80089	6.64293	7.0568	2.45951	6.40174
ITGA2	3.34695	4.70432	4.68205	1.88818	8.27531	3.76447	16.6046	2.70192	2.70192	2.11179	1.82056	2.70192	1.1487	2.82523	2.16894	14.4173	8.34179	10.6807	2	11.1519	3.24534	19.9265	1.51572	20.7815	1.7826	1.43097	1.1487	1.1487	1.31951	1.51572	4.41633	2.2974	1.1487	5.70588	1.1487	7.52895	4.28225	3.20087	3.59443	3.12913	39.0361	1.1487	1.88818	72.4327	44.2056	29.7934	50.6596	3.06389	29.4319
C2	1.97435	2.82523	3.10369	1.64375	6.6454	3.10369	10.0981	2.86194	2.04767	2.35216	2.49146	2.40225	1.51572	1.31951	2.04767	16.3979	7.12599	6.91753	1.1487	8.17221	1.24573	14.4665	1.7826	13.7916	1.97435	1.51572	1.1487	1	1.31951	1.1487	3.34695	3.16979	1.1487	3.98742	1.24573	5.00352	3.27195	2.93016	2.35216	1.51572	14.569	1.31951	1	27.0563	13.2723	14.588	15.8833	1.64375	8.76541
FBP1	1.31951	9.22819	5.33454	2.93016	7.59067	2.04767	13.8451	4.81645	3.47125	4.04282	7.18946	4.38433	1.64375	4.04282	1.7826	18.9071	6.40744	10.6512	2.26793	10.3296	2.4258	20.851	1.37973	16.4414	4.68952	2.72407	2.40225	1.31951	1.82056	2.49146	6.59754	3.36587	1.64375	9.52496	1	12.0304	5.30457	7.03235	4.67789	2.16894	10.8133	1.31951	1	15	7.94976	8.31259	8.33881	1.64375	3.20087
CTCFL	3.2875	6.9425	4.64398	1.31951	8.26963	1.7411	10.0159	2.63902	1.82056	1.7411	2.86194	3.03143	1	1.69522	1.31951	18.1981	8.37425	9.14793	2.35216	12.0074	3.10369	19.0424	1.31951	19.4237	1.93318	1.58489	1	1.31951	1.31951	1.24573	3.98742	1.7411	1.43097	5.26612	1	7.06805	4.74288	3.43754	3.59443	1.51572	9.0432	1.1487	1	16.9853	11.0933	10.9476	9.4178	3.24534	7.23324
CEBPA	2.09128	5.42617	2.04767	1.55185	6.08111	1.64375	11.7545	3.51948	1.64375	2.16894	2.70192	2.99256	1.31951	1.88818	1.97435	16.4453	7.09667	7.91705	1.7411	9.67271	1.88818	13.9659	1.7826	14.3325	3.84464	1.24573	1.1487	1.24573	1	1.24573	3.80731	1.43097	1.31951	4.04282	1	6.73173	2.26793	2.70192	2.16894	2.04767	8.19495	1.24573	1	11.9705	5.80642	7.25936	6.12777	2.75946	6.28772
IFNAR1	2.86194	5.93953	8.72437	2.78652	8.81952	2.49146	18.6017	4.47769	5.07303	2.72407	2.91369	3.36587	1.1487	2.35216	2.26793	15.1949	5.86031	12.3695	2.04767	11.5703	2.66727	16.3493	1.24573	16.0948	3.95852	1.88818	1	1.88818	1.43097	2.8854	5.30457	1.88818	1.31951	8.63544	1.1487	9.93451	6.2913	4.91902	5.78516	1.64375	11.4893	1.31951	1.64375	16.3887	10.2669	8.24125	9.34531	3.36587	7.43239
FOXC1	2.70192	4.53587	2.49146	2.56947	8.26213	2.75946	8.93232	2.63072	1.64375	3.10369	4.32425	3.72792	1.31951	1.64375	1.64375	18.307	6.44126	8.56897	1.64375	7.98195	2.82523	16.7258	2.60517	18.4782	2.09128	1.43097	1.51572	1	1.24573	1.7411	4.68205	2.04767	1.24573	7.48665	1.24573	5.33454	3.01709	3.89806	2.26793	1.7411	7.03896	1.24573	1	13.0683	5.72388	7.52895	6.61183	3.34695	5.14352
EPOR	5.50156	19.6019	19.0158	3.24534	25.8176	1.69522	37.4241	11.4143	8.42058	2.40225	4.09535	4.45964	2.99256	3.24534	2.2974	22.3012	11.8723	11.2654	1.64375	12.4142	2.04767	24.3247	1.97435	21.3537	2.16894	1.93318	1.64375	1.7826	2.45951	2.35216	11.7717	3.98107	2.99256	19.775	1.7411	21.4531	8.64849	9.87869	8.51213	1.88818	7.82033	2.55085	1.24573	19.7975	8.42114	10.7083	9.49346	1.82056	6.42819
GRIN1	3.16979	8.01363	5.70588	2.16894	7.49909	1.43097	11.3829	3.79966	4.14598	2.70192	3.96502	2.99256	2.22064	2.09128	2.04767	19.7273	8.04309	10.886	1.88818	13.1977	1.64375	21.236	1.90365	16.7587	2.16894	1.43097	1.64375	1.31951	1.43097	1.24573	4.91902	2.99256	1.31951	7.84425	1.1487	6.87509	2.56947	4.53587	2.16894	3.16979	7.20675	1.31951	1.1487	11.0997	7.87257	9.17157	4.78023	1.7826	4.70432
ASPA	1.31951	5.26143	2.09128	1.43097	6.73523	2.14113	9.09991	3.39346	2.22064	2.4258	3.34695	4.54715	1.64375	2.35216	1.64375	22.0446	4.95934	8.5999	1	12.9405	3.9487	19.2951	1.88818	17.5097	1.88818	1.51572	1.1487	1	1.24573	1.51572	5.35658	2.55085	1.31951	6.1531	1.1487	7.45584	2.72407	3.5652	1.97435	1.82056	9.50936	1.31951	1.31951	13.4529	7.39906	7.06805	5.47065	2.75946	5.78516
THBS4	1.88818	6.85347	4.53823	2.16894	10.7022	2.35216	16.3071	3.24534	2.16894	2.35216	2.51189	4.19296	1.24573	2.60517	2.09128	22.3573	12.5727	13.6348	1.51572	11.691	3.59443	20.9941	1.7411	14.8648	3.5037	3.5652	1.1487	1.1487	1.88818	2.94093	7.94616	2.40225	2.93016	8.76866	1.31951	8.83267	5.53265	8.23187	10.1713	1.43097	7.97899	1.1487	1	13.6299	6.73173	7.81551	5.37827	4.04282	5.578
FUBP1	7.73273	21.2829	21.8689	7.51696	35.1475	5.82739	45.8353	11.721	12.3843	5.1017	9.68438	5.65047	7.13412	8.88719	7.47439	50.7092	25.6553	35.7004	3.88058	30.1429	5.86031	69.0086	3.72792	49.7051	4.41633	2.56947	1.43097	2.63902	5.75265	6.51084	32.0307	9.28797	5.86031	43.6868	2.49146	44.9146	23.8198	26.5921	21.6459	2.60517	16.0697	4.41633	1.1487	33.7449	18.6157	14.5778	18.7021	2.99256	13.2977
LTBP1	4.64398	6.55433	4.38433	3.95852	6.31964	8.70725	11.0089	2.26793	2.22064	1.64375	3.0219	2.86194	1.51572	2.35216	1.88818	13.285	6.71056	11.073	4.22734	9.68133	4.53823	17.117	3.72792	16.7088	2.16894	1.31951	2.04767	1.24573	1.1487	2.22064	6.85347	3.68011	1.31951	6.89219	1.7411	7.52895	5.12278	6.1656	5.82739	3.98742	5.40665	1.43097	1.82056	12.4325	4.13919	5.26143	6.85347	6.87866	7.06805
TPM4	13.6152	20.2624	19.2852	18.3288	29.2755	16.4375	42.6823	9.51522	11.5542	10.1038	14.933	16.2871	3.06389	6.35534	6.91753	50.725	26.9123	23.7731	5.7708	26.091	11.4891	45.8446	4.91902	46.4654	11.3291	5.17066	4.45964	3.36587	6.84036	10.9413	24.9845	9.84667	9.41353	32.7613	6.49068	43.1153	16.3958	20.9735	18.3907	12.7532	48.364	2.75946	6.1433	96.5218	45.428	28.9127	45.0499	17.1282	33.9585
MAVS	4.32425	13.6076	8.8601	3.54517	19.8657	2.72407	24.929	8.65299	7.25936	3.79966	4.53587	5.61872	1.97435	3.54517	4.18256	34.4928	15.8284	23.0759	2.49146	22.8864	3.10369	29.6799	2.99256	37.7076	4.31736	3.17767	1.97435	2.23685	3.06389	1.64375	15.1187	5.96629	3.36587	22.4047	1.97435	24.0101	9.20256	13.3321	10.2329	3.17767	31.4373	3.24534	1	44.8774	26.2617	22.7917	28.2003	4.93935	20.1095
PSMB5	8.10354	18.0723	19.1785	6.6454	29.5409	5.98823	33.7123	11.2921	9.46671	5.55299	3.86636	4.32425	6	7.51295	7.15988	29.3253	14.2176	20.1076	3.9487	16.8005	3.96502	43.4493	2.87376	33.0748	5.96629	4.22734	2.16894	2.55085	4.82865	4.22357	26.5254	6.54444	6.91753	33.5236	2.26793	38.3246	23.2249	18.1641	17.1535	1.64375	13.5053	4.38433	1.1487	28.926	12.9225	14.8216	17.3704	4.55461	9.93451
TP73	1.31951	5.02377	5.42617	1.55185	6.98536	1.88818	14.1411	4.16941	2.82523	1.7411	3.89806	4.53587	2.04767	2.35216	2.22064	24.9211	10.5176	12.0171	2.45951	9.65215	3.55399	24.6165	1.37973	19.1675	1.88818	1.7826	1	1.43097	1.7411	1.43097	3.98742	2	1.64375	6.51751	1	9.97103	4.19296	4.12892	3.24534	1.7411	8.62129	1.1487	1	16.738	8.02407	5.03627	9.86251	2.35216	3.72792
SIN3A	2.93016	12.4212	13.2208	2.82523	20.1293	2.37144	25.3765	6.66983	4.75468	2.26793	4.19296	5.03627	1.43097	5.25306	2.09128	40.5147	17.1872	19.9926	2.49146	22.6418	4.22357	38.219	3.36587	33.4813	5.21034	2.45951	1.31951	2.09128	2.33894	3.98742	12.7052	7.18886	3.20087	13.9485	3.16979	22.8418	9.60853	8.78806	7.21872	1.43097	16.3864	2.60517	1	25.7716	10.5914	9.05823	17.6986	2.35216	10.0893
FEZ1	2.35216	4.08678	4.70432	1.88818	5.37827	2.11179	10.5283	1.7411	1.7411	1.55185	1.93318	3.76447	1.64375	2.60517	2.4258	23.5439	10.1461	10.9082	1.55185	11.2351	2.49146	17.9758	1.82056	17.0589	1.24573	1.1487	1.24573	1	1.31951	1.1487	4.78176	2.78652	1.55185	8.53758	1	6.67467	3.10369	5.47689	3.43754	1.43097	5.93277	1.24573	1.31951	13.2723	6.00984	6.31964	5.72033	1.88818	7.81525
AXL	2.2974	4.95934	4.55461	3.06389	9.62179	4.22357	9.37904	2.72407	2.99256	2.16894	3.24534	4.04282	1.64375	1.7826	1.51572	18.2782	9.48576	10.6008	1.88818	11.4472	3.58721	20.9379	1.64375	17.6441	2.40225	1.1487	1.31951	1.1487	1.31951	2.14113	5.07303	2.95155	2.56947	7.59933	2.04767	10.0557	2.63072	7.16626	3.72792	3.51948	7.47439	1.31951	1.1487	14.6958	5.55299	7.31887	6.1944	5.26143	6.51751
SLC1A5	2.16894	6.33013	5.21034	4.16941	11.0373	1.64375	13.3878	3.9487	3.0219	2.70192	6.1531	6.51751	1.31951	3.62968	2.04767	36.4394	14.6901	15.8286	2.72407	14.3021	3.10369	35.8242	2.60517	31.5181	4.16941	3.12913	2.26793	2.04767	1.7411	1.7411	5.75265	1.90365	2.09128	5.6327	1	7.37853	3.59443	5.094	4.55461	4.30869	100.214	1.64375	3.12913	205.314	105.098	84.8694	103.186	7.94616	69.8576
UQCRQ	4.85593	16.2562	16.7834	4.52638	22.579	4.04282	35.4552	8.69055	8.33881	5.89649	6.21061	8.9924	2.94093	4.58578	4.52828	26.3491	8.93741	13.2434	3.53242	20.4871	5.06242	42.8558	4.19296	36.3935	9.59695	7.63073	4.97902	3.5037	4.54715	3.98742	15.0489	6.11753	4.09535	24.7541	3.20087	27.4888	15.2374	14.5482	11.7206	2	14.3917	3.20087	1.51572	31.5924	14.958	10.0409	20.4465	2.72407	12.707
APOA2	1.7411	7.69614	3.24534	2.26793	13.2381	2.78652	15.2003	4.04282	3.5652	2	3.76447	1.71877	1.82056	2.04767	1.31951	17.0649	8.67535	9.67271	1.7826	10.9082	2.49146	20.6728	1.1487	18.1663	3.12913	1.1487	1.31951	1.1487	1.58489	1.1487	2.70192	3.43754	1.1487	7.18886	1	6.91753	1.97435	3.12913	3.43754	2.04767	7.71316	1.64375	1.37973	12.5772	7.06484	8.15193	7.59933	3.39346	5.1017
MXI1	2.63072	9.52496	11.757	3.78808	15.0753	4.09535	22.422	6.0037	5.33454	4.08678	5.84188	6.12777	2.70192	4.04282	3.5037	36.0204	18.99	23.945	2.16894	20.0319	6.60806	38.018	2.86194	37.9869	7.34791	6.45422	2.76632	3.36587	3.24534	2.33894	15.6179	6.93283	3.36587	22.4191	1.31951	20.1739	8.48961	15.4263	8.91928	2.29017	14.3642	3.36587	1.31951	24.7321	13.6035	12.0984	13.7844	3.39346	9.12774
CD53	1.88818	6.98536	7.47439	2.16894	8.80489	3.39346	13.4907	3.34695	2.29017	2.35216	4.78939	3.89806	1.7411	1.90365	1.64375	23.4407	14.1736	11.1504	1.31951	10.9818	4.09535	17.3122	1.64375	15.5284	1.64375	1.71877	1.1487	1.31951	1.31951	3.34695	3.36587	2.93016	1.88818	6.87509	1.1487	7.50187	5.16478	5.65047	2.70192	4.44129	7.52895	1.31951	1.1487	15.0173	6.31964	7.59067	9.5304	3.80731	5.96629
EFNA1	5.14352	12.6393	8.27155	3.47125	20.0637	4.16277	23.1982	8.29196	5.26143	3.54517	4.47371	5.96629	1.51572	2.22064	2.91369	18.9027	7.34544	10.1248	2.11179	12.1767	2.95418	19.8971	2.55085	18.3392	2.99256	1.88818	1.64375	1.31951	2.55085	2.49146	10.3126	4.45964	1.24573	13.3654	1.64375	14.4731	5.78516	6.81885	6.21061	2.04767	17.3857	1.43097	1	26.8188	13.7069	13.1805	16.3129	3.37977	7.17443
POLR1B	2.04767	7.53566	5.93277	1.7411	7.41395	1.43097	11.4958	3.86636	1.88818	2.04767	2.76632	2.2974	1.7826	2.45951	1.43097	17.6846	10.2521	8.93741	1.64375	10.6355	2.2974	15.6004	1.64375	22.4687	2.26793	1.88818	1.51572	1.31951	1	1.31951	6.99942	3.47125	1.31951	9.36598	1.43097	10.9821	4.41633	4.78939	4.16941	2.09128	6.37871	1	1	13.2686	7.75674	7.25936	7.13412	3.12913	6.49068
RYBP	5.00352	13.1987	14.7499	3.80731	20.9461	3.72792	20.1349	7.63073	6.51751	3.9487	1.97435	5.98823	2.70192	6.23859	5.50156	28.079	11.959	18.7201	2	12.2555	4.34014	30.5404	2.55085	27.7263	2.93016	1.1487	1.88818	2.70192	2.99256	3.67683	15.4534	6.75264	3.24534	22.3641	2.60517	25.626	10.5082	15.4715	10.5758	1.7411	10.8172	3.54517	1.31951	20.9301	9.5822	8.58581	10.2983	1.88818	9.31336
MMP11	3.86636	6.60806	6.54389	2.04767	9.61948	2.76632	10.5379	4.08247	3.9487	1.64375	2.49146	2.09128	1.24573	1.64375	1.1487	18.2626	7.47439	9.23579	1.7826	10.0787	2.49146	21.1496	1.31951	14.4423	2.26793	1.64375	1.1487	1	1.24573	1.88818	4.89138	3.12913	1.64375	7.82834	1.1487	8.76866	3.5652	4.68952	5.50156	2.78652	7.13412	1.64375	1.1487	15.8788	6.94869	5.98511	9.66831	3.16979	6.77329
SPANXB1	6	9	2	1	8	5	12	4	1	5	3	7	1	3	1	9	9	10	1	3	3	13	2	10	2	1	1	1	2	1	7	3	1	6	1	9	5	4	1	1	8	1	3	9	6	5	4	3	5
UBE2C	5	12	10	7	20	2	19	7	3	6	5	3	3	7	1	26	19	18	3	21	6	42	5	44	1	1	1	1	3	1	8	4	3	8	1	16	3	9	6	1	23	1	1	35	35	16	30	1	8
EWSR1	12.62	43.4754	44.6884	14.1216	70.8968	11.7637	89.1579	29.9285	21.7915	12.8478	17.3747	17.2467	9.97103	16.1561	9.56544	82.8831	33.4542	44.1761	9.38483	63.0388	10.9234	104.904	8.22882	87.679	9.63791	6.31964	3.36587	5.25306	9.83804	11.7752	62.1268	18.9519	14.7672	76.0413	4.41633	82.396	38.3357	50.5675	40.0596	3.2875	42.0703	11.5542	1.7411	78.6567	48.3895	26.6961	43.6956	6.73523	28.3136
EOMES	1.31951	4.32425	3.08625	1.43097	7.60328	1.7826	14.7499	2.2974	2.40225	1.31951	2.49146	2.35216	1.31951	2.11179	1.31951	18.4051	13.1214	13.2783	1.64375	7.79612	1.7411	19.6487	1.31951	17.6909	3.06389	1.7826	1	1.1487	1.1487	1.37973	2.76632	1.55185	1	5.38685	1	6.44126	1.90365	5.07303	4.37345	1.88818	5.65047	1.1487	1.51572	11.9765	6.43392	6.09335	7.92117	3.10369	4.90355
SMAD2	4.41633	9.79344	10.571	3.06389	14.025	2.91369	19.9265	6.12777	4.28225	3.75848	4.53587	5.19396	2.60517	4.57305	3.12913	37.1961	16.9031	24.748	3.72792	21.0017	4.14598	35.1247	4.53587	43.4485	4.04282	2.60517	1.31951	2.49146	2.04767	2.35216	10.2034	5.78516	5.07303	11.3611	1.43097	12.356	6.42819	8.84054	7.01683	2.16894	9.4907	2	1.1487	24.2967	8.70272	8.47338	11.7115	4.31736	9.67335
MAP2K1	3.12913	12.7574	12.5103	4.53587	19.5502	4.02011	22.9534	6.99942	4.12892	4.47769	6.20738	5.46169	3.24534	5.28318	4.28225	31.8815	15.1124	19.4587	3.86636	15.55	4.85593	37.4117	2.35216	32.4769	3.34695	1.71877	1.51572	2.86194	1.97435	3.03143	13.6576	4.58034	2.49146	17.7033	1.43097	19.3837	9.0432	11.3936	8.56451	2.86194	11.336	2.60517	1.24573	22.7846	10.4052	6.60218	12.4507	2.04767	9.73335
IRAK1	4.29995	8.54659	10.5555	4.64398	12.4212	3.70697	14.4731	3.96096	5.17066	5.30457	4.53587	6.6454	2.04767	3.62968	3.08625	23.2426	10.9193	13.5311	1.43097	14.2048	3.27717	30.2987	1.88818	20.8962	4.70432	3.67683	2	2.70192	2.93016	1.93318	13.9268	4.70432	2.86194	18.349	1.51572	16.8935	12.4979	13.9378	12.2	4.54715	14.1361	1.31951	1	28.4177	17.1251	11.5783	17.1129	4.53587	9.52341
SETD2	3.34695	11.9326	10.7587	3.4822	22.7931	3.67683	26.474	6.89219	4.95934	3.2875	5.98823	5.38685	2.18672	5.69679	3.9487	40.4616	17.7507	26.5388	3.39044	17.9653	4.78176	31.9223	3.12913	27.8636	4.32425	4.38433	2.16894	1.7411	1.7826	2.70192	20.4898	8.91928	3.57994	19.6297	1.1487	20.9041	12.424	14.1459	12.1478	2.16894	14.421	3.30109	1.31951	22.5277	9.93968	5.07303	11.5308	3.43754	7.41818
TAF3	1.24573	7.38728	4.91902	1.31951	10.3126	1.51572	10.5322	4.91902	2.22064	2.60517	2.55085	3.80731	1.88818	2.82523	1.51572	22.521	8.48961	12.5165	2.14113	11.4177	2.04767	19.3146	2.40225	23.0998	2.22064	1.88818	1	1.58489	1.1487	1.31951	6.27771	3.43754	2.58757	10.8744	1.24573	9.0432	3.88234	6.35534	4.78939	1.55185	8.08565	2.70192	1	15.9372	8.08565	6.1085	11.0973	2.26793	8.15193
GATA3	2.8854	3.86636	2.91369	1.31951	5.72388	1.88818	7.32721	3.0219	1.31951	2.40225	3.9487	2.76632	1.1487	1.88818	1.1487	16.2558	5.91817	10.6207	1.31951	10.3505	2.16894	18.4287	1.24573	14.3207	1.88818	1	1	1.1487	1.24573	1.1487	2.86194	1.93318	1.1487	7.41395	1	4.12892	1.88818	2.93016	1.51572	3.24534	28.3356	1.51572	1.1487	65.1531	32.8933	22.782	34.218	2.55085	22.5029
KRT14	4.72376	13.6296	9.73335	3.29771	17.9303	4.96725	19.6545	7.98195	4.32881	3.83359	5.50156	5.78516	4.1453	4.12892	2.74552	44.2863	19.3577	20.7199	1.88818	24.3184	5.50156	39.4791	2.75946	41.3815	1.7826	2	1.94729	1.88818	1.7826	1.94729	9.05156	3.77635	2.01235	9.15608	1.43097	13.6026	4.91902	6.1085	6.76557	3.03143	8.29061	1.43097	1	16.4483	5.96629	9.90327	10.3296	3.5652	7.91705
FGF7	3.9487	5.30457	2.40225	4.81645	8.11537	3.72792	12.3172	2.55085	1.58489	2.35216	1.51572	2.93016	1.58489	2.09128	1.43097	15.7122	8.5999	5.57304	2.99256	12.0189	1.31951	19.3102	1.7411	14.7449	2.22064	1.31951	1.31951	1.31951	1.43097	2.96201	4.04282	1.24573	1.51572	5.6327	1.43097	4.81645	2.2974	2.86194	1.90365	2.55085	6.58429	1.64375	1.1487	11.7795	4.44129	7.20675	5.25306	2.86194	5.50156
CEACAM3	2	3	3	3	11	3	9	1	5	1	3	2	2	2	1	4	8	10	1	7	2	13	1	11	1	1	1	1	1	1	3	5	1	5	1	6	5	3	2	4	5	1	1	5	6	6	7	2	5
CCL4	3.63424	5.769	5.24148	3.41995	7.98957	2.62074	10	1.70998	2	1.5874	4.16017	2.62074	1.81712	1.5874	1.5874	16.0454	9.16566	8.19321	2.08008	7.48887	3.63424	19	1.5874	17.4132	3.30193	2.15443	1	1	1	2.28943	3.91487	4.71769	2.28943	8.32034	1.25992	6	2.8845	5.12993	2.15443	1.25992	9.96655	1.44225	1	9.10977	6.13579	5.64622	6.95205	3.10723	6.75331
IHH	1.64375	4.3597	2.2974	1.7411	6.64293	1.31951	7.56336	3.12913	2	1.51572	1.64375	4.85593	1.31951	2.49146	2	18.5856	8.70725	7.62293	1.1487	8.76866	1.71877	17.0425	2.04767	13.249	2	1.1487	1.37973	1.31951	1	1.88818	4.85593	2.18672	2.16894	5.86031	1	5.12278	2.35216	3.72792	2.35216	1.51572	14.6958	1.1487	1	21.1287	11.1914	14.7066	8.70481	2.70192	8.3911
CFP	1.88818	2.99256	4.12892	1.1487	7.22269	1.97435	8.18562	2.16894	2.60517	1.7826	2	2.49146	1.24573	2.60517	1.1487	16.5756	6.53075	7.15255	1.43097	11.111	2.04767	17.5224	2	14.2747	1.94729	1.24573	1.1487	1.1487	1.43097	1.43097	5.1017	3.36587	2.04767	8.08985	1	6.9425	3.89806	6.49068	3.86636	1.43097	5.50156	1.43097	1.1487	11.691	8.68029	8.06022	6.85347	2.60517	5.12045
SLAMF6	1.51572	7.17443	5.61872	2.99256	7.30037	1.58489	13.1294	3.10369	3.98742	1.82056	4.16941	2.45951	1	2.2974	2.86194	16.7615	6.51751	11.4472	1.88818	12.3172	2	19.3627	2.45951	15.4048	2.55085	1.31951	1.24573	1.24573	1	1.51572	4.74288	2.16894	1.64375	4.91902	1	6.78692	3.24534	3.54517	2.86194	1.31951	5.40384	1.7411	1.1487	11.2654	7.03896	5.42062	6.53075	2.35216	4.64398
OAZ1	29.3381	84.1228	79.7165	25.6612	113.895	17.3284	135.008	56.3554	47.9426	21.8929	34.5129	30.2814	20.3143	31.3765	24.9317	120.937	52.6502	85.3178	14.2752	106.188	17.6722	175.499	18.6991	157.538	40.5045	24.823	16.8562	25.8803	24.5571	25.4615	136.418	51.4994	26.8081	174.489	11.4472	188.35	93.2167	110.299	83.7483	10.6129	75.0666	20.4483	3.5652	167.328	79.6453	53.0883	87.2932	12.6286	49.0735
NKD1	2.37144	4.83635	4.98292	1.7411	6.50683	1.7826	14.6985	2.60517	1.7826	2	1.31951	2.45951	1.24573	1.51572	1.88818	11.6181	6.39458	7.36022	2.11179	10.0278	2.16894	18.5856	1.31951	18.2412	2.63902	1	1.1487	1	1.43097	1.31951	5.50156	2.93016	1.1487	6.12777	1.24573	10.6355	4.91902	3.43754	3.86636	3.31445	43.599	1.43097	1.1487	72.6231	47.0209	21.874	35.3341	3.2875	27.9842
C8A	1.51572	5.65341	3.20087	1.88818	9.94631	1.7826	9.752	2.49146	2.60517	2.26793	2.82523	2.16894	1.31951	1.24573	2.04767	14.2072	6.76557	6.66983	1.82056	13.5832	2.75946	18.3163	1	13.4635	1.43097	1	1.31951	1.31951	1.31951	1	3.70697	2.26793	1.31951	3.5652	1.1487	6.57501	3.06389	3.84464	3.73719	2.86194	6.0438	1.31951	1	12.6331	7.05454	5.07303	6.40744	1.88818	4.93935
LFNG	1.7411	3.54517	2.60517	2	5.23318	1.7826	8.04022	2.35216	2.22064	4.91902	8.27531	4.47769	1.31951	2.35216	1.43097	29.4764	15.8477	19.2149	2.16894	18.5356	2.70192	25.961	2.60517	25.5239	6.17801	4.04282	1.43097	1.1487	2.22064	1.31951	5.90835	4.18256	1.31951	8.16547	1.43097	8.42058	2.55085	3.2875	2.93016	3.39346	26.5549	1.43097	1.31951	40.1505	17.6567	20.4939	22.8557	2.86194	16.1871
CACNA2D4	2.04767	3.22711	3.51948	2.93016	6.85347	2.8854	12.9928	4.28225	1.1487	1.51572	1.31951	2.93016	2.26793	1.64375	1.88818	16.3686	6.6454	9.71187	2.49146	10.7132	1.7411	17.7867	1.97435	14.8248	1.88818	1.24573	1.1487	1	1.31951	2.04767	4.12892	3.64113	1.64375	5.26143	1.24573	5.75265	3.9487	4.53587	3.67683	1.7411	7.23324	1.7826	1.1487	16.2611	8.19069	7.36022	8.49929	1.58489	7.36022
UQCR11	4.45964	14.3051	13.7916	3.70909	18.5272	3.5652	26.9041	7.44024	6.25827	5.14352	4.58034	5.33454	3.22895	3.15982	3.04085	24.3767	10.7565	16.5654	2.11179	18.4509	3.80731	33.5305	2.93016	18.4359	4.33449	4.09535	2.2974	1.8556	2.70192	5.2233	16.6082	7.87257	4.9984	22.1432	2.4258	20.7035	12.2019	18.773	8.7808	2	13.15	3.04085	1.58489	23.7862	11.5934	11.7766	9.75041	2.86194	8.39754
CDK4	4.98292	7.76468	5.04741	2.93016	11.6714	2.55085	19.002	3.51948	3.34695	4.02011	3.08625	2.35216	2.16894	2.82523	3.16979	15.3614	8.52125	12.9405	1.7411	15.1918	2.86194	22.7517	3.10369	21.4322	2.60517	2.40225	1.43097	2.04767	1.88818	3.10369	7.79612	4.47769	2.22064	10.3467	1.7826	13.3679	5.42062	8.32287	6.37144	1.88818	17.7902	1	1.37973	35.6957	21.7741	6.69391	25.7196	2.99256	11.2085
ROR2	2.99256	6.04919	3.47125	3.98107	6.80846	2.60517	10.182	3.36587	2.78652	2.49146	2.72407	2.40225	1.24573	1.58489	2.09128	19.6047	12.9057	16.33	1.64375	14.8332	2.09128	27.152	1.64375	21.5988	2.04767	2	1.51572	1.31951	1.43097	1.51572	3.64113	3.24534	1.64375	7.75232	1	4.91902	3.89806	3.43754	3.34695	1.64375	8.21613	1.58489	1	12.7502	7.91705	8.47256	7.73273	2.99256	6.31964
HLA-DOA	1.43097	4.56387	4.74288	2.35216	7.81337	1.64375	11.2249	4.5216	1.88818	2.49146	4.44129	3.54517	1.31951	1.64375	1.51572	16.4063	8.13926	9.27244	1.64375	11.9609	2.72407	17.3887	1.7411	15.6969	2.70192	1.1487	1.24573	1.31951	1.1487	1.43097	6.47027	3.16979	1.55185	7.03896	1.24573	6.12777	3.43754	3.72792	3.08625	3.0219	7.09667	1.31951	1	11.8363	5.82739	7.87257	6.59479	3.81678	5.60744
CXCL11	1.82056	6.06878	3.2875	2.35216	7.79612	1.7411	8.44714	2.75946	2.04767	1.88818	2.26793	3.08625	1.24573	1.88818	1.7826	11.8848	6.12777	8.91016	1.7826	7.87257	1.88818	19.4313	1.24573	12.7173	2.78652	1.64375	1.51572	1.1487	1.1487	1.31951	3.24534	1.88818	1.43097	5.34781	1	6.27151	2.78652	5.47065	3.24534	2.35216	4.64398	1	1	11.5542	7.87257	8.68029	6.51751	2.35216	5.50156
PIK3CA	3.06389	4.53587	4.55461	2.60517	7.97484	1.31951	10.7437	2.99256	3.93628	2.99256	3.15982	3.10369	2	2.99256	1.64375	23.235	9.96536	11.3359	1.64375	9.21724	2.49146	19.7985	1.55185	16.6358	1.31951	1.31951	1.55185	1.51572	1	1.7826	7.45972	3.24534	2.09128	11.4822	1.51572	9.54432	3.36587	4.58034	5.578	2.49146	8.23187	1.7411	1	16.6487	10.2133	4.93935	6.91753	2.55085	6.28413
EPHA2	2.16894	6.55433	4.19296	1.55185	5.96629	2.2974	11.5048	4.45964	2.82523	6.31964	8.41197	10.9452	1.64375	2.45951	2.14113	18.1631	9.3034	11.8229	2.16894	11.0669	2.70192	22.9124	1.97435	18.2871	2.60517	1.1487	1	1.1487	1.1487	2.09128	4	1.88818	2.22064	4.8045	1.1487	7.30037	4.81645	2.49146	5.19396	2.04767	6.25827	1.1487	1	11.282	6.2969	8.11906	8.25784	3.39044	4.72376
PYCR1	2.04767	5.6327	6.0152	1.88818	8.78806	1.97435	11.5184	3.89806	3.12913	2.63072	3.81678	2.09128	1.51572	2.75946	1.55185	15.1813	8.63645	13.0904	1.31951	9.34698	1.94729	16.6311	2.04767	16.3444	6.86485	2.26793	2.04767	1.71877	1.51572	1.55185	5.90835	3.39346	1.64375	4.66106	1	7.94616	3.10369	4.04282	4.81645	1.51572	7.68068	1.64375	1	15.3614	7.57616	9.75757	7.02916	3.2875	6.45422
ANXA1	6.47027	8.45467	3.31445	7.38728	8.97736	6.12777	15.4762	5.30457	2.55085	3.43754	4.89138	3.36587	1.43097	2.49146	1	14.3687	6.43287	5.35658	1.7411	8.14467	2.72407	13.9589	1.31951	13.8242	2.70192	2.40225	1.31951	1	1	2.4258	4.78939	2.16894	3.43754	7.50187	1.43097	8.25784	4.28225	5.46169	2	4.64398	5.65047	1.64375	1.51572	13.4908	6.69391	6.40744	6.31964	5.30759	3.08625
ATF1	2.16894	12.2385	7.47439	3.17767	13.8413	2.82523	23.0884	7.56336	5.37348	5.33454	5.00797	6.18786	2.40225	3.39346	2.91369	34.2774	11.2654	12.7502	3.27717	20.0578	4.95934	30.5327	2.26793	30.8611	2	1	1.51572	2.22064	2.45951	2.2974	12.3236	3.89806	2.78652	16.7922	1.1487	18.6394	9.0288	12.0603	12.913	1.51572	15.2292	2.35216	1.1487	29.3715	15.3338	12.7721	13.5003	3.67683	14.6958
CDC14B	2.70192	9.03061	8.70272	2.86194	16.6836	2.35216	18.1122	5.75921	3.7112	2.09128	4.09535	3.43754	2.04767	2.70192	2.63072	21.0666	14.1411	13.196	1.43097	12.6785	2.16894	16.1776	1.58489	22.562	1.88818	1.64375	1.7826	1.24573	2.16894	1.7826	8.9924	3.2875	2.63072	11.4472	1.64375	11.2149	3.36587	5.33256	5.1017	1.24573	8.79589	1.7826	1	15.5153	10.9545	8.55647	8.53758	1.31951	4.83416
MASP2	2.09128	5.57304	5.86336	1.51572	8.19495	1.64375	12.5754	3.43754	2.04767	2.16894	2.78652	2.82523	1.24573	1.7411	1.88818	18.6364	6.78692	9.65247	1.88818	10.0471	3.34695	21.5112	1.51572	18.9694	3.3227	1.37973	1.88818	1.1487	1	1.64375	4.04282	2.16894	1.64375	6.03418	1.1487	7.09667	4.58034	4.28225	5.33454	1.1487	5.14352	1.88818	1	12.8238	4.62053	9.82339	9.11734	3.06389	4.04282
FZD1	2.63902	8.62028	7.7716	2.51189	9.15044	2.49146	14.8869	3.72792	3.36587	1.7826	3.77635	4.78939	1.88818	3.03143	2.45951	23.7628	7.73675	13.3878	1.7411	16.4437	3.36587	23.8897	2.72407	19.9418	4.44129	2.60517	1.1487	1.51572	1.88818	3.62968	6.78692	4.28225	2.82523	7.05647	1.31951	10.6982	3.47125	5.1017	3.54517	2.04767	9.36598	1.7826	1.64375	17.7447	14.4914	9.95805	9.61948	3.10369	5.7708
SERPING1	10.6004	5.51892	2.99256	11.8002	11.0089	7.8594	10.7565	3.62968	2.63072	12.4653	12.2019	16.251	3.68011	4.19296	1.82056	24.2569	9.32635	13.2977	3.51948	13.7107	5.55551	23.883	4.29995	24.0882	19.0293	6.91753	3.46572	1.7826	2.16894	10.747	17.3507	10.0725	5.33454	13.45	3.43754	14.7865	8.39029	11.9388	11.1455	8.82279	12.5302	2.40822	2.40225	18.1727	8.02407	9.30852	10.0725	18.9869	9.84316
KMT2D	4.81645	22.8776	19.6975	6.31964	28.4322	5.2233	41.0774	12.4142	10.3296	4.38433	4.96725	5.88453	3.5652	5.50156	5.26612	35.1319	21.0504	24.823	2.86194	27.2781	4.55461	40.3739	2.70192	38.2756	4.47769	3.72792	1.97435	1.88818	3.5652	2.95155	21.5305	8.09908	4.09535	29.8006	2.70192	37.0354	13.162	17.8203	13.4371	3.10369	35.6049	3.65019	1	67.7459	41.353	23.333	40.5796	3.72792	25.4846
NOS3	5.33454	6.75264	5.23187	2.18672	9.60261	3.5652	14.0337	3.59443	2.49146	2.45951	2.63902	2.70192	1.88818	2.49146	1.64375	21.7519	7.17382	10.3413	1.55185	12.4533	1.88818	24.4413	1.64375	18.0846	2	1.90365	1.51572	1.1487	1.43097	1.88818	5.03627	3.5652	2.14113	7.87257	1.58489	7.94164	4.41633	5.65341	4.93935	1.51572	8.39029	1.51572	1	12.1251	6.81496	7.30037	5.12278	2.22064	3.84464
CD276	4.47769	15.7843	11.5996	7.22269	18.7516	4.90355	25.2627	10.5614	5.88186	4.37345	4.08247	4.70432	3.77635	5.19396	4.68952	28.0454	12.9944	17.2212	2.75946	17.8499	3.29771	35.6795	2.45951	23.9058	3.24534	2	1.88818	1.31951	1.7411	2.49146	16.1479	4.85593	4.09535	17.0425	1.31951	19.7941	8.9924	14.5025	10.593	3.24534	14.8701	1.43097	1.31951	25.3875	11.7766	11.6942	12.191	4.94939	10.9099
CD47	3.62968	11.9631	15.9121	4.47769	21.8397	5.7708	33.6237	7.04263	9.58923	3.9487	4.78939	3.72792	2.60517	6.9035	3.24534	37.9735	17.5624	24.99	3.43754	16.9366	3.72792	40.6659	2.09128	33.1436	3.81678	2.49146	1.64375	2.49146	3.17767	2.99256	16.2574	7.75674	3.80731	20.6709	1	18.552	10.2449	13.2253	9.01067	4.31736	16.6167	2.45951	1.31951	25.7039	17.0069	8.47338	16.5302	2.26793	9.6573
EHHADH	2.16894	8.64849	6.62891	2.35216	15.3439	2.95418	17.9253	6.02479	4.9984	1.7411	3.39044	2.86194	1.1487	3.80731	2.93016	17.5624	12.5477	14.8332	2.62653	10.4261	2.16894	19.8973	1.55185	20.5179	4.22734	1.64375	1.64375	1.31951	3.24534	2.49146	9.29811	3.20087	2.86194	11.4078	1.43097	13.0791	4.12892	6.21061	6.38161	1.88818	9.94336	1.51572	1.1487	18.5322	7.72443	8.45467	8.13556	2.09128	6.45422
NF2	2.70192	6.86863	5.01368	3.15982	12.7746	2.45951	17.508	5.40384	3.01709	2.37144	5.65047	4.53587	2.99256	4.47371	3.76447	24.7428	10.5664	14.1129	3.51948	15.8286	3.72792	22.6292	1.82056	24.879	3.36587	2	1.1487	1.51572	1.24573	1.43097	9.84316	4.78939	2.60517	10.9051	1	12.3062	6.51751	10.3552	8.16493	2.82523	7.84134	1.51572	1	16.0273	7.63356	4.5216	7.92193	2.75946	5.6327
FZD10	1.51572	4.53587	2.14113	2.75946	7.87257	1.82056	9.11247	1.43097	1.31951	1.1487	1.88818	1.51572	1.31951	2.49146	1.1487	15.8923	7.55663	10.2137	1.71877	11.8558	2.22064	16.2285	1.43097	12.797	2.86194	2	1	1.24573	1	1.1487	2.70192	1.1487	2.55085	5.38685	1	5.75265	2.86194	4.2582	2	2.22064	20.8691	1.1487	1.51572	38.3572	20.1201	12.994	21.8332	2.78652	13.0734
NLRC5	3.9487	7.30417	4.94939	3.08625	15.6093	1.7826	20.3624	5.40665	4.22734	2.55085	2.99256	3.36587	1.7826	3.43754	2.40225	16.3171	8.71939	11.9524	3.3227	16.5324	1.7826	20.4808	1.64375	19.6638	2.49146	1.88818	1.31951	1.1487	1.43097	1.7826	8.11537	6.10029	2	7.70841	1.24573	8.99093	2.16894	5.55551	3.59443	1.64375	10.0585	1.51572	1.1487	14.4554	5.10435	6.40744	7.69328	2.45951	7.04263
BRD3	6.31964	17.0389	13.9832	3.64113	28.1384	4.12892	29.264	15.0738	8.42439	2.8854	3.03143	3.72792	3.9487	5.14352	2.26793	40.91	13.2095	17.4099	3.46572	22.3963	2.16894	31.2929	3.47125	37.1042	2.99256	2.04767	1.93318	2.16894	2.35216	3.86636	17.1497	7.25936	2.49146	17.0932	1.7411	21.8633	10.9395	11.6652	12.3878	1.31951	10.1178	2.49146	1.24573	24.4937	12.474	10.4905	10.9082	3.47125	8.21613
SLAMF1	2.26793	6.09335	4.31736	4.58034	5.57304	2.35216	12.5302	2.99256	1.51572	1.7411	2.40225	3.65019	1.24573	2.49146	1.88818	15.1602	7.63356	8.87062	1.51572	12.8149	2.82523	22.6478	1.64375	18.8362	1.97435	1.43097	1.43097	1.31951	1	1.43097	3.10369	2.2974	1.55185	4.28225	1.1487	7.01683	1.97435	2.40225	2.45951	1.64375	4.12892	1.31951	1.1487	11.0475	4.78939	5.75265	5.578	1.7411	2.78652
PDGFRA	2.37144	3.98742	2.70192	4.81645	5.1017	2.99256	8.76866	2.16894	1.64375	1.43097	5.54666	2.70192	1.51572	2.16894	2.04767	16.1218	9.68133	10.1142	1.31951	7.45972	2.04767	14.2852	1.51572	13.3271	2.26793	1.1487	1.31951	1.1487	1.1487	3.24534	5.98511	1.7411	1.43097	6.98536	1.88818	9.37904	7.03896	5.50156	4.89138	4.29995	7.01683	1.88818	1	11.3476	5.00352	7.23324	6.18786	6.31964	3.72792
OAS1	1.43097	4.09535	3.43754	1.64375	7.47899	1.51572	10.3841	2.95155	2.35216	1.64375	1.88818	2.70192	1.93318	2.16894	1.88818	17.1176	8.34624	10.0159	1.55185	12.1622	1.88818	19.6387	1.31951	15.7328	3.5652	1.24573	1	1.88818	1.31951	1.64375	6.18786	3.24534	1.93318	5.82739	1.24573	6.6156	4.12892	3.5652	4.12892	1.58489	13.4827	1.31951	1.1487	21.7871	11.5229	9.43785	13.5221	3.15982	8.11906
ALCAM	4.47769	12.1135	12.9881	2.4258	17.423	2.45951	25.9911	11.111	5.33454	3.24534	6.53075	3.83081	19.7523	24.8451	16.1876	67.4863	37.3764	45.5573	3.62968	26.0972	7.81262	71.0702	4.96725	64.4133	6.02479	2.09128	1.88818	9.32635	10.2351	11.3936	80.488	20.2786	10.1945	100.066	4.12892	80.429	69.4069	68.7297	46.2187	3.51948	7.66162	4.22357	1	13.0832	7.73675	8.58581	7.15988	5.86031	9.16545
MAGEA1	1.51572	5.70588	5.90835	2.82523	9.8071	2.16894	10.3098	2.65531	1.88818	2.09128	3.20087	2.70192	2.53652	1.7411	1.7411	27.0526	12.1806	11.4822	1.97435	13.8035	2.16894	22.8679	4.33789	26.1541	1.94729	2	1.64375	1	1.51572	1.64375	3.58721	4.19296	1.31951	5.96629	1.31951	8.22454	2.55085	4.40045	4.09535	1.64375	8.5999	1.51572	1	12.8678	6.6156	7.56006	6.90965	1.7826	6.27384
FOXA2	3.43754	19.7741	18.8613	4.87166	30.0986	4.22357	28.1973	13.0091	8.47338	4.53587	3.45175	5.74165	2.35216	3.72792	4.07234	31.2605	10.9395	23.8294	2.49146	18.4623	4.19296	34.0457	2.35216	23.9565	4.47769	2	1.1487	1.7411	3.10369	3.9487	19.9598	5.89649	3.88058	24.9291	1.7826	25.0616	11.0525	15.5432	8.82424	2.35216	13.7916	2.23685	1.31951	34.3752	20.3889	13.786	17.66	3.51948	8.90686
LILRA4	4	4	1	3	4	2	5	2	3	2	3	3	2	1	1	23	11	8	1	7	2	18	1	22	2	1	1	1	1	1	3	2	1	8	1	4	2	1	5	3	8	1	1	7	7	5	8	4	3
IL12RB1	4	8.3666	4	2.23607	9.59166	2	13.7477	3.74166	2.44949	2.23607	4.24264	1.41421	2.44949	2.64575	2.23607	13.8564	5.09902	8.94427	2.23607	9.74679	2.23607	16.2481	1.73205	11.4018	1.41421	2	1.73205	1	2	1	6	1.73205	1	8.48528	1	5.65685	2.44949	3.4641	6.48074	1.41421	6.7082	1.41421	1.41421	8.66025	3.16228	2.64575	5.65685	1	6.9282
SPIB	1.64375	4.74288	4.09535	2.26793	11.002	1.7826	12.9521	4.12892	3.12913	2.35216	3.72792	4.81645	2.16894	3.17767	2.40225	19.0778	10.6675	10.2664	1.24573	13.1155	2.60517	23.5754	1.51572	20.4798	2.16894	1.31951	1.43097	1	1.24573	1.1487	4.66106	2.18672	1.51572	3.21222	1.1487	7.39906	3.24534	3.86636	3.98742	2.82523	6.31964	1.7411	1	10.0159	6.25827	7.63356	7.10799	3.10369	3.54517
EPO	1.64375	3.98742	4.5216	2.63902	8.74108	2.22064	10.9291	2.55085	2.35216	1.88818	3	3.89806	1.51572	2	2.16894	20.7805	8.08565	8.44053	1.88818	9.71187	1.64375	20.1287	1.7411	20.2355	1.82056	1.43097	1.55185	1	1.43097	1.1487	3.24534	2.09128	1.1487	4.74288	1.1487	5.12278	2.26793	3.98742	3.76447	1.51572	6.03418	1.1487	1.1487	10.1096	8.88719	7.41818	5.55299	2.45951	3.2875
NDUFB10	5.92305	14.2742	18.0126	4.44129	24.5293	4.87166	32.2577	7.75674	8.44053	7.74927	9.0432	12.5995	5.35415	8.49929	7.37245	27.6941	13.1155	17.8126	2.4258	21.0416	5.71096	42.2611	3.11652	36.7573	9.20524	6.69391	5.07303	2.78652	5.98511	4.78939	23.6145	8.19069	5.2233	29.668	2.93016	30.7556	16.6813	18.8056	14.3957	3.17767	13.1155	3.72792	1.24573	39.5013	17.9951	12.5685	15.8156	3.5652	9.56276
IL1RAP	2.66727	6.04919	4.85161	2.45951	7.48665	2.04767	11.6181	1.69522	2.51189	2.86194	4.22734	3.10369	2.35216	2.55085	1.43097	15.3372	8.41197	11.6438	1.43097	9.25876	2.51189	15.0589	1.31951	14.0779	1.7411	1.31951	1.43097	1.31951	1.31951	1.1487	6.28772	3.2875	1.1487	6.09335	1.24573	3.31445	2.40225	4.58034	4.58034	1.51572	6.71056	1.51572	1.1487	14.1962	7.73675	7.41395	8.41676	3.72792	5.55299
RUNX1T1	4.38433	6.96406	3.67683	3.10369	8.80089	2.60517	11.8723	3.9487	2.60517	2.04767	4.38433	3.70697	1.88818	4.83635	2.70192	27.5411	15.3846	16.4265	4.8045	37.1783	5.42617	39.6746	4.28225	41.7586	2.8854	1.51572	1.43097	2.49146	3.06389	2.60517	10.6482	5.12278	3.9487	15.8611	2.26793	20.7324	9.70827	12.816	11.8296	3.59443	4.85593	2.78652	1.1487	10.8744	6.75955	12.4706	9.00733	2.09128	6.60806
LDHB	2.56947	8.05357	4.91902	6.06878	9.79344	6.69391	14.2832	2.45951	2.35216	15.2097	20.6462	18.0776	4.08247	7.9371	6.94612	17.9364	6.73173	10.5878	3.31445	11.8791	5.26143	17.3685	2.82523	17.4128	16.816	13.4128	8.19495	2.04767	3.72792	2.60517	11.7991	4.58034	2.60517	10.9476	1.1487	8.82279	6.49068	9.78835	5.33454	2.99256	12.7173	3.34695	1.51572	24.8924	18.1732	9.66282	16.5718	5.61872	10.3734
PLA2G3	2.37841	6.22333	3.60021	3.30975	9.12396	2	13.6061	3.08007	1.86121	1.41421	2.34035	2.27951	1.18921	3.13017	2.05977	20.1727	10.7719	11.0268	1.68179	10.7187	2.05977	17.8359	1.41421	19.8844	1	1.31607	1	1.31607	1.73205	2	4.58258	1.86121	1.73205	5.69243	1	7.5446	3.49964	3.20109	3.98428	1.41421	6.30868	1.18921	1	10.5414	4.28139	7.3409	7.16805	2.05977	4.48605
SMAD9	2.22064	11.3369	8.86399	2.70192	14.1648	3.24534	25.234	5.47065	5.34781	2.60517	2.68674	2.04767	2	3.20087	2.55085	41.5496	22.8591	24.2561	1.97435	14.1361	2.23685	25.8201	2.86194	27.1547	1.7826	1.1487	1.31951	1.64375	1.31951	2.16894	7.91705	3.97308	1.43097	12.1368	1	8.8601	4.44129	6.12777	3.49971	1.43097	21.1704	1.43097	1.93318	43.3098	22.2523	20.154	25.4346	2.68674	23.0171
TTC30A	2.66727	5.96629	6.81496	1.7826	9.34531	2.82523	13.3926	2.72407	2.55085	2.72407	3.72792	3.03143	1.24573	2.60517	1.43097	15.3869	6.02206	6.60806	1.31951	10.6927	1.51572	15.3156	1.88818	16.8858	3.0219	1.51572	1.43097	1	1.55185	1.24573	5.59851	3.2875	1.31951	9.54432	1.1487	7.92117	6.42444	5.71265	5.2233	1.31951	6.37144	2.16894	1	14.2286	7.11237	5.24251	10.731	1.7411	5.82739
BMP5	3.51948	7.76468	6.81496	1.55185	8.11906	1.31951	17.2406	3.5652	2	1.64375	4.09535	2.60517	8.33881	11.757	7.00341	15.9006	10.9821	10.0326	1.64375	10.8749	1.51572	19.775	1.55185	22.6699	1.7411	1.24573	1	3.36587	3.77635	1.7411	17.1736	6.90965	2.93016	26.6805	1.31951	19.2255	23.206	18.8802	12.8085	1.43097	7.06805	2	1.1487	15.1949	5.55551	8.23187	7.94616	3.27717	7.55663
NEIL1	4.22357	10.862	9.87869	2.70192	14.1325	1.88818	23.8465	7.15988	3.47125	5.35658	4.89138	3.5652	3.93628	4.19296	2.68674	29.2362	15.5528	23.8195	3.2875	14.3051	3.47125	28.6301	2.56947	28.795	1.88818	1.7826	1.31951	1.31951	2.16894	1.82056	9.79344	3.9487	1.64375	16.8192	1.43097	13.4045	6.50683	7.79612	8.93741	3.17767	7.03235	1.58489	1	12.3585	5.65047	7.53789	7.43239	1.7411	3.89806
CDKN1B	3.95852	9.03061	8.64849	4.70432	14.8053	3.39346	16.3525	8.76866	4.96725	2.60517	4.2582	3.16979	3.65019	5.49104	3.31445	15.8636	6.6156	9.65392	2.04767	12.2731	3.65019	23.9134	2.29017	19.9255	2.16894	2.35216	2.14113	2.63902	2.86194	2.49146	10.8469	3.80731	3.12913	18.1529	1.31951	17.411	8.88719	11.4833	7.41395	1.88818	16.1396	2.60517	1.64375	27.4042	20.3514	13.1219	11.757	3.10369	12.0014
CXCR4	3.72792	7.23762	4.74288	4.11227	11.6824	2.60517	15.1813	3.84464	1.88818	3.93628	3.72792	4.19296	1.31951	2.40225	2.82523	20.1572	11.865	9.0868	2.09128	11.7267	2.35216	20.0841	1.7411	13.8193	2.8854	1.1487	1.24573	1	1.43097	3.12913	4.87166	2.75946	1.58489	4.48513	1.43097	7.10799	3.17767	3.89806	4.47769	7.98195	21.1254	1.7826	1	51.8314	27.3642	19.7041	20.0219	9.31681	15.78
SDHA	8.9752	31.3301	25.8946	5.68535	45.107	4.78023	55.7387	16.7174	13.833	9.6329	11.7935	10.5555	5.30457	11.1374	6.35926	68.3336	28.706	43.7536	5.07303	30.7369	6.18786	67.7891	5.82739	56.2472	9.01067	4.04282	2.22064	2.40225	7.6651	6.12777	28.9975	11.3251	6.33536	37.8966	2.49146	41.4652	20.627	26.7221	19.1304	2.70192	19.775	3.77635	1.31951	37.6196	16.5449	17.6515	17.1575	2.60517	15.0105
TOX	2.35216	10.9082	9.91869	2.99256	17.1357	3.24534	22.0825	6.09335	5.578	2.66727	2.86194	1.7826	2.99256	4.89138	4.41633	31.454	15.8663	21.1254	1.97435	23.9264	3.86636	48.8097	2.82523	45.1427	1.88818	2.22064	1.24573	2.18672	3.9487	1.88818	18.1438	4.76791	2.8854	24.739	1.64375	24.5433	14.5167	13.477	13.2312	1.31951	14.6628	3.0219	1	20.7442	10.9847	15.3923	14.098	2.60517	13.6576
PLA2G4F	1.64375	4.9984	3.59443	1.93318	9.00703	2.16894	9.18408	4.12892	2.04767	3.06389	2.26793	2.63902	2.16894	2.40822	2.35216	21.3998	8.27531	11.0275	2.26793	10.9069	2.91369	20.4131	2.09128	19.2507	1.51572	1.31951	1	1.1487	2	2.16894	3.9487	2.45951	1.51572	6.4579	1	6.5452	2.49146	4.12892	3.54517	2.2974	9.0432	1.1487	1.43097	12.4142	7.32304	8.75399	7.20675	1.64375	6.35534
CCL13	2.04767	4.78939	4.09535	1.43097	7.17443	1.88818	11.4388	3.2875	1.88818	1.24573	2.70192	2.2974	1.51572	1.31951	1.7826	17.9442	10.9878	7.07979	1.43097	9.36398	1.1487	18.9174	2.16894	10.6364	2.35216	1.43097	1.31951	1.24573	1	1	4.22357	2.49146	1.51572	3.51948	1	5.07303	3.51948	3.43754	2.26793	1.31951	9.69237	1.31951	1	10.1142	5.96629	5.50156	7.36022	1.58489	5.30457
MRC1	3.72792	8.32287	5.86031	2.8854	14.2405	2.8854	15.0264	3.72792	4.39403	2.60517	4.28225	2.66727	1.24573	3.36587	1.97435	18.4218	10.1347	8.82279	1.64375	9.32635	3.2875	16.1059	1.88818	16.1527	1.64375	1.31951	1.7411	1.64375	1.7411	3.31445	8.34871	2.35216	3.10369	8.12127	1.1487	16.2323	4.75468	5.48177	4.26305	1.55185	7.05454	2.04767	1.1487	9.84316	6.73173	6.35534	7.27542	5.30457	3.59443
CACNG1	1.24573	10.3088	4.19296	1.64375	8.94742	1.31951	13.6576	3.91863	3.24534	1.64375	2.45951	3.80731	1.43097	1.55185	2.18672	17.0128	8.51943	10.8402	1.64375	12.217	1.88818	17.6536	1.7826	16.0862	1.24573	1.64375	1.1487	1.31951	1.51572	1	7.25936	3.51948	1.64375	4.70432	1.1487	6.81885	2.45951	5.00797	4.70432	1.31951	9.23579	1.55185	1	12.6716	4.90355	7.36022	7.81262	2.78652	5.82739
NFATC3	4.95934	12.5165	5.70588	3.98742	15.1377	3.72792	21.0204	4.12892	5.50156	4.09535	4.96725	4.64398	2.60517	7.59067	2.49146	38.4101	12.3872	18.9891	2.35216	21.3745	4.85593	36.4635	4.93935	36.6094	3.47125	1.97435	2.16894	1.7411	2.70192	4.50133	16.3629	4.70432	4.07234	19.4055	2.75946	22.5714	13.2161	12.8028	8.93844	2.4258	12.894	2.62653	1.1487	25.6856	14.2752	12.3312	13.7145	1.83842	10.2727
CD22	2.23685	6.34575	4.8045	1.88818	7.20408	2	7.87257	4.09535	3.24534	1.7826	2.99256	4.2582	2.16894	1.82056	1.88818	18.5281	10.7022	7.47899	1.64375	8.10354	2.86194	22.772	1.7411	18.1126	1.88818	1.24573	1.1487	1.24573	1.43097	1.43097	4.29995	2.70192	1.24573	5.65047	1	5.53265	5.26143	2.82523	3.59443	2.70192	7.46822	1.43097	1	15.3665	6.37871	8.61738	8.45467	2.82523	5.24251
EIF5AL1	3.10369	8.5999	6.81885	2.26793	13.8605	2	19.1965	6	2.49146	3.17767	3.10369	5.26143	2.04767	3.57994	2.49146	28.2785	15.8774	18.6076	3.86636	18.7036	3.2875	32.9797	2.26793	35.4761	2.60517	1.31951	1.31951	1.1487	1.64375	1.43097	5.75265	1.7411	1.43097	6.27151	1	9.68133	3.70697	4.60906	7.43239	1.97435	8.55019	1.88818	1.1487	10.9181	7.78046	10.0884	8.56079	2	6.44126
BRAF	3.20087	4.84146	4.38433	1.7411	9.66282	2.60517	14.246	5.2233	2.99256	1.88818	2.16894	2.99256	1.88818	3.30109	1.37973	15.9844	8.11131	14.2254	4.04282	15.1192	3.24534	20.4702	2.86194	17.4571	2.2974	1.51572	1.24573	1.1487	1.1487	1	6.62891	2.63072	2.35216	9.11734	1.1487	8.08565	5.59034	4.13919	3.64113	1.24573	8.88719	2.04767	1	16.9853	8.23187	7.39906	6.87509	2.22064	7.55663
PRKCE	3.72792	13.67	7.55663	2.49146	15.3699	1.88818	21.2076	8.52125	7.46822	1.64375	2.35216	3.3227	1.55185	3.16979	1.7411	22.7442	6.31964	11.0129	1.51572	13.616	2.49146	22.5546	1.7411	27.1318	1.82056	1.43097	1.1487	1.51572	3.01709	2.45951	13.4024	2.55085	2.49146	20.5167	1.43097	23.198	6.09335	10.8899	11.8461	1.51572	4.85593	1.51572	1	9.24106	4.09535	5.44814	2.99256	2.16894	5.1017
OSM	1.51572	6.17801	3.9487	1.31951	8.45467	1.7826	12.0441	4.8045	2.04767	2.93016	3.64113	3.80731	1.31951	4.2582	1.43097	18.1611	7.20408	11.0874	2	10.8682	1.88818	20.8264	1.88818	19.6142	2.45951	2.26793	2.82523	1.82056	1.1487	1.43097	5.08565	1.1487	1.51572	6.37871	1	7.53566	2.35216	3.86636	4.61789	2.16894	7.75232	1.31951	1.1487	13.2723	4.11227	5.38685	7.15255	2.22064	6.99942
EDN1	2.2974	6.1531	3.72792	1.43097	9.32212	1.31951	9.91372	4.18256	2.22064	1.82056	3.12913	5.13319	1.31951	1.97435	1.64375	15.5711	6.18786	9.69834	2	10.0787	3.80731	15.9428	1.64375	16.3525	2.04767	1.37973	1	1.31951	1.58489	1.88818	3.77635	1.64375	2.4258	5.03627	1	5.1017	2.60517	3.51948	3.24534	1.1487	6.33461	1.24573	1	8.52125	7.68928	6.44126	6.74879	1.51572	6.0152
[truncated: 417 more rows]
[truncated: 55 more columns]
