# Supplementary material for: Tumor and α‐SMA‐expressing stromal cells in pancreatic neuroendocrine tumors have a distinct RNA profile depending on tumor grade
Source: Mol Oncol. 2024 Sep 8;19(3):659–81. doi: 10.1002/1878-0261.13727 (PMC11887665; doi:10.1002/1878-0261.13727)
Supplement: Supplementary file 1 — Fig. S1. Representative images of ATRX/DAXX, PDX1/ARX marker immunohistochemistry analysis. Fig. S2. Clustering and principal component analysis of tumor and islet cell areas of illumination. Fig. S3. Stacked bar chart of relative cell type abundances in tumor and alpha‐smooth muscle actin‐positive cell areas of illumination. Fig. S4. STRING networks of physical protein associations depicting the physical interactions between proteins of differentially expressed genes from the comparison of alpha‐smooth muscle actin‐positive (α‐SMA+) areas of illumination between different tumor grades. Fig. S5. STRING networks of physical protein associations depicting the physical interactions between proteins of differentially expressed genes from the comparison of tumor cell areas of illumination against pancreatic islet cell areas of illumination across all three tumor grades. Fig. S6. STRING networks of physical protein associations depicting the physical interactions between proteins of differentially expressed genes from the comparison of tumor cell areas of illumination between different tumor grades. Table S1. Results of immunohistochemistry analysis of ATRX/DAXX, PDX1/ARX markers. Table S2. Raw counts of 1482 genes in all 104 areas of illumination analyzed in the study. Table S3. Q3 normalized counts of 1482 genes in all 104 areas of illumination analyzed in the study. Table S4. Metadata of all 104 analyzed areas of illumination. Table S5. Spatial profiling of tumor tissue. Table S6. Cell deconvolution matrices of all tumor and alpha‐smooth muscle actin‐expressing stromal cell areas of illumination. Table S7. Results differential expression of alpha‐smooth muscle actin‐expressing stromal cell areas of illumination against the tumor, acinar compartment, and islet cell areas of illumination. Table S8. Results of STRING functional enrichment analysis using overlapping differentially expressed genes as an input from Table S7. Table S9. Alpha‐smooth muscle actin‐expressing str [file MOL2-19-659-s001.zip › mol213727-sup-0009-TableS3.xlsx]

## Sheet: Sheet1
Table S3. Q3 normalized counts of 1482 genes. Rownames are HGNC gene symbols.
	AOI_01_aSMA+ _stroma_PanNET1	AOI_01_aSMA_stroma_adjacent_tumor_PanNET1	AOI_01_aSMA_stroma_non-adjacent_tumor_PanNET1	AOI_02_aSMA+ _stroma_PanNET1	AOI_02_aSMA_stroma_adjacent_tumor_PanNET1	AOI_03_aSMA+ _stroma_PanNET1	AOI_03_aSMA_stroma_adjacent_tumor_PanNET1	AOI_02_aSMA_stroma_non-adjacent_tumor_PanNET1	AOI_03_aSMA_stroma_non-adjacent_tumor_PanNET1	AOI_01_acinar_compartment_PanNET1	AOI_02_acinar_compartment_PanNET1	AOI_03_acinar_compartment_PanNET1	AOI_01_islet_PanNET1	AOI_02_islet_PanNET1	AOI_03_islet_PanNET1	AOI_01_aSMA_stroma_non-adjacent_tumor_PanNET4	AOI_02_aSMA_stroma_non-adjacent_tumor_PanNET4	AOI_03_aSMA_stroma_non-adjacent_tumor_PanNET4	AOI_01_aSMA+ _stroma_PanNET4	AOI_01_aSMA_stroma_adjacent_tumor_PanNET4	AOI_02_aSMA+ _stroma_PanNET4	AOI_02_aSMA_stroma_adjacent_tumor_PanNET4	AOI_03_aSMA+ _stroma_PanNET4	AOI_03_aSMA_stroma_adjacent_tumor_PanNET4	AOI_01_acinar_compartment_PanNET4	AOI_02_acinar_compartment_PanNET4	AOI_03_acinar_compartment_PanNET4	AOI_01_islet_PanNET4	AOI_02_islet_PanNET4	AOI_01_aSMA+ _stroma_PanNET3	AOI_01_aSMA_stroma_adjacent_tumor_PanNET3	AOI_03_islet_PanNET4	AOI_02_aSMA+ _stroma_PanNET3	AOI_02_aSMA_stroma_adjacent_tumor_PanNET3	AOI_03_aSMA+ _stroma_PanNET3	AOI_03_aSMA_stroma_adjacent_tumor_PanNET3	AOI_01_aSMA_stroma_non-adjacent_tumor_PanNET3	AOI_02_aSMA_stroma_non-adjacent_tumor_PanNET3	AOI_03_aSMA_stroma_non-adjacent_tumor_PanNET3	AOI_01_aSMA+ _stroma_PanNET8	AOI_02_aSMA_stroma_adjacent_tumor_PanNET8	AOI_01_islet_PanNET8	AOI_02_aSMA+ _stroma_PanNET8	AOI_01_aSMA_stroma_adjacent_tumor_PanNET8	AOI_01_aSMA_stroma_non-adjacent_tumor_PanNET8	AOI_02_aSMA_stroma_non-adjacent_tumor_PanNET8	AOI_03_aSMA_stroma_non-adjacent_tumor_PanNET8	AOI_03_aSMA+ _stroma_PanNET8	AOI_03_aSMA_stroma_adjacent_tumor_PanNET8
PBX1	9.49063	10.4839	11.9031	12.6256	9.34507	9.15691	9.98248	11.266	8.86507	12.2618	22.3351	15.8661	11.9376	9.29008	8.25042	9.06087	9.27623	10.9034	9.92377	9.99844	12.3039	9.76762	6.9122	7.39816	25.5305	25.0614	12.1244	8.84507	15.7281	9.99658	10.2991	13.7695	8.52835	13.0798	12.3624	11.0994	9.68976	9.77372	9.38749	6.20068	5.21964	20.1338	7.52081	5.1241	5.48939	8.08006	6.56536	6.39482	7.9808
IL2RA	4.43254	5.61211	5.20924	3.72058	3.43417	5.52544	5.24273	4.29091	6.1157	9.36057	5.22622	5.09619	7.87587	4.20715	4.86688	5.23671	3.94231	4.86156	7.80012	5.16267	5.38103	4.94377	5.43301	5.09597	6.86225	4.73354	5.56701	4.96189	4.37569	5.20027	3.63844	5.30212	3.13074	3.23864	6.03727	2.93751	2.90979	1.91578	3.42677	9.62249	4.44921	5.25575	7.52081	4.85643	6.00338	4.31919	5.11867	7.75629	5.18175
COL6A3	34.7118	6.82589	8.69609	52.378	9.14798	69.2348	9.11972	8.43377	9.58369	7.45966	11.4348	14.9326	7.43551	10.4819	5.089	8.53158	10.804	7.95535	6.7904	6.34741	6.84606	6.12964	5.43301	5.91792	10.7364	7.96623	9.69273	5.69971	9.78778	48.5331	15.2657	8.12254	26.7289	8.13103	16.4459	10.4783	14.0379	12.6354	13.0941	53.6743	20.3863	9.15079	71.2214	17.1483	12.4258	10.4823	15.2483	105.551	24.6618
GRB7	5.02635	5.68798	5.96232	4.27382	6.21599	4.1875	5.73929	7.70483	4.63484	7.45966	7.34572	10.7449	6.47299	5.55136	6.71497	7.49634	5.30674	8.47696	6.935	7.03819	5.83557	6.26539	4.6196	5.61882	9.61491	14.6914	7.34572	6.54725	5.77376	3.16366	4.50652	5.5441	5.58086	7.0095	7.96623	5.89326	4.35386	5.95914	3.76786	7.29248	12.016	7.52081	8.63915	11.3112	11.9818	10.4468	10.5841	5.45093	12.6409
MAP3K5	3.643	8.45858	9.92224	6.03727	11.4316	8.15429	8.19968	10.9894	8.06972	13.5808	10.3767	10.7621	7.59386	5.68369	9.3557	7.47301	8.72296	6.24298	12.1929	11.1598	14.317	9.22717	12.7793	13.5448	10.6932	17.6462	11.3994	7.10031	6.63231	4.52709	4.85125	6.01242	8.45901	6.60765	8.63915	8.36299	3.8395	7.04399	4.05292	5.09619	5.99793	6.03727	7.52081	6.67398	4.80579	6.78979	5.52301	6.63231	5.77156
FGF23	4.28445	4.77189	5.64927	4.63484	4.60716	4.92483	4.31834	3.17619	4.43254	5.98818	5.36767	4.49412	5.19614	7.08035	4.59476	7.81003	6.09861	5.85775	6.26148	7.50847	5.38103	6.09787	6.6105	6.62208	3.09789	4.12078	7.34572	4.96189	10.3767	5.63954	3.11906	2.30788	5.58086	3.30097	6.03727	2.70018	1.77021	4.00643	3.76786	6.935	5.86115	4.21901	8.63915	7.13037	6.04945	5.49513	5.81102	5.45093	5.23018
SPRY2	7.00301	5.12016	4.98631	7.0251	7.56872	5.09505	6.38861	11.0254	5.56701	18.3471	9.22581	14.9875	9.047	7.23113	5.76561	6.38265	7.94035	6.90442	5.77376	6.4104	6.84606	6.26934	5.54871	5.36745	9.61491	16.4831	9.92377	9.7965	7.19255	5.97354	5.24773	9.39847	7.70008	5.99131	9.92377	6.68133	6.84429	7.49287	4.42736	8.75918	13.3068	13.87	7.52081	11.6482	9.69232	13.0456	12.1455	5.91138	10.2306
DKK1	5.21301	2.70317	3.52984	3.05785	4.30928	4.4355	3.81026	3.86457	4.43254	4.43254	4.1649	4.69923	5.19614	5.05331	4.23686	3.74795	6.87144	7.20573	7.80012	5.34773	6.1019	6.09787	7.002	5.39662	5.39375	5.43741	5.56701	4.96189	3.80926	4.36499	2.78631	2.65106	3.90006	2.48632	6.03727	3.28539	2.53312	2.47517	2.98317	27.1183	137.168	4.21901	40.8092	141.692	108.535	116.82	146.291	24.3668	133.43
IL27	2.21627	8.05074	0.990079	9.81866	3.04842	2.54753	2.24837	5.85759	3.76891	7.63747	9.72595	3.91236	3.6312	8.91262	5.92167	5.40556	5.86928	6.6347	3.31615	7.36614	4.96189	6.51523	3.501	5.85756	7.46043	8.24157	5.56701	4.96189	3.80926	3.16366	2.95133	3.70526	3.13074	2.35471	6.03727	2.71798	1.07694	4.47376	3.331	7.12271	3.61542	12.657	15.0416	5.17758	7.66005	3.49778	5.11909	10.6481	3.76747
TNKS	6.03727	9.66729	9.07789	11.7563	12.3371	6.63674	11.0278	11.4064	6.4779	4.80696	8.15611	10.5376	12.0355	11.5729	10.8865	11.7214	13.5167	10.236	12.9266	11.9487	13.462	11.8993	8.18864	13.1495	10.5126	8.24157	6.39482	10.7621	15.237	5.20027	10.6022	15.9064	12.3624	8.28087	8.63915	10.6678	9.49773	10.6767	10.3355	6.34848	9.47391	12.0745	9.92377	7.38285	8.57947	9.13499	7.43876	6.935	8.44881
PGPEP1	7.09398	8.9273	9.44963	9.75257	13.6203	12.7466	10.8246	12.4714	8.75138	8.3694	9.15079	9.56843	5.96879	9.48792	8.86046	8.85498	8.73614	6.88663	6.63231	11.7127	6.84606	9.18224	8.2349	8.65877	10.9826	5.43741	10.9912	11.6711	10.0527	9.89951	7.39886	8.03651	8.84507	8.08629	9.92377	8.17876	8.49233	9.70695	7.54825	6.48367	8.79432	11.7563	7.52081	10.5593	8.32036	8.81247	7.19455	5.45093	8.90398
LAMP1	28.737	33.4531	45.8004	26.2703	37.3072	24.3254	33.4683	39.1579	52.5212	37.652	43.0902	38.4881	33.1597	33.7047	38.3148	14.2255	15.0217	17.8526	21.1528	23.6548	15.8162	28.7856	25.6758	20.5449	65.9838	67.0388	75.9952	32.1758	28.3119	33.1882	40.6006	31.6972	28.1849	42.0375	21.7006	37.3761	40.835	39.2706	31.6408	18.5559	36.3739	24.9052	24.6077	37.7701	32.375	43.6175	35.4036	22.8237	42.1652
POLD1	2.92438	3.10513	4.43327	4.37569	4.12119	2.92634	5.27791	2.76504	4.43254	2.92438	4.06794	3.10034	4.7914	3.66253	3.4011	6.39381	5.02811	6.53894	3.80926	6.01141	4.42254	4.72534	4.02159	4.94594	5.84937	5.43741	6.39482	7.70008	5.45093	3.63409	3.85392	5.88706	4.85842	4.19969	6.03727	3.16774	3.22279	2.22924	2.42799	8.87297	4.74356	5.56701	7.52081	4.50855	5.14033	5.25528	4.97377	5.56701	3.58598
EPM2AIP1	9.49063	12.9728	14.9835	14.5351	15.5315	5.37983	15.1686	12.8939	12.0946	5.21301	6.44724	7.19255	8.0636	16.427	16.7301	18.2418	13.2289	16.7561	6.03727	10.9269	9.59223	12.6476	11.0974	13.0707	7.6193	8.93775	5.56701	12.3624	10.6146	11.5479	11.759	15.5384	17.0567	14.7963	7.52081	14.9506	16.9993	12.6948	11.756	9.08447	5.3006	12.7494	10.7621	6.93028	5.55007	5.80888	6.84933	5.95454	6.83736
PIK3CB	8.14885	6.22954	4.28135	2.81967	7.51815	4.1875	7.43392	5.26368	5.09165	8.52076	6.84606	6.48367	4.7914	11.3035	10.6425	7.35505	6.82553	6.40123	4.37569	6.02637	5.38103	8.37118	4.02159	8.29852	10.5126	6.24594	12.0745	10.7621	7.19255	6.86179	6.44078	5.00566	4.74531	6.50689	6.935	7.44521	6.36292	6.85525	6.64546	4.09092	9.31559	8.63915	7.52081	9.29374	8.90358	7.56263	8.07157	7.36399	7.32817
TNFRSF10D	2.21627	3.57811	4.9504	7.36399	3.04842	2.54753	4.04707	2.92879	3.76891	5.09165	1.94519	3.91236	3.6312	2.22816	8.8825	4.32445	6.60294	6.03154	3.31615	5.09964	2.48094	5.21218	3.501	3.79018	4.97362	4.12078	5.56701	4.96189	15.237	6.32731	1.47566	1.85263	6.26148	2.35471	6.03727	2.71798	2.15387	1.7895	1.11033	3.56135	0.723085	4.21901	15.0416	2.78793	3.83003	3.49778	3.6565	2.66201	0.941868
STAT2	11.7563	14.7663	14.4874	20.8629	17.2497	18.8661	15.8911	9.52858	17.4767	11.3994	8.3298	9.71685	8.93097	10.8198	9.60892	11.3119	10.7337	13.07	16.701	12.7883	12.8135	9.18194	7.59347	12.2433	7.02582	7.1747	7.34572	15.5264	13.0945	10.2671	16.5221	18.2716	14.728	13.0243	9.15079	11.8519	15.5479	11.7239	14.4584	22.3433	20.8203	14.5926	10.7621	19.9037	16.9874	11.9254	19.1075	14.006	17.0954
LILRB2	11.0813	6.26169	4.9504	7.36399	4.26779	2.54753	6.74512	1.4644	13.1912	7.63747	13.6163	13.6933	3.6312	6.68447	2.96083	11.5319	8.07026	10.8568	3.31615	6.79951	17.3666	8.79555	14.004	10.3369	2.48681	4.12078	5.56701	4.96189	3.80926	3.16366	5.90265	5.5579	3.13074	1.17735	6.03727	5.43596	5.38468	4.47376	2.22066	3.56135	5.78468	8.43802	7.52081	3.98275	8.42606	5.24667	6.58169	10.6481	4.70934
CSF1	8.52076	7.11878	7.42744	8.52076	7.2441	11.7642	7.26427	8.65218	5.97332	5.98818	8.21565	18.0306	5.63506	6.1485	10.4967	8.57327	7.87579	6.74303	6.54725	7.96581	9.89257	7.79098	5.75477	6.75831	7.71829	7.78076	6.39482	8.15611	5.45093	8.7517	4.1691	6.90646	7.00301	4.60836	7.96623	5.72317	5.41028	5.43242	9.01485	10.4353	4.31413	6.54725	9.36891	5.87519	6.20905	5.39148	6.56536	12.1929	5.23256
NEFL	3.643	3.90431	3.52984	4.03486	3.60223	5.02971	4.82723	4.13727	2.6966	5.52175	3.4675	7.19255	4.17116	5.24097	3.4011	9.45848	5.45285	4.77769	5.77376	7.0699	4.07806	5.27373	4.6196	5.71623	4.0877	5.89671	9.69273	5.69971	5.02635	4.17447	2.30877	4.11403	4.13103	2.87944	6.03727	2.98227	3.49502	3.4066	2.40825	5.52667	5.54	9.69273	9.92377	4.52867	4.03029	5.63253	3.98422	5.77376	6.4788
CCL27	3.83869	5.7972	3.13091	4.90933	5.10099	6.24014	4.5858	9.49038	4.61595	3.60034	5.50183	3.3882	3.6312	8.91262	5.92167	6.47666	4.34039	5.11793	3.31615	5.06806	4.29712	4.87555	6.06391	5.513	5.56067	8.24157	7.87295	7.01717	5.38711	3.16366	4.36507	5.24003	4.42753	2.63264	6.03727	3.52291	2.63794	4.10027	3.331	5.03651	4.33851	4.21901	7.52081	3.49485	4.33318	3.49778	3.86967	7.52931	3.99601
WNT5B	5.91138	8.66277	6.90505	3.51255	6.52869	5.32759	5.52043	3.64849	6.77355	5.84877	5.95984	6.26148	4.7914	7.65938	4.86688	8.67391	6.04628	7.28702	5.91138	8.76769	5.83557	6.87226	5.43301	6.94451	4.52739	7.34572	5.56701	5.69971	3.80926	4.79521	3.91388	5.71769	4.74531	4.77285	6.935	3.26158	3.08212	3.18997	2.61168	8.18184	9.81789	7.96623	7.52081	10.8678	9.4848	9.63213	9.91876	7.0251	10.523
HES5	3.643	4.78943	4.01743	5.6216	5.20709	5.99218	7.06538	3.73546	3.94092	5.02635	3.67286	4.81125	8.76624	5.05331	5.59057	7.13876	9.08766	8.74054	10.5115	7.67584	6.01828	6.88683	6.09559	7.25493	4.0877	4.73354	8.43802	5.69971	4.37569	4.17447	4.87564	2.93622	5.91138	4.69879	6.03727	3.50144	4.97317	4.2092	3.81681	6.72446	5.31465	7.68097	8.63915	4.08652	4.52583	5.52618	4.90743	4.37569	4.63307
E2F1	4.53819	8.06029	3.43681	4.84637	6.92412	4.03756	6.57751	7.23316	11.1928	6.34282	6.68668	5.04417	6.61084	7.0271	7.07673	7.01337	7.07095	8.67651	5.25575	5.47403	5.62661	7.33988	11.3619	7.49901	4.32979	8.93775	7.96623	7.10031	5.77376	4.79521	3.72141	5.00566	4.13103	4.14367	14.5391	4.9618	5.79205	4.87473	3.00003	5.52667	9.93476	7.68097	9.92377	11.0378	9.65228	8.55937	11.0217	9.56843	6.30478
ELOB	11.6671	13.316	16.3887	13.8311	16.114	16.1621	14.4254	11.351	10.9016	13.8025	15.2523	16.2133	12.9548	21.1381	13.6218	11.4376	12.2513	12.0291	13.1862	11.8832	16.3581	13.3073	14.4225	17.0574	19.6369	18.4287	19.1494	21.6134	15.4412	15.6577	13.9577	18.5147	15.7468	17.3028	11.2366	20.101	16.8121	15.611	15.7571	7.12271	17.6045	23.1724	9.89795	15.1943	15.0882	16.6677	15.959	11.7377	15.6116
DLL3	3.85875	5.0261	5.72776	4.63484	6.43556	5.09505	6.77719	7.76799	5.63934	7.19255	8.82312	4.34398	5.50387	10.6545	4.6926	9.13691	9.15727	9.07513	4.37569	5.67854	5.95984	7.50997	8.79411	8.26062	4.97362	8.24157	5.56701	6.54725	5.77376	3.63409	2.08455	5.87245	4.13103	5.61852	7.96623	2.55725	3.08212	2.90378	6.52337	7.12271	5.04076	4.84637	7.52081	4.58391	5.32076	5.43084	4.57667	5.56701	2.84623
IRF8	6.17567	3.61641	5.44698	4.46887	6.07573	4.4355	4.78091	3.55234	3.55818	8.75138	8.59061	4.60125	6.24121	3.87944	5.27799	5.12801	6.01231	8.01733	4.57539	5.43403	5.08016	5.19579	5.00982	4.66232	6.87932	4.73354	7.34572	7.10031	3.80926	6.86179	4.18632	6.25864	3.59627	2.89571	6.03727	3.24325	4.49018	3.26601	2.93018	8.07691	6.46649	6.935	7.52081	4.64362	4.03029	5.53992	3.81032	7.52081	3.54564
SAA1	8.3694	4.07422	3.58795	7.68097	3.66036	5.52544	5.62485	4.051	3.94092	8.3694	9.22581	9.17355	5.19614	9.48792	8.36505	14.9321	8.21645	12.8628	7.52081	10.1914	9.53834	8.47738	8.41027	8.20571	4.69553	8.43802	7.68097	8.63915	5.02635	6.32731	4.1691	6.01242	9.71685	4.97707	6.03727	3.80486	4.38564	2.62176	4.62942	17.9359	6.49161	6.03727	7.52081	5.96084	4.12635	5.49423	4.48124	7.80012	5.322
RUNX1	6.17567	4.28424	5.82615	10.6146	7.84813	11.3143	5.25901	4.32609	3.55818	9.36891	7.15214	8.04434	6.47299	4.56253	6.06282	6.83037	6.50771	8.13442	9.36891	6.80371	6.75826	8.20037	10.5628	7.77557	8.54851	5.43741	6.39482	5.69971	7.19255	5.97354	4.20998	5.75	7.10031	4.69879	9.92377	4.21654	5.17413	3.14906	6.3554	19.068	12.7928	5.56701	18.7378	11.2323	7.43934	9.03778	11.6701	12.3624	13.9418
IFI6	19.7291	18.2781	21.9791	10.3674	16.1804	11.407	15.805	19.0284	21.7833	6.63231	6.84606	4.69923	11.7845	14.0811	16.964	8.15952	8.69172	10.0998	14.8355	17.1093	11.2532	13.858	16.4698	11.7228	7.71829	7.34572	8.63915	10.7621	24.2982	27.8024	23.6095	42.2904	24.9894	21.4491	11.6711	23.9948	19.6245	21.1281	17.3413	8.18184	7.51804	26.1227	10.7621	9.44194	9.50233	6.49681	7.06238	8.3298	5.74241
PGM2	8.06972	5.65308	5.28161	5.45093	4.87456	6.34706	5.03215	5.03393	4.08728	6.87861	2.23444	4.34398	7.16926	6.0203	3.90684	6.21865	5.82977	6.43845	7.36399	5.25486	9.67087	6.05741	6.24089	5.09282	3.85914	8.24157	9.15079	6.18118	6.26148	6.47813	5.16439	5.00566	5.58086	4.78922	6.03727	4.12258	6.88655	4.69074	4.17982	4.09092	5.02002	4.84637	10.7621	4.82914	5.14033	6.34791	6.10829	7.34572	4.56958
ADAM12	7.45966	3.98927	4.33006	2.81967	4.13788	8.26759	6.11732	3.95668	4.63484	6.71847	5.95984	6.26148	5.50387	6.0203	7.2822	7.2555	5.09608	6.97529	7.19255	7.29126	8.84507	5.12463	6.37379	6.03428	2.85659	5.89671	7.96623	4.96189	5.02635	4.52709	2.39452	3.91236	3.59627	2.39729	6.03727	3.39628	3.15559	5.14261	5.76702	10.0617	3.92358	6.39482	9.36891	5.56037	6.04945	6.47007	5.82271	11.8228	5.11529
FCER1G	4.80696	4.13083	4.643	7.41775	4.15498	5.2165	4.86247	5.66189	2.6966	4.80696	2.94836	10.0527	3.6312	6.1485	4.59476	5.40691	6.98458	4.43539	7.19255	4.86795	5.69971	4.74602	6.24089	3.83217	10.1843	5.43741	6.935	6.18118	7.80012	4.79521	3.05403	6.09053	4.13103	4.07219	6.935	2.72542	4.01473	1.88952	3.44613	8.37686	5.98597	8.3298	7.52081	5.51803	4.98427	5.21719	3.16232	14.3851	7.60288
CD59	6.935	7.27748	7.70328	13.9273	6.54493	10.0594	7.5412	7.2034	8.75138	13.6152	11.6312	18.4452	10.9731	13.7875	14.7536	10.2157	9.25474	10.9293	17.8352	19.8414	13.1352	12.1307	17.9348	16.9491	17.9877	7.1747	25.2512	16.823	10.9019	18.6166	14.6995	9.88293	12.4836	11.5393	18.0669	11.8322	13.6117	11.892	12.4452	9.62249	6.61655	9.15079	7.52081	5.80295	5.71418	5.87164	7.85045	9.66225	9.51712
LEPR	5.45093	5.38934	3.0729	4.03486	3.88457	4.03756	4.05873	4.32224	6.63231	4.1847	3.19741	4.87375	5.96879	9.16277	4.48778	8.40465	7.85178	7.19155	5.02635	5.70736	5.18834	5.67223	9.6849	5.43683	5.39375	7.1747	7.96623	6.54725	9.92377	5.97354	5.38977	3.65774	6.7904	6.00963	7.96623	5.66088	3.81792	4.03927	5.62198	7.44778	5.01203	6.03727	7.52081	4.15928	2.94502	4.43609	1.97591	7.61852	2.661
TYMP	12.3966	13.527	12.4325	14.161	14.4176	9.25832	15.9332	11.1381	13.709	5.09165	8.90675	4.71467	3.6312	6.9234	9.2	8.05614	8.50882	5.21939	8.17834	6.5434	7.70887	6.18946	8.01529	4.96503	7.72709	5.19186	7.014	4.96189	6.92188	3.98596	4.87253	6.11726	6.26148	3.53206	8.70725	6.20181	5.3119	6.22036	6.59972	13.1201	7.85102	7.66645	13.6662	8.33841	5.21197	8.74445	8.48145	5.73514	4.18939
LCK	2.54582	4.9491	3.90953	5.56701	5.19231	5.52544	4.86853	4.2668	2.48655	3.643	4.84637	5.63303	4.17116	3.66253	2.96083	6.04772	7.0566	6.52209	6.63231	5.67732	3.27362	6.66317	5.54871	5.5122	4.69553	5.89671	5.56701	6.54725	4.37569	5.20027	4.66283	3.96672	4.13103	3.38344	7.52081	3.62569	4.19796	2.52788	3.93632	8.07691	6.8665	5.25575	7.52081	6.49715	6.96628	6.34791	8.23838	9.15079	6.3666
BATF	5.07399	5.36716	4.26612	3.89654	4.85194	7.64258	4.49675	4.22405	4.64747	5.82848	8.01668	3.91236	4.57503	5.6146	4.27026	8.62339	12.645	7.9732	9.00142	8.40517	3.57814	5.07454	5.55749	6.69749	7.89512	7.48796	5.56701	6.25159	6.51374	5.02199	5.19972	6.73291	8.63747	3.49905	6.03727	4.87215	1.55321	3.38195	2.79786	6.47141	6.00235	4.21901	13.6662	6.3724	6.70947	6.42142	6.14739	8.2715	11.1968
TMPRSS2	4.53819	5.56991	6.33823	5.63934	6.49866	5.52544	7.77193	5.9203	6.63231	18.6623	15.9407	10.5376	5.19614	6.91551	5.84572	5.06831	4.30171	6.37882	5.45093	6.34637	4.07806	6.46749	8.61074	5.67671	15.388	20.7534	22.38	4.96189	5.45093	5.20027	2.30877	8.40329	5.45093	3.69326	6.03727	2.7377	5.95416	4.95035	2.51816	5.85398	5.13968	6.03727	7.52081	5.63508	5.90468	3.69328	5.8798	5.45093	5.89447
ITGA1	14.7606	6.89538	7.43081	21.0339	6.61696	14.655	8.55628	10.0929	8.54764	6.03727	8.82312	5.90197	9.12117	12.4562	5.39039	4.48024	2.63179	3.798	9.92377	3.92143	6.70331	4.30084	8.04318	3.74691	8.07054	7.96623	6.39482	6.54725	6.935	9.27001	7.71185	5.00566	10.1603	8.08755	18.244	9.56282	8.04943	7.04399	10.5974	11.9197	7.63256	10.9912	11.9197	4.94931	6.3196	5.90144	7.10228	15.9325	8.01235
MFGE8	11.9197	6.65952	2.96287	8.26207	5.54466	10.9092	4.99668	4.5823	4.43254	6.63231	6.31281	6.20068	4.7914	5.55136	7.78911	6.37175	6.14385	8.02057	12.7494	3.68694	22.4357	5.93233	17.9914	7.07628	9.39106	5.89671	13.0945	6.18118	3.80926	14.3856	3.36054	5.00566	7.36399	4.27341	21.5241	6.23184	5.42374	4.48089	7.50534	11.0533	13.456	4.84637	9.92377	10.4876	13.676	8.7634	13.4529	20.3953	8.45578
MBNL1	7.31796	8.27628	5.5902	12.4983	8.95434	7.34833	11.5932	12.3512	12.1798	6.91043	8.71718	7.78376	11.99	15.4903	16.3374	10.8572	11.0244	11.9678	15.7922	8.17216	9.01635	8.82687	6.36174	8.28223	12.9127	9.93168	11.5799	21.3801	10.9878	14.0718	14.1997	20.0099	14.9092	12.9509	10.9704	9.13907	13.8888	17.4587	11.3353	13.1201	9.27728	12.8114	11.9385	11.9959	7.37096	12.7228	10.0222	9.4685	9.41868
CLEC7A	9.49063	5.40634	3.69094	5.77376	5.23464	7.26793	6.01545	4.75247	6.19515	5.37623	6.99185	5.85398	5.75507	3.82969	2.96083	6.58173	5.14736	7.61747	5.77376	5.00742	5.50929	7.01335	7.94003	6.88911	3.7693	4.12078	10.5115	4.96189	7.36399	7.17496	3.58286	4.11403	5.91138	2.61448	6.935	3.78286	4.65693	3.45944	4.32429	6.72446	6.02127	6.03727	8.63915	6.49377	4.46381	4.98153	6.48708	9.03343	6.65717
ATP5F1D	16.701	19.0632	19.8036	18.0669	22.8756	20.3792	17.6903	19.9928	18.9834	28.4366	30.0164	25.3724	20.8471	12.8902	22.3739	12.4623	11.2067	12.8564	8.45901	12.8422	15.0077	18.1157	18.9776	14.0386	51.8654	50.6593	51.8668	30.8164	22.0372	17.015	24.9468	25.8466	28.5895	27.4079	14.8487	26.2099	24.8048	28.7844	26.2591	9.82741	18.4192	27.4974	11.3994	17.2988	18.9147	16.9253	15.8535	17.3497	14.3151
ANP32B	27.9461	32.9869	29.3222	22.5065	26.7041	25.2174	25.9873	28.4525	30.615	30.8515	28.9834	31.3558	23.2667	30.1197	29.2492	22.783	19.2446	22.4153	16.823	19.5739	20.4345	20.5887	28.4248	27.5121	34.2642	48.4482	36.2831	30.0154	27.6774	24.5867	24.1314	25.9831	21.2481	24.8801	19.593	23.202	26.5143	20.8097	22.0417	7.96623	13.2054	22.8696	10.7621	14.6477	17.2909	13.0963	18.0693	11.5475	8.72053
SRSF2	11.8228	18.2895	18.2299	15.3136	17.6105	22.9888	15.7856	12.573	13.5045	12.3181	12.8294	7.90849	17.0912	13.0982	14.8746	14.8563	14.9928	19.4543	16.0308	15.1989	16.5112	15.4528	11.7839	13.7522	10.076	18.0669	11.7563	22.2178	13.3465	13.5476	21.0236	12.5893	19.3245	17.6002	21.7006	20.516	17.5282	17.2193	19.9447	10.0617	21.6241	17.8352	8.63915	17.9451	25.5714	15.3141	18.7742	9.31627	16.4678
DTX3	8.95998	12.495	11.4809	5.45093	13.3795	9.87461	12.3993	11.4408	14.5796	4.43254	5.49562	6.935	14.3978	12.1695	6.42188	12.736	9.64186	10.4433	12.1929	17.9701	11.3636	11.1781	17.2926	13.8927	6.86225	7.1747	5.56701	18.7378	14.503	7.88213	13.5722	14.1657	10.8676	14.3111	6.935	13.6606	14.161	15.4687	16.228	6.88474	14.0869	7.96623	8.63915	14.655	13.5548	12.9921	11.1834	7.61852	13.1185
ID2	11.3994	7.10805	10.2329	8.52076	5.96972	11.8307	10.5511	5.70831	7.0251	14.9193	11.19	17.8352	11.5101	7.49967	15.0204	20.3617	20.0404	27.7672	11.3994	12.5092	19.5314	18.2586	20.2036	26.875	10.1271	6.77355	6.935	9.7965	10.9019	12.6148	7.92324	15.4192	12.657	7.22486	13.0945	6.63564	5.56213	9.71881	7.06089	11.987	7.73171	13.0945	8.63915	11.1159	11.0177	19.028	10.3099	9.92377	9.11041
NDUFB11	15.237	12.8682	11.777	7.96623	15.9845	14.2851	12.9274	9.4038	16.733	10.2923	14.2528	9.08447	9.81122	7.94383	12.7001	5.54307	6.03939	5.9053	6.935	7.41737	7.94117	7.80912	7.59347	7.74834	11.8414	23.0703	17.6901	16.3122	20.1659	10.6484	12.233	9.52905	12.9266	14.1258	9.36891	15.0516	9.23492	15.1137	14.1433	5.09619	11.1408	17.0504	14.2006	10.4016	9.10386	12.3864	10.6383	7.96623	8.98949
TUBB	15.4829	11.3062	11.2681	13.7921	13.5437	15.1993	13.3733	10.2499	10.2923	12.7381	14.1443	11.2532	13.3513	10.8198	16.4489	19.1237	14.6892	19.3187	19.6964	13.7425	18.1212	15.8734	18.1493	19.7571	11.9479	11.6422	13.3734	15.5264	12.7494	16.8766	17.0844	18.8883	17.7341	15.1777	24.8269	14.2641	16.0581	12.5963	16.3531	19.5618	18.3202	11.4929	14.6452	20.0448	21.1363	16.0273	17.3537	15.6398	19.2683
AXIN1	8.08979	11.7287	9.47314	9.92377	10.0525	7.46465	10.5983	13.7346	11.2432	12.0745	10.1032	10.2923	7.43551	9.41916	9.73375	10.0015	8.02318	7.37652	8.41148	9.18706	7.26955	9.37415	7.002	9.64965	12.4539	5.89671	8.43802	8.84507	6.7904	7.78104	8.77257	10.8845	6.18118	7.42488	10.5115	9.8317	10.0866	5.2759	6.75432	5.85398	11.8726	11.3994	13.4066	13.8277	11.6036	11.5874	9.35846	13.4066	13.5706
OLR1	8.86507	0.894527	3.96032	2.45466	0.609685	2.54753	2.69805	2.92879	3.76891	2.54582	1.94519	11.7371	3.6312	6.68447	2.96083	3.60371	2.20098	3.01577	3.31615	2.2665	2.48094	1.95457	3.501	3.10106	4.97362	8.24157	5.56701	9.92377	3.80926	3.16366	1.47566	1.85263	3.13074	0.588677	6.03727	2.71798	7.53855	0.894752	5.55166	7.12271	3.61542	4.21901	7.52081	4.38103	3.06402	6.12112	3.6565	5.32403	1.88374
CD7	5.98818	3.01086	3.31375	6.63231	4.11698	5.52544	3.69837	4.96495	3.28103	4.80696	3.19741	5.93003	4.5235	2.94007	4.6926	5.28814	4.80865	4.75626	4.13103	5.3972	4.68446	5.4458	4.02159	4.98177	10.6491	5.43741	7.34572	4.96189	5.02635	3.16366	3.21672	3.22562	3.90006	2.52086	6.03727	4.19026	3.15559	3.83156	4.75472	4.09092	4.71271	4.84637	9.36891	5.90433	4.043	8.40213	5.72485	8.3298	4.46717
CLU	349.536	551.309	523.377	265.017	530.648	241.91	491.999	583.822	580.1	82.715	59.415	77.5136	124.892	106.79	83.4659	13.9167	16.23	18.8974	22.8556	26.9508	30.1086	46.8601	25.6097	30.5231	96.2943	62.5003	90.9559	310.986	271.028	284.486	305.027	109.947	367.51	424.311	256.107	566.795	265.057	351.556	383.273	6.48367	4.9278	643.944	10.7621	5.94127	5.488	5.09573	5.27893	5.02635	3.64161
BAX	17.2783	18.4092	17.9008	20.3131	19.7826	16.8534	16.4261	20.0002	25.1237	6.69734	10.8406	11.3168	16.6057	15.7416	11.4477	10.4115	10.4948	12.6552	8.26207	9.44258	12.1352	8.65476	10.0196	10.353	12.0758	8.43802	15.0416	7.52081	13.4066	15.7147	16.904	16.3454	11.4698	18.6117	8.63915	17.4159	12.7003	20.1174	14.5297	9.62249	18.0338	20.2065	12.3624	16.6637	18.3788	15.5173	19.2068	9.49063	13.927
CSF2RB	9.61392	8.99509	5.1326	7.19255	8.06485	6.63674	8.17769	4.08057	7.61852	7.28599	8.21565	9.49908	7.2624	5.40507	8.47372	9.90518	9.75205	10.0541	5.45093	6.9327	7.00925	9.70617	4.6196	7.20182	7.67492	7.78076	6.935	5.69971	4.37569	5.63954	3.35503	3.49809	5.45093	4.4803	6.935	3.90784	4.01473	5.72797	4.46874	6.48367	5.4887	6.39482	7.52081	6.16571	4.65816	5.93479	6.64139	9.15079	7.26797
SPOP	5.98818	11.2467	9.286	10.5376	12.359	12.2396	11.1658	10.1346	12.3069	9.29273	8.35052	12.2038	20.569	12.1149	15.6426	10.812	11.5874	9.82005	20.9569	11.6612	9.59223	13.3682	15.6764	12.8681	13.3747	14.3043	10.1351	7.52081	8.75138	10.2671	12.3812	10.8056	14.0185	12.3011	16.4459	9.52426	16.0764	12.4554	15.642	9.27793	13.7183	12.9266	7.52081	12.515	14.7419	9.49824	11.3787	9.56843	9.77042
CLEC14A	12.0259	6.93861	4.49087	8.90964	7.06401	13.2317	6.53582	5.99721	7.28599	5.32403	5.22622	3.56135	4.7914	4.56253	9.90978	8.14529	7.23244	6.55521	7.80012	6.87042	8.05151	6.70877	7.32157	6.43274	4.27426	7.78076	9.92377	5.69971	5.77376	8.54795	4.35937	6.01242	7.80012	4.96875	21.5241	4.00984	3.75011	5.50549	2.85296	7.12271	4.92276	6.03727	12.3624	5.39807	4.32829	5.24667	6.82035	5.56701	4.70934
MEN1	3.643	3.74141	4.65765	5.56701	3.71714	8.96597	3.08183	5.34532	3.85875	5.21301	5.74132	8.04434	4.7914	5.35258	5.15511	5.0175	6.07351	5.26513	4.57539	6.27082	4.51672	6.34397	6.6105	7.79981	9.14358	6.77355	7.34572	5.69971	10.2923	6.61609	5.96895	7.05354	5.58086	5.76402	7.96623	6.84252	5.187	8.04613	7.26589	5.85398	7.22853	7.25151	8.63915	6.88271	7.01164	8.0354	8.11416	8.82312	5.21103
DKK2	7.26308	7.78406	3.25489	5.77376	3.2863	6.63674	3.0595	2.92879	4.69505	5.56701	5.56701	3.21548	5.50387	5.55136	3.90684	7.33089	6.92417	3.93905	5.77376	4.12632	3.55015	6.35365	4.6196	4.96692	4.43299	4.73354	6.39482	6.54725	5.02635	5.50824	2.94205	3.96672	5.58086	1.88428	6.03727	3.18564	3.36988	3.36827	3.1777	6.20068	3.31198	5.56701	8.63915	5.071	4.06796	5.6579	4.26156	5.91138	2.81859
APC	7.90145	10.9543	8.70863	12.523	9.9214	9.15691	8.94855	9.25446	10.9814	9.71685	5.82109	5.52667	12.7226	5.24097	12.8438	10.5411	13.3038	11.8584	6.63231	8.79878	9.36891	11.4006	8.2349	9.87165	3.85914	7.1747	9.15079	8.84507	11.9197	5.20027	8.20233	6.3685	11.2532	10.6623	8.3298	11.0689	8.99528	8.70894	10.203	5.09619	7.6156	9.86802	7.52081	7.38803	6.76939	10.839	6.84557	8.45901	10.2037
PRC1	4.68028	7.57966	4.98631	5.56701	7.80913	4.81017	7.14713	8.34236	2.48655	7.28599	5.06755	9.11787	5.50387	9.16277	6.06282	8.54587	8.42922	8.04953	5.45093	8.21293	7.70008	7.4546	5.00982	7.22493	5.63992	6.77355	10.5115	5.69971	7.19255	4.52709	4.98515	5.16239	4.85842	5.2452	7.96623	4.84353	5.20015	3.95152	3.28012	6.72446	10.126	5.25575	16.3122	7.58413	9.68846	6.69967	10.7915	7.68097	6.42612
TAP1	9.29273	8.06029	8.61638	8.06972	6.36027	8.64492	8.09326	9.66821	6.98563	5.52175	9.83252	7.10031	4.7914	7.65938	7.99993	6.58131	8.94814	6.05619	9.71685	7.83038	7.70008	8.106	8.93052	7.81552	11.3904	7.50215	7.34572	5.69971	6.935	8.07001	5.52389	15.1266	6.95225	4.87329	6.03727	3.02948	5.187	6.13215	6.27389	8.37686	9.4392	6.54725	9.36891	8.16838	6.20735	7.22891	8.84425	8.63915	7.12058
CUL1	11.2432	13.9477	11.6242	7.0251	13.1516	8.64492	13.7554	10.4742	11.5314	12.988	13.1901	15.8823	9.68539	12.9843	7.3768	16.4771	19.0368	18.0745	14.8355	21.9537	15.8965	16.3127	14.4553	17.5885	13.7586	8.93775	10.5115	11.2532	13.0945	10.6484	11.7743	9.65285	8.45901	12.8048	11.3994	10.5521	10.732	11.5474	12.6077	5.398	13.3014	18.8153	8.63915	9.43981	9.93446	11.7932	13.1901	7.19255	9.07292
CCNA1	5.02635	7.23659	6.80688	5.02635	4.48741	3.64543	6.08642	3.6017	4.12078	3.85875	4.46887	3.91236	4.17116	5.24097	5.84572	5.86364	5.69663	4.0752	4.37569	5.33395	5.31202	6.77663	3.501	6.66718	6.71916	6.77355	9.69273	4.96189	7.19255	4.17447	3.04645	4.82642	3.59627	4.47834	6.03727	3.97851	4.35386	2.1046	3.32273	5.85398	6.39009	6.03727	7.52081	4.71302	5.32273	7.2656	4.30335	5.02635	4.73173
CCL26	10.5543	3.9176	4.53343	8.39483	4.08143	6.41936	5.43331	5.73292	7.37739	2.54582	4.68819	4.06902	5.76417	2.8073	3.73042	6.40559	6.28938	5.04445	11.3411	4.70358	3.57814	5.72927	5.55749	5.61171	5.69337	5.9432	5.56701	4.96189	4.79937	5.74874	4.07124	2.94087	3.13074	1.54277	15.8221	1.85907	2.15387	3.91858	4.68245	10.2727	4.56726	5.31562	7.52081	4.76821	4.32503	4.58339	7.31543	3.83929	3.42298
HDAC2	10.8406	12.0808	10.9198	10.8406	13.1439	17.5145	12.4812	11.0385	13.925	11.6975	10.8285	8.99701	10.1184	15.0613	9.60892	8.24968	7.90971	8.33517	14.9943	9.72989	7.88362	10.9287	13.221	11.258	11.5743	15.1514	14.9571	10.3767	12.523	10.4005	14.446	5.30212	15.9219	15.0326	12.0745	15.6652	13.6957	16.5757	10.2912	10.0617	22.43	13.3313	11.3994	21.3849	20.6379	17.0613	20.2268	19.0984	20.6618
MAGEA12	4.95573	8.53324	7.66912	4.90933	9.12493	5.09505	9.21559	8.78638	4.9858	10.1833	7.27824	9.58329	3.6312	4.45631	7.25253	7.2344	7.69469	8.09216	7.41514	8.66771	7.84543	5.25274	6.06391	8.85196	8.61456	5.82767	5.56701	8.59424	8.51776	4.47409	8.04879	5.85854	9.39222	6.96532	6.03727	5.82942	6.27956	7.59222	9.93111	7.12271	6.04976	7.30754	7.52081	6.58058	6.6338	10.9218	3.10264	5.32403	3.26273
TNFRSF10B	7.19255	4.88563	6.25694	7.0251	5.33867	7.29086	7.05984	7.33366	8.32238	8.26207	8.79538	7.56331	5.50387	5.88014	4.86688	5.1503	3.17252	5.28885	5.02635	5.99934	5.62661	6.16243	11.3619	4.02056	7.11709	5.43741	6.935	4.96189	5.77376	4.17447	3.30379	4.01825	3.59627	4.85876	6.935	3.87606	4.11042	5.00709	3.00003	4.43649	4.88273	4.84637	8.63915	4.93374	5.50671	5.78498	5.30876	5.02635	3.78641
PPP3CB	12.1929	15.018	14.921	14.6914	15.3635	11.8307	12.9775	16.2881	15.4829	4.53819	12.1735	10.0617	18.9198	18.6242	14.6246	10.9792	10.8905	13.1311	8.63915	11.8035	15.4776	11.3858	21.4533	14.7869	15.5631	7.78076	7.68097	17.0567	8.95998	9.89951	14.1101	16.281	13.9045	19.843	11.3994	19.0874	14.2894	16.7607	14.0774	5.85398	4.68891	10.5115	9.36891	6.80532	9.17283	7.50164	5.85865	5.45093	6.25909
ESR1	5.32403	6.41772	4.03553	4.21901	4.73401	7.02979	4.4422	4.85368	2.8563	5.77376	3.67286	4.09092	8.0636	7.13203	5.84572	7.54338	7.05743	7.0981	6.26148	6.0676	3.55015	7.38072	4.02159	6.05497	7.44191	5.43741	6.935	7.52081	5.02635	3.63409	5.37832	3.65774	4.74531	4.26062	6.935	4.46626	4.5858	6.69869	4.52164	6.34848	6.82371	6.935	7.52081	5.57585	4.44977	5.91086	5.23601	6.935	6.64079
TFE3	10.5115	8.20178	7.25782	9.92377	8.61802	6.63674	6.87504	7.7117	7.34572	5.02635	6.99185	8.07691	8.34231	8.08749	7.02144	4.69257	5.50382	6.35257	6.26148	5.9224	5.83557	5.80186	8.2349	6.39161	7.95995	9.92377	7.34572	10.7621	8.52076	9.27001	10.2567	6.72446	9.71685	7.9473	8.63915	7.99797	6.33726	7.194	9.49529	5.398	5.7844	11.099	7.52081	7.95182	8.05652	8.92695	6.32463	5.06755	6.1539
RFC3	6.17567	5.65308	3.35979	4.03486	6.65055	5.2165	7.88115	3.81501	7.34572	6.1157	6.14645	5.28544	5.96879	5.10286	5.59057	18.7682	15.5548	20.2258	7.80012	8.85367	6.46328	10.9764	9.66086	8.87889	5.71319	5.89671	6.39482	4.96189	8.3298	5.97354	4.61755	9.04373	6.41073	7.36243	8.63915	5.40317	5.81959	6.99103	6.97747	4.69923	8.11654	6.03727	8.63915	8.35273	8.71397	5.99298	9.3348	7.52081	7.03989
NFAM1	3.95073	7.67813	8.30705	3.23895	7.30518	5.52544	6.89009	5.03393	5.84877	11.3994	6.68668	7.72437	6.47299	6.0203	6.33952	8.71374	10.0513	7.94989	4.74531	7.2894	5.68179	9.80867	4.6196	6.95951	7.46043	5.89671	7.34572	6.54725	6.7904	4.17447	3.46008	4.35768	4.47999	4.79629	7.52081	5.41415	2.90979	5.39909	3.28012	4.09092	5.29518	6.935	8.63915	6.85462	3.92408	6.54666	4.95497	4.57539	7.0814
NFKBIZ	10.3932	14.9726	6.47897	8.52076	12.5539	14.655	12.3659	10.5062	8.43802	9.26967	10.3184	16.738	6.85634	7.32507	9.81355	4.91358	6.4751	5.01013	5.45093	4.74451	4.07806	4.61194	5.30652	5.41057	8.90262	11.3711	7.34572	4.96189	6.26148	4.52709	4.52127	6.90646	10.7621	6.10661	10.5115	9.56362	7.77393	5.80755	8.01501	7.72437	6.68935	12.0745	7.52081	4.3178	5.15922	5.59171	5.3307	9.49063	4.63307
ARID2	8.95998	10.3343	11.8576	7.15214	11.667	11.5552	10.824	11.4356	12.3317	11.7563	14.9101	9.62249	14.3385	9.61975	6.96435	13.2378	13.1839	11.5997	5.77376	14.4271	10.4025	12.0305	16.8205	12.7961	14.1097	12.0745	9.92377	11.9197	10.2923	8.12892	10.7397	10.5329	11.8228	7.50118	9.56843	7.60099	9.68423	13.4731	10.2884	7.44778	17.0842	11.3994	9.92377	16.7566	14.4403	14.7116	15.0285	9.92377	11.4824
PDGFA	12.7896	9.69778	9.25259	11.134	9.36874	15.6107	8.66286	10.0362	10.5115	22.198	25.8531	27.651	10.0202	9.12506	13.4299	7.11597	8.19499	8.10289	16.6072	10.9641	11.2178	7.87853	18.2414	8.99449	25.9922	27.8795	21.5241	10.624	12.3624	7.17496	7.88506	7.45627	6.26148	7.14415	9.36891	6.90948	6.44558	6.94746	7.34551	12.0853	14.4341	6.68668	11.3994	13.9417	11.4862	9.72464	11.7034	7.00301	13.0494
NECTIN2	10.5376	13.825	16.401	12.3317	12.0501	7.90673	15.9991	13.4268	18.5596	14.728	12.2929	15.3311	14.3742	9.48792	10.556	9.2973	7.70507	9.77918	8.15611	12.4103	10.1603	12.391	8.2349	9.7924	12.0079	5.89671	9.15079	12.657	13.4066	9.05419	11.6533	9.27793	11.8228	11.0064	7.96623	12.315	10.4003	11.4825	9.93848	11.0533	17.4904	7.68097	11.3994	17.3022	19.4347	10.9525	16.7271	8.63915	15.7914
CD84	5.02635	4.69169	5.05109	4.21901	3.64903	4.4355	5.57001	3.17619	3.55818	5.02635	3.67286	5.64436	9.81122	5.05331	6.80221	5.83855	7.07095	5.33221	4.74531	5.63417	5.54951	4.71788	4.3613	5.80283	3.09789	4.73354	6.39482	4.96189	4.74531	5.50824	2.91348	5.00566	5.58086	4.18431	6.03727	3.83587	4.11042	5.50549	4.193	7.62531	4.78364	7.52081	7.52081	3.90592	3.76799	4.14739	5.32197	8.21565	4.25875
NTF3	4.1847	5.65308	3.61397	4.27382	4.62792	8.22114	4.27876	5.53008	8.32238	5.09165	5.49562	4.60125	6.85634	3.77721	9.18951	7.73585	5.37262	6.46169	10.2923	7.99769	5.83557	6.05552	5.00982	6.05582	4.0877	5.13339	6.39482	5.69971	4.37569	7.44142	4.04102	4.25623	6.05229	5.47046	8.63915	3.3637	2.51889	3.36827	3.09396	5.85398	8.12885	6.54725	8.63915	4.79905	7.97605	9.01449	7.59667	5.32403	6.03497
RPS27A	137.647	125.179	126.383	140.329	127.751	112.752	115.487	116.703	156.864	224.543	250.089	247.991	226.26	192.975	190.376	144.759	113.217	138.82	112.227	98.0387	138.417	146.674	156.137	166.025	277.979	316.936	258.362	257.891	226.495	202.636	218.767	204.75	189.166	203.195	179.042	211.363	224.384	228.413	191.822	77.3108	108.684	183.125	52.6457	125.582	136.977	110.405	131.289	63.6657	78.4662
ACTR3B	10.6146	9.99317	9.26626	7.48709	8.823	7.77033	7.95867	6.57452	9.36057	8.66206	10.1977	8.58921	14.0395	10.2057	9.33781	11.0904	9.57725	15.2387	10.7621	11.8686	10.9839	10.6016	13.5361	10.1632	8.81617	11.7563	12.6256	9.36891	11.3994	8.34894	8.80802	10.1351	6.67325	10.0138	7.52081	8.46489	9.91507	6.47196	7.20681	8.37686	6.01705	6.935	9.36891	5.52572	7.90845	5.88959	5.7572	9.03343	8.17569
ICAM1	5.52175	5.7527	3.55877	10.4524	3.95727	4.4355	5.278	5.48171	3.28103	5.09165	5.06755	8.57654	5.96879	6.37684	6.96435	8.28308	5.81795	5.8496	6.26148	6.14293	6.1019	6.41875	6.37379	7.33908	5.09217	4.12078	6.39482	5.69971	5.77376	4.52709	4.78903	4.82642	6.54725	4.46845	13.0945	3.90987	4.61171	3.29279	6.00005	5.25575	4.56963	6.39482	7.52081	5.01329	3.53733	4.7105	5.06108	5.56701	4.28282
IDH2	6.68668	5.87692	6.10444	7.85706	6.70844	5.99218	5.90353	5.82987	6.77355	14.728	16.9496	11.8958	9.26265	8.56646	7.3768	9.56859	9.61312	8.99872	8.63915	8.48149	12.4245	11.86	7.1689	9.07737	19.8496	17.1812	25.5216	14.0185	6.63231	7.02535	5.75222	12.0548	8.63915	5.72665	7.96623	6.56287	5.06624	6.3441	4.8364	11.5578	10.2424	5.82109	7.52081	9.57682	13.8107	6.74474	10.0913	5.45093	8.14774
CD81	44.0449	26.5731	42.435	64.3298	33.8031	51.3468	36.198	37.1037	48.744	38.8119	36.8743	41.2573	57.2565	51.3	56.7426	11.6598	13.7351	14.4257	22.7271	18.6464	34.093	25.7501	27.1563	20.496	68.2604	85.1536	98.4505	63.2288	62.4768	83.6062	71.6067	47.2962	68.1201	71.5966	72.8599	66.9531	67.188	71.1786	65.2165	39.9127	27.5002	53.5647	24.4076	26.6336	27.2934	23.8437	24.1583	68.9572	24.4662
TRAF6	5.84877	6.97384	6.74735	8.43802	6.63706	10.433	6.4175	6.50381	5.09165	9.92377	8.11029	6.72446	12.3223	11.8862	13.6728	13.1129	12.1644	12.8007	6.75225	10.615	7.10031	11.1602	10.2585	12.3847	4.69553	7.78076	7.34572	14.0185	10.0211	7.02535	7.5225	9.02539	9.7965	8.67915	6.03727	7.667	5.34941	7.69478	7.20681	5.85398	7.77944	13.0945	8.63915	7.30345	8.00709	9.45026	8.56457	7.0251	9.03266
FANCA	5.21301	4.09724	3.64036	4.21901	4.03343	5.09505	6.70508	5.78247	6.19515	4.80696	4.67283	4.81125	4.5235	5.05331	3.6884	7.12223	5.85603	7.07646	6.26148	5.35798	5.08016	6.1826	4.3613	6.76742	7.51489	5.89671	6.935	4.96189	5.02635	3.94106	2.30877	6.5203	5.14616	3.53786	6.935	3.37606	3.15559	3.56775	4.75472	5.398	8.09179	5.25575	9.92377	7.04764	6.62824	7.65703	6.85889	6.7904	6.3437
IL17RB	3.51255	4.37547	5.28161	5.91138	5.68032	3.36148	6.8052	5.70831	2.6966	8.26207	3.67286	5.32877	5.19614	4.56253	3.4011	8.6097	9.23957	7.60886	5.77376	6.23163	4.79612	7.44697	4.3613	8.78807	7.95995	10.8748	7.96623	5.69971	6.63231	4.17447	3.03416	5.0467	5.91138	6.07455	6.03727	5.2881	5.71267	4.09827	5.61249	5.398	8.026	6.03727	7.52081	7.65957	7.51692	4.54183	5.99296	6.7904	5.95227
CMTM6	8.90964	17.2139	11.091	10.3767	12.3983	5.88881	13.2869	17.0135	11.8662	12.3513	11.19	6.58424	7.77486	7.8992	12.2756	6.948	7.21212	7.90491	8.04434	5.77485	5.83557	7.23758	12.1528	7.2116	7.11709	9.34566	10.7621	12.3624	13.0945	13.6804	17.2581	12.4714	10.7621	15.6976	13.6921	15.117	14.5592	17.4369	13.761	9.08447	9.48712	11.6422	9.92377	9.45586	7.85515	8.65101	8.27809	14.2006	9.22413
LAMC3	7.0251	3.45857	4.37252	3.51255	3.58771	3.5149	3.97616	2.61044	5.32403	6.17567	4.57539	6.34848	4.5235	4.20715	7.55264	5.79604	5.54651	4.825	5.02635	4.12309	5.88341	4.03761	5.75477	5.00607	3.28136	5.89671	6.39482	4.96189	4.37569	3.94106	3.37952	4.61576	7.36399	2.71845	6.935	5.54941	4.61171	5.73095	4.75472	4.69923	2.85525	5.56701	8.63915	3.2858	3.48314	5.3584	1.822	5.06755	3.51121
CD2	5.21301	5.14132	4.84286	5.02635	5.3054	6.88321	4.91197	4.04094	2.34752	5.21301	5.69971	6.54725	5.75507	8.41429	5.089	6.55237	5.71013	4.45769	4.74531	5.66626	5.08016	6.58732	4.6196	5.60003	5.39375	4.73354	7.96623	4.96189	4.37569	7.44142	2.67809	3.87437	4.96189	3.56102	11.3994	2.82341	2.33581	3.07575	4.42031	8.75918	3.98799	5.56701	8.63915	4.85759	5.26635	6.02684	4.9533	5.69971	5.22423
KRT17	11.0813	9.83979	11.881	7.36399	7.9259	12.7376	8.09415	13.1796	11.3067	12.7291	9.72595	9.7809	10.8936	13.3689	5.92167	20.1808	16.8742	18.6978	9.94846	16.9988	12.4047	12.0532	21.006	12.7488	7.46043	4.12078	5.56701	9.92377	3.80926	3.16366	13.281	11.1158	3.13074	4.70941	6.03727	7.61035	9.69242	5.36851	8.88265	3.56135	5.78468	25.314	7.52081	7.56723	5.36204	1.74889	5.85039	7.98604	3.76747
MAPK8	7.34572	7.81714	7.2845	6.63231	7.53478	7.04728	7.85379	6.55712	8.82312	9.84308	12.2929	9.49908	7.87587	9.63509	9.3557	11.3682	11.965	11.6034	6.935	9.23357	10.0448	10.4994	10.3334	12.1607	8.17539	6.531	9.15079	9.03343	11.8228	7.78104	8.65544	9.39847	6.54725	8.59369	6.935	7.51176	7.68299	8.11155	7.11175	6.72446	8.88932	9.15079	9.92377	8.82199	8.10477	8.05318	11.4538	7.19255	8.09169
MAPK8IP1	7.67738	8.76454	10.384	3.47142	7.83154	4.41244	6.13275	8.66349	7.29846	6.23597	3.36917	3.3882	3.6312	10.9157	4.18725	6.76116	7.26286	9.47931	6.63231	9.04829	8.59424	9.16773	6.06391	6.66352	7.03376	4.12078	5.56701	12.1541	9.33074	15.4987	11.7822	10.9603	13.2826	13.6796	8.53799	12.2761	13.9587	10.9584	17.2012	7.12271	6.46747	12.657	10.636	6.29728	8.39117	11.1299	8.2737	4.61074	7.47585
RAD21	13.5045	17.2688	19.7431	16.4992	17.9646	12.27	17.6152	12.429	17.4863	11.6607	13.0209	13.7149	31.196	18.8383	17.2539	14.2544	15.4519	19.4837	10.7621	14.9872	17.6345	16.9834	14.878	18.098	13.6813	13.3734	14.2006	12.2038	22.0372	20.6191	27.5581	19.4457	17.0991	27.7086	16.6596	25.4921	23.6404	25.0863	28.978	13.5592	24.3388	35.2129	10.7621	23.9289	24.4057	16.1715	23.4312	11.9197	14.1964
CTAG1B	6.26855	7.10008	3.70454	3.47142	7.03123	3.60274	5.61644	2.07097	3.76891	5.09165	7.27824	6.18599	5.13529	7.71856	5.12831	6.1369	12.7074	8.61477	10.4866	8.99491	15.6909	10.7056	11.0711	7.34976	6.09141	4.12078	5.56701	4.96189	3.80926	4.47409	7.37832	9.07601	14.0011	6.22997	12.0745	6.19795	4.56905	4.64927	5.76945	5.03651	6.34504	5.96658	10.636	5.20812	6.72167	11.061	6.86019	6.52058	7.29568
ABCF1	8.75138	9.8255	10.2509	7.34572	9.93088	9.69921	7.65065	10.7743	10.9419	3.643	9.96026	6.88474	10.259	13.7101	9.73375	10.5586	10.5101	9.25801	7.80012	9.47348	9.46921	8.55347	9.45942	8.86822	6.92954	11.0715	10.9912	9.36891	8.26207	8.54795	9.47615	10.7178	9.17355	12.7687	8.63915	11.6685	8.51714	9.29461	12.9	7.03136	12.3296	8.63915	12.3624	11.3409	10.9525	10.1176	13.0477	6.45753	10.0394
THY1	26.9362	4.40019	5.25194	30.2276	5.09249	29.817	5.82379	4.96937	5.56206	8.43802	6.51046	6.03727	6.85634	7.79789	9.26485	8.19534	9.9046	5.57327	20.7551	5.88606	10.2436	5.71854	7.94003	6.4096	6.19579	5.89671	5.56701	7.70008	5.45093	10.9644	5.93909	7.31549	8.45901	5.67361	15.7281	5.52191	7.71072	7.61153	7.84788	43.184	9.94158	5.25575	26.4694	9.04495	5.83284	7.56657	7.42642	81.259	11.3909
MMP7	3.35923	3.08768	1.98016	6.39482	2.27286	3.64543	1.98591	4.48675	2.6966	6.26148	4.57539	6.935	3.6312	4.56253	4.23686	2.49288	3.91373	4.42145	4.37569	4.70799	4.51672	4.67036	3.501	3.51753	6.30783	5.43741	6.39482	4.96189	3.80926	3.63409	2.85273	3.18425	5.14616	2.69634	6.03727	3.27357	2.84205	3.10591	2.55087	4.43649	4.629	5.56701	7.52081	3.21583	3.50857	6.2384	3.65907	6.68668	5.61051
LEFTY1	3.643	3.27719	4.43327	4.27382	2.81546	4.03756	5.9073	2.40711	3.72058	11.2432	14.7521	13.1486	5.96879	5.68369	7.3768	6.68899	5.44242	4.71396	4.37569	5.06729	4.42254	4.01838	3.501	6.76377	21.3644	8.93775	14.503	5.69971	5.77376	3.16366	4.29963	7.93344	3.59627	4.39136	7.96623	3.46744	2.55389	4.00643	3.71623	6.20068	8.16386	6.03727	7.52081	9.8374	10.0052	7.9817	8.67726	6.54725	7.09128
MAPK8IP2	6.63231	7.60941	9.5132	6.1157	10.5121	8.40961	10.9344	12.1407	16.6842	4.53819	5.11724	7.59111	10.2014	6.20879	9.38521	8.31722	9.9895	9.28391	5.14616	11.0573	9.97366	9.70787	6.76807	8.77138	6.87932	4.73354	7.96623	6.18118	6.26148	6.11592	7.22909	10.9912	4.13103	6.60537	8.3298	6.66934	8.13337	7.46117	9.34964	4.69923	5.80209	10.8406	9.36891	6.95409	7.23684	8.07907	5.91303	4.37569	4.37402
PDGFC	3.17141	4.15417	5.32491	3.51255	3.23411	5.02971	2.98827	3.64849	3.23895	7.90145	8.03153	9.15895	4.7914	3.66253	3.90684	8.17698	7.43677	7.07944	5.91138	8.89501	12.3624	10.0779	10.5797	12.1339	4.90983	8.43802	7.34572	4.96189	3.80926	4.79521	1.99356	5.67625	4.47999	1.82707	6.03727	2.85554	2.53312	2.20065	3.13695	8.87297	4.11926	4.84637	11.6711	5.51266	4.31468	7.22891	5.16039	11.8716	6.25909
KRT7	4.02723	4.87639	5.71177	3.09268	4.60893	3.67417	3.7927	5.60258	3.42428	5.09165	7.44203	11.045	6.59833	4.80041	4.27026	6.63455	4.5593	5.8747	6.02585	6.60514	4.96189	6.66591	5.04931	4.82738	3.94756	13.0827	5.56701	7.15628	4.79937	3.98596	8.85398	7.63522	3.94448	4.45012	6.03727	4.25621	2.82237	2.34491	4.03521	4.48702	6.09873	5.31562	10.8469	6.08704	7.16682	6.76	5.00202	3.35393	5.31799
RORC	8.75138	12.3758	9.74551	7.52081	13.9102	9.89036	14.6908	14.5878	14.0575	11.8228	8.70997	9.7475	16.5387	14.7238	9.60892	11.2113	10.229	13.6871	6.26148	14.0705	14.317	13.9312	11.8699	10.7342	13.7586	6.24594	8.82312	11.3994	11.2432	14.8828	19.8453	13.6236	9.92377	16.6897	9.15079	11.8085	27.0859	24.3717	18.3767	7.03136	5.7247	7.96623	7.52081	7.35872	5.23091	6.32795	6.32792	7.61852	6.47543
MLLT3	7.90145	7.71198	5.76958	7.41775	8.70688	8.15429	8.46593	6.32233	4.43254	6.87861	3.98311	9.49908	4.7914	9.0738	3.90684	10.6712	10.9673	10.9004	8.26207	10.0623	10.7111	11.6537	8.79411	10.0127	8.14968	4.73354	8.63915	6.54725	4.37569	8.07001	4.53127	7.33369	5.45093	3.6767	7.96623	6.47566	5.17413	5.05577	2.69345	6.20068	7.68405	4.84637	9.36891	5.40189	6.69019	6.07084	6.24121	7.19255	5.67199
TFRC	4.80696	6.27674	5.53488	3.72058	8.6757	8.375	6.79219	7.08234	7.1747	5.77376	5.87817	9.93262	9.12117	9.93226	6.80221	7.18935	8.21719	5.9837	7.80012	5.6753	5.38103	6.25631	6.6105	6.537	5.97393	6.39482	6.39482	6.18118	4.37569	5.63954	6.51702	6.01242	4.47999	6.94969	6.935	5.97293	7.15401	7.28261	6.66199	4.43649	7.92437	8.63915	15.4002	8.95319	7.1819	10.298	11.4209	7.19255	8.17104
PPP2R2B	8.75138	9.40246	6.80688	5.02635	10.2087	5.2165	8.27218	7.11102	7.85706	4.80696	3.19741	5.09619	4.17116	3.18842	6.33952	10.3674	9.64716	12.085	6.7904	13.9071	6.66565	10.5045	6.76807	11.7189	3.28136	4.73354	7.34572	8.15611	5.45093	7.88213	7.31026	6.81789	6.26148	6.62244	6.935	7.95423	6.15034	5.95914	5.46174	5.85398	7.38511	6.935	8.63915	5.894	7.1559	4.81082	5.37171	5.91138	4.95558
FADD	5.45093	4.53796	3.60501	4.63484	4.6733	5.02971	6.62308	4.29091	4.90933	4.43254	4.25359	3.21548	6.32229	6.1485	3.90684	6.80928	6.65114	7.4259	5.69971	8.40654	6.84606	7.469	5.43301	6.03868	10.1843	5.13339	7.34572	6.54725	5.45093	6.32731	6.71355	6.3685	5.14616	5.19377	8.63915	4.8762	5.29747	5.87936	4.58447	5.85398	7.14768	6.68668	10.7621	6.32858	5.82112	7.66771	5.62818	7.0251	5.69246
ABCB1	14.0639	14.7989	22.3533	13.2715	17.0591	7.52584	18.6998	17.4041	17.696	6.87861	5.74644	8.44554	5.50387	4.83274	4.23686	5.91171	5.60043	6.23031	5.45093	8.20453	6.23185	6.08174	3.501	4.95804	6.63299	4.73354	5.56701	7.10031	4.37569	9.69308	8.13194	5.5441	5.69971	7.76702	6.03727	11.3874	3.87097	7.91167	8.48101	8.37686	4.98364	7.34572	8.63915	6.16271	5.5407	9.13974	5.13982	6.26148	8.63265
ALDOC	4.1847	4.34376	4.69583	5.32403	4.54571	8.0952	5.11105	6.04638	2.8563	4.43254	5.29883	7.56331	6.85634	6.29506	9.60892	8.31367	7.71157	4.83975	7.41775	8.38023	9.24876	6.87061	6.6105	6.19588	5.09217	7.1747	7.96623	8.15611	9.24052	4.17447	4.03642	6.14046	3.90006	6.16649	6.03727	4.73031	7.20891	3.89737	4.38437	3.56135	5.84661	5.56701	7.52081	5.06235	3.92408	7.63729	6.20563	6.03727	6.3666
PRKACA	14.5796	12.8587	14.9534	11.9197	14.4425	17.1582	17.2296	18.8703	18.5969	7.61852	8.59061	10.7415	9.81122	10.5679	15.1435	8.86001	8.96386	7.17069	8.95998	9.82607	7.97399	12.4908	10.2008	10.5509	10.5954	7.78076	11.134	17.0567	13.6921	13.7662	16.9021	11.2661	20.7117	16.3091	15.1649	14.5373	17.304	13.4246	16.7654	12.2423	8.08181	16.6596	9.36891	8.96149	7.97107	8.81247	8.48817	10.2923	8.04127
TGFB1	12.3897	13.2155	12.5527	11.5475	10.7039	17.6226	10.5282	11.8158	14.6619	3.85875	4.45482	3.91236	9.5828	4.20715	8.32754	4.78603	5.12488	2.87251	4.74531	4.7986	10.8773	4.75557	6.76807	5.53954	4.69553	7.50215	9.69273	7.70008	9.36891	7.44142	7.48901	5.16239	6.41073	7.7889	12.0745	7.51212	8.99528	6.63032	6.75205	15.9146	9.68062	6.03727	17.2783	9.12701	9.19685	10.6388	6.4267	19.3245	15.2461
FOXO4	4.1847	2.10407	2.60462	3.23895	4.60716	4.81017	3.46628	3.6017	5.09165	7.28599	5.49562	4.9137	5.50387	3.37725	6.06282	3.98969	3.47966	4.37851	4.37569	3.47216	3.27362	4.95371	4.02159	4.81425	5.84937	4.73354	6.935	6.54725	5.02635	4.52709	3.15958	5.61613	5.91138	2.95144	6.935	3.38825	3.60445	2.67759	4.86806	4.09092	3.96379	4.84637	8.63915	4.74791	4.18368	5.6579	3.39614	5.45093	6.65717
CMA1	3.643	5.61211	6.34388	4.63484	3.62124	5.52544	4.77633	5.03393	4.27382	5.77376	3.19741	3.86219	4.17116	4.39916	4.23686	6.09964	6.40072	8.22639	5.77376	6.87821	3.55015	5.55518	4.02159	5.72581	3.28136	4.12078	7.34572	4.96189	3.80926	5.20027	4.39511	3.49809	4.13103	3.51222	6.935	3.43533	3.25439	2.1046	4.32814	4.09092	4.06513	6.39482	9.36891	4.49206	2.32209	4.34359	5.29207	3.80926	4.60704
IL13RA2	5.77376	6.54692	3.8065	6.54725	8.52468	6.63674	3.65836	3.32115	3.09758	3.643	4.41156	2.79923	3.6312	2.55948	3.4011	3.93099	3.67415	2.89785	6.03727	5.40806	4.07806	3.44361	4.3613	5.28344	3.09789	5.89671	5.56701	4.96189	4.37569	3.94106	3.21672	4.82642	3.13074	2.69634	7.96623	3.02948	2.68314	3.33556	2.61168	3.56135	2.06942	4.84637	7.52081	2.24336	2.85561	4.60494	2.81158	4.74531	3.51121
LAIR1	4.53819	4.60102	4.49087	6.1157	4.81743	8.34866	4.09984	4.85368	4.43254	4.92154	6.03727	5.25575	5.96879	4.20715	5.59057	5.75285	6.04628	5.45639	6.45753	4.67128	7.60133	5.78051	4.6196	6.15197	5.32457	6.77355	5.56701	7.70008	5.77376	5.97354	3.45457	7.22167	3.59627	2.09875	6.03727	3.27357	3.87097	3.97385	1.82511	7.7877	5.25381	5.25575	7.52081	4.903	4.69391	4.53315	4.26536	9.15079	5.81887
MYD88	10.0331	5.76739	10.151	6.83172	6.10901	7.42081	5.44892	5.5746	4.48202	4.28155	3.89038	8.37517	5.68314	4.93172	8.62476	6.36306	5.72042	5.66829	9.94846	3.65328	4.41181	6.06794	4.95116	6.04123	7.24395	5.82767	5.56701	9.23511	5.38711	7.00232	4.39592	10.3444	5.82696	5.88824	8.53799	3.63525	4.48198	4.09794	4.13312	3.56135	3.38454	5.55253	12.6485	4.91705	3.18795	5.63792	4.90024	7.2162	5.65121
TERT	3.643	4.5636	5.44698	3.51255	3.62124	5.02971	4.66468	4.2668	3.55818	5.52175	6.68668	5.99352	5.50387	4.65969	4.59476	8.11121	5.34853	5.71286	5.45093	7.93755	9.03343	5.96241	6.6105	6.27036	5.09217	6.24594	5.56701	4.96189	5.45093	4.17447	3.03416	4.72578	3.59627	3.58701	6.03727	3.90987	3.41366	3.45944	1.75976	6.34848	4.67856	6.935	8.63915	4.84823	4.19907	6.60033	6.09816	7.34572	4.9962
NGF	4.53819	5.37597	5.9071	2.81967	4.95007	4.81017	5.43832	4.54504	4.27382	6.34282	5.89671	4.60125	4.7914	4.65969	5.39039	9.42406	11.7371	10.1453	10.6146	7.398	5.83557	7.04786	5.75477	9.7267	4.0877	7.1747	6.39482	5.69971	3.80926	4.17447	4.20327	6.01242	4.13103	3.65604	6.935	4.12626	3.54043	3.61732	3.00003	8.75918	3.84002	5.25575	7.52081	5.85794	3.57202	4.39301	4.20316	7.19255	4.18311
TMEM163	7.34572	7.90106	3.90953	4.03486	5.81903	5.2165	5.9086	4.48675	5.06304	5.77376	5.42031	7.25151	7.43551	7.67843	9.18951	5.63088	5.68756	5.05801	5.77376	5.28455	7.42436	5.8898	6.76807	4.5651	7.88265	6.39482	12.0745	13.0945	13.6921	7.44142	14.1627	6.81182	7.70008	14.5739	14.2006	14.887	15.3734	10.6228	14.7325	5.398	6.48076	13.0945	8.63915	5.81718	5.39469	5.12452	2.83786	7.61852	4.60967
CIC	13.7644	13.5733	8.83079	11.7563	13.1371	10.7692	12.622	15.5232	9.99622	5.98818	7.86406	6.88474	11.3625	13.6536	7.02144	9.13053	9.1929	9.53042	5.25575	13.5574	4.31957	12.3802	8.2349	11.4955	7.02582	11.134	8.43802	7.52081	11.6711	17.015	10.2247	8.92311	11.2532	12.432	9.92377	13.174	12.0708	10.2424	13.6963	11.144	12.2774	11.099	10.7621	11.6881	11.3706	10.8315	10.7671	9.86802	11.8183
FUT4	3.643	3.33472	3.24465	4.63484	3.05329	7.09872	4.24831	1.93228	2.98666	9.36891	6.39482	3.86219	5.19614	5.11896	3.90684	5.86964	6.40072	5.69193	3.80926	3.08706	4.51672	5.01681	4.6196	5.70549	3.55855	7.34572	6.39482	5.69971	7.80012	3.16366	4.41601	2.30788	4.13103	4.08902	9.15079	3.92623	3.34247	4.60217	4.58447	4.69923	4.51103	4.84637	7.52081	6.17422	5.26909	6.84936	4.83247	4.37569	5.41824
PSMD7	10.3151	8.94154	9.8665	8.06972	10.5551	9.57482	9.90252	11.5388	12.3513	5.32403	11.5638	8.63915	12.7799	12.0904	15.2291	8.94549	7.66898	5.85775	9.71685	10.6242	7.70008	10.2496	7.94003	9.17972	10.6491	8.13587	9.15079	10.1603	9.71685	12.4923	11.9151	12.2694	7.36399	10.2913	12.0745	10.9207	14.037	10.4834	10.778	9.85185	9.37356	6.39482	9.92377	7.83164	8.69235	8.35356	9.70601	7.25151	7.03795
SOS2	7.19255	9.87879	7.79158	4.03486	9.5596	8.34866	8.80773	8.16841	7.21899	10.5115	5.29883	8.95998	11.7183	8.41429	9.18951	7.9734	6.43321	9.72471	5.25575	8.67576	6.91319	7.28731	6.6105	8.37174	8.54851	7.50215	6.935	7.52081	8.75138	8.54795	8.21473	11.506	11.9493	9.20616	7.52081	9.41095	11.8791	9.26117	8.74116	5.09619	8.21053	7.34572	7.52081	7.4394	7.33739	9.6189	7.15821	7.19255	8.56563
C5	5.21301	9.43702	8.75283	7.19255	8.46548	5.2165	9.09828	7.81188	5.89671	5.52175	11.7668	9.20249	7.43551	3.82969	7.3768	7.22102	7.52568	6.48915	5.25575	6.19976	9.24876	4.9677	4.3613	6.11484	5.97393	9.34566	10.7621	4.96189	4.74531	5.97354	3.0047	3.49809	5.14616	3.97512	6.935	4.07799	4.3294	1.94067	4.65558	6.20068	4.73934	6.39482	7.52081	5.34089	3.80494	5.24667	5.01193	10.7621	6.39238
PIK3CG	3.95073	4.5636	5.15865	7.78076	2.83137	4.1875	5.70909	2.99861	3.55818	7.34572	6.84606	6.20068	6.32229	5.24097	5.92167	6.10547	5.45285	7.88168	7.52081	4.57984	5.83557	4.94726	8.2349	4.12851	5.25161	9.89915	9.69273	4.96189	3.80926	5.97354	2.77755	4.11403	3.90006	3.00325	6.935	3.3637	3.07243	2.67759	3.13695	4.69923	3.40162	6.54725	7.52081	3.63535	3.93996	5.23638	4.36314	8.52076	3.80781
FASLG	4.03486	6.50984	4.74187	6.39482	6.5801	4.81017	5.87009	3.6017	3.76891	9.49063	6.99185	4.87375	4.7914	3.18842	4.23686	7.73419	5.79702	5.41045	4.13103	5.11432	4.07806	6.10271	8.72261	5.06957	5.71319	4.73354	6.39482	8.52835	5.45093	4.79521	2.34459	3.04527	4.13103	3.49647	7.52081	2.88354	4.41042	4.34099	2.66729	5.398	4.61444	6.39482	7.52081	5.13078	3.35842	5.7314	5.03036	4.37569	2.88578
GDF15	6.03727	5.83008	8.19625	6.63231	5.02626	5.52544	5.75712	3.95668	7.90145	11.9764	8.70997	7.32262	6.61084	3.45775	6.42188	4.82458	3.8601	4.54112	6.26148	4.86495	5.38103	5.16082	7.59347	5.2121	5.09217	5.89671	6.39482	4.96189	3.80926	7.44142	2.5612	4.01825	4.13103	3.55218	6.935	3.51161	1.91975	2.33098	2.32201	7.12271	8.76107	6.68668	9.92377	7.90448	8.39393	6.90598	8.38355	6.1157	7.88744
ASL	7.61852	10.5277	9.78941	5.02635	10.6773	8.52645	10.1572	9.20246	8.26207	9.78778	7.71272	8.48569	5.19614	9.63509	6.06282	6.36576	8.03178	6.87209	7.80012	10.3489	6.84606	7.44563	12.4117	9.22832	6.71916	11.3711	7.34572	8.15611	8.95998	6.32731	7.29346	7.22167	10.7621	9.97436	6.935	11.1711	6.80584	7.11307	5.56051	5.09619	9.522	11.2532	11.9197	9.63644	7.94055	9.30018	8.87618	6.54725	8.3922
FGF21	4.53819	5.65308	2.14743	4.03486	4.23274	6.26566	5.73669	3.51785	5.39319	6.63231	6.935	4.34398	5.96879	6.0203	4.86688	6.47052	6.82928	5.47165	5.45093	5.75415	5.62661	4.57645	5.00982	6.67692	4.69553	5.43741	5.56701	7.52081	4.37569	4.17447	4.30346	4.11403	3.90006	2.90292	6.03727	3.41254	1.91975	3.17205	2.73087	9.62249	4.34563	4.84637	9.92377	5.17981	4.72817	7.0822	4.87052	5.45093	3.97805
TXNIP	23.6793	11.5238	9.67488	15.9983	14.7668	16.5222	11.2108	13.1469	8.3694	16.2391	16.7962	12.6328	56.8537	44.8382	27.1233	34.1857	32.8405	39.2746	38.0895	33.6685	50.2847	45.359	33.2269	43.8769	58.799	43.4971	42.4961	56.6743	50.0526	115.668	81.0549	56.8089	88.4684	73.7601	55.5745	45.9715	97.3951	97.1506	69.7918	38.1706	18.8389	48.1295	20.805	16.7047	16.7498	18.6016	16.3269	36.5664	17.509
ICAM3	4.92154	5.80911	3.69094	5.02635	6.23443	5.52544	7.07033	5.66189	6.54142	7.90145	7.86406	9.03343	7.16926	5.11896	4.48778	5.15422	6.32222	4.43043	8.63915	5.18488	6.32851	6.3275	8.43119	4.97627	7.75018	7.34572	7.96623	6.18118	11.3994	3.63409	5.07266	4.01825	3.13074	4.27341	6.935	3.78951	2.7471	3.07575	6.29982	9.27793	6.48626	8.63915	9.92377	6.10518	8.43596	7.07046	5.63251	6.935	5.82815
C5AR1	3.51255	3.67853	6.29229	5.82109	4.46475	4.81017	6.05388	4.38229	6.54142	7.19255	5.49562	6.63822	3.6312	6.06965	5.15511	6.92244	4.63646	4.15962	7.80012	4.78263	3.27362	5.81932	3.501	5.42008	4.69553	4.12078	6.39482	7.52081	5.77376	7.88213	2.71288	3.70526	4.13103	4.21485	6.03727	3.67446	2.30586	5.48284	3.44613	7.44778	4.1517	5.56701	9.92377	7.37507	5.24979	5.94734	4.85977	10.9912	6.74366
TNFSF12	11.0778	10.4255	10.4486	8.06972	9.91336	9.57482	9.22113	5.33206	8.27427	7.09398	13.2347	15.9889	10.8666	13.5769	9.73881	10.8244	10.804	7.20384	5.77376	9.13205	7.88362	8.83259	7.94003	8.36766	12.3526	11.134	10.5115	11.2532	7.80012	8.81558	10.4194	4.49412	9.24052	10.0979	8.63915	9.44555	7.52351	9.50831	7.14262	8.63915	5.54252	16.4459	7.52081	4.98862	6.75557	6.53415	5.72485	9.56843	7.12058
WNT10B	4.80696	5.45066	2.92487	4.27382	4.86647	5.99218	5.22438	4.48675	4.63484	8.26207	6.68668	6.03727	5.96879	4.94794	5.089	4.52433	5.52861	4.69991	6.54725	7.16174	4.79612	5.71292	5.43301	7.21309	3.09789	4.12078	6.935	4.96189	4.37569	4.79521	3.08602	5.23412	3.90006	3.99835	6.935	3.49077	2.53312	3.75166	2.73087	7.72437	4.31413	4.21901	7.52081	5.24005	4.75736	4.96144	5.08157	5.77376	5.90913
CAMK2B	4.53819	10.1188	10.9069	9.24052	12.0925	5.99218	13.0853	12.8408	9.99622	5.69464	3.76041	7.36399	12.946	7.23113	11.6914	10.6271	10.314	10.2063	10.7621	21.4694	8.79538	14.2696	7.002	14.0416	5.71319	7.1747	5.56701	19.8475	10.1603	12.6148	18.8589	12.0248	12.8613	18.3017	10.7621	20.0131	20.3669	24.5867	17.3556	6.88474	6.18705	12.6256	7.52081	5.74849	3.97099	5.86733	6.37648	6.39482	6.74967
RNF43	4.53819	7.80418	5.32017	4.63484	6.66393	3.64543	6.59848	8.18648	7.78076	4.1847	6.03727	6.09647	4.7914	9.48792	6.42188	7.85561	6.15562	7.80515	6.26148	8.62803	7.42436	7.44768	7.77447	7.28107	5.09217	5.43741	9.15079	8.15611	4.37569	4.79521	5.12696	7.72437	4.96189	6.85944	6.935	7.74275	5.187	5.22273	8.47578	6.72446	17.9262	8.63915	8.63915	20.0872	19.0114	17.6002	22.4313	8.26207	14.8381
PIK3CD	5.98818	5.21275	5.76958	6.63231	4.65234	3.86133	5.7632	6.10567	2.92438	4.80696	7.06041	4.34398	7.59386	4.20715	7.99993	8.43828	7.48582	6.96701	5.45093	8.49484	7.26955	7.78956	8.61074	8.69963	5.09217	6.77355	6.39482	9.36891	4.37569	5.97354	4.95939	4.61576	4.13103	3.7567	6.03727	5.08007	3.79025	4.81989	3.25345	7.29248	4.629	5.56701	8.63915	5.45976	4.62958	6.36195	4.13218	4.74531	5.78618
IFNA1	15.5139	11.6288	7.92063	4.90933	6.70653	10.1901	5.3961	1.4644	15.0756	7.63747	15.5615	17.6056	10.8936	15.5971	5.92167	9.00927	10.2712	10.8568	16.5808	7.93277	14.8857	7.81827	17.505	8.61406	7.46043	4.12078	11.134	4.96189	7.61852	3.16366	3.68916	1.85263	3.13074	2.35471	6.03727	1.08719	4.30774	5.36851	6.66199	10.6841	2.16925	4.21901	7.52081	5.17758	6.89405	7.87001	5.85039	7.98604	2.8256
FLNB	17.6188	25.5266	23.938	15.1649	21.8127	11.9467	22.4226	23.0571	21.5559	15.4342	16.1129	19.3006	11.3625	16.0933	16.2162	14.5675	14.4001	17.8577	11.5475	9.87184	7.70008	13.8386	12.8726	12.5107	14.6337	9.69273	8.43802	13.4066	14.006	10.5886	21.1513	16.3783	12.9266	21.5121	8.63915	27.7929	21.1177	15.5905	22.4487	7.29248	12.5183	25.96	8.63915	13.2881	13.0797	11.9464	14.3356	10.0211	12.9038
CD46	21.0254	42.9931	44.8059	26.8895	34.9866	25.3476	37.9089	45.5849	42.557	24.9439	19.2564	17.9287	11.4829	10.451	17.765	11.1657	10.581	11.444	10.4866	12.5811	10.5258	11.8175	12.1278	15.999	24.6181	13.0311	9.64235	28.0687	18.6615	27.5801	28.747	14.9364	29.8653	37.2126	17.076	38.2801	25.0257	29.076	28.5249	15.9269	23.0027	43.8452	7.52081	24.36	21.2282	18.175	18.0469	8.41803	16.6367
CX3CL1	6.935	6.35828	4.91798	8.90964	4.84465	7.35063	4.45123	5.03393	5.63934	4.80696	6.03727	6.34848	5.19614	3.18842	4.48778	6.55919	5.05652	4.30297	5.45093	3.6198	6.46328	6.63061	6.09559	7.46909	4.90983	8.43802	6.39482	5.69971	5.02635	4.90951	3.42648	7.48986	9.36891	5.2882	7.96623	5.15158	2.27426	4.53911	5.76702	5.85398	4.90752	6.03727	7.52081	5.08096	5.24979	3.64592	5.89443	4.37569	5.09235
CXCL1	8.83024	8.77024	5.51109	7.43125	7.68715	4.74148	8.11892	4.43332	5.95917	9.80469	5.27303	1.95618	6.45729	8.48204	8.62476	9.99068	10.5103	8.05596	8.72861	6.98099	8.76795	8.54083	5.47936	9.40554	6.33074	5.82767	5.56701	9.23511	5.38711	3.76224	3.30995	7.57842	7.66871	4.39962	9.02782	4.76015	4.86366	4.16164	3.4199	6.33308	4.90188	8.69017	7.52081	5.97598	4.98942	4.96582	7.51844	7.00681	5.93349
POLR2A	14.3345	18.4384	21.5318	13.9273	18.7274	13.7664	17.5009	17.1397	16.8421	13.5808	15.1507	8.68796	15.5497	15.7326	7.99993	9.76705	11.6309	11.2962	8.15611	13.2895	14.412	13.2357	10.1018	10.3822	11.0446	10.7353	12.0745	22.6454	15.1891	19.1799	20.3116	13.4232	12.3624	20.326	11.3994	18.9295	18.7214	19.5336	19.4557	14.8487	14.2265	25.2644	9.36891	14.7174	15.4896	13.2604	15.383	9.36891	15.1843
PVRIG	11.3067	22.3273	19.435	13.9007	19.5166	11.7054	19.3909	25.3487	19.7172	12.4526	14.8487	10.1032	21.3461	16.2664	16.2892	15.9616	21.2551	16.2194	20.06	17.3445	9.36891	15.6059	12.1528	14.9539	14.1894	8.93775	12.0745	11.6711	16.6261	19.5763	17.3347	16.9103	18.5951	27.0383	9.92377	15.9107	27.9222	22.8771	18.3662	7.03136	15.1164	9.56843	8.63915	11.8872	11.0915	13.7748	13.6879	7.96623	10.8494
THBD	9.56843	5.45066	3.21315	6.935	5.97924	8.57463	6.10084	4.54504	5.63934	9.92377	10.7353	11.0533	27.3391	13.7101	11.6914	6.06706	3.67415	6.63139	4.13103	5.96563	4.31957	6.74973	10.0196	7.93797	8.07054	11.7934	9.15079	10.1603	8.75138	7.26817	12.4996	13.6358	13.2347	10.0357	7.96623	6.83596	13.9606	11.4082	11.4925	5.85398	6.59093	5.25575	12.3624	7.78759	10.177	8.77778	8.32429	5.45093	7.41492
PTEN	13.5808	16.5953	18.0641	17.7632	15.3657	16.6707	14.8729	23.0186	16.4313	24.4616	17.0567	24.2982	21.4544	18.0905	22.787	18.419	18.1039	21.7721	18.244	19.4439	42.8979	22.2581	33.4147	21.988	18.5874	22.4131	18.7378	17.1965	22.5065	24.2497	20.2158	20.2088	22.0372	19.2701	36.8787	22.4715	24.2514	19.9108	23.9779	9.27793	11.0967	23.8987	11.3994	10.894	11.2217	10.5581	9.27179	13.0945	10.8214
EIF2B4	11.2432	9.9391	10.177	6.30719	10.2113	7.62361	11.932	13.1286	13.6799	8.5689	8.3298	10.2177	5.35883	10.9603	8.36505	9.29393	9.08429	8.77402	5.91138	11.6469	7.60133	10.4004	7.94003	8.71693	8.37026	5.43741	6.935	10.624	11.099	7.88213	10.5465	8.48569	5.91138	10.6494	9.92377	9.28452	9.44328	7.31427	9.00563	8.75918	9.05786	9.03343	7.52081	8.74866	7.29617	8.42344	7.36604	7.10031	8.25586
FGF10	4.63484	5.60192	4.51859	4.03486	4.22402	4.31861	2.98588	6.88899	4.97311	9.49063	6.61843	8.87297	7.87587	6.82682	6.62295	7.34933	8.23524	5.7546	4.37569	7.8877	8.73164	6.08656	6.81748	7.03107	7.11709	7.78076	7.34572	7.52081	7.61852	6.86179	5.57552	3.43774	7.98604	2.39558	6.03727	3.38972	5.42374	4.35638	5.406	7.12271	4.33314	6.39482	7.52081	4.77209	6.32555	6.03673	4.41983	6.26148	4.5252
ADA	5.98818	6.20037	3.21315	5.32403	4.58298	5.02971	5.81632	5.66189	3.55818	7.61852	6.60092	7.14042	5.50387	6.66788	8.6757	7.07032	7.78627	6.57214	6.935	8.47617	7.70008	6.70596	6.01742	6.16278	7.11709	5.89671	6.935	6.18118	6.63231	4.17447	3.15958	2.80806	4.13103	5.46248	6.03727	2.86009	4.82219	4.37657	5.46174	8.07691	5.95913	5.56701	7.52081	5.83722	7.79179	7.2656	5.82271	7.0251	6.81276
CXCR3	4.92154	4.9491	1.70172	6.1157	3.41877	4.03756	4.70498	4.48675	4.80696	6.26148	2.94836	2.24706	4.7914	5.05331	3.90684	4.1146	3.33606	4.32236	4.13103	5.2977	5.38103	4.55112	4.02159	5.06456	4.69553	4.12078	7.96623	6.54725	4.37569	3.63409	4.30346	3.30251	3.59627	2.15668	7.52081	2.46568	4.16382	4.19596	3.71623	5.85398	5.06958	6.03727	8.63915	3.80968	4.03029	3.96637	4.97868	7.61852	3.37183
IRS1	6.17567	8.89724	4.69583	5.32403	6.60974	9.49697	8.04772	6.80064	7.51412	9.29273	5.49562	4.43649	5.50387	9.0738	4.86688	6.6919	6.17503	6.54819	6.03727	6.70678	4.83113	7.58691	5.75477	7.58079	8.54851	5.13339	9.15079	7.52081	8.75138	8.34894	6.0465	6.3685	4.13103	6.68435	6.03727	6.87678	5.4942	3.69436	7.78054	10.0617	7.57292	6.935	9.36891	7.37507	6.40741	6.81728	6.17739	6.26148	8.04127
RRAS2	5.45093	9.17309	6.1458	7.85706	5.89769	5.65714	6.04944	5.15392	6.77355	10.7621	9.66225	13.5808	6.32229	4.83274	8.86046	11.3784	9.72625	9.06085	6.7904	9.45811	8.84507	9.93132	9.1207	9.22704	9.46805	12.3317	7.68097	5.69971	5.45093	4.17447	5.8759	5.75	7.10031	5.81499	6.935	6.08787	5.59356	5.17628	3.60341	7.90849	4.87994	6.935	8.63915	5.86278	4.23804	6.15519	5.05878	6.63231	3.80781
CDKN1C	7.61852	6.79006	6.1767	9.87927	4.86647	3.17353	4.27016	4.96937	3.28103	10.2462	9.27449	8.99175	14.2934	16.2418	13.2577	6.87847	7.28039	7.44861	7.41775	8.22724	7.00925	7.87688	7.59347	8.01413	5.97393	15.0043	7.96623	11.9197	9.92377	22.3609	25.9595	11.2887	17.7632	24.0681	9.15079	14.4028	35.2339	32.401	22.4798	10.1924	9.50811	16.0631	8.63915	9.77139	8.15547	6.23515	8.70934	10.3767	10.3356
TCL1B	3.85875	5.67092	4.91798	6.63231	6.61651	4.54122	5.4184	4.68734	6.71847	7.09398	8.03153	4.37569	4.5235	4.20715	8.1703	7.53191	7.21777	8.10236	4.74531	6.60979	5.62661	7.90684	5.75477	7.85796	6.68141	5.13339	6.39482	5.69971	5.45093	4.17447	2.3617	7.31549	3.59627	3.46409	6.03727	3.76034	3.65128	4.11521	3.76451	5.398	4.44213	4.21901	7.52081	6.74297	5.95988	8.4925	4.55821	6.63231	6.59629
SMAP1	4.53819	5.48146	5.89769	9.03343	8.43832	4.54122	7.45906	8.10199	9.99622	10.9019	9.59223	11.1617	6.47299	6.37684	12.225	7.48701	6.85373	7.87848	9.7965	7.24911	7.00925	6.59548	7.002	8.05795	12.9894	10.5115	9.15079	7.52081	8.45901	6.32731	7.12953	7.64936	4.47999	8.31366	8.63915	5.66437	5.59356	9.78996	7.40909	6.20068	6.77105	9.56843	7.52081	6.40587	8.46698	8.5066	7.68464	8.63915	7.51125
OASL	3.80926	6.26116	4.05472	4.63484	4.99374	4.1875	6.49572	6.35239	6.1157	3.85875	7.52081	3.40591	5.96879	7.13203	6.19193	5.22227	7.29504	6.60306	6.7904	6.62732	6.18118	7.56997	6.6105	6.74658	3.28136	5.68557	6.39482	6.18118	6.7904	5.20027	2.5612	4.55657	5.58086	3.72022	6.03727	3.37431	4.16382	3.17205	3.51951	8.18184	4.33851	4.84637	7.52081	5.45913	5.0573	7.39315	5.56333	5.02635	5.79541
CD70	4.03486	3.83059	3.72713	5.32403	4.50596	4.1875	4.88994	4.5823	5.25107	4.1847	5.06755	5.59847	5.96879	7.13203	6.96435	8.30141	6.88103	6.13865	5.91138	6.30859	3.76041	5.91752	7.94003	6.19318	3.28136	4.73354	6.39482	5.69971	5.02635	5.97354	2.98292	3.58147	3.90006	3.89001	6.935	4.86354	7.30907	3.45944	3.20375	6.20068	3.4827	6.03727	7.52081	5.45976	4.60357	6.94848	4.48124	6.7904	3.8356
CCL14	3.19641	3.18174	3.38602	4.46042	4.40828	3.20968	4.87478	5.73292	3.42428	3.20754	2.45079	5.6426	5.2371	2.22816	4.27026	6.12631	5.6221	6.26748	4.17809	7.00568	4.50817	5.37022	4.41098	4.32669	7.1732	4.12078	8.83708	4.96189	3.80926	6.32731	2.68146	4.66834	3.13074	2.9036	6.03727	3.63901	2.46557	2.42873	4.3468	5.65329	2.83078	4.21901	15.6439	5.41118	4.78007	4.89116	5.02277	4.22568	8.44179
GPT	5.77376	9.77126	5.87295	6.1157	7.83127	6.13501	8.55499	10.1453	7.40357	8.42107	11.19	6.72446	6.47299	11.7233	6.06282	9.14196	5.96873	8.84	10.2923	6.96051	6.32851	6.85455	5.75477	8.47443	10.3685	10.8406	7.68097	7.10031	6.26148	5.01406	5.26378	7.21524	3.13074	4.55445	6.935	7.46341	5.36908	7.46117	5.76702	4.09092	7.09137	12.9266	7.52081	6.1682	5.94779	8.15538	5.08157	8.82312	6.90127
NDUFB4	42.2348	38.3926	39.611	36.6906	40.2256	28.8788	35.5681	35.1157	44.4829	28.8994	28.8894	26.4626	35.9444	41.0788	45.5334	23.2553	23.8525	27.6864	16.4722	15.9151	28.0939	27.1442	16.7676	26.6188	49.0737	35.7492	25.8531	40.8456	50.3616	37.4097	44.5704	36.5657	43.0461	46.2312	34.6994	46.6207	45.0047	44.869	42.4883	12.697	18.4371	31.0096	15.4002	19.1432	16.2794	15.5427	19.1026	12.1929	14.6928
MAGEA3	4.43254	8.94825	5.04113	7.62721	7.52607	7.34833	8.11629	3.52941	12.5305	9.73997	8.38157	4.92927	7.82319	7.74513	5.92167	9.16772	7.92413	7.49656	9.56544	7.65321	5.16057	9.14728	7.002	9.77726	10.891	8.24157	5.56701	8.48471	10.9878	9.12556	8.46853	8.82261	10.3375	5.73369	12.0745	7.73405	6.8292	7.14868	8.75356	6.47141	8.19552	6.69726	7.52081	7.49482	5.82616	9.6189	6.16801	4.22568	7.61263
IER3	11.8453	8.04798	3.27692	7.72322	7.00956	9.86652	8.01534	6.93851	3.50737	44.1093	28.4997	50.557	19.8889	22	36.0726	8.68983	9.04197	4.85558	6.63231	5.84723	8.59424	5.63764	9.21515	8.19618	17.3182	4.90047	18.4254	9.23511	7.08983	7.00232	6.79658	5.97235	4.89987	7.35257	9.44884	6.83262	9.45007	9.0346	8.95125	10.9692	13.8603	10.3344	11.7707	18.1662	26.8224	9.6189	21.1827	12.8679	20.3724
TET2	8.59061	10.0772	10.7337	10.2345	9.80782	10.1581	11.9217	8.73702	16.0165	5.77376	8.67485	4.87375	7.43551	6.66788	12.4147	9.20718	8.04716	10.3139	11.8716	11.0058	6.01828	11.9025	9.45942	11.1458	6.86225	4.73354	5.56701	17.6345	12.8215	9.46742	10.5548	9.67686	9.36891	12.8315	9.56843	9.23054	15.2357	11.1533	10.4679	6.34848	6.34048	8.43802	7.52081	6.86217	4.23804	6.87097	5.04025	8.15611	4.84021
NCR1	2.79232	3.25093	3.26917	4.46042	3.32361	5.83238	4.71801	7.3801	3.91982	4.04124	4.19079	6.45917	7.2624	5.4951	8.03694	6.86696	6.66574	12.6662	6.02585	6.0213	7.15628	7.66366	4.41098	7.99551	3.13318	4.12078	5.56701	7.15628	5.4939	3.98596	3.04082	2.67196	3.94448	3.8512	7.60648	2.95109	1.70953	3.50284	5.28763	8.15346	4.73052	7.66645	9.47563	3.58448	4.32503	6.07919	3.6565	4.22568	5.65121
ETS1	10.2923	5.30702	7.41238	14.2593	6.71442	16.8622	7.37013	3.44449	5.98818	9.02539	10.7016	8.48569	14.4791	12.2349	10.178	5.71883	7.11886	9.89552	12.3624	6.98844	9.37378	6.37714	10.866	7.53832	8.07054	8.43802	9.69273	8.15611	13.2229	15.3488	9.91038	7.48986	14.7737	10.3322	20.3206	11.5709	12.4854	14.0316	12.9457	14.7821	6.05458	11.134	9.92377	6.34033	5.74647	6.3378	6.56536	11.3354	6.71591
SF3A1	12.8215	21.4262	19.8168	15.3543	16.0579	14.6256	17.7971	20.4159	16.1394	11.3067	13.9837	13.2347	14.3385	19.6187	13.1499	13.5715	12.4725	15.4876	12.9266	14.2982	13.4066	13.9815	23.1348	16.457	16.8543	11.134	10.5115	14.0185	19.4337	12.7901	21.4562	17.5475	24.2982	19.895	14.2006	21.4615	20.2678	19.1803	16.1039	8.3298	12.5886	20.469	7.52081	12.3778	16.0126	14.032	15.1448	9.15079	13.7591
CCND3	13.8264	13.0015	12.6454	6.1157	13.616	7.80533	12.2228	9.7315	8.93775	8.08979	4.31957	5.99352	12.2221	13.831	13.5616	16.0974	15.6092	16.5881	10.3767	13.98	12.2342	13.2406	12.8841	16.7339	5.39375	10.7353	8.63915	14.9943	18.481	15.152	18.0945	19.4732	12.8613	16.1993	9.36891	17.9516	15.1227	14.7936	14.6244	6.34848	6.02967	12.6256	8.63915	6.4643	8.10109	5.23365	5.60294	9.4373	5.37418
TNFRSF1B	3.643	5.75437	5.57682	7.19255	6.23148	9.15691	6.011	5.13081	6.4779	8.3694	12.4078	8.26207	8.23532	6.0203	7.55264	6.89228	7.38982	6.10776	7.10031	6.2958	8.54957	5.44154	5.75477	5.75515	6.63299	5.43741	5.56701	6.54725	5.02635	7.88213	3.62941	4.05119	5.91138	2.63062	6.935	3.50144	3.87097	6.1515	3.71623	11.987	5.37425	7.34572	7.52081	5.96349	4.57021	3.40864	3.59727	5.77376	6.64079
LAMC2	5.83037	5.38934	3.16911	6.63231	6.26312	5.65714	5.41514	4.13727	3.55818	4.53819	4.46887	7.14042	4.5235	9.70543	4.48778	7.22535	7.22565	8.09554	6.26148	7.8877	6.86309	6.80137	6.09559	7.84897	3.55855	6.39482	6.39482	7.10031	4.74531	4.90951	4.45931	6.43095	3.13074	2.95144	7.96623	4.9462	3.70201	3.24766	5.56051	8.37686	6.83744	4.21901	7.52081	5.68784	7.43658	6.18062	4.58805	6.7904	5.04519
PMAIP1	2.6356	5.92132	6.13055	5.05604	3.70586	3.02953	5.26618	6.74469	3.50737	5.63483	5.66624	6.77641	4.77893	3.7473	5.51073	5.92606	5.16162	5.71566	5.57708	6.45095	3.50858	4.2349	4.16341	5.35454	3.89207	8.48786	5.56701	5.90071	5.01327	4.47409	2.58214	2.62002	3.7231	2.71132	6.03727	1.93333	4.2388	2.60637	2.28702	5.03651	25.4309	5.96658	7.52081	23.5443	28.3642	14.801	23.277	13.1749	16.9035
ASNS	12.8215	13.4107	12.3716	11.9583	13.6659	8.26759	14.2839	11.8774	16.3983	11.9764	15.1985	14.9118	8.34231	11.3316	10.9757	15.2234	14.2854	13.8941	15.4257	19.5415	10.4025	15.8786	14.9922	16.1434	11.7471	16.0631	27.009	8.15611	5.45093	5.20027	10.2021	12.3115	12.0366	12.5535	9.15079	9.31081	8.98036	11.5327	9.43703	7.90849	12.4397	10.1351	11.3994	12.8745	10.2551	13.5237	10.6374	5.25575	9.91999
MMRN2	12.7381	5.88152	2.99192	6.39482	4.23274	12.0583	6.17199	3.51785	6.1157	3.95073	3.34334	5.91138	5.19614	6.20879	4.48778	6.26308	5.12488	5.2085	7.80012	4.94345	6.46328	5.55468	5.75477	4.15183	5.63992	6.24594	5.56701	5.69971	4.74531	9.81901	5.27738	3.87437	13.1271	4.34682	13.6921	3.71959	3.26466	4.18555	4.62942	5.64436	4.141	6.03727	7.52081	4.33683	3.15002	4.703	5.4353	5.02635	4.07287
SFRP2	108.141	11.0821	10.6069	322.12	11.8735	242.558	11.6657	7.3751	9.55991	10.7138	17.5019	10.1924	10.7272	25.1309	9.90978	5.71679	5.62102	7.0373	7.80012	4.78886	6.32851	5.5973	6.24089	5.56766	8.37026	13.3734	6.39482	6.54725	6.26148	53.4953	32.5005	9.65285	38.7148	11.3401	23.8987	8.84492	23.2637	31.257	20.7039	124.215	6.64087	9.15079	30.2345	9.00046	5.90468	8.69564	5.23066	247.243	21.7891
SPACA3	4.63484	3.48692	3.48457	4.27382	3.81557	5.2165	4.0337	4.5823	3.46441	4.43254	6.00335	5.09619	4.17116	3.87944	3.90684	5.09878	5.74988	4.58096	3.80926	5.07436	4.31957	6.50403	5.75477	7.19831	12.9894	8.93775	7.34572	4.96189	4.74531	5.20027	2.94205	5.88706	3.59627	1.88428	6.03727	4.06305	3.34247	2.9415	2.22066	8.07691	4.54396	5.25575	8.63915	4.49665	4.21423	5.7492	3.76145	5.02635	4.37402
PPP2R3A	3.95073	4.40019	5.4979	4.63484	7.33622	3.36148	5.52813	5.9203	4.63484	7.90145	3.89038	6.63231	4.7914	4.20715	3.90684	7.44201	5.69663	6.92554	10.7621	5.81058	5.23922	5.2672	4.6196	5.32007	8.30732	10.5115	7.68097	5.69971	5.45093	5.50824	3.62941	4.82642	4.74531	5.05288	6.03727	3.7697	2.8056	5.09721	7.32311	7.62531	4.37018	4.84637	7.52081	5.38398	3.93996	5.43084	4.76625	5.02635	6.19601
BIRC7	4.43254	2.82874	3.13091	2.45466	5.10099	3.60274	6.96633	2.53641	4.21377	7.63747	1.94519	5.53291	3.6312	5.45784	4.18725	5.19734	8.36501	6.60722	4.68975	6.36036	2.48094	6.51523	7.82847	6.00765	6.09141	4.12078	9.64235	4.96189	5.38711	7.07415	4.36507	5.24003	5.4226	2.27994	6.03727	2.9774	2.15387	2.36729	4.71074	3.56135	5.00968	4.21901	13.0264	4.92639	4.53175	5.17329	8.77559	7.98604	5.65121
CD34	12.7896	5.19636	6.99793	10.8406	7.10827	18.3594	5.80006	7.53216	6.34282	6.26148	11.7563	7.62531	4.7914	4.83274	5.59057	7.40122	6.21657	5.5706	13.9045	5.53796	13.7055	5.72198	5.75477	5.23092	5.43796	8.93775	10.5115	4.96189	7.19255	11.2157	5.80648	6.01242	12.1546	4.75983	30.9276	5.91761	5.64584	7.42348	7.47834	6.48367	4.67856	8.3298	9.92377	5.80093	3.78356	5.75509	6.35077	6.63231	6.17332
BMPR1B	3.643	5.96634	4.18167	6.36252	5.449	4.81017	3.40681	2.92879	3.85875	4.03486	4.21901	6.58424	3.6312	4.70539	8.86046	6.75875	5.21484	4.68748	6.7904	5.34773	4.68446	7.03866	7.1689	5.60641	6.71916	5.89671	7.34572	4.96189	4.37569	5.97354	3.37414	4.20165	4.96189	3.69022	6.03727	4.39761	4.3294	4.32734	4.0825	5.64436	5.68165	7.52081	14.2006	5.198	3.42994	6.54666	4.26156	9.15079	5.91882
S100A9	2.21627	3.36396	4.2885	5.43306	3.63244	7.84656	4.26599	3.01632	6.52794	8.81899	5.66624	6.77641	4.31825	4.45631	5.51073	6.39232	5.44052	4.53645	5.19006	4.48351	3.50858	5.0184	5.88795	4.47393	6.09141	6.44938	7.3266	7.76577	5.38711	6.51639	2.44204	3.81599	7.66871	4.0132	7.17956	2.85041	3.56439	3.33064	6.8398	8.47037	7.40117	6.6031	8.94381	4.06012	4.12384	4.70763	3.4581	7.96128	2.3071
FST	3.95073	4.34376	5.92573	6.63231	4.0062	5.99218	3.64195	2.89123	5.09165	5.21301	3.4675	4.98992	4.7914	5.05331	3.90684	5.95826	5.94687	5.7483	3.31615	5.78218	5.95984	5.77809	5.00982	8.47519	5.32457	6.24594	6.935	4.96189	3.80926	4.79521	3.45149	4.55657	4.47999	3.09728	6.03727	2.78029	1.91975	1.68945	2.02143	8.87297	4.32774	4.84637	8.63915	5.33785	4.42529	7.35999	4.42376	11.5475	7.18981
FANCE	3.35923	4.58246	3.09809	6.03727	4.23494	4.81017	5.13158	4.13727	5.98818	3.643	7.31096	4.43649	5.50387	4.65969	3.90684	6.21373	4.87546	5.38609	4.13103	5.42003	4.07806	6.27932	4.3613	5.78711	5.97393	8.24157	6.39482	5.69971	5.77376	5.50824	2.91348	4.05119	3.90006	3.43045	7.96623	3.46902	4.44658	3.4066	3.60341	5.398	3.80446	4.84637	9.36891	4.6915	5.29283	6.64519	5.50591	8.04434	6.27294
PPP2R2C	6.49401	4.16336	8.03851	3.23895	5.95243	4.1875	5.8712	4.48675	4.57132	6.34282	6.18118	5.73191	5.96879	4.77076	4.48778	7.60376	6.20285	7.51308	5.14616	7.14676	6.1019	6.94461	4.02159	6.35749	5.39375	8.24157	6.39482	4.96189	4.37569	4.52709	3.51391	4.11403	4.85842	3.30761	6.935	4.69603	3.47539	3.86297	2.42799	6.34848	4.62538	6.03727	7.52081	4.08885	3.85781	4.3792	3.73087	4.03486	3.55682
CDH5	11.4465	5.25549	5.32017	10.1351	4.65406	14.0154	5.50584	4.64183	5.84877	5.52175	6.84606	4.87375	5.50387	3.18842	4.23686	5.0817	6.03715	5.16087	9.15079	4.70112	8.52835	4.34752	5.30652	4.28908	6.19579	6.24594	8.43802	7.10031	4.37569	8.7517	4.35937	3.37284	10.1603	3.55785	9.15079	4.47083	3.22279	3.20316	4.0825	6.34848	5.03561	4.84637	7.52081	4.43424	5.15922	6.20565	3.84768	4.13103	4.49074
RORA	8.63915	10.0369	13.3113	9.22581	10.12	10.0278	9.35718	13.2721	9.81866	11.0088	14.7371	11.2432	10.3923	16.436	14.3776	22.5767	24.5642	25.1927	14.8487	19.5302	14.1334	17.029	17.6254	18.7772	11.3723	5.89671	9.69273	6.54725	10.5376	10.6484	9.63831	14.7876	12.1046	9.17161	8.63915	11.2163	8.82543	12.0376	12.5543	7.12271	10.1848	9.92377	7.52081	10.821	10.5477	7.86336	8.53243	6.7904	11.1985
NUPR1	8.86507	6.26169	4.9504	9.81866	4.26779	2.54753	4.49675	5.85759	3.76891	10.1833	3.89038	3.91236	10.8936	4.45631	5.92167	4.32445	2.20098	6.6347	6.63231	5.66626	9.92377	3.25761	3.501	5.16843	24.8681	20.6039	27.8351	9.92377	3.80926	3.16366	5.16482	7.41053	9.39222	2.35471	6.03727	2.71798	7.53855	2.68426	7.77232	7.12271	7.23085	4.21901	7.52081	4.38103	5.36204	6.99556	8.04429	5.32403	3.76747
NFATC4	3.95073	4.54925	3.09809	3.05785	6.52497	7.62361	6.44067	7.97824	7.1747	4.1847	2.78351	5.64436	4.7914	3.82969	5.84572	6.82306	4.43409	6.61571	5.02635	5.0539	4.68446	4.79084	6.37379	6.728	4.69553	6.39482	9.15079	4.96189	8.95998	6.11592	4.20998	4.01825	5.69971	6.51486	6.935	4.05296	3.90893	4.74627	3.51951	5.398	5.40016	5.56701	9.36891	5.10739	4.75489	7.5521	4.36314	5.45093	4.60704
FGF9	4.53819	4.95215	4.61691	4.03486	4.61862	5.65714	4.3476	5.15392	5.20008	5.21301	4.84637	3.59627	5.19614	3.28825	7.11266	5.40936	4.50565	6.43845	3.80926	5.18808	5.83557	4.08967	4.6196	4.80942	4.69553	5.43741	6.39482	4.96189	5.77376	3.16366	3.69504	3.04527	4.47999	4.10557	6.03727	3.41043	1.77021	5.58199	5.34786	5.09619	5.32009	6.03727	9.36891	6.8988	6.89608	6.02684	7.13976	6.63231	5.89447
ADH6	4.68028	4.77189	3.25489	8.26207	3.97362	4.63793	5.01186	7.63001	5.09165	7.28599	7.86406	6.34848	4.5235	4.20715	5.27799	6.5247	5.1642	8.57443	3.80926	6.34135	7.42436	6.09073	5.30652	6.70103	3.7693	5.89671	6.39482	4.96189	4.37569	4.17447	4.62904	4.87375	5.91138	4.28405	7.52081	3.08427	4.38564	2.90378	2.76635	5.09619	6.53658	5.25575	8.63915	7.78856	9.26398	7.39315	7.77134	5.77376	8.153
DAB2	3.643	3.56685	5.9071	7.85706	4.15498	8.26759	4.41882	8.16841	3.55818	5.02635	7.96623	6.26148	4.5235	7.06278	3.90684	6.09103	5.91346	6.31006	6.7904	4.93071	4.79612	5.36325	4.6196	4.86579	8.43888	5.89671	11.134	5.69971	5.02635	9.46742	4.77397	4.35768	7.80012	3.89647	10.5115	2.35064	2.8056	6.65015	3.90779	9.62249	6.7724	6.935	7.52081	4.79905	4.9719	7.5972	5.64887	7.0251	7.37326
CARD11	5.32403	4.00185	3.55877	4.03486	5.02171	3.95337	6.21774	4.75247	3.35923	4.92154	5.42031	4.34398	6.85634	8.61486	3.6884	5.97977	9.20572	5.88867	8.95998	5.64691	6.52666	6.10824	6.9122	6.135	6.63299	7.50215	7.34572	8.52835	7.19255	6.47813	5.77599	7.22167	5.58086	5.74732	6.03727	6.3127	4.56731	7.98765	5.92311	10.9116	4.54396	7.96623	7.52081	4.74488	3.48314	6.10832	4.28564	10.1603	8.0259
NDUFA1	25.3791	35.4119	40.2529	29.9887	36.2386	39.299	33.4391	33.8248	40.0925	22.198	20.2923	28.7958	37.0276	34.7915	36.9076	18.4865	19.6984	20.2031	27.0929	24.1057	33.4195	28.4734	31.1945	30.2525	39.9577	31.5258	35.5265	50.6544	31.0096	26.2061	36.5604	30.7698	35.1422	38.7057	38.4661	41.0661	28.7305	36.9144	30.446	12.0853	23.435	38.1534	12.3624	22.8262	24.5938	18.0694	24.5554	16.0887	15.1622
DUSP10	5.98818	8.35963	7.22795	3.23895	6.96946	5.52544	7.01157	6.14016	6.1157	15.0416	15.6083	8.84507	5.19614	4.20715	6.42188	6.06577	6.80781	5.92502	5.45093	7.26125	4.31957	6.7706	7.002	6.90783	6.38978	8.43802	12.0745	5.69971	4.37569	5.63954	3.49945	6.23571	4.13103	4.98808	6.03727	5.62818	3.73831	3.45944	4.26883	5.85398	9.43382	6.39482	8.63915	8.34476	7.62932	11.1493	5.9615	8.26207	13.0206
G6PD	6.49401	4.74508	3.89723	5.77376	6.45741	5.99218	7.05851	6.46727	5.84877	4.53819	3.08292	4.43649	6.85634	4.70539	4.86688	4.72906	5.70171	5.3501	4.57539	5.09824	6.46328	6.83742	3.501	6.55249	6.19579	5.43741	6.39482	6.18118	8.75138	6.47813	5.80863	7.93344	6.95225	6.39422	7.52081	5.22183	7.64265	5.37732	7.65262	12.697	7.55844	6.935	13.4066	7.46563	9.03652	7.63729	9.09442	6.63231	8.01235
ANGPT2	3.95073	5.72652	3.94786	4.90933	3.58199	5.09505	5.11312	4.04094	4.43254	3.35923	5.36767	4.87375	3.6312	6.66788	4.86688	7.56315	9.37497	6.79477	13.9045	5.7679	3.85004	5.91351	8.2349	5.79156	5.84937	5.13339	6.39482	5.69971	4.37569	4.79521	3.15958	5.23412	3.13074	4.17392	10.9912	1.82967	1.87505	2.84323	2.73087	4.09092	4.72229	4.84637	7.52081	5.28454	5.00259	5.38055	4.94101	7.15214	4.9227
PTCRA	8.05445	7.64401	7.1587	5.61978	9.46711	6.91505	9.96418	7.78077	6.84856	5.48481	6.65246	9.01885	16.2729	11.1704	13.2687	10.3659	7.73078	9.18201	7.5921	9.39619	9.01635	9.65561	10.503	8.62415	4.51883	5.19186	10.1159	11.3599	9.39444	5.40978	5.77703	10.4604	7.1676	4.40853	10.9704	5.90219	3.74346	8.01949	6.02781	4.48702	4.33851	7.66645	7.52081	5.93851	7.68042	5.24667	8.48145	7.67858	9.12719
COL6A6	5.45093	6.06567	8.88308	9.4373	5.61961	13.4156	4.83835	4.79143	7.57572	2.54582	4.84637	5.91138	5.96879	3.66253	5.59057	7.96115	8.3798	6.80672	7.80012	6.65571	7.70008	5.9202	6.6105	5.09047	3.55855	5.43741	6.39482	4.96189	4.74531	6.86179	4.49586	7.38722	3.59627	4.07219	17.8352	6.06436	4.01473	4.00643	5.78521	6.34848	4.4309	7.96623	7.52081	6.18885	6.8041	6.09593	5.32197	8.3298	4.31408
NDUFS7	9.69273	13.8477	7.17532	8.95998	12.4706	8.75723	10.3686	15.7574	13.1901	7.61852	8.26637	7.80012	10.259	7.56115	7.43728	8.11082	8.39834	8.9668	8.63915	10.3997	8.84507	11.29	5.93496	9.34443	9.81966	11.7934	12.0745	14.5391	8.90964	10.5886	13.7485	8.94571	14.8487	14.9334	15.1649	13.6632	11.6742	9.47809	11.7864	14.8956	6.40308	9.69273	11.6711	8.1382	6.10877	12.1206	8.34975	8.15611	5.56489
NRDE2	9.15079	9.47109	6.73445	3.51255	8.69418	4.63793	9.72841	8.81869	5.52175	4.1847	6.31281	3.21548	8.0636	8.61486	7.99993	9.77018	8.09762	11.0166	9.36891	5.8561	8.15611	9.40777	8.72261	7.44676	5.52231	5.43741	6.935	8.84507	4.74531	5.75964	11.8891	12.5484	9.71685	10.3618	9.36891	9.95716	8.20045	8.29806	9.1401	3.56135	10.7978	14.503	8.63915	9.84026	9.0026	10.3006	8.36518	7.80012	10.8977
LRP5	5.84877	3.47286	3.72119	4.27382	4.23651	5.57073	2.62276	2.92879	2.98666	4.43254	4.84637	5.73191	5.19614	4.83274	6.96435	5.47404	6.68902	7.35308	4.37569	5.46292	3.76041	6.06953	7.1689	6.23047	7.1465	5.43741	7.34572	10.7621	5.02635	7.44142	4.95939	6.23571	7.80012	5.52123	8.63915	8.17238	5.63439	5.96784	4.9313	8.07691	13.0455	5.56701	8.63915	11.4612	12.2989	12.847	13.185	4.03486	9.91631
TNFRSF1A	14.5796	14.4673	15.4285	12.5747	11.2829	17.8755	13.5057	12.2803	9.87927	9.29273	8.87759	11.4278	6.32229	11.3502	15.8599	8.55921	7.85982	6.90295	9.31627	9.37569	4.96189	8.69814	14.1539	7.9567	7.44191	9.15079	5.56701	10.7621	11.2532	14.3499	10.3401	9.18784	10.0211	9.75165	15.1649	12.6119	8.02946	9.97816	10.4966	13.2764	16.7622	9.92377	8.63915	14.3384	13.2565	13.0537	15.4125	12.1491	15.1648
TRAF1	4.63484	7.15586	4.98631	6.26148	8.06724	5.02971	7.35884	6.97416	4.27382	6.63231	6.16584	6.12115	4.5235	3.66253	4.86688	7.50835	7.37746	6.08874	5.02635	6.01855	5.83557	5.45899	4.6196	6.55367	3.55855	6.77355	7.34572	4.96189	3.80926	3.63409	3.72958	7.41053	4.47999	4.14367	6.935	4.40626	3.87097	2.9415	4.75472	4.09092	4.03337	4.84637	7.52081	4.96809	6.21642	5.07971	5.16651	5.45093	4.92774
PRR5	5.07399	5.65015	5.14098	3.09268	4.29663	4.04394	4.66987	5.32197	5.43571	5.82848	3.53465	4.47854	5.76417	3.21356	6.77862	6.48668	5.42808	5.13202	4.17809	4.77911	7.15628	3.54344	5.04931	5.46502	5.69337	5.19186	10.1159	4.96189	4.79937	4.56278	1.93367	5.34391	3.13074	2.9036	6.03727	3.77911	3.68307	5.43399	3.20275	5.65329	4.73052	7.66645	10.8469	4.49749	5.99762	5.43421	3.72351	5.53721	5.26829
TAB1	8.04434	7.04222	5.56298	4.27382	7.46617	8.96597	8.19759	10.3504	5.69464	5.98818	6.03727	5.28544	5.96879	7.38512	3.90684	7.83046	8.7752	7.93845	6.03727	8.64469	5.38103	7.92782	7.77447	8.57601	11.0446	6.77355	8.63915	8.63915	7.52081	12.1631	7.08948	9.82741	7.36399	9.72192	6.935	6.57419	7.01893	8.31475	7.18415	8.75918	5.82822	7.96623	8.63915	6.89892	6.05535	5.27656	7.2024	5.02635	5.5772
CR2	6.49401	4.40019	3.16911	5.32403	6.11353	6.26566	5.56505	3.66357	4.63484	7.19255	5.69971	2.5812	5.50387	5.80473	6.96435	5.17467	6.59736	5.25914	7.19255	5.08782	4.68446	6.50165	6.24089	5.87016	4.97362	6.24594	6.39482	4.96189	3.80926	4.17447	2.69322	2.12812	3.13074	3.46409	9.15079	3.28015	4.44658	2.26955	5.194	8.87297	5.98375	5.56701	7.52081	7.16943	4.34617	6.67513	5.85011	6.7904	7.57283
KDM5C	5.52175	6.5344	6.25694	6.63231	8.13668	9.79432	6.26313	5.99721	8.71214	7.61852	9.4373	7.96623	7.66832	7.49967	10.2778	6.16191	6.48595	5.44304	6.26148	6.21223	3.76041	6.42899	5.54871	7.43103	4.69553	7.50215	9.69273	10.1603	7.52081	5.20027	8.62976	7.88887	7.36399	10.9733	8.63915	8.21281	6.41302	8.53635	7.50534	5.85398	8.25166	13.2018	9.92377	10.0868	6.36202	7.43879	6.33214	6.41073	8.48687
PMS2	5.21301	4.59692	4.50943	4.21901	6.24018	4.1875	4.73433	6.94546	9.78778	7.61852	7.86406	6.07138	7.2624	7.8992	8.36505	9.26263	8.65494	8.97129	8.26207	11.0907	6.70331	7.79307	8.2349	9.594	6.19579	5.43741	7.34572	4.96189	6.26148	5.81612	4.92345	5.4285	5.45093	4.24087	7.96623	3.33103	5.46333	6.29813	5.3917	7.72437	5.15857	6.39482	8.63915	5.60689	7.17296	5.40233	6.48601	5.77376	6.21202
GNAS	201.834	216.753	372.715	247.26	284.564	225.393	288.65	319.712	399.721	162.79	187.769	191.963	830.63	673.401	769.72	144.705	145.035	153.887	161.048	167.336	286.505	317.03	411.808	376.118	378.751	421.846	364.676	1159.08	1063.51	632.616	995.062	662.732	674.1	938.753	444.357	825.578	973.404	834.812	848.15	76.0264	158.636	868.552	94.1713	179.447	203.317	137.038	197.912	74.3547	169.15
SPRED1	3.85875	7.35707	5.80217	9.02539	8.9466	4.1875	7.64755	9.33032	5.39319	7.28599	5.95984	7.77206	8.72305	3.66253	6.71497	8.22406	9.08517	9.80235	10.2345	6.30141	11.8289	6.89513	14.3378	9.01756	9.21854	11.7934	8.82312	6.18118	7.19255	8.93807	6.44108	4.82642	12.3624	5.7298	9.15079	5.81409	5.2677	6.66119	5.06741	8.55526	7.14268	8.63915	14.2006	8.07001	6.87127	6.13583	8.44957	8.72386	6.45506
ENTPD1	3.85875	4.07422	4.70751	6.1157	3.95121	6.84454	6.24103	4.32224	3.76891	6.26148	4.1649	6.63822	5.96879	5.80473	4.48778	6.73027	5.97144	7.91424	8.63915	6.93779	11.1089	6.52471	4.6196	6.03299	6.47856	7.50215	5.56701	7.52081	4.37569	6.47813	4.08216	5.11226	4.74531	3.39714	8.63915	3.68934	3.8395	5.03987	2.73087	5.09619	5.30095	6.39482	11.6711	6.03899	5.43608	6.07625	3.28178	8.75138	2.92327
NDUFB7	63.5796	74.8826	66.2771	62.3984	71.2097	54.7476	66.404	70.1885	102.051	72.6474	62.3135	55.5598	59.173	73.6444	50.6034	52.6156	48.5713	60.0944	68.648	53.5625	63.8718	65.4958	56.9441	60.41	103.172	92.3648	92.5746	74.0189	62.5359	62.6796	75.3527	86.5433	65.6045	71.3763	64.9531	71.1554	70.3134	63.8991	69.3931	38.0575	41.9794	51.9845	26.2703	44.7312	43.2547	39.8554	45.2359	34.6044	39.0771
NUF2	4.80696	4.68956	6.34153	3.89038	4.0516	3.86133	5.60383	7.3751	4.27382	7.45966	6.18118	4.24285	5.50387	5.68369	3.6884	6.19791	3.69491	6.12632	3.80926	5.65601	4.51672	5.58559	4.6196	4.92795	4.0877	6.77355	6.935	4.96189	5.02635	3.94106	3.14183	3.70526	5.58086	2.61448	6.03727	3.21176	3.54043	2.7998	4.46365	7.72437	7.03417	9.36891	7.52081	5.29615	6.64915	6.60786	5.83719	4.63484	4.31408
NASP	7.52081	12.887	12.2359	7.41775	9.56504	9.84966	12.3719	14.8711	14.4901	7.45966	9.20728	9.62249	11.7845	8.38783	7.2822	11.58	13.441	11.0605	5.91138	12.0359	13.0533	10.8431	10.2585	10.3072	12.3329	7.1747	10.5115	8.15611	9.03343	8.72998	9.97871	9.6367	6.54725	12.143	10.5115	10.45	7.74194	13.0186	8.41205	8.75918	15.5519	13.6921	8.63915	11.4114	13.5682	11.5204	12.4328	8.63915	7.80195
TICAM1	6.03727	9.20682	8.21438	5.74132	6.87975	5.77762	7.88981	8.38639	10.0076	8.5689	7.25151	4.43649	5.01008	5.48017	4.48778	5.06303	4.89339	5.33023	4.57539	5.33326	6.70331	5.17581	4.6196	4.28691	5.84937	5.89671	5.56701	7.86406	7.19255	4.52709	4.79963	4.01825	3.13074	5.47542	7.96623	5.54219	7.03639	5.58835	5.94758	6.34848	7.79724	7.68097	8.63915	6.44075	7.31432	7.77136	8.37132	8.26207	6.25909
PRKAR1B	8.63915	6.92073	7.70328	8.82312	8.743	7.35063	9.32883	6.70744	8.70221	5.32403	6.75225	7.14042	10.3923	7.45753	7.95499	9.47405	9.12431	9.92142	8.95998	9.89254	12.98	10.2399	10.2008	8.45165	6.47856	5.89671	9.92377	10.7621	16.103	10.2671	14.21	11.0038	9.71685	11.7082	6.03727	9.57011	13.8809	11.1339	9.83043	3.56135	8.20823	5.56701	8.63915	6.23284	7.12645	5.12452	6.6751	5.32403	5.09235
MCM4	6.63231	7.09363	7.2845	4.03486	6.27185	5.32759	6.59615	5.48171	8.06972	6.1157	8.22297	4.24285	8.23532	4.94794	8.86046	7.58427	6.53329	7.62343	9.92377	6.66799	5.62661	8.242	11.7839	6.27578	9.99724	6.24594	6.39482	7.52081	5.02635	4.52709	4.0036	3.87437	6.26148	5.22107	9.15079	4.50009	6.23024	4.77309	3.68014	5.398	16.9492	5.25575	14.8487	13.2512	18.4028	12.1271	18.9934	5.02635	7.86711
ZBTB16	6.87861	4.33989	4.87022	7.61852	6.46823	5.52544	5.23676	5.04645	3.35923	16.5327	10.0448	7.66555	10.9731	11.4504	11.0377	19.2461	15.0947	14.4832	8.3298	15.8585	14.3526	17.5917	21.1782	19.2342	19.3093	14.503	9.92377	17.0567	10.3767	18.6166	19.3837	15.3047	14.8487	15.5452	20.7534	19.0319	21.4879	19.6744	16.986	9.03343	5.57383	30.1767	9.92377	7.09821	6.62824	8.67747	5.40388	8.04434	6.02959
SLC16A2	7.52081	6.74085	6.06698	5.32403	5.83027	5.52544	5.78634	2.89123	4.80696	5.32403	4.31957	7.62531	7.2624	7.49967	6.71497	4.99984	6.68732	5.51133	11.8228	7.24606	5.08016	6.01431	7.59347	5.54237	5.84937	6.39482	7.34572	4.96189	7.61852	7.59989	6.34528	3.49809	5.14616	4.64465	6.935	5.7555	6.99005	4.89488	6.18792	8.07691	2.81863	6.03727	7.52081	5.35373	5.22625	6.76185	6.03945	6.1157	3.75563
TFEB	4.1847	6.13061	3.90953	5.02635	5.25194	6.63674	5.17549	6.35239	7.0251	4.63484	2.78351	5.59847	9.047	12.0406	16.2892	6.86153	7.94631	8.52625	5.69971	10.6673	11.0641	9.3139	8.93052	7.5734	6.38978	9.69273	7.34572	8.84507	8.95998	20.7356	16.7275	9.62249	6.95225	13.267	7.96623	12.5396	19.3468	17.5413	14.0124	6.20068	7.81792	6.935	8.63915	6.87273	5.27149	11.3509	8.51359	7.19255	6.74967
GLUL	4.43254	4.48487	3.25489	4.37569	4.43118	5.45458	4.35841	3.76273	3.09758	5.21301	4.06794	5.398	4.17116	2.94007	5.27799	5.98141	6.05275	6.35257	4.37569	3.86091	8.30361	5.17096	4.02159	5.26613	5.39375	4.12078	5.56701	5.69971	7.80012	3.94106	3.93599	2.44456	3.13074	2.71845	6.935	3.33932	6.80584	2.9415	3.32273	4.69923	5.74835	6.39482	7.52081	5.09674	4.30397	6.29957	5.21717	4.74531	4.51097
EFNA3	4.565	7.04626	5.45868	2.9191	6.36516	4.41244	7.74496	5.36385	5.24474	5.09165	7.53369	12.0503	4.31825	6.49051	7.25253	8.00606	5.48319	6.14187	8.12288	6.36876	6.53021	6.58379	7.74898	5.98997	4.62847	5.42326	6.62033	5.90071	6.77393	5.32061	2.77469	5.45198	3.7231	2.69613	6.03727	3.60953	2.78928	4.23946	2.79234	6.62842	6.96813	5.96658	8.94381	5.95501	7.0561	8.02632	6.92999	4.16628	7.88586
FUT8	3.85875	5.33701	4.39723	5.25575	4.23651	9.36682	5.26218	6.62142	3.46441	7.34572	5.74644	6.7904	5.19614	5.05331	6.42188	7.38069	8.98807	10.236	5.91138	7.86365	7.26955	8.22087	7.77447	10.3277	6.19579	5.89671	7.96623	5.69971	5.02635	3.63409	5.76495	5.75	4.74531	5.54153	6.03727	4.37988	4.06689	7.36548	5.26617	8.37686	7.2058	6.54725	7.52081	7.40756	8.02243	8.15829	4.55355	9.92377	9.78042
GRB2	12.4276	8.08939	10.0093	11.3994	9.95829	12.2396	10.3404	9.68786	11.18	6.17567	10.1603	8.95998	9.4599	17.8789	6.06282	7.62108	5.80842	10.0557	8.63915	8.60981	7.76321	6.3984	6.01742	10.3894	9.91595	8.93775	13.4066	10.3767	9.71685	10.4005	12.4714	7.44778	13.8264	10.3538	9.92377	11.5629	10.4003	12.3566	9.92349	12.697	7.98129	13.0945	8.63915	11.0301	8.16023	8.09628	8.79436	13.5045	10.0278
ANLN	4.07442	3.36206	4.03553	4.37569	6.01673	4.1875	6.55802	2.51696	3.09758	6.49401	3.76041	5.52667	4.7914	3.37725	3.90684	6.34317	4.14552	5.90696	5.25575	7.17713	6.18118	6.05676	7.59347	5.31096	4.84255	4.73354	6.39482	5.69971	4.74531	3.63409	4.26847	2.80806	4.13103	1.72491	7.52081	2.86264	3.92126	4.44446	2.61168	4.69923	5.69253	6.54725	8.63915	5.60042	8.61734	4.31919	7.32465	7.19255	7.05144
SERINC2	5.32403	6.00278	4.83313	5.77376	3.71502	3.36148	7.47931	7.16293	5.63934	6.87861	6.2263	4.34398	5.50387	2.94007	5.15511	6.88928	5.67658	5.87071	5.14616	6.29294	6.46328	5.80517	5.00982	7.4303	7.88265	8.61771	7.34572	6.18118	5.02635	3.63409	3.15958	6.14046	5.14616	3.78026	6.03727	3.05432	2.58707	2.90378	2.40825	9.27793	8.16386	5.25575	7.52081	8.1943	7.0561	8.4925	6.58683	6.03727	8.29305
LILRB1	3.13428	4.09924	1.71487	4.2516	5.78398	3.60274	6.03302	2.92879	2.66502	8.0506	2.75091	9.58329	5.13529	6.30217	2.96083	4.26397	5.13562	5.11793	3.31615	2.9983	3.50858	5.9713	8.57566	5.06401	5.56067	4.12078	5.56701	9.92377	7.61852	6.32731	2.55592	5.85854	5.4226	4.40525	6.03727	3.26158	3.23081	6.19902	2.71975	3.56135	3.75726	5.96658	10.636	4.139	6.12804	6.42583	4.9057	9.22149	8.93535
WNT3	3.27071	4.60102	4.07147	3.72058	6.22409	4.63793	4.87757	4.75247	7.09398	5.98818	8.03153	8.48569	6.85634	5.55136	7.3768	7.65058	6.13307	7.33926	4.74531	8.44141	8.61198	7.69283	6.09559	5.42518	3.7693	4.12078	8.63915	5.69971	7.19255	3.63409	5.98778	3.79358	4.13103	5.99131	8.63915	5.11716	4.88483	6.55901	3.32273	6.72446	4.87014	4.84637	7.52081	4.4182	4.84087	6.21938	5.30876	5.32403	3.03951
DDX58	6.87861	8.61688	9.38284	8.72386	8.87994	4.81017	7.16912	9.8829	8.13587	4.63484	6.935	7.36399	6.85634	9.00804	6.06282	7.7326	6.66205	7.31333	9.03343	7.45502	8.15611	8.09069	7.002	6.52226	6.47856	6.39482	6.39482	7.10031	6.7904	8.54795	3.79505	7.19255	5.45093	4.87329	6.935	4.22085	4.41042	6.82063	4.48887	6.20068	4.4309	5.82109	7.52081	5.6162	4.66753	4.59351	5.42491	7.61852	6.15111
NOTCH3	9.29273	4.41114	4.33006	9.09938	4.06834	9.79432	5.84573	2.54966	4.90933	7.19255	7.86406	7.72437	6.85634	4.20715	6.96435	6.62072	8.04026	7.33508	20.4461	6.07577	27.0568	8.42201	39.4402	8.50684	7.95995	6.24594	7.34572	5.69971	5.91138	17.95	5.21503	4.14407	8.63915	3.60728	29.6974	8.33344	3.0009	7.6129	5.94758	14.585	6.38677	8.63915	14.2006	8.18773	5.97187	5.99298	6.8841	24.97	7.9561
CDH11	3.95073	4.50508	2.96287	10.9912	4.86467	10.5185	4.97837	3.85241	3.09758	3.95073	3.38677	4.34398	6.85634	4.56253	5.92167	4.69504	5.18554	5.99204	6.26148	4.38157	4.31957	5.52552	5.00982	7.24284	3.7693	4.73354	6.39482	5.69971	5.45093	4.36499	2.5612	3.60762	4.13103	2.58095	6.935	4.88823	2.39149	3.20316	3.1777	9.92377	4.12583	6.39482	7.52081	5.44771	5.30127	4.59351	5.58241	10.3767	5.68454
NFE2L2	15.3865	12.9344	11.4316	10.2923	12.7195	14.8454	11.5472	14.4387	12.1383	15.8111	13.6152	7.87303	8.93097	15.1558	19.5654	7.44865	5.54894	8.18302	5.91138	7.21684	12.4007	7.19795	5.75477	7.66346	9.81966	12.1735	7.34572	17.0567	9.56843	11.2157	14.711	11.708	13.1753	13.4273	8.63915	13.7517	16.5703	14.449	14.6795	10.7621	12.9979	9.69273	11.3994	13.0151	13.2629	13.6701	13.9658	9.69273	12.165
CD300A	6.49401	5.24221	4.49087	3.51255	4.59438	7.19736	4.92284	2.99861	5.20008	6.1157	4.10783	7.52081	3.6312	3.97191	4.86688	5.41579	5.37568	5.68057	5.77376	5.31769	5.83557	6.20794	4.3613	5.87526	5.63992	8.43802	6.39482	4.96189	5.77376	4.17447	2.17969	3.04527	3.90006	2.98638	6.03727	3.84217	3.34247	5.16343	3.73723	6.34848	5.8827	6.935	9.36891	5.73094	5.99655	5.91086	4.59088	8.3298	5.57873
FZD3	9.92377	7.26271	7.48506	6.26148	7.22041	3.86133	7.15972	5.78247	7.67413	7.90145	7.52081	6.48367	7.16926	8.08749	7.3768	9.7048	9.11295	8.02972	5.14616	9.92048	8.84507	8.0371	9.1207	8.15253	3.28136	6.77355	7.34572	7.52081	7.96623	7.17496	7.3218	5.87245	4.13103	5.88677	7.96623	8.5268	7.74259	5.93123	7.84432	6.935	6.96903	8.63915	8.63915	8.08014	6.60096	6.18062	6.09816	5.45093	6.35647
TNFRSF13B	5.02635	4.34376	3.37752	5.56701	5.48253	7.90673	5.14374	5.15392	4.57132	3.643	6.03727	5.14616	5.75507	4.45631	4.6926	6.28705	6.28343	5.4859	5.91138	5.20681	7.70008	7.49499	6.76807	5.31533	7.17544	4.12078	7.34572	4.96189	3.80926	4.17447	2.75058	3.65774	4.13103	3.77191	8.63915	3.21975	3.49502	2.62176	2.61168	7.12271	4.80341	6.54725	7.52081	4.22825	4.62958	4.72782	4.14926	5.02635	3.58598
CYP8B1	3.85875	3.97285	3.03349	4.03486	5.26696	3.86133	5.20035	5.70831	4.90933	5.52175	6.8076	4.18843	3.6312	4.20715	4.86688	7.49455	5.23639	6.30092	4.37569	4.53279	7.10031	6.95706	6.6105	4.54151	3.7693	7.1747	7.96623	4.96189	6.7904	3.94106	2.59679	5.30212	4.13103	3.60728	7.52081	3.56291	6.051	2.9415	4.84071	3.56135	4.88773	4.21901	8.63915	4.60175	5.44475	4.14739	4.07768	5.77376	3.75563
SYT17	9.61392	16.8627	17.033	7.96623	14.53	9.93041	14.7874	21.1761	13.2229	5.02635	5.69971	6.34848	14.0395	11.6095	15.1053	22.0045	21.6859	27.3245	20.6697	29.3203	13.0533	25.9559	8.93052	23.9569	8.43888	5.89671	6.39482	18.7378	19.514	12.2318	19.2141	20.4029	13.0533	16.5226	11.3994	19.468	16.9929	18.1113	17.725	7.72437	9.03234	25.2512	9.36891	10.6331	8.70679	12.4248	9.1071	5.02635	8.60103
PRKACB	7.09398	7.80862	8.24833	11.9197	8.43901	9.93041	7.26499	7.05319	5.39319	6.26148	9.96026	8.26943	21.823	19.4711	18.7114	21.462	13.0861	18.4264	17.5908	20.9018	22.2648	30.8827	25.3236	28.8211	6.47856	8.13587	9.15079	20.5382	9.92377	14.282	24.7166	20.3298	15.6002	20.3431	7.96623	17.6351	25.8934	19.408	15.8481	10.1924	6.19287	9.92377	8.63915	6.11128	7.84013	6.95897	6.15166	5.32403	5.88263
HLA-DRB	24.212	14.4854	17.2496	26.5908	13.9417	35.5215	15.0497	8.58629	10.0527	29.4451	27.1309	22.5065	11.7845	10.8198	8.94734	11.7191	11.0923	12.0098	12.0366	10.7945	27.2338	13.7241	18.9287	11.2802	18.1293	10.3302	18.0669	7.52081	11.3994	59.2044	16.9025	19.3924	23.2934	9.97972	40.449	14.4156	12.488	13.575	15.2891	90.3775	14.0362	8.63915	34.9265	9.61806	12.4104	8.95918	10.5616	106.366	16.9665
LAMB3	5.21301	5.83008	4.08796	4.46887	4.73401	3.5149	4.86468	3.47273	2.8563	3.643	4.84637	4.96189	4.17116	3.87944	5.15511	5.32166	5.05652	5.26787	5.45093	5.66988	5.69971	5.92925	7.1689	4.68866	4.69553	5.13339	6.935	10.7621	5.45093	4.52709	2.98292	2.44456	3.13074	3.05756	6.03727	3.48306	2.61244	2.99469	4.77437	5.85398	12.9277	6.935	8.63915	11.1015	13.8008	9.3585	15.3361	6.39482	9.97234
CXCL13	4.28445	5.15177	3.25489	3.51255	4.0516	4.4355	4.54602	4.75247	3.94092	2.92438	3.98311	3.48709	4.17116	2.55948	6.42188	5.32864	5.57532	4.66645	4.13103	5.73095	4.31957	5.62791	7.1689	5.61769	3.28136	5.43741	6.39482	7.10031	4.37569	5.97354	2.94205	4.20165	5.14616	3.1533	7.52081	3.3637	4.67162	3.45944	3.07154	3.56135	4.9278	6.03727	7.52081	6.05764	7.79608	6.78979	3.3496	6.31281	8.21252
SOD2	13.2976	7.7432	10.3751	11.134	11.8571	16.0994	9.48635	8.45074	11.5952	20.4279	20.2137	22.9691	11.5388	16.3336	9.90978	9.92336	7.8501	10.6975	13.2229	15.2941	15.6787	14.1918	14.1539	14.883	23.7003	24.9052	27.0331	11.7668	14.8487	13.3619	12.9931	18.9982	11.6711	15.899	9.15079	14.1923	14.639	14.9713	13.4091	11.987	8.86416	15.7281	7.52081	10.4343	8.33418	10.1497	9.86264	10.7621	8.57091
LRP6	5.09165	6.93466	5.1326	4.46887	7.19034	6.49835	5.42792	8.55484	6.24594	5.84877	7.06041	6.97419	5.96879	6.91551	6.06282	11.1333	6.01231	7.58331	5.45093	8.94704	9.7965	6.71946	9.45942	9.26368	5.63992	5.89671	7.34572	5.69971	7.19255	6.86179	5.38645	3.65774	6.41073	6.02387	6.03727	7.73285	6.89426	6.6746	8.28276	7.29248	10.2578	6.03727	8.63915	11.8883	9.89743	13.1985	11.2228	6.7904	9.0047
AURKA	4.1847	10.6053	6.3183	7.36399	9.34415	4.81017	8.91157	4.32609	6.86154	5.98818	3.98311	7.75629	6.47299	5.98647	5.089	9.23126	9.71224	7.32734	9.92377	6.9182	7.42436	8.08375	7.94003	7.76814	4.32979	4.73354	6.39482	6.18118	5.45093	4.52709	6.15812	6.65916	4.13103	6.0877	6.03727	4.34856	3.62482	4.89767	7.26589	8.18184	8.67023	7.34572	8.63915	7.67708	12.2708	10.4851	9.81485	5.69971	7.51516
FGF4	5.02635	5.84193	2.46674	4.46887	4.60716	7.02979	3.88359	2.09551	4.46887	5.77376	3.89038	4.43649	4.17116	3.53139	7.3768	7.22792	5.94197	5.76192	6.03727	5.48569	4.42254	5.12099	6.6105	6.19557	7.88265	5.43741	8.43802	5.69971	6.26148	4.90951	3.83227	5.00566	4.13103	4.0472	6.03727	3.12114	3.36988	3.83156	2.66729	7.90849	5.51971	6.54725	8.63915	5.23595	5.24979	7.6436	4.85977	9.92377	3.98159
JAG1	6.34282	4.34376	4.49087	8.15611	4.08117	13.1724	3.97183	3.55234	3.28103	5.65337	9.64687	6.07138	6.47299	7.04057	4.48778	10.5482	14.9677	13.8847	16.103	20.5475	16.838	16.4449	24.7452	26.9585	6.92954	9.34566	6.39482	4.96189	5.77376	4.79521	2.53633	13.6358	5.14616	3.22045	6.935	3.37431	3.62482	3.44	2.8926	11.987	9.64022	6.935	11.3994	9.66093	7.53991	7.06061	9.07347	12.6256	12.0564
NDC1	3.7273	6.41201	4.51379	3.23052	4.5977	4.28441	6.77342	5.20821	6.07494	3.60034	6.51711	7.79398	4.77893	5.86483	5.51073	7.3686	8.59264	6.23239	3.94359	5.47803	7.44283	4.77518	8.57566	5.60905	4.97362	9.12079	5.56701	4.96189	3.80926	5.88823	3.55677	5.02213	4.68155	3.98503	7.17956	3.59834	1.81118	3.62697	3.67492	5.57382	3.84558	5.01727	8.94381	4.56635	4.03248	4.28389	3.82702	6.52058	6.12808
PRUNE1	8.45901	9.79078	10.1799	8.52076	10.3044	7.51914	9.38012	13.2546	10.853	7.19255	6.31281	6.63822	10.4775	11.2464	9.60892	7.9795	8.22322	6.28036	5.91138	8.62354	8.59827	7.05071	5.75477	7.14045	7.2458	7.1747	6.935	6.18118	15.8823	8.93807	10.6413	4.82642	10.3767	12.6043	7.52081	11.7873	12.0409	11.1013	10.9292	5.85398	3.66823	13.8264	8.63915	4.27059	3.33658	4.87331	2.8786	3.51255	5.37418
LCP1	4.43254	5.48146	3.69094	3.51255	4.12957	6.34706	3.76525	4.38229	3.94092	4.63484	7.47856	4.60125	4.17116	3.07425	3.90684	5.86456	2.84832	5.07372	5.02635	4.25931	3.55015	3.93767	5.00982	3.94427	9.27062	4.73354	9.15079	4.96189	6.26148	8.7517	4.18632	3.30251	4.47999	3.96281	6.03727	3.15635	5.00127	2.67759	2.83229	15.2506	9.44458	6.39482	7.52081	7.77488	10.8664	6.29957	9.23441	10.5549	9.11041
IKBKB	10.2923	10.2918	11.0796	7.34572	8.45035	12.3706	8.15826	12.1674	10.4644	7.52081	5.11724	7.29248	8.34231	6.82682	8.62696	9.97148	10.2409	9.94197	5.45093	12.7377	11.8395	8.74113	11.3619	10.1772	8.17539	6.77355	6.935	6.54725	5.02635	14.0507	8.52892	8.67412	7.80012	7.95787	6.935	7.13599	8.2716	7.10579	6.38166	11.4929	13.5833	8.15611	8.63915	13.9749	12.9221	11.7523	12.7288	8.63915	12.2586
SLC11A1	7.26308	5.21275	4.60555	6.935	5.29155	4.81017	6.23272	4.5823	2.8563	6.17567	5.69971	6.84606	5.19614	3.87944	6.96435	6.87899	7.89322	7.73906	5.02635	8.12118	6.54725	7.31326	6.6105	6.98643	7.51489	5.13339	6.39482	7.10031	5.77376	6.47813	3.27692	3.70526	5.58086	4.04931	6.03727	4.51664	3.5293	5.70995	3.58316	9.62249	3.61797	4.84637	9.36891	5.22551	3.83613	4.85578	4.83247	8.3298	5.61946
BMI1	6.26855	10.7343	8.85554	6.01267	12.8179	10.1901	9.43246	7.32199	3.76891	8.81899	8.25274	4.79164	24.3588	15.4371	12.5618	6.83756	4.92154	8.96653	11.4875	7.34431	4.96189	7.48542	3.501	6.93418	10.5506	10.0938	7.87295	4.96189	8.51776	7.74934	10.6922	6.4177	10.8452	13.4239	6.03727	14.8671	10.7694	7.10187	11.6453	3.56135	8.67702	4.21901	10.636	9.30635	5.30704	6.99556	4.32642	15.9721	11.1443
MSH6	3.85875	3.72964	3.25658	5.13339	3.28775	4.81017	3.26823	4.75247	4.73354	8.70718	9.09938	7.56331	4.7914	4.20715	9.79384	2.73546	4.00702	3.20312	4.37569	3.24256	4.42254	2.49897	5.43301	2.63283	4.52739	7.78076	6.39482	5.69971	6.7904	3.16366	3.49945	5.32403	6.26148	3.20559	6.935	2.72731	2.87248	2.90378	3.52827	5.85398	3.49551	9.56843	7.52081	2.33826	4.05945	3.69657	3.69924	7.00301	3.41214
RGMB	7.45966	8.21993	7.41238	7.34572	8.5831	6.49835	7.6622	8.21152	6.1157	9.26967	13.1753	10.5764	9.047	9.63509	8.6757	11.0057	8.23524	11.735	7.86406	10.9663	4.68446	9.53396	9.89114	11.7183	9.05479	13.87	8.43802	9.36891	11.5112	7.44142	7.80314	10.7621	8.15611	6.0367	11.3994	8.54468	8.84824	7.00442	7.89222	5.09619	6.31205	5.82109	7.52081	8.88252	7.31432	9.18702	9.90707	5.25575	9.66958
SMAD4	9.61392	12.2903	12.5671	8.43802	11.2912	11.3143	12.8231	14.8439	13.3194	11.099	11.8527	9.62249	25.4308	11.8862	14.8746	12.8804	8.9875	12.5375	10.0211	14.4248	13.761	10.6611	12.4818	14.6403	18.4	22.5434	11.134	14.8487	16.0887	15.7147	15.5518	9.78778	10.7621	14.4418	15.0416	15.6735	18.7395	15.1086	14.7108	9.62249	12.016	15.1649	7.52081	11.1702	10.9875	10.3006	12.2801	7.52081	11.2218
STAT1	5.42649	8.99761	5.84974	8.52076	8.07001	4.96078	9.33389	8.76914	7.28599	6.63231	3.67286	9.27793	8.54116	7.23113	14.8278	10.538	11.0126	11.4066	12.2999	10.8382	15.1172	14.3369	7.39336	9.65292	7.6193	11.3711	13.3734	14.0185	13.4066	19.7192	6.40688	36.8428	6.26148	8.99985	7.52081	9.5856	11.5213	12.5255	8.20606	3.56135	8.06375	7.34572	9.92377	8.24004	6.46332	7.19191	7.56934	10.1351	7.81439
IL13RA1	7.96623	11.0443	15.0946	6.26148	12.0508	11.9844	13.2457	11.0254	15.1568	8.08979	5.82109	7.14042	6.32229	7.23113	4.48778	13.4438	14.1123	20.3386	10.6146	16.9469	13.7346	19.3359	24.9765	23.7599	10.2678	9.01102	7.96623	5.69971	6.7904	7.02535	7.40236	12.737	6.54725	6.87796	6.935	7.65158	4.49018	6.29813	4.64403	10.796	8.95667	8.63915	8.63915	8.56271	8.15189	9.44333	9.58153	7.96623	9.45717
ERCC2	4.80696	6.54692	8.38851	7.61852	6.86834	4.1875	7.53549	6.14016	6.87861	4.1847	6.68668	7.72437	8.23532	5.72518	10.8076	6.93191	7.37952	7.80515	5.91138	6.36992	3.55015	6.67237	5.00982	7.40679	9.61491	9.89915	6.39482	6.54725	5.77376	5.20027	6.95714	8.10239	5.91138	5.57284	6.935	6.28724	6.27572	4.96855	5.88983	6.20068	7.15765	6.03727	9.36891	8.0856	9.18235	8.81247	6.4992	6.39482	7.09128
DTX4	3.643	3.64281	3.09809	4.63484	2.57734	3.64543	4.68836	3.2519	5.39319	7.28599	3.19741	4.87375	6.15568	3.97191	7.99993	7.39684	4.8388	7.55553	6.26148	5.76688	6.84606	6.51196	4.6196	5.73957	5.09217	7.1747	6.935	6.54725	4.74531	5.63954	1.83828	4.61576	3.13074	3.82092	6.03727	3.24325	3.4553	3.45944	2.69345	4.69923	4.21369	4.21901	7.52081	5.65673	4.37073	5.99298	5.21717	6.7904	5.18175
CD6	4.1847	3.03554	3.00136	4.63484	3.76664	5.52544	4.23303	2.99861	2.6966	4.43254	4.57539	4.87375	4.7914	4.83274	2.96083	5.95919	6.22848	5.57378	6.935	6.35675	5.08016	5.70718	6.24089	7.00381	4.0877	8.43802	8.43802	6.54725	3.80926	4.52709	2.67297	5.59847	4.13103	4.53776	6.935	3.67446	8.6588	4.95035	3.13695	7.29248	4.93781	4.84637	7.52081	3.47848	3.68943	6.03673	3.85111	5.02635	4.41691
JAM3	7.52081	7.01064	5.35023	6.39482	7.77837	9.49697	6.59571	8.60357	6.98563	7.19255	7.25151	5.52667	7.87587	14.9767	11.6914	10.2201	11.1193	11.0501	8.95998	14.7946	5.38103	11.4128	13.8244	9.78179	6.71916	5.89671	8.43802	11.3994	11.9197	7.59989	9.94066	7.64936	11.2532	9.7197	11.3994	9.39126	10.3794	9.15447	10.9909	7.29248	7.45486	11.3994	8.63915	9.3001	10.2445	6.41016	8.67012	13.1486	9.8755
MLPH	3.17141	7.9457	6.37736	7.00301	9.30813	2.92634	8.53893	5.38434	5.89671	6.13092	5.36767	4.09092	5.63506	3.97191	2.96083	26.061	20.5964	27.6992	18.9216	37.1672	19.244	34.7577	15.6764	28.263	5.63992	11.134	8.43802	4.96189	5.02635	4.90951	3.15958	20.433	3.59627	3.89001	6.03727	5.29101	3.22279	2.96561	5.15636	6.88474	5.90758	7.96623	9.92377	5.99417	6.87694	6.78285	7.14612	3.51255	5.61946
EFNA2	3.95073	4.15417	3.48457	6.4779	5.00079	5.2165	3.76305	5.68271	4.08728	5.45093	4.84637	5.45093	6.85634	5.11896	4.23686	7.02365	5.47289	4.49936	4.74531	6.26989	4.96189	6.44029	7.59347	6.55725	4.32979	7.1747	6.39482	7.10031	5.02635	5.20027	4.87564	3.87437	5.14616	3.91199	6.03727	3.54289	3.54043	3.18997	3.60341	6.72446	4.28287	6.39482	7.52081	5.28388	6.00873	7.11538	5.83719	7.68097	5.33084
MET	4.43254	2.67692	2.37842	6.30719	5.64493	4.4355	4.11359	3.64849	3.94092	5.77376	7.25151	4.87375	7.16926	4.0565	5.27799	6.41177	4.63646	7.37749	7.52081	7.76293	5.83557	7.02487	4.6196	4.86131	7.88265	9.69273	11.3994	4.96189	5.02635	5.20027	2.30877	3.04527	4.47999	3.30761	6.935	3.05432	3.22279	2.22924	2.92097	4.43649	8.19281	6.39482	7.52081	7.98105	9.00508	8.72689	9.53589	6.03727	8.08671
NRAS	5.98818	4.67526	6.06698	12.1244	6.63341	9.08245	8.25363	6.94546	5.77376	9.4373	8.41148	8.57336	6.32229	5.86165	7.78911	8.32108	6.87007	9.08578	5.45093	9.51263	6.18118	8.17467	6.24089	6.38928	9.27062	6.77355	9.92377	10.1603	6.63231	7.78104	6.78994	4.55657	4.47999	5.17332	6.935	5.27198	5.5169	7.18576	6.87058	8.37686	6.26102	6.39482	7.52081	6.51011	4.75736	4.98948	7.77294	8.95998	6.59253
TARP	3.79374	6.30954	5.61753	4.32445	5.53289	2.92634	5.56278	6.40957	5.49938	5.75024	6.71938	6.01535	5.96879	6.59799	5.21619	7.9579	6.19894	8.24996	6.01267	7.0849	4.84691	6.1592	7.85681	5.98642	5.58081	5.28321	5.56701	5.69971	4.88381	4.34721	3.31847	3.04527	5.20066	4.60113	6.47059	3.35007	3.29814	2.67491	4.12574	5.62137	4.77606	6.35368	8.63915	4.79736	4.7414	7.18216	4.31397	6.14835	5.1346
CD40	5.65337	5.86302	4.4154	3.72058	5.60248	5.2165	6.45923	2.76504	6.03189	9.29273	8.63915	7.14042	6.15568	6.42912	5.39039	5.80379	4.46189	4.96509	7.59456	5.6089	7.70008	6.01732	5.00982	5.86007	5.20061	11.7934	7.34572	4.96189	4.74531	5.97354	5.12696	7.85706	4.13103	4.98808	6.935	3.62569	4.01473	4.5552	5.0857	6.72446	3.3067	5.25575	7.52081	5.55107	4.41159	6.77898	4.10072	5.6216	3.94922
RBL2	10.3996	18.0288	23.2227	11.7563	15.3193	12.27	18.4007	18.1793	18.5466	14.006	17.2951	14.3979	17.8619	17.6851	18.9714	20.3957	17.2114	18.2714	15.4002	16.2482	11.3905	15.8349	29.1615	22.151	20.6323	22.9857	18.8914	20.9756	29.006	21.2299	17.9794	22.1067	19.3417	17.014	13.0945	17.4595	20.9513	18.017	21.526	10.4353	12.8357	17.2783	9.36891	14.627	14.5112	10.7168	13.3595	8.90964	14.8316
DUSP6	12.8211	2.5301	7.32741	11.6305	6.95106	8.43167	7.12416	8.39489	4.96017	5.95811	7.24081	6.12318	6.75843	8.76997	7.04209	7.31749	8.13547	7.80778	7.33985	8.54994	4.17243	7.77684	9.21515	7.63251	6.54565	4.90047	5.56701	5.90071	9.33074	7.74934	5.26461	5.54066	10.6716	6.09874	7.17956	5.01777	4.43647	8.0278	5.02649	17.9684	39.4928	7.30754	12.6485	39.842	48.6618	17.4549	50.1964	15.1533	25.5764
IL6ST	17.2783	15.6818	19.8751	19.1773	17.6859	24.4792	20.2556	14.3415	18.6226	20.6697	14.7821	16.829	11.7183	13.2938	11.0377	9.71314	6.84237	8.69034	16.5924	11.635	12.7608	10.0164	13.96	15.5316	16.9475	11.2253	12.3624	17.6901	8.52076	22.3609	13.7897	18.0323	20.0422	10.9366	24.2705	12.1394	15.8265	15.0218	17.196	8.37686	6.67826	7.96623	10.7621	5.83877	8.46427	6.45035	6.96957	11.7563	5.44126
FGF11	5.65337	5.24221	3.33247	6.63231	5.49367	4.81017	6.19194	7.81188	4.80696	2.92438	8.15611	7.19896	4.7914	6.0203	5.92167	6.31464	6.16923	6.03305	4.74531	6.2958	7.70008	7.06893	5.00982	5.44442	3.28136	5.43741	6.39482	5.69971	5.02635	4.66884	3.65916	3.30251	4.74531	3.90228	6.03727	5.16925	5.28081	2.90378	4.75472	6.88474	4.50701	5.25575	7.52081	4.54502	5.97187	5.7492	5.93139	9.71685	6.50798
IRF2	7.45966	8.59508	6.49509	5.63934	4.60716	4.81017	5.96821	7.2034	7.44115	4.1847	5.56701	4.43649	10.0451	7.73449	6.71497	9.11291	9.03178	8.65749	8.45901	6.27315	9.28698	7.18128	6.81748	8.32508	8.07054	4.73354	8.43802	10.3767	6.26148	8.7517	7.78822	5.398	7.36399	5.31462	7.52081	6.06031	6.48831	6.21182	6.19343	6.54725	5.1719	9.36891	8.63915	4.17354	3.58328	4.98948	4.20691	11.1617	5.21103
FGF1	5.52175	3.6634	4.12804	4.63484	5.2756	4.81017	4.39023	3.47273	3.55818	4.80696	5.49562	5.85398	4.7914	5.24097	6.57495	6.59733	4.43804	6.48915	5.45093	4.99922	11.1089	5.19527	6.24089	5.12184	6.34347	6.39482	6.39482	8.84507	4.37569	3.63409	3.55373	2.65106	4.74531	4.07219	6.935	3.96845	3.34247	3.0336	5.46174	3.56135	5.13149	4.21901	8.63915	5.19954	5.46477	7.33303	4.38779	6.39482	6.42612
PAK3	7.96623	11.9624	14.8096	12.6144	17.669	7.19736	13.8552	16.9018	21.1793	4.37569	7.68097	5.73191	11.5101	7.52724	9.96577	7.67154	9.92261	10.1362	14.8487	14.5745	13.0325	14.784	14.3378	16.5492	5.97393	9.34566	9.15079	16.838	13.0945	7.07664	15.405	14.0938	20.0526	17.2848	10.7621	16.0904	16.2512	15.3132	12.0064	5.09619	4.89766	12.3624	7.52081	5.35884	7.20706	9.12226	4.04602	8.45901	3.64161
ZBTB20	5.65337	8.3174	8.05187	7.34572	8.10769	4.81017	7.28425	7.63001	7.71749	7.45966	11.0367	9.42185	8.72305	10.4231	20.5556	18.0896	17.7156	15.7637	14.2006	13.1018	22.093	14.1342	20.9539	18.2741	15.5631	6.77355	6.39482	13.6921	10.6146	7.78104	14.7587	24.6994	13.1271	14.8664	10.7621	11.3227	14.1101	13.6251	15.1645	6.72446	6.87607	11.9197	7.52081	6.33855	5.89528	7.28168	5.6704	8.06972	5.35485
ITGAX	4.37569	5.80609	7.88689	5.02635	5.51146	7.90673	7.44975	5.57541	5.56701	12.1929	8.98268	12.0366	6.85634	7.23113	5.27799	9.37623	8.9914	7.77707	6.7904	5.26281	5.50929	6.76729	6.6105	6.544	5.09217	6.24594	6.935	6.18118	5.25575	7.44142	4.77397	4.35768	4.96189	4.12039	6.935	4.50287	2.8056	7.53483	5.97166	10.0617	7.44652	4.84637	9.92377	5.09531	5.15922	5.88959	5.19806	8.26207	5.48863
PLCE1	5.32403	8.80497	4.63148	11.6711	6.46967	5.69844	7.08019	7.27403	8.06972	10.6745	5.47097	6.88474	9.047	7.08035	4.86688	6.42809	4.97235	4.1489	8.95998	6.46956	12.2038	6.90959	12.8726	6.71216	3.85914	5.43741	11.134	8.84507	10.2923	10.4647	8.75477	4.20165	9.71685	9.37979	9.15079	11.3556	7.18298	7.4715	11.1839	3.56135	4.00057	17.9654	8.63915	5.02997	4.06333	5.93479	5.24665	7.68097	4.27219
DLL1	7.90145	5.35384	5.4979	5.02635	5.35794	6.88321	5.23058	6.46727	7.90145	10.1513	12.2929	9.15079	9.047	6.91551	5.27799	6.40226	5.95054	5.99204	5.02635	5.49533	6.52666	5.32596	5.00982	6.21886	5.20061	9.34566	6.39482	7.52081	4.37569	4.52709	3.33618	5.87245	6.7904	3.96281	6.03727	5.44463	2.61244	4.60982	4.38437	6.48367	4.24824	7.34572	7.52081	5.47207	3.08294	6.15839	3.67388	8.26207	3.5949
NDUFS8	12.2233	10.2493	8.33704	12.0366	9.29516	11.0509	8.11064	10.8352	8.54764	11.5475	11.2602	12.1046	9.89165	14.0811	11.2728	11.7975	9.84768	11.7105	6.935	12.0527	14.156	13.8705	12.1335	10.6278	14.4916	17.9858	20.0103	20.4872	15.6647	16.9998	15.774	15.1891	10.7621	17.2886	10.5115	19.0183	21.0165	20.7646	19.3685	12.9266	10.3567	19.4829	9.36891	8.40884	9.25192	7.52493	8.36333	12.1929	8.10286
GOT1	11.5112	11.5294	8.9733	11.2432	9.44618	6.34706	10.565	8.73702	11.6422	7.28599	9.89257	12.9266	11.623	4.65969	6.06282	6.76875	6.44271	9.67951	7.19255	9.32211	3.55015	12.0248	8.49274	8.82146	10.1843	5.89671	6.39482	7.52081	8.63915	12.045	10.9005	8.60359	8.72386	10.3747	6.935	12.9129	4.28736	8.82208	10.9235	5.64436	6.30486	12.1735	7.52081	6.85636	5.49102	8.45441	6.33027	9.56843	8.73586
MYBL2	4.1847	6.05199	4.15137	4.27382	4.25887	9.57482	5.93514	5.22088	2.48655	6.83997	6.935	5.398	5.50387	5.55136	5.59057	5.10347	7.1109	6.80284	5.45093	5.77017	6.37471	6.89843	5.43301	5.45007	4.32979	6.24594	7.34572	4.96189	4.37569	6.86179	3.05403	4.25623	4.13103	3.58906	6.03727	4.24848	3.93101	3.44	2.02143	5.09619	7.11374	5.25575	8.63915	7.46047	7.71562	8.55937	11.4492	6.26148	6.83736
SOD1	26.7327	37.0672	30.4829	33.0239	35.2538	26.1416	26.7929	32.4453	33.2656	19.3826	13.0342	21.4289	36.5778	41.4447	37.4153	20.9766	19.2142	21.2672	19.184	20.6374	22.5622	27.7735	26.2283	27.3253	22.0312	15.0938	21.342	38.0691	45.6249	39.917	44.4306	41.3597	45.6894	40.0971	31.2733	44.6564	38.6041	41.2029	39.1492	14.7469	24.1293	37.6413	13.3741	27.3021	26.7652	17.5541	25.7851	8.8106	17.6459
NCOR1	5.02635	11.7625	12.2639	7.52081	9.89669	9.79432	11.433	9.25446	10.426	7.61852	10.2345	4.60125	6.15568	11.3316	8.47372	11.2305	13.9162	12.3372	15.5264	12.2991	13.5165	11.8119	15.9196	14.1655	9.81966	8.93775	9.92377	7.52081	10.0527	10.0281	9.88016	12.3115	8.35052	10.9159	7.52081	10.6985	13.5352	11.1139	13.1081	7.03136	12.2754	11.3354	7.52081	11.738	10.7753	7.96836	9.32949	6.31281	8.27264
NDUFA6	11.5475	10.2826	6.94722	9.56843	10.9136	9.2467	10.4388	8.16841	8.6004	10.1513	12.6778	10.0617	11.3625	8.16308	8.6757	7.48232	10.8714	8.77091	6.7904	7.63965	8.79538	9.92345	11.125	7.90365	11.5487	8.13587	10.8406	11.2532	12.3624	5.97354	8.59943	9.45157	5.45093	9.69469	10.5115	8.00614	8.73476	8.45758	5.82092	5.52667	7.75146	4.84637	9.92377	6.39219	8.5024	8.45825	9.78284	9.66225	4.82279
SH2D1B	3.43931	4.15417	3.26834	3.23895	5.09669	4.54122	4.88036	3.55234	5.09165	7.63747	6.2263	5.09619	4.7914	5.55136	5.84572	5.41244	9.1365	5.16087	5.77376	5.38825	6.61734	6.42458	7.59347	5.57745	4.32979	6.77355	6.39482	6.18118	5.45093	5.97354	2.71288	4.11403	3.13074	3.23864	6.03727	1.88696	3.41366	3.18997	4.86806	6.34848	3.93947	6.03727	7.52081	3.94243	4.19055	6.90585	3.26133	6.7904	4.48563
DSP	20.7575	41.9226	48.6598	20.6441	42.6171	19.1802	38.0915	50.4189	47.4156	41.1693	33.0352	32.9186	31.9723	32.1866	37.688	10.1781	9.9012	11.4599	8.26207	8.55242	3.85004	7.22303	7.49608	8.90494	38.0185	40.4129	27.3842	55.4468	37.8008	33.0034	50.5089	34.6671	29.6041	60.0904	31.4562	56.3115	53.0023	53.5869	50.7222	18.1689	44.9309	75.1116	20.06	47.6669	44.6604	48.9919	40.661	10.7621	46.6955
COL1A1	152.842	12.6708	10.854	333.907	27.3768	431.149	20.5771	10.0362	16.0618	5.98818	9.5201	5.85398	8.12247	5.55136	7.3768	6.72429	11.6334	8.28699	8.90964	5.51896	6.32851	5.7094	8.2349	5.63999	9.91595	6.77355	7.34572	6.54725	4.74531	41.5772	16.4198	17.7852	13.6369	9.86182	38.8876	10.4463	14.7333	14.9753	14.9696	467.631	60.9783	4.21901	388.293	45.0358	21.969	19.4502	25.6759	675.573	77.4821
ESR2	6.49401	5.99322	5.88061	4.63484	5.08669	5.99218	5.12935	4.75247	4.27382	8.3694	6.31281	8.90053	5.75507	9.00804	4.48778	5.61572	6.20285	6.24298	4.13103	6.17001	7.10031	7.22611	8.04318	6.25182	7.84284	12.1627	5.56701	5.69971	4.74531	3.63409	4.47316	5.23412	3.90006	2.36655	6.935	3.44617	2.90979	4.60217	4.04286	7.72437	5.87077	4.84637	7.52081	5.08931	5.38287	8.98701	5.2834	4.74531	3.51121
FSTL3	10.1513	6.64847	5.59441	10.2923	7.22734	10.1901	7.90211	6.10567	4.43254	5.98818	10.9912	11.0533	10.3923	8.00895	8.94734	7.93258	6.65036	6.09763	7.52081	7.34116	6.66565	6.59743	4.02159	7.18135	5.52231	8.93775	7.96623	5.69971	6.63231	4.52709	4.52127	5.16239	8.66064	4.73309	8.3298	7.00913	4.44658	6.55604	6.10856	14.3334	5.65128	9.56843	9.92377	4.75245	4.58701	6.65856	8.57574	10.2923	5.79278
NFATC2	3.643	4.73555	3.85939	3.23895	6.41897	3.86133	5.46957	5.03393	6.08134	8.21565	7.47856	6.58424	4.7914	7.29041	6.71497	8.16248	7.37952	11.4618	6.7904	7.98392	5.69971	7.11578	6.6105	8.56911	8.37026	5.13339	5.56701	8.84507	5.45093	4.90951	4.92345	8.29552	6.26148	3.97738	6.935	3.72552	2.64873	4.48089	6.04924	7.29248	6.45514	7.34572	7.52081	6.5571	5.17785	7.45525	7.33301	5.25575	6.19883
SOX10	3.43931	3.56117	3.13834	4.63484	4.49734	3.17353	3.19119	1.82424	4.69505	5.02635	3.38677	5.32877	5.19614	4.20715	5.27799	5.32287	9.22831	4.94731	5.02635	5.90694	6.46328	5.85204	5.30652	5.55597	4.69553	4.73354	6.39482	5.69971	3.80926	4.17447	6.07373	3.22562	3.59627	2.89571	7.96623	3.07157	2.53312	2.83617	2.92097	4.09092	4.29479	6.39482	7.52081	4.29089	5.94779	7.07046	3.25614	7.00301	3.05668
NOS1	5.98818	6.91713	5.02271	2.81967	4.33363	2.92634	5.98646	4.22537	3.23895	4.1847	6.46328	4.09092	5.19614	4.56253	4.86688	5.23783	5.812	5.68724	4.74531	6.1271	5.50929	5.8321	8.41027	5.25314	5.97393	7.96623	5.56701	4.96189	4.37569	4.79521	4.74292	4.45048	3.90006	2.69634	6.935	3.61241	3.08212	3.56775	3.37635	8.75918	6.08603	5.56701	7.52081	6.66529	5.36465	8.98293	3.79834	4.74531	5.36563
BCL2	5.77376	5.77347	2.60462	10.0051	5.61066	4.81017	6.81627	4.13727	5.09165	7.45966	5.69971	5.64436	4.7914	7.65938	7.11266	6.34308	9.6996	7.29719	3.80926	6.64467	6.23185	7.87157	12.0348	7.13664	6.71916	9.69273	7.34572	5.69971	6.26148	10.0281	4.28611	4.20165	5.14616	3.65604	9.92377	5.56322	4.55257	5.48284	4.17316	8.37686	7.52382	4.84637	7.52081	8.98044	9.3384	8.79562	8.32429	11.7563	10.0541
RIN1	7.19255	8.77812	6.99793	11.3994	6.59858	5.77762	7.65065	7.70483	10.5882	13.0945	7.26756	10.1603	10.3923	8.44906	9.73375	10.8652	10.0054	12.0114	10.5376	11.0243	7.52081	10.8766	9.45942	10.3371	6.34347	10.5115	6.39482	8.63915	10.2923	5.97354	7.35276	5.23412	7.10031	9.26637	8.63915	8.41134	14.161	9.98186	8.82287	5.398	4.37018	5.25575	7.52081	7.33328	4.84087	5.93479	5.91303	5.77376	4.41691
FUT5	3.13428	7.48415	3.42974	3.47142	6.09685	2.54753	6.35936	3.58703	3.26397	7.20068	6.73834	5.53291	7.2624	7.71856	10.2566	7.20742	7.76432	5.04635	7.41514	5.19321	2.48094	6.43327	4.95116	4.57113	4.30728	4.12078	5.56701	4.96189	7.61852	4.47409	3.68916	7.17521	7.66871	3.94896	6.03727	3.84381	3.40557	2.82945	2.48278	5.03651	3.9605	5.96658	7.52081	4.308	5.93345	6.42583	3.27047	9.22149	3.26273
CPA3	5.32403	5.30702	6.06698	7.36399	5.97924	4.1875	5.31644	3.86457	3.72058	4.43254	7.47856	6.12115	7.2624	5.48017	4.86688	7.11271	5.75501	4.10627	4.74531	3.26989	5.38103	5.49109	4.6196	4.94937	6.19579	9.4373	7.34572	5.69971	7.19255	7.44142	3.71592	3.87437	7.52081	4.03448	9.92377	6.14985	2.8056	6.02323	9.15053	10.3767	4.27224	5.25575	7.52081	4.91671	5.17256	5.0774	4.07919	7.61852	6.17882
DDIT4	21.7049	9.62393	10.6921	37.8831	11.7807	27.4877	11.3128	5.83917	15.0666	78.4445	96.354	69.4737	15.2255	22.8005	23.3829	15.6312	18.4377	17.7648	19.4044	32.6306	15.1172	28.1916	30.0453	38.4348	57.0026	37.939	17.2783	21.2481	20.2065	38.3735	26.5739	31.5899	30.6314	16.2945	21.4032	19.6084	21.5779	22.3359	17.8346	20.7719	8.88141	20.9235	15.0416	7.94074	9.43993	13.4954	7.79067	32.7593	10.8214
CASP9	4.03486	7.60284	10.7337	5.95454	7.66705	6.26566	7.80966	8.47176	8.26207	6.87861	7.81988	5.64436	7.43551	11.7233	7.55264	9.6822	8.24768	9.59248	12.3624	8.64262	8.05151	8.24028	4.6196	8.04301	8.63234	5.89671	6.935	6.84606	5.77376	5.97354	7.9497	6.74567	6.26148	7.79674	9.92377	7.80834	7.27629	8.67761	8.41124	5.09619	6.03968	9.92377	8.63915	7.16764	7.99101	8.32906	6.38707	4.37569	8.95324
VEGFB	9.13241	9.03479	11.0139	20.469	8.54294	16.166	7.53721	12.4211	7.48709	19.0597	22.9316	18.3906	15.14	23.9191	21.0121	14.1804	12.8731	16.7866	10.1603	14.4592	14.6583	14.5504	20.888	13.6323	26.4876	22.7988	20.805	22.5065	22.8556	20.2709	19.1976	22.2681	22.7541	22.9226	15.1649	21.109	19.1765	22.6231	28.7469	6.20068	13.6284	12.9266	8.63915	14.45	9.76669	14.8139	15.1702	12.5747	13.969
CD83	7.06847	11.4996	11.5816	7.78076	12.9121	6.63674	13.6436	9.25446	12.4668	8.90964	7.42436	4.00562	6.61084	7.08035	6.33952	6.78149	8.07255	7.51648	5.02635	8.06299	5.62661	5.65219	7.77447	8.16054	6.11633	5.43741	5.56701	4.96189	4.37569	4.79521	3.47099	6.09053	3.59627	3.57255	6.935	3.67774	3.22279	4.9147	2.40825	4.43649	4.40601	5.56701	7.52081	4.72845	4.84087	8.17196	5.97101	9.92377	4.25875
SUV39H2	8.26207	6.50908	4.14106	4.03486	6.09807	2.92634	4.93003	9.039	5.25107	5.84877	4.96189	3.91236	9.047	4.0565	7.71348	7.42489	6.95469	9.39052	8.26207	8.65175	4.51672	6.47886	6.24089	5.94399	4.69553	6.77355	6.39482	7.70008	6.03727	4.79521	3.77803	5.79713	5.14616	4.13742	6.935	4.43843	4.93273	4.46283	4.03015	5.85398	4.4309	7.52081	7.52081	5.94127	6.69019	6.54666	6.43901	7.19255	6.13863
RRAD	5.77376	4.05745	4.87022	4.37569	3.22793	3.95337	4.44616	2.66603	3.85875	6.87861	9.31627	4.87375	6.32229	6.20879	5.84572	6.52416	5.51213	6.57269	5.45093	4.16352	4.07806	5.81111	6.6105	6.36603	4.32979	5.89671	6.935	5.69971	4.74531	9.46742	3.45149	3.79358	6.41073	2.78642	7.52081	4.39533	3.42215	3.33556	3.00003	5.85398	3.31198	4.84637	7.52081	4.1464	3.93996	3.4056	2.46145	7.19255	4.63307
JAK3	5.09165	4.40019	4.49087	4.90933	6.16015	7.19736	3.47902	4.32224	4.32934	6.1157	3.76041	6.58424	4.7914	5.24097	4.86688	6.75507	8.21645	3.81172	4.74531	6.98844	4.96189	6.19255	5.30652	5.70235	6.38978	6.531	6.935	4.96189	5.45093	5.20027	3.25851	8.60359	8.26207	2.83533	6.03727	3.82635	4.16382	3.91315	4.75472	8.07691	4.56963	6.03727	9.92377	4.66438	4.54453	4.10073	5.06108	5.6216	4.53646
TNF	5.7446	9.54874	5.62667	11.1617	10.4757	7.86231	10.258	9.08691	7.33918	9.26967	8.03153	6.97419	8.93097	7.55442	7.86192	10.2768	10.9143	7.72935	6.7904	9.13946	6.96987	10.197	9.1207	8.46235	4.84255	5.89671	7.96623	7.10031	6.63231	6.24617	5.62286	4.61576	6.09647	8.08013	6.03727	6.10426	7.39823	7.50332	5.4787	7.90849	7.05956	5.56701	8.63915	7.17455	7.51229	8.46579	8.50887	5.32403	7.61279
CACNB3	4.37569	5.24493	5.49164	6.26148	6.63341	5.57073	6.69868	4.48675	4.80696	4.1847	7.25151	8.45901	6.47299	3.66253	9.07166	5.98851	6.42425	6.73873	5.02635	7.51186	7.42436	8.83674	5.54871	6.39104	6.56273	7.78076	6.935	8.63915	6.935	4.52709	3.55373	6.5203	6.70331	3.00325	6.935	4.46583	6.84429	4.43738	4.68957	4.69923	10.959	8.43802	9.92377	11.1491	10.2087	7.98533	8.88409	7.52081	12.6042
COX6B1	34.5729	30.5166	30.2091	23.9515	31.0368	27.4025	26.1588	28.764	40.0953	32.8814	30.526	29.6121	22.9479	23.8462	24.0146	16.7893	19.7026	21.0355	16.5241	17.5422	21.8345	24.4658	19.864	23.4245	42.504	42.0131	40.8922	28.544	36.296	26.544	28.5479	19.6309	25.8012	26.9746	30.6273	30.0358	23.3563	27.863	23.2183	14.585	33.4741	22.38	34.5566	28.269	36.6241	25.7175	36.2886	21.5717	28.6134
SPP1	4.80696	5.0261	2.32882	3.72058	4.29155	5.09505	4.83791	5.22088	3.76891	11.5475	8.84507	18.0969	10.259	6.66788	6.19193	5.94879	8.89963	5.04988	8.41148	4.38385	4.07806	4.84573	6.6105	4.39322	29.4792	8.93775	13.0945	8.63915	4.37569	4.90951	7.07592	14.8956	5.14616	3.51222	6.935	1.82967	3.34247	3.44	3.81681	17.5184	5.62594	7.96623	21.5241	6.23526	6.25438	7.69939	5.79274	43.4929	6.40828
ISG15	11.0813	8.94527	4.9504	4.90933	4.26779	7.64258	2.69805	2.92879	9.42228	2.54582	7.78076	7.82472	3.6312	4.45631	8.8825	5.76594	4.40196	3.01577	3.31615	5.09964	7.44283	4.56066	21.006	6.54668	9.94723	12.3624	5.56701	9.92377	11.4278	3.16366	0.737832	12.9684	6.26148	2.35471	6.03727	4.34877	1.07694	4.47376	3.331	14.2454	5.78468	4.21901	7.52081	5.57585	4.59603	6.12112	6.58169	7.98604	4.70934
ATP5ME	34.4623	35.6323	44.3948	34.9206	47.7851	28.051	41.4955	42.4433	42.7822	37.0886	37.0906	38.2486	33.6698	33.1461	40.983	22.8585	27.2973	29.3337	30.4103	23.6963	47.332	35.2845	46.9882	34.182	56.5631	47.5869	49.0936	63.2841	45.4846	39.7809	45.6875	40.5538	44.85	45.1952	29.8798	48.4096	44.7371	37.4188	37.8138	14.8216	21.0969	48.6222	16.6463	19.772	21.4677	17.5757	21.1905	22.4294	18.4066
L1CAM	5.21301	5.58058	4.14106	3.23895	4.38522	6.63674	3.58795	4.85368	3.09758	3.85875	3.84049	2.79923	5.19614	4.39916	4.86688	5.65382	5.98074	7.03589	6.7904	7.64421	5.69971	4.39015	8.2349	5.92176	3.7693	5.43741	5.56701	6.54725	7.19255	4.79521	4.80882	7.64936	4.47999	5.02587	6.03727	4.47083	4.01473	5.88606	3.85424	7.44778	5.51766	6.39482	7.52081	4.9776	3.02473	8.1884	5.97101	5.25575	8.77196
TBXAS1	2.76087	3.57811	4.47674	6.77355	3.98971	3.64543	7.27003	4.04094	3.94092	7.0251	6.935	5.16239	5.50387	7.49967	3.90684	6.37528	5.28534	5.62523	5.14616	6.44511	4.42254	5.05854	4.6196	5.74872	4.0877	4.12078	7.34572	7.10031	8.26207	5.20027	3.58286	3.49809	4.47999	4.50364	6.03727	2.35806	6.14486	4.03279	2.73087	8.07691	7.81449	6.935	9.92377	7.43773	6.88822	7.93686	8.31538	9.46078	7.12369
FCN1	7.28599	5.86302	4.74187	3.51255	7.33737	5.2165	7.5458	10.7687	5.77376	5.45093	5.06755	8.87297	6.47299	5.28394	6.33952	6.13332	8.04716	5.09947	3.80926	6.79233	7.07798	6.45731	6.24089	6.08918	5.84937	5.13339	6.39482	6.54725	3.80926	3.16366	4.49586	4.01825	3.13074	3.6841	6.03727	4.24848	3.54043	3.36827	2.42799	5.398	4.80519	6.935	7.52081	5.22705	4.46779	4.74489	5.83719	7.19255	4.23966
H3C8	6.6488	8.94527	0.990079	12.2733	3.65811	2.54753	5.3961	1.4644	1.88446	5.09165	7.78076	1.95618	3.6312	4.45631	11.8433	6.12631	3.6683	4.82523	3.31615	1.69988	2.48094	5.21218	3.501	5.513	4.97362	4.12078	5.56701	4.96189	7.61852	6.32731	3.68916	1.85263	3.13074	4.70941	6.03727	3.26158	4.30774	4.47376	3.331	10.6841	5.06159	4.21901	7.52081	4.7793	6.12804	6.12112	4.38779	5.32403	11.3024
KMT2C	11.2897	16.1125	12.6237	9.92377	15.1315	9.08245	15.2406	14.6673	19.9296	10.5115	17.4568	14.3334	9.4599	16.0841	10.556	15.6501	20.7106	18.8317	16.103	22.5876	18.1867	22.9783	18.4203	21.2894	8.93866	8.13587	13.3734	8.63915	18.0669	16.7818	18.2606	13.3183	14.2359	15.7794	7.52081	13.2937	14.0947	16.5883	12.8574	9.27793	11.8206	17.6901	9.92377	12.1535	10.5709	10.2239	12.2193	9.92377	12.2635
AIRE	3.85875	4.00185	3.09809	5.56701	4.41	5.65714	4.82886	4.54504	2.8563	6.71847	4.21901	4.43649	5.63506	3.18842	4.48778	4.91743	4.59144	4.66857	6.7904	5.7426	8.73164	4.81688	6.6105	5.23961	5.09217	5.13339	5.56701	6.18118	3.80926	3.63409	2.48344	3.30251	3.13074	4.92915	6.03727	3.50144	4.81789	3.26601	2.51816	5.09619	5.46657	5.25575	7.52081	4.13149	5.66772	6.59147	4.7317	8.43802	4.57365
KYAT1	4.1847	8.48622	11.8338	5.56701	8.199	5.85268	9.11202	10.1666	9.84308	7.28599	6.1347	9.12201	7.01977	7.73449	4.23686	8.61328	8.60342	7.57681	8.15611	9.3405	9.7965	9.11011	4.3613	7.49189	5.84937	5.13339	5.56701	7.52081	5.02635	4.52709	5.26104	5.30212	8.45901	4.86373	6.03727	5.50697	6.00715	5.73307	5.34786	5.85398	5.19816	8.63915	7.52081	4.26242	5.24979	6.60033	5.93139	4.74531	5.18175
LTBR	13.7572	17.1101	14.7768	15.3311	13.1096	12.9237	16.3597	18.2553	13.3947	8.83719	11.4465	11.6488	10.8666	10.5253	12.4603	8.64842	9.9845	8.94307	16.5241	14.639	8.52835	11.7138	14.6796	13.7793	11.6987	15.3619	15.7281	14.9943	16.5241	11.9471	10.9572	14.3259	13.0945	13.3937	15.0416	12.7852	11.7898	11.706	13.7557	14.2006	25.7782	14.317	9.92377	23.7215	25.8627	19.4229	24.1636	16.6072	20.5121
IGLL1	8.86507	14.3124	14.8512	4.90933	12.8034	10.1901	8.9935	16.1084	7.53782	15.2749	11.6711	3.91236	14.5248	13.3689	8.8825	9.36965	18.3415	19.9041	26.5292	7.36614	9.92377	15.9623	10.503	13.4379	7.46043	8.24157	16.701	14.8857	11.4278	3.16366	11.8053	16.6737	9.39222	12.3622	6.03727	15.7643	12.9232	10.737	18.8756	7.12271	7.23085	8.43802	15.0416	5.57585	4.59603	7.87001	5.11909	7.98604	5.65121
CALML3	6.93729	6.22949	5.12865	5.25469	5.01449	4.28441	7.21404	4.37957	7.56709	6.23597	10.5461	7.56782	7.2624	6.20131	8.24047	8.17005	7.66816	7.97579	7.33985	5.77634	7.22687	7.25961	4.95116	8.48813	6.74126	7.66964	5.56701	5.90071	4.53	3.76224	5.03003	5.54066	3.7231	3.57816	7.17956	3.23869	3.13706	4.09794	3.88576	5.03651	7.87102	7.0955	8.94381	4.87242	5.8732	8.17079	6.70247	9.22149	4.33804
H2AX	5.21301	5.22572	3.82801	7.34572	6.41897	7.80533	8.15826	5.66189	6.39482	8.34309	7.70008	8.95998	9.4599	5.11896	8.47372	8.57294	8.93088	9.41961	6.7904	9.15669	8.61198	7.02296	7.002	6.42044	5.84937	6.08134	7.96623	6.54725	8.95998	9.56025	6.11707	7.64936	7.70008	6.24758	9.36891	9.3149	6.7676	7.42348	8.72899	4.09092	5.95013	6.03727	7.52081	8.85837	6.6791	6.47007	8.74078	5.25575	5.11074
STAT4	4.80696	6.56515	10.0093	6.16584	8.8844	6.11979	6.60834	8.90516	7.24505	5.52175	5.25575	4.49412	5.75507	6.52884	4.6926	4.3736	3.91373	6.26551	5.45093	2.78336	3.55015	5.0205	8.2349	4.12457	4.69553	7.78076	5.56701	4.96189	6.03727	5.4376	5.36803	3.49809	11.1617	9.40962	7.52081	9.18786	6.11034	6.63956	9.68694	8.75918	4.10265	6.03727	10.7621	4.39781	4.81368	3.93616	3.90114	7.19255	3.05668
RPS6KA5	5.77376	7.40248	5.9071	4.03486	6.35302	3.95337	5.57824	5.08329	3.43077	8.95998	5.56701	10.1603	5.96879	3.53139	3.6884	10.3703	10.087	7.51055	8.15611	8.13608	5.18834	9.00733	7.59347	9.60677	5.84937	6.39482	6.39482	6.18118	4.74531	5.20027	4.1691	5.4285	4.47999	5.67066	6.03727	4.71857	3.34247	3.97385	4.0825	4.69923	6.60013	4.84637	8.63915	6.10287	4.24877	6.67265	4.32077	9.36891	5.61946
SPRY1	5.52175	5.37047	4.04197	14.1208	5.85456	8.96597	6.21117	3.3643	5.97332	8.26207	11.4929	11.099	4.17116	6.29506	5.59057	5.29692	5.13519	4.53479	6.7904	5.87463	5.83557	4.74432	8.04318	5.61215	9.27062	8.02438	9.15079	4.96189	7.19255	11.7939	5.84449	6.90646	10.1603	5.46	8.63915	5.41713	5.31936	5.19531	8.51081	7.90849	4.35446	10.9912	9.36891	4.29507	5.94171	5.58036	4.63304	6.63231	4.54795
CCL2	80.2767	6.26169	8.4011	31.5307	11.8536	58.5377	8.53198	7.74886	5.33004	53.8849	85.8973	89.7927	10.8936	7.71856	26.6475	5.81081	10.1659	6.77039	15.1965	7.60209	7.01717	6.02438	8.57566	6.02738	4.97362	13.0311	7.87295	4.96189	3.80926	4.47409	2.55592	4.9016	4.42753	4.32587	26.9995	6.10185	4.02952	3.09951	6.08154	12.3369	4.33851	10.3344	7.52081	5.37302	3.75264	2.4733	5.66462	13.8322	6.31824
BAGE	31.6931	44.8824	33.5507	22.4797	46.5935	36.4173	50.6297	46.0665	18.6064	46.3891	36.1853	48.0199	44.912	42.4753	38.9616	71.4761	60.9088	58.2514	30.5215	43.6111	36.1021	48.2311	31.2264	45.8612	15.4479	14.3043	21.7006	14.5391	15.2341	26.4046	12.9409	22.9608	17.224	16.7204	18.8914	15.6248	17.138	18.5805	17.2473	21.8232	18.9158	16.0631	10.7621	18.042	20.2346	20.2879	22.334	10.8676	23.4116
TPO	4.43254	4.92129	3.0729	8.43802	4.17047	5.99218	4.27453	4.81421	4.08728	3.85875	3.19741	4.81125	3.6312	3.37725	4.23686	7.21727	5.85386	5.3742	5.14616	5.29333	5.83557	4.55671	5.00982	6.14889	5.71319	6.77355	7.96623	5.69971	6.7904	3.63409	3.64068	3.87437	3.90006	2.94808	7.96623	2.86264	2.44242	3.86913	3.25345	6.72446	5.24913	6.39482	7.52081	5.07699	4.38452	6.78671	4.62154	6.935	6.17332
C1QB	12.5135	8.57211	4.77246	4.19742	8.01038	12.7715	7.62471	7.94997	4.31433	10.5911	10.983	5.12664	3.6312	4.45631	4.27026	5.76969	6.57565	8.44416	5.67054	8.1939	8.62383	5.93522	11.56	6.75655	5.69337	5.19186	5.56701	4.96189	3.80926	15.066	6.13901	6.73291	9.72793	2.2522	9.58357	5.96304	7.30423	2.42873	4.0905	22.8463	5.88826	6.08486	11.9385	8.09611	8.62999	5.77471	4.66752	30.5535	13.499
CCL25	2.92438	4.699	2.73208	5.13339	4.71698	3.17353	4.8668	3.81501	2.8563	8.26207	5.82109	5.52667	7.2624	7.65938	6.92522	8.03133	6.58474	5.63666	5.45093	10.6703	4.42254	7.40466	6.6105	6.05093	5.39375	4.73354	7.96623	4.96189	6.63231	3.63409	2.73824	3.30251	4.85842	3.16606	6.03727	2.82341	3.65454	3.95152	2.8926	6.20068	3.80446	5.25575	7.52081	5.51084	4.29533	6.15519	4.21622	4.63484	4.08572
ADH1A	17.6836	8.4616	8.3708	18.8067	8.42542	12.9967	9.97005	9.18739	7.28599	18.8854	14.317	13.2764	9.81122	9.84028	11.0377	13.7716	12.5487	10.4298	7.59456	8.98616	10.4025	11.664	11.7839	9.89114	19.9543	24.2103	9.69273	7.52081	7.96623	27.4859	11.4581	6.90646	16.3122	8.81443	31.9099	9.67814	12.744	9.74947	16.4394	5.85398	5.70602	10.5115	8.63915	4.39266	5.44475	7.85048	3.33078	8.63915	5.12113
FZD2	4.63484	8.75594	5.18126	5.13339	4.72552	3.64543	5.53754	4.49338	5.69464	6.1157	6.39482	7.29248	7.43551	7.32507	6.96435	8.51799	8.55397	7.62766	4.74531	7.63619	4.07806	7.50785	5.75477	4.97627	8.54851	4.73354	5.56701	4.96189	4.37569	4.17447	4.70855	3.49809	5.91138	2.61448	6.03727	3.77588	4.75611	3.83156	4.13923	5.64436	7.6713	7.96623	8.63915	7.12672	5.12757	7.06061	5.71528	3.80926	7.57715
OAT	14.2006	13.6841	10.5485	14.3851	12.863	10.8479	14.0819	11.2248	8.57418	14.728	16.3568	10.4737	13.6478	14.2641	19.4776	12.0901	12.5779	10.4794	21.0753	15.1993	14.8487	19.0217	10.4769	14.7881	6.87932	7.34572	9.15079	9.36891	9.49063	12.2318	15.6152	14.9797	13.1271	14.721	10.3767	15.3497	15.4352	12.9681	19.0643	9.39847	14.0603	14.6914	15.0416	12.7286	17.3064	11.0867	12.983	12.3624	14.9635
MAGEA4	6.82626	9.14427	3.85569	6.99646	6.26012	5.96209	6.69987	5.76384	5.80425	11.8029	10.7592	8.37517	5.68314	7.21595	8.34159	8.87106	8.23064	9.4587	7.01281	4.47088	15.0384	8.65984	4.95116	8.28738	7.24395	9.12079	5.56701	4.96189	7.08983	8.32721	5.42007	5.2805	6.16126	4.96003	7.94549	6.1079	5.50749	7.25393	4.34267	6.62842	7.52993	6.6031	7.52081	6.48343	4.77661	4.7654	8.34302	7.4088	8.59357
SGK1	18.5596	12.0139	7.7316	20.9569	9.73295	15.3967	9.52876	8.9735	9.3901	63.5209	64.6933	73.2994	17.4895	22.5627	24.6898	14.8279	13.3396	13.5679	10.2923	9.52411	11.6711	15.136	17.6968	21.3097	40.1771	42.8063	56.1198	12.657	16.4722	19.379	6.36106	25.3585	17.1272	7.18254	16.3122	7.94104	9.19442	8.40078	8.70649	35.8905	10.4234	25.5216	9.92377	8.58708	8.09336	12.4432	11.1661	20.469	11.0948
IL17B	4.12494	6.51167	4.31266	5.83821	4.46636	3.98709	5.20507	3.01632	2.66502	6.70098	4.76472	6.30616	5.13529	3.48725	5.92167	6.25425	7.37301	4.81163	3.31615	4.63571	6.23924	5.48976	5.47936	5.58428	3.89207	4.90047	5.56701	5.90071	4.53	3.76224	3.45357	2.62002	3.13074	3.22073	7.17956	2.9	2.15387	3.20681	3.67492	5.03651	4.28393	11.1051	7.52081	4.03738	5.46563	2.6473	5.08626	4.16628	4.50848
NANOG	7.96623	15.1447	10.1074	12.9151	10.857	8.26759	12.3538	13.6013	8.54764	10.6481	11.6056	12.4779	9.047	13.9005	8.6757	20.3978	23.6078	29.0591	9.31627	17.6582	14.9101	16.9003	8.2349	17.2765	12.3526	7.1747	9.15079	7.10031	8.75138	8.54795	7.59839	8.78681	5.14616	7.68299	7.96623	7.37175	6.95697	8.15049	7.14379	6.34848	7.37792	8.82312	8.63915	7.62824	7.38269	7.66771	7.92743	6.935	9.00758
COL3A1	114.98	10.808	15.6551	282.689	21.7128	347.877	15.5989	13.6575	18.2024	3.85875	14.0133	6.43095	8.93097	11.0056	10.178	5.49031	7.65358	11.0325	8.63915	4.53743	9.59223	4.14772	9.1207	4.89147	7.28674	6.77355	6.39482	4.96189	11.3994	74.0494	31.8231	22.2924	47.1055	17.7247	64.1566	22.2322	32.807	36.6021	23.5008	336.341	58.221	8.63915	277.092	47.8692	25.8569	17.1544	33.5444	473.63	64.2232
CLEC4A	4.63484	5.03183	6.60666	7.41775	4.45093	4.4355	5.97363	6.88899	3.85875	4.53819	5.69971	10.0617	6.47299	6.29506	5.15511	7.32182	5.77578	8.11345	4.13103	9.89973	6.18118	7.03664	5.00982	7.2611	5.84937	6.39482	7.96623	8.15611	3.80926	4.79521	4.29963	7.16295	4.13103	5.69151	9.15079	2.23541	3.54043	4.44446	5.3917	7.72437	5.54	7.96623	7.52081	6.86649	6.24442	8.39695	6.41013	7.80012	5.81369
AKAP1	12.7494	8.96575	10.7046	5.77376	11.1568	7.90673	10.2114	11.5873	12.6922	11.0088	7.94117	9.03343	5.75507	8.79832	8.47372	6.38141	6.80472	5.65995	7.00301	7.76844	12.7608	10.8549	7.59347	8.05452	7.44191	9.89915	7.96623	9.59223	7.61852	9.89951	6.88128	8.37686	5.45093	9.17161	6.935	7.4924	6.30165	11.7568	6.7166	7.44778	11.1214	5.56701	7.52081	10.3477	11.629	12.39	7.32465	8.75138	10.3145
GTF3C1	7.52081	10.9075	8.85822	6.63231	9.6718	8.52645	12.0637	11.5937	7.71749	7.90145	9.03343	12.2929	14.871	19.8735	13.7501	10.5739	12.2972	12.0275	9.36891	10.4886	8.73164	10.8985	5.75477	11.9425	9.14358	14.3494	8.43802	12.9266	16.4722	13.5476	17.552	16.6873	14.0185	18.7373	13.0945	13.2112	17.7724	15.2315	13.1139	6.72446	9.69588	18.8914	11.6711	11.1568	9.98489	10.5143	10.0328	10.7621	10.5036
WRN	5.32403	7.14007	6.10444	7.57572	6.50816	7.62361	6.39932	6.27092	6.4779	4.1847	7.32262	3.56135	5.50387	7.23113	6.19193	8.76049	6.62407	7.82241	4.13103	6.17913	4.07806	8.20048	6.24089	7.29316	4.0877	6.77355	6.39482	7.52081	7.96623	6.32731	5.51484	4.01825	3.59627	5.7298	6.935	5.47986	6.62649	3.61732	6.61401	7.12271	5.87077	7.96623	7.52081	6.27089	4.62958	6.43611	6.25733	5.77376	6.69891
WT1	3.643	2.33039	4.08796	3.05785	3.67895	4.54122	3.43832	3.17619	3.09758	4.53819	5.11724	6.43095	6.47299	3.18842	3.6884	5.45519	5.58654	6.62357	3.80926	5.51214	4.68446	6.48474	4.3613	4.40717	4.0877	4.12078	5.56701	6.54725	4.37569	5.20027	2.208	4.01825	4.96189	2.4683	6.935	3.16774	2.25217	1.83216	3.47438	4.69923	3.65504	4.84637	8.63915	2.81215	4.49137	4.35956	4.20931	7.52081	3.43799
CDK6	2.21627	7.15621	3.96032	12.2733	4.87748	12.7376	7.1948	7.32199	5.65337	22.9124	23.3423	9.7809	7.2624	8.91262	8.8825	21.2619	17.6078	25.3325	9.94846	14.1657	4.96189	10.0986	7.002	17.9172	17.4077	4.12078	16.701	14.8857	11.4278	9.49097	8.85398	7.41053	12.523	10.0075	12.0745	11.4155	7.53855	7.15802	6.66199	10.6841	7.23085	4.21901	7.52081	3.1862	3.83003	10.4933	2.9252	10.6481	8.47681
ZEB2	5.52175	6.07158	3.21315	8.63915	4.94782	8.375	6.34697	4.96937	2.16467	5.21301	7.32262	8.87297	3.6312	5.80473	7.11266	6.01228	6.34505	7.14943	14.3399	6.02637	18.4393	5.90027	11.125	6.38445	7.02582	9.15079	6.39482	5.69971	3.80926	7.88213	5.2445	8.29552	8.26207	5.52123	9.15079	5.3748	6.42531	6.69869	6.0371	14.8487	5.05101	6.03727	9.92377	5.35373	4.08628	7.07046	6.22218	14.0185	7.89962
KLRG1	3.85875	5.74589	4.59791	7.80012	4.85537	3.36148	4.12147	3.6784	4.27382	4.80696	3.84049	5.09619	5.96879	6.52884	4.48778	8.76924	7.77792	9.44001	7.19255	7.67984	4.42254	5.66358	5.30652	6.58021	4.52739	5.43741	6.39482	6.54725	4.74531	6.32731	2.30877	5.88706	3.59627	4.84591	7.96623	4.03019	6.51458	4.2092	4.13923	9.85185	5.99921	4.84637	10.7621	5.399	6.46332	6.83171	4.71049	4.63484	5.90913
TPM1	43.1786	20.0437	15.8516	54.082	15.0521	60.7041	14.427	16.9109	12.822	42.4651	40.9794	60.7506	11.0265	22.2816	24.9726	14.3375	16.5119	13.9387	48.144	24.727	51.4677	26.6813	56.7361	22.9087	74.0475	88.5363	92.1538	20.6423	16.0643	15.2497	17.8536	26.1369	17.5116	18.9958	35.8851	15.8999	18.8939	16.2289	18.6776	47.5223	17.5771	15.9469	30.3934	20.0676	22.3382	14.0116	19.736	118.491	24.2276
FGF14	10.9912	9.81398	12.8122	9.92377	11.8852	6.70182	11.4404	10.1666	12.8571	4.80696	6.31281	5.52667	10.3923	8.56646	10.178	7.36688	7.86915	7.75395	5.91138	9.26752	9.12201	7.75175	6.9122	9.97734	5.63992	9.69273	6.39482	8.63915	10.2923	10.8752	9.77618	7.93344	8.45901	8.50956	6.935	10.0672	8.28824	9.31005	9.66197	7.44778	6.25685	8.82312	7.52081	6.20585	6.17417	7.8456	5.7572	7.19255	4.63307
COL5A2	16.5327	6.27674	7.67541	25.1237	6.64589	44.7	8.0998	7.70483	7.96623	5.02635	5.56701	5.09619	5.96879	4.20715	4.48778	9.0687	7.11528	7.35465	7.19255	5.6639	13.2894	6.74829	9.1207	6.8211	5.71319	6.77355	6.39482	5.69971	4.37569	6.86179	6.69994	4.61576	5.14616	4.77036	12.3624	5.68169	7.12457	5.6089	5.56685	42.2724	7.05956	4.84637	29.6974	7.3566	6.74459	8.33203	8.20542	66.1522	12.2315
SFRP1	5.65337	6.82842	2.90109	8.63915	4.26744	10.6817	6.58222	2.54966	5.09165	5.98818	5.56701	7.44778	4.17116	8.00895	4.86688	8.86324	10.1789	8.68145	7.36399	8.99431	7.07798	9.392	9.89114	12.0249	4.80745	7.1747	7.34572	5.69971	7.61852	5.63954	5.31737	4.01825	3.59627	4.00524	7.96623	3.49745	3.56945	3.88133	3.60341	4.69923	7.64593	6.935	7.52081	9.37713	9.29683	13.5628	6.90852	6.63231	12.0531
IFI27	8.90964	7.52901	3.52984	11.8716	5.7103	11.2507	4.90513	3.81501	3.94092	6.63231	7.81988	5.21766	5.50387	4.45631	3.90684	6.32432	9.43096	6.14034	12.3624	6.27977	7.26955	6.74739	6.24089	6.09717	8.86598	9.69273	5.56701	7.52081	6.26148	16.5855	4.28611	8.60359	13.5381	6.60782	13.4066	3.43533	3.22279	6.88	6.07424	7.29248	4.53652	6.03727	7.52081	5.14672	3.80494	7.58179	5.38252	12.7494	4.07287
RASGRP1	4.37569	7.27748	8.95349	5.02635	8.58905	5.77762	8.44776	7.64899	8.5689	4.53819	7.31096	2.79923	10.259	7.40349	9.26485	5.16973	4.98982	4.68748	7.61852	4.33494	6.1019	5.15763	4.02159	4.19438	4.32979	4.73354	8.43802	14.8487	11.8228	6.47813	6.77631	6.81182	5.14616	9.81279	6.03727	5.01046	7.32725	6.48498	8.62137	5.85398	4.95564	7.96623	8.63915	4.05348	3.05439	6.40725	2.89486	5.02635	3.93942
IL6R	5.67415	11.0929	10.9469	12.4526	11.1509	7.19736	11.4224	9.91878	10.6921	6.69734	6.935	5.09619	6.85634	8.30638	12.5164	7.10001	8.40312	5.72762	6.7904	7.50847	3.93203	8.37976	5.75477	7.61363	4.97362	5.13339	6.39482	7.70008	10.5115	11.5479	15.0421	8.48569	13.8264	13.9629	9.15079	17.6017	15.6279	14.7647	12.2215	3.56135	3.80446	17.2873	9.92377	4.04453	5.68237	5.93479	5.94953	6.03727	5.18175
ST6GAL1	5.65337	6.0466	3.01989	5.63934	3.09295	3.86133	5.04924	5.31529	8.3694	5.21301	7.96623	6.43095	7.59386	6.91551	5.59057	10.2627	7.76786	8.33815	8.26207	8.06153	11.3636	8.11203	9.89114	12.6321	4.97362	6.24594	7.96623	5.69971	3.80926	6.86179	3.83227	5.23412	8.95998	3.79945	6.03727	3.82635	4.29419	4.05847	3.51951	5.398	10.0309	7.96623	7.52081	7.44142	7.15855	3.48678	8.13065	8.82312	5.9859
MARCO	5.45093	4.30844	3.48457	3.72058	2.61083	4.81017	5.4184	6.35239	3.85875	4.03486	3.89038	8.75918	3.6312	3.87944	3.4011	5.9851	4.25372	6.55147	8.95998	5.70736	5.83557	4.72172	5.30652	4.01265	4.43299	5.43741	7.96623	5.69971	4.37569	4.17447	3.88551	5.23412	3.13074	3.72022	6.03727	2.88354	3.0426	4.53911	3.1777	7.12271	5.68165	6.935	7.52081	4.08315	5.14033	3.54305	4.96327	6.26148	3.5949
S100A8	3.643	3.89986	3.0729	2.81967	4.75318	4.54122	3.97183	3.44449	4.1847	3.75706	5.25575	4.60125	4.5235	3.37725	4.59476	6.07072	5.23402	5.83413	7.36399	5.00928	4.31957	6.68265	4.02159	6.45639	2.85659	4.73354	5.56701	5.69971	5.02635	8.32268	3.74305	4.35768	5.91138	3.14032	7.52081	4.0597	4.88483	3.26601	4.42736	7.62531	4.51617	6.935	7.52081	5.58926	4.12635	5.0588	5.13898	10.0527	3.24577
CD200	14.4991	14.1128	21.4191	12.5922	23.0446	12.5655	20.6274	18.9297	20.1579	6.67195	3.53465	4.92927	21.7872	12.2946	16.0739	11.5215	11.4567	8.77374	7.9924	9.60775	11.1181	9.20897	9.65899	10.1688	3.94756	7.48796	11.5799	11.9589	16.6827	12.5884	17.708	17.6452	11.5337	20.0164	9.58357	18.3356	11.9317	12.7566	19.7009	5.65329	4.63864	19.4515	7.52081	5.57585	4.59603	9.47958	5.47661	4.22568	4.77131
CTSS	4.1847	7.90106	6.22179	6.26148	5.50583	3.64543	5.41286	6.88899	3.85875	5.77376	9.51467	7.46631	4.17116	4.20715	3.90684	7.07767	5.04889	6.85439	6.935	6.55778	10.03	5.4862	5.75477	5.33642	5.73093	5.89671	5.56701	7.10031	6.63231	11.3715	4.99755	5.75	13.3389	4.29756	6.03727	2.7377	3.15559	6.49532	3.13695	8.18184	6.34048	4.84637	7.52081	6.23537	4.00354	4.37083	5.81724	14.3926	6.16349
HELLS	3.643	4.28424	5.08796	3.23895	5.60248	3.64543	6.14529	4.38229	7.44115	5.98818	3.67286	3.86219	5.50387	3.97191	6.06282	7.02336	5.74661	6.4351	5.45093	6.01141	7.60133	6.10005	10.4769	6.27605	4.97362	4.12078	6.39482	7.10031	4.74531	4.52709	4.0925	2.44456	5.14616	3.97738	6.935	3.12712	2.53312	3.83156	6.10856	4.43649	9.162	4.84637	9.36891	8.33071	10.4601	5.52618	6.72983	5.02635	6.7194
HHEX	7.09398	6.15315	5.14243	10.9912	3.52712	7.72265	4.68569	5.22088	4.08728	23.095	16.1557	23.3423	6.61084	8.61486	5.27799	6.73139	5.67614	7.45407	5.02635	5.8918	6.70331	5.0866	6.37379	6.30791	11.3904	8.24157	12.1735	10.7621	10.9912	5.63954	5.52389	4.45048	6.41073	6.64333	6.935	6.00667	5.86729	6.73654	8.16501	7.29248	4.88773	6.935	8.63915	5.44443	6.53983	4.24247	6.30188	7.52081	6.21202
RAC2	6.34282	5.36716	5.69558	6.39482	5.63413	4.63793	6.45301	5.99721	2.6966	6.34282	5.22622	6.12115	4.7914	3.66253	5.59057	6.74383	7.88294	6.28773	9.36891	5.00482	7.32262	7.21886	8.2349	6.16997	5.09217	6.24594	7.34572	5.69971	5.02635	7.26817	4.8186	3.22562	6.7904	4.58939	9.92377	3.68934	5.12048	4.06059	5.58986	5.09619	6.2922	7.34572	7.52081	3.40533	5.06181	5.27656	5.21717	11.2078	5.06111
CD37	6.69734	3.95053	5.69558	2.81967	6.07239	3.36148	6.39262	3.44449	6.1157	5.09165	4.6129	5.91138	6.85634	7.06278	5.39039	5.93478	4.16265	5.97118	5.77376	5.70736	3.76041	6.69833	6.24089	4.54616	5.84937	7.1747	6.39482	5.69971	3.80926	7.59989	3.93599	3.18425	4.31957	4.27341	9.15079	5.27198	4.01473	2.33098	3.42677	5.398	3.49551	4.84637	8.63915	4.21687	5.15922	4.40231	4.42376	11.3994	4.27219
HEY1	10.7621	4.66079	5.08796	7.0251	6.54493	7.29086	5.82422	3.6017	6.77355	7.45966	6.60092	2.79923	4.17116	6.9722	4.6926	7.25261	10.0652	6.47482	10.2345	6.5365	5.38103	7.22161	7.1689	6.54324	3.7693	5.43741	6.935	4.96189	6.63231	7.78104	3.81074	3.96672	9.17355	4.84868	6.03727	4.27354	5.2677	4.2437	5.59193	8.87297	7.42347	4.84637	9.36891	7.24371	6.78688	6.81728	7.19829	6.935	5.61946
PVR	10.2923	19.0161	20.4395	9.92377	20.7137	11.2507	19.1183	21.7679	20.1635	10.9019	4.67283	8.07691	7.43551	9.41077	7.55264	10.9418	11.8456	9.93083	12.4637	12.508	5.95984	12.3408	7.32157	9.29203	4.32979	4.73354	5.56701	11.3994	12.3624	6.86179	14.1852	11.8228	17.5554	17.7754	12.0745	21.0402	9.85775	13.3492	12.3055	5.85398	11.0394	19.9701	8.63915	10.1532	11.6784	11.0126	9.83811	5.25575	10.4369
HOXA10	7.04257	3.9219	3.21315	3.72058	4.09133	4.4355	4.23083	2.09551	3.85875	5.52175	4.1649	4.49412	7.43551	4.20715	3.90684	9.30307	6.58411	5.82817	5.91138	5.6089	5.50929	5.81837	3.501	5.56394	3.7693	4.12078	6.39482	6.54725	4.74531	4.17447	2.08455	3.49809	3.59627	4.95475	6.935	2.10174	6.19916	2.64326	2.2736	5.398	5.69253	4.21901	7.52081	3.74917	4.13937	7.29183	4.53945	6.03727	4.40595
FGF8	4.43254	2.92606	2.85588	4.90933	4.64071	3.67417	4.49675	3.35263	3.42428	3.67171	8.01668	9.31573	7.5532	4.04883	3.73042	6.25334	4.1424	4.87498	5.26407	7.93277	9.13987	6.95314	5.55749	5.85756	4.51883	4.12078	7.014	6.25159	4.79937	5.02199	4.02219	3.36646	3.94448	4.60918	6.03727	4.66004	1.55321	3.72232	2.54202	12.9428	24.3133	4.21901	11.9385	26.0838	19.3702	18.9175	28.9524	9.4685	25.3188
SFRP4	19.4767	6.00278	5.59441	53.1342	7.25552	26.4871	6.32956	3.32115	5.65337	5.09165	5.82109	6.34848	7.87587	3.97191	6.06282	6.91078	6.33495	6.99027	10.0527	5.17201	8.05151	4.92051	4.6196	5.91977	6.71916	8.43802	6.39482	4.96189	5.77376	8.07001	6.73473	2.875	9.46078	4.38908	10.5115	5.00248	4.82219	4.9147	5.26617	36.5745	3.92358	8.63915	8.63915	6.00302	6.15885	4.43609	4.59558	45.2247	6.77096
EIF2AK2	8.5689	11.4633	10.0544	8.70221	11.2029	9.93041	12.7437	12.2803	10.9019	10.5115	12.6778	13.8545	12.6446	14.9767	15.8599	9.47872	10.4366	11.3304	7.10031	12.274	13.3645	14.2653	10.2008	13.5465	13.8155	9.89915	13.0945	12.3624	17.0567	12.7901	10.4844	14.7213	9.44572	15.1506	9.56843	11.886	11.2282	11.6673	11.2024	6.20068	8.30261	11.3994	9.36891	8.52331	12.1195	7.77136	8.04658	7.10031	8.80501
BIRC5	5.91138	4.53796	4.12804	4.84637	4.84685	5.02971	5.03648	3.81501	6.4779	5.77376	3.89038	6.97419	4.7914	5.35258	4.48778	7.05296	7.78793	6.12283	5.45093	5.56673	4.51672	7.85542	8.61074	5.04649	3.94133	9.15079	7.34572	4.96189	7.52081	3.63409	5.05671	3.79358	4.13103	2.98638	6.03727	3.43533	3.15559	3.01161	3.3659	4.69923	6.9557	6.03727	8.63915	8.07149	7.43934	6.2665	8.13272	6.03727	3.71916
FBXW7	6.935	5.84193	9.76467	8.26207	7.59989	12.3596	12.9506	8.92308	10.5882	6.935	8.59061	7.38722	8.80859	7.45753	7.99993	9.70668	8.94088	8.28516	6.935	8.10987	9.7965	10.9072	8.79411	10.0214	6.87932	6.77355	7.34572	6.54725	5.77376	8.54795	11.6842	9.88293	5.69971	9.10177	9.36891	11.0669	11.4294	10.5553	8.01958	4.09092	4.84026	9.56843	8.63915	4.7063	4.78424	4.56749	4.18995	8.63915	5.56489
CR1	5.56701	4.73555	5.30344	4.63484	6.21599	10.2992	6.90506	7.64899	5.06304	4.53819	8.59061	5.85398	4.7914	6.0203	5.39039	7.52066	8.24122	7.10488	5.14616	6.64467	6.32851	7.63076	5.30652	6.87878	6.47856	5.43741	7.34572	4.96189	4.37569	6.47813	3.71592	5.75	5.14616	3.22412	6.935	5.27198	4.01473	4.92253	4.7937	7.12271	4.59829	4.84637	9.36891	5.7711	4.62958	7.39041	5.81102	5.56701	5.37418
IL1B	6.26148	5.07538	5.02271	5.45093	4.33363	2.92634	5.08901	5.45915	3.72058	7.96623	7.96623	10.8626	5.19614	7.23113	6.80221	7.16161	5.78856	6.06683	6.54725	6.1547	4.68446	6.2942	6.6105	6.97883	4.27426	5.13339	5.56701	5.69971	4.74531	3.16366	3.48534	5.23412	3.59627	2.77792	6.03727	4.05296	2.33581	3.24766	2.61168	6.20068	4.98671	5.82109	7.52081	4.58111	4.82346	7.62898	4.0609	8.04434	5.89447
RBX1	11.1617	20.8101	24.206	13.2715	14.2287	14.1464	16.2025	18.4423	13.7588	12.1929	10.3767	11.2661	14.3385	13.1647	11.9701	16.3242	17.3911	16.9034	16.188	14.4438	14.412	15.6361	20.5169	16.8737	11.9479	13.3734	7.96623	14.0185	23.1175	14.3048	10.5371	18.9444	14.156	16.5776	18.0669	20.4638	14.1309	17.7564	17.3341	8.63915	11.3383	15.9325	9.92377	11.2003	14.7009	11.5568	11.9608	8.26207	8.73341
UBA7	9.84308	6.49369	6.42026	4.37569	8.37671	9.11998	7.48649	3.85241	4.90933	8.3694	8.89545	7.72437	8.54116	10.5679	10.178	8.13104	7.61058	7.16722	6.7904	6.5764	10.1603	7.52694	5.00982	7.42318	6.56273	10.2668	5.56701	4.96189	5.77376	6.61609	6.01475	8.40329	8.45901	3.28364	10.7621	6.34454	5.10778	4.98648	4.88608	7.72437	5.97161	6.935	8.63915	5.91037	7.40177	7.63729	5.45528	5.45093	6.03497
APOC2	7.04257	8.02856	6.57947	7.96623	5.38514	5.32759	7.10582	6.76243	4.08728	4.1847	3.89038	6.12115	6.47299	4.20715	4.86688	7.23687	5.9698	7.51848	4.74531	7.24056	7.70008	7.68072	4.3613	7.95394	8.14968	6.24594	6.39482	5.69971	4.74531	4.52709	2.86321	4.01825	3.13074	3.18277	6.03727	3.82635	3.82742	4.92253	3.06392	7.03136	29.9498	6.03727	12.3624	32.3423	27.6133	28.0024	31.5646	13.2018	32.1588
ITGB1	59.42	65.6023	58.2573	51.0533	60.9563	54.2419	54.4888	60.8185	61.8055	26.2026	27.0409	29.1505	32.8377	29.2988	24.5109	17.0539	15.5484	19.2509	33.9411	20.4605	34.1312	24.8399	30.9232	28.1431	29.009	26.2972	25.2512	56.6533	48.4015	44.0396	50.2197	41.5305	50.7853	58.549	57.5059	76.1738	39.8192	51.0934	54.9859	46.5664	26.4935	98.5269	29.8202	29.8047	23.6786	26.391	27.0674	57.5703	31.2467
GLI3	5.21301	7.99968	6.2116	7.85706	8.3424	6.39909	9.30806	5.51269	9.49063	3.643	10.4196	6.72446	5.96879	7.49967	5.84572	6.18887	6.22848	6.50592	7.52081	7.22303	3.76041	6.47592	8.72261	5.66811	6.19579	10.5115	6.39482	5.69971	4.37569	8.24186	5.79007	4.82642	10.624	4.7532	8.63915	7.4611	4.92488	6.3441	3.93632	5.85398	3.50813	9.15079	7.52081	5.00151	5.21175	6.15519	5.5399	4.74531	6.22392
CMKLR1	3.35923	4.9491	4.5349	6.83997	6.29777	4.81017	6.14921	6.80064	4.80696	7.69323	7.96623	8.07691	5.75507	7.73449	5.59057	6.88212	8.74226	7.48216	5.45093	6.94793	9.59223	7.19675	5.75477	6.87349	10.8759	5.89671	5.56701	4.96189	4.74531	7.44142	4.24449	4.69923	8.15611	4.73309	10.3767	3.85429	2.68314	3.522	3.60341	6.34848	5.76649	4.84637	10.7621	6.17422	7.58251	5.0588	5.27029	9.4373	3.67146
LILRB4	6.93729	4.97922	3.60619	5.43306	4.03581	6.24014	2.67911	6.21291	5.15505	4.73831	7.00309	6.47447	5.13529	3.33187	8.24047	8.00014	7.79876	7.25038	10.9756	7.63194	3.26511	6.84186	10.9587	6.16221	6.54565	5.42326	5.56701	6.53021	4.53	7.40405	2.93388	3.11574	4.89987	4.4819	6.03727	2.85041	5.79775	3.27733	3.00989	10.7816	3.66501	5.96658	8.94381	6.18988	4.61716	6.75643	4.73667	14.5642	5.67719
FCER2	2.92438	6.24859	5.62895	4.37569	3.76664	4.4355	5.3961	4.75247	3.35923	7.28599	5.11724	5.59847	4.7914	3.97191	2.96083	6.62935	6.79995	6.82365	7.98604	6.45719	7.32915	6.83868	6.24089	6.50973	3.28136	6.39482	6.39482	4.96189	4.37569	4.79521	2.08455	5.87245	3.13074	4.27341	6.03727	2.48986	4.41042	3.83156	2.0965	5.09619	5.3006	6.03727	7.52081	6.37209	3.64211	5.76734	4.1727	4.57539	5.21103
GPC4	3.35923	2.40336	3.55877	2.45466	4.34956	6.88321	3.24069	3.32115	2.34752	7.61852	3.98311	4.09092	3.6312	6.37684	3.90684	8.02863	7.57837	9.53538	4.37569	7.02748	6.01828	9.648	9.3381	10.0244	6.38978	6.77355	6.935	5.69971	3.80926	3.63409	3.08602	7.93344	5.14616	3.62219	6.935	3.76791	3.15559	3.14906	2.0965	8.37686	6.2311	6.03727	8.63915	6.79529	7.15855	4.85025	6.87514	4.84637	6.74366
POLR2D	6.87861	7.49099	5.98384	8.93775	8.80713	6.79493	9.02153	8.47176	9.65365	9.49063	8.11029	8.07691	6.47299	9.84028	8.47372	9.23228	7.96902	8.00524	12.523	10.1443	9.0559	8.01578	4.6196	9.082	5.52231	7.78076	9.69273	7.86406	6.63231	4.17447	8.90619	7.16295	4.13103	7.08168	9.92377	9.05015	5.31936	7.76229	8.25242	10.9116	9.18691	8.63915	8.63915	8.60348	9.12769	7.18455	9.49345	7.96623	6.89734
NDUFA2	14.3851	12.2282	10.3092	10.1351	14.1792	11.6685	13.4654	9.18739	12.6535	13.3465	15.5264	11.8228	19.5607	11.3035	16.131	9.61398	10.6063	9.30778	5.91138	10.3628	14.2447	15.6738	11.7177	11.0607	14.4916	21.5241	18.7378	17.6901	13.9045	14.692	14.9637	12.4014	7.80012	14.1273	8.63915	16.1228	13.1569	15.6697	11.5614	10.4353	9.71326	18.1415	9.36891	10.8728	12.8533	11.0226	12.2311	14.1208	9.61525
TNFSF13	5.07564	8.77271	6.779	5.13339	7.57647	6.70182	9.0228	5.53008	4.80696	5.98818	7.68097	12.0136	9.81122	8.96764	7.3768	7.73944	5.42839	7.23338	7.75629	7.48392	5.69971	7.74414	6.01742	6.38665	9.39106	8.61771	9.15079	4.96189	5.45093	6.47813	4.35937	6.65916	5.91138	3.41062	9.15079	5.76167	3.8395	4.08353	3.32273	4.69923	6.33165	7.34572	8.63915	7.2523	4.75736	6.97719	6.56536	10.8503	6.30806
CDC14A	3.85875	3.03554	3.21315	4.63484	6.56856	4.54122	5.34891	2.32091	2.6966	2.92438	4.41156	4.49412	3.6312	4.56253	4.59476	6.05911	4.4957	6.26551	4.74531	5.14479	3.85004	6.02438	3.501	5.63999	3.28136	6.24594	5.56701	8.15611	4.37569	5.20027	4.41601	3.70526	6.95225	3.56102	6.935	3.70459	2.64873	4.44446	7.50534	9.62249	2.52575	6.03727	7.52081	3.93444	4.77454	4.67508	3.99413	5.82109	3.55682
ITGB8	5.91138	7.7432	6.57947	5.32403	7.16808	4.4355	6.32107	6.80064	8.75138	10.0211	10.0051	11.9197	11.7845	5.24097	7.3768	5.29666	6.52018	6.93947	5.45093	6.84571	7.22871	4.42665	6.09559	5.38648	4.90983	8.43802	6.935	8.84507	9.71685	8.93807	6.0465	5.5441	5.91138	6.58362	8.63915	7.37499	5.06624	6.00429	8.74116	7.03136	13.8498	6.54725	7.52081	10.9761	10.3879	11.0622	9.79399	7.52081	12.3022
CCL7	7.31796	8.05074	3.14331	5.10591	5.02537	9.38516	3.57856	3.97499	4.05994	5.82848	4.19079	3.55462	3.6312	7.92531	4.27026	7.32559	6.92236	5.36053	6.02585	7.36614	6.25159	6.39352	3.501	3.99616	3.94756	7.48796	5.56701	4.96189	6.92188	3.98596	1.85922	2.67196	3.94448	2.99733	12.0745	2.38069	3.55596	2.34491	4.03521	5.13636	5.02692	6.08486	7.52081	4.19674	3.61378	4.00396	2.65772	6.97645	5.11325
MDM2	8.95998	10.9686	8.19625	8.13587	11.4952	8.75723	10.0739	9.7315	14.0575	15.6487	11.8595	8.3954	12.4824	8.68548	11.6914	9.78655	12.565	9.59005	8.63915	12.9032	11.3636	11.6928	13.8244	9.64336	11.0903	11.0715	11.7563	7.86406	8.95998	10.8752	12.7737	8.78681	7.10031	10.7235	6.03727	9.87233	9.14044	8.2894	9.92349	9.56843	27.3478	9.15079	8.63915	29.644	38.3866	14.5312	28.7938	11.3994	18.6894
LYZ	8.08979	4.50508	4.14106	4.84637	4.77204	6.11979	4.04365	4.68734	3.09758	6.49401	18.6325	5.398	5.50387	4.77076	3.90684	4.78729	4.36886	6.4026	4.13103	6.3718	4.31957	5.10325	6.6105	4.62726	4.69553	6.24594	7.34572	6.18118	4.37569	15.5621	4.08216	2.65106	5.14616	4.84591	7.96623	4.73983	3.65454	3.95152	4.69374	15.817	23.3352	4.21901	8.63915	17.724	25.1749	8.44647	20.6862	14.006	10.9427
CLCF1	6.63231	4.64613	2.92226	6.1157	2.65296	4.1875	4.50392	3.3643	3.09758	5.77376	3.89038	9.42185	5.19614	4.39916	5.59057	6.15096	7.0197	8.76158	4.13103	6.98436	4.89825	6.48431	6.01742	5.97401	3.85914	4.73354	9.15079	5.69971	5.45093	4.52709	2.8367	4.49412	10.2923	4.17392	6.935	4.06305	3.79025	2.20065	4.90359	6.72446	5.13968	7.15214	7.52081	4.66265	5.31799	6.00294	8.1958	5.45093	3.8889
ROCK1	15.852	20.8484	19.8805	16.3796	18.7098	14.1464	19.1671	20.7513	19.3585	10.0019	13.6921	8.37686	22.0369	20.3886	15.3095	23.3403	19.486	21.9113	22.4613	18.1931	24.3847	20.1383	19.8261	21.9464	8.65957	10.8748	8.43802	13.4066	15.0416	20.18	16.3738	15.5843	15.4002	14.492	17.2783	14.8454	15.9508	17.1413	17.7473	12.5341	13.3673	12.3624	11.3994	12.1059	12.7521	11.449	9.20164	11.6711	13.3507
RAB7A	27.5284	31.7432	38.9181	36.2771	27.3448	28.2767	27.8329	29.9837	40.0034	27.9113	23.9464	23.8198	39.8989	34.3202	32.6595	12.1929	12.9102	16.6259	6.7904	9.35276	9.7965	15.3195	10.7267	11.3612	21.4729	17.2354	16.823	18.1118	28.9629	37.0993	36.1194	20.4714	39.2288	35.667	34.3931	38.9717	33.8099	31.0005	36.9163	14.3334	16.8055	40.1052	18.0669	14.3709	13.6815	14.63	13.9824	17.4199	13.0505
HMGB1	12.4526	13.6362	15.5889	8.82312	13.14	12.9237	13.7872	14.0504	12.1383	15.3	14.4521	15.1055	16.0366	14.5808	9.26485	15.1006	18.2519	13.829	19.6417	15.7511	16.103	13.1282	17.3903	14.8128	9.91595	14.503	12.0745	10.3767	9.24052	9.21792	12.2161	10.8969	15.3517	12.784	15.4002	11.0792	14.7217	15.9037	12.3111	10.4353	10.3122	8.15611	7.52081	11.6003	14.9656	11.7197	10.1594	4.63484	10.2215
PAX5	4.63484	5.37597	5.35301	3.72058	4.40356	4.1875	5.68977	4.92896	3.28103	2.54582	3.98311	3.56135	3.6312	7.06278	4.86688	6.61253	6.45686	5.14948	5.02635	5.60571	4.51672	6.53808	5.00982	4.67703	6.47856	5.89671	5.56701	4.96189	3.80926	4.79521	2.48344	6.14046	6.05229	3.89001	6.03727	2.83232	4.16382	2.90378	5.26617	4.69923	5.92564	6.03727	8.63915	5.3505	6.19687	5.80888	6.05397	5.56701	5.66048
ABL1	11.3067	18.9616	13.0314	18.244	14.7825	12.6941	14.6371	10.884	12.3069	9.02539	12.9218	9.56843	10.8666	10.9603	7.3768	12.1257	9.20817	10.8688	10.9019	12.9452	14.802	12.3254	6.24089	12.7481	11.1352	8.61771	8.63915	13.7262	12.8215	5.63954	13.8525	11.2028	14.9943	10.5435	15.0416	14.5069	13.8008	12.8645	10.3619	6.03727	8.26345	15.5126	7.52081	8.49599	8.8365	11.7725	10.4968	10.6146	7.69841
CDKN2D	5.21301	5.5153	7.51537	6.45753	3.93504	2.92634	6.16623	4.85368	3.72058	7.45966	5.25575	4.43649	5.19614	2.94007	6.42188	5.84576	4.92269	6.57747	5.02635	4.20573	5.97467	6.95981	5.75477	6.68336	4.69553	6.77355	6.935	4.96189	6.7904	5.97354	4.76484	5.87245	5.45093	4.52886	8.63915	3.61241	5.5144	4.67356	2.98317	4.69923	5.56	8.63915	7.52081	4.48673	5.27945	4.98948	4.58805	5.02635	4.31408
LOXL2	3.85875	3.95053	2.96287	9.92377	4.83482	7.02979	4.61128	3.44449	2.6966	3.35923	3.84049	6.07138	4.7914	5.88014	5.59057	3.67541	5.48215	4.98618	5.77376	3.7443	3.76041	4.40629	4.3613	4.35657	4.80745	6.24594	13.0945	4.96189	3.80926	4.17447	3.88551	5.5441	3.13074	3.35357	6.935	3.46902	5.68964	2.62176	3.44613	11.5578	4.76905	5.56701	7.52081	4.60175	4.06333	4.81082	3.20625	19.665	4.71265
TSC1	7.20986	14.0465	13.2555	7.56054	14.1427	7.49694	14.7027	9.17358	13.6736	4.73831	5.99132	4.02928	4.77893	8.29413	6.5534	12.7766	8.55887	10.0156	10.214	9.21661	8.6824	8.30689	8.32683	10.7477	8.95302	6.9303	5.56701	9.23511	10.3262	5.32061	10.0426	8.06984	5.26525	6.88578	8.53799	9.02003	6.63407	5.95342	6.46868	6.62842	5.87841	11.1051	8.94381	7.70948	3.96794	6.8656	5.18138	5.48313	8.18818
ERO1A	7.26308	8.95953	9.52405	5.77376	9.17596	7.62361	10.5429	9.14619	9.39925	9.69273	11.8049	11.2532	10.0202	11.8194	7.1824	9.82803	9.85612	8.07492	9.24052	10.3551	7.42436	9.1395	11.5095	9.22082	10.8541	8.13587	8.43802	7.52081	7.19255	8.49992	10.2345	7.48986	6.54725	9.22493	9.56843	11.7369	10.2786	9.85676	8.17228	11.5578	17.9128	10.3767	9.92377	17.7869	16.7891	14.4308	18.6377	10.9019	17.7487
TNFRSF10C	3.7273	3.13052	4.21986	4.12824	5.05482	6.24014	4.26124	2.72555	5.89866	3.80689	4.62647	3.06159	3.6312	4.14706	4.63395	9.7004	4.85962	4.3765	5.57708	4.90167	6.42569	5.27916	3.501	5.94639	4.1823	4.90047	5.56701	4.96189	4.53	4.16361	4.26837	4.65912	4.42753	3.56829	6.03727	2.32735	2.78928	3.27733	2.64083	5.03651	3.29655	5.55253	8.94381	3.89208	3.96794	3.4418	5.65831	4.47696	2.62137
ELK1	6.26148	8.41106	7.76643	6.935	8.59736	6.63674	6.96672	7.26245	5.39319	6.63231	8.3298	7.72437	13.0521	4.83274	7.1824	7.71748	7.00228	7.5435	6.54725	8.01703	6.1019	7.73368	8.72261	6.84611	4.69553	6.77355	11.3994	8.52835	9.36891	4.52709	7.26918	9.60717	9.71685	7.82881	7.96623	7.57854	7.79327	6.67113	8.74116	4.69923	6.539	7.96623	9.92377	5.92027	6.25438	8.43672	7.75845	9.03343	7.79714
NDUFA7	13.5808	23.7033	22.6088	20.1159	24.3116	10.1419	20.8895	18.6232	21.4599	16.1796	11.7668	13.4066	20.2549	13.4825	10.556	17.2091	14.7042	15.9419	18.9998	18.3905	13.5165	18.4446	9.45942	15.156	8.32324	12.3317	13.0945	15.5264	11.5112	11.9964	17.8909	21.592	17.224	18.3671	16.701	18.9556	16.1053	16.7707	17.4352	6.935	12.4191	17.6901	13.0945	14.4708	18.852	9.98785	17.9928	4.84637	11.855
TRAF7	14.3851	16.4558	14.5786	10.9019	13.5261	14.6717	14.2023	15.0433	17.3165	9.49063	9.03343	9.62249	7.43551	8.61486	7.99993	9.73775	10.3969	9.94872	7.19255	10.344	14.0185	9.40481	10.3334	11.9668	12.6869	12.8945	14.503	7.10031	16.6596	7.44142	13.719	12.1234	16.4459	15.8022	12.3624	16.6526	9.0311	14.124	16.0535	9.62249	16.2014	20.805	19.1845	13.9988	13.8241	12.3976	13.4173	9.15079	13.3228
CEACAM1	9.71685	9.09911	7.30653	5.13339	9.57678	4.4355	8.26283	9.54422	11.3137	6.87861	4.57539	4.24285	5.50387	3.97191	3.90684	5.81337	5.25291	5.52818	4.57539	4.87293	4.07806	4.59461	5.75477	7.01612	5.09217	4.73354	6.39482	4.96189	5.77376	5.97354	6.08066	5.87245	6.7904	5.05427	10.5115	6.41748	5.5169	6.29813	6.02485	6.72446	20.4581	6.39482	7.52081	19.9596	19.8537	22.493	24.4539	7.19255	18.0348
IL34	9.56843	7.46594	7.57455	10.2668	5.71826	6.49835	5.78634	6.04638	4.43254	5.09165	6.89604	6.40052	7.2624	6.52884	5.15511	7.29434	5.93211	6.22394	4.37569	5.98679	3.27362	6.51397	4.3613	5.66414	4.97362	7.78076	6.39482	4.96189	5.02635	4.79521	3.79505	2.12812	3.90006	2.75376	7.52081	4.98231	5.22953	3.83156	4.9313	7.03136	4.31413	6.03727	8.63915	3.53278	5.39188	5.85867	4.48124	4.37569	4.95999
SMAD5	9.97614	10.3183	11.9355	10.2668	13.7733	6.49835	10.1339	8.18648	14.006	8.14885	7.25151	10.7621	9.55266	12.5505	9.18951	10.4647	10.3922	12.3078	11.4465	11.6572	11.0186	10.6289	13.8244	10.9835	6.56273	8.43802	12.6256	6.54725	10.6146	10.4005	12.2721	8.37686	6.7904	11.8661	8.63915	11.1333	11.9604	12.4301	12.7909	6.34848	9.65009	9.56843	10.7621	13.228	15.5005	10.7019	12.5401	4.03486	9.28887
STAT6	10.4904	16.8377	21.1972	14.8355	18.2249	19.6061	20.3205	18.5528	22.502	14.0851	10.7687	11.3356	7.59386	11.1713	6.96435	8.26266	8.07026	7.21424	10.6146	8.1076	8.41898	7.75917	8.72261	7.44889	12.0758	18.1988	13.0945	10.1603	9.36891	15.8435	8.53694	10.0934	6.26148	10.7343	12.6256	9.98822	11.8439	13.0708	12.1286	8.87297	22.0534	7.25151	11.3994	20.5156	18.0294	12.3878	21.405	12.1244	19.0135
ACTB	342.228	313.147	303.204	375.095	266.155	420.129	257.186	299.983	341.808	189.289	220.365	220.57	205.843	226.189	263.057	136.545	157.69	150.927	197.299	136.431	213.61	153.359	210.246	147.476	168.059	151.409	125.429	256.771	296.405	307.312	261.075	223.123	322.872	253.411	342.847	288.488	235.606	271.848	258.494	313.391	207.802	212.061	204.106	212.203	219.836	180.697	202.168	382.536	222.022
IRF9	8.5689	8.90774	10.7337	7.15214	13.7281	9.49697	11.9354	9.88854	14.8355	4.80696	7.32262	10.2923	9.4599	7.45753	4.48778	7.41261	6.58655	5.95228	6.26148	8.65525	7.00925	9.73687	10.0196	8.68574	9.39106	6.77355	6.39482	7.70008	10.2923	6.24617	7.08511	10.0165	9.36891	4.18431	14.8487	5.06747	5.55149	5.8645	5.26617	7.72437	5.46098	11.9197	9.92377	5.7772	4.22752	6.05175	6.95419	7.61852	6.22392
MIA	5.45093	6.35828	6.7363	8.13587	7.10129	9.08245	8.08731	8.13178	6.4779	9.04784	13.5892	12.8215	5.96879	8.30638	6.80221	12.7021	18.421	11.6959	11.2532	10.4758	12.7608	11.4433	11.3619	14.1989	7.58513	9.69273	12.0745	8.15611	6.7904	7.17496	4.92121	11.708	6.54725	6.60782	7.52081	4.83104	6.66393	5.33835	4.7062	9.82741	7.03804	9.92377	8.63915	7.58982	6.7317	8.12605	7.5354	8.95998	7.78184
ATF3	12.288	9.06151	5.74544	17.5952	7.37582	18.4849	7.18776	5.36385	3.50737	39.0647	29.7996	58.5382	9.55786	10.741	16.0525	5.42349	9.98577	7.66091	4.68975	6.63634	6.90486	7.28133	7.21124	9.64438	8.61456	7.66964	7.3266	5.90071	3.80926	3.76224	4.9218	4.538	5.26525	3.351	7.17956	2.84473	3.13706	4.42833	5.06202	6.62842	6.61871	4.21901	7.52081	6.41797	5.79519	6.91033	6.78087	8.58156	4.45382
FUT7	3.51255	7.19629	6.11672	4.63484	6.13252	8.75723	5.65291	5.19154	4.43254	4.80696	5.82109	5.28544	5.19614	4.94794	2.96083	7.09783	5.67319	6.71754	5.14616	5.00482	4.68446	6.31553	6.37379	6.45556	3.55855	5.43741	6.935	6.18118	5.77376	4.17447	1.67335	5.23412	6.26148	3.42389	6.03727	3.15635	2.68314	3.83156	3.99101	6.20068	5.37425	6.39482	7.52081	4.3178	4.00764	5.1375	4.26156	7.96623	5.89447
PHGDH	4.1847	3.33472	4.39723	4.37569	5.01884	4.54122	3.1071	4.04094	2.16467	14.572	20.8885	14.9875	5.50387	6.66788	4.48778	5.84616	6.44389	6.017	8.95998	6.26441	8.05151	5.10809	4.6196	6.27025	29.607	26.4621	28.6341	5.69971	4.37569	6.86179	4.66283	8.03651	6.18118	4.65144	6.03727	4.3892	3.10739	3.01161	2.73087	7.12271	7.3134	6.39482	8.63915	7.29894	8.93822	6.67265	10.5418	5.02635	4.20039
MIF	31.8997	28.7477	31.8403	29.3982	31.4984	21.1205	25.8963	31.6519	43.5405	13.1292	13.4066	13.4066	17.5538	21.7254	17.1119	12.251	10.9673	14.9023	21.5241	15.6663	18.4393	25.185	26.2107	25.628	24.647	24.9052	24.9825	45.3114	31.4405	28.2749	33.7192	26.4304	21.3602	39.621	25.8531	34.2366	33.6901	35.7042	37.6583	16.1538	20.574	29.1851	14.2006	20.6845	23.7922	20.0482	23.8817	18.8914	14.7988
HLA-A	170.653	221.843	257.421	142.371	217.048	132.471	186.615	199.158	263.824	22.9124	25.2875	17.6056	65.3616	55.7039	47.3733	14.7752	15.4069	12.6662	46.4261	37.3973	59.5426	34.5307	38.511	29.9769	39.7889	41.2078	22.2681	114.123	72.3759	132.874	107.723	155.621	93.9222	132.452	72.4472	163.079	95.8472	112.739	143.233	64.1043	41.2158	185.636	30.0833	33.0568	31.4062	19.2378	35.8337	58.5643	29.1979
CREB5	4.92154	6.85353	2.96287	5.56701	6.77355	5.2165	7.80617	7.30078	4.08728	5.98818	11.19	7.03136	6.32229	4.83274	5.84572	7.16411	6.96497	7.35046	5.91138	10.4025	6.52666	5.36269	6.6105	6.76734	4.69553	6.39482	13.0945	6.18118	5.02635	4.17447	5.03403	4.61576	5.14616	4.99682	7.96623	4.57739	4.01473	3.72345	5.66752	7.90849	4.59784	4.21901	7.52081	7.44917	7.19198	7.40543	4.85977	5.45093	6.07902
IL1R1	14.006	7.42003	9.82225	24.0134	9.95673	20.1577	11.4558	7.07913	11.7459	14.1434	12.1799	12.697	8.93097	4.56253	6.06282	5.01169	4.7406	6.2178	5.69971	4.90079	5.38103	6.23727	6.76807	5.88753	11.5774	11.6422	7.96623	6.54725	5.45093	15.8435	4.33982	4.97754	7.36399	4.76231	8.63915	5.01046	4.61171	4.2437	5.88983	14.7045	6.70968	6.03727	9.92377	6.18012	6.14707	7.831	7.85309	9.49063	5.7276
IL23A	3.643	5.18642	3.16911	5.77376	5.59011	3.86133	5.4512	4.13727	3.85875	8.5689	6.18118	3.91236	4.5235	5.11896	6.57495	5.75005	7.79642	5.76643	6.54725	5.78452	6.54725	5.25114	4.02159	4.95885	4.0877	5.89671	7.34572	5.69971	3.80926	5.97354	2.63052	3.87437	5.91138	3.95035	6.935	3.50849	4.2525	2.20065	2.92097	6.20068	7.9809	4.21901	8.63915	9.55411	9.51812	5.94734	9.87639	6.03727	6.25909
CD74	88.7168	33.6139	41.3684	103.159	35.2916	96.6407	35.4584	31.6872	29.4149	98.5269	79.341	81.7282	22.2512	30.9382	26.5154	9.59183	11.7355	13.3675	44.435	23.5074	56.8503	34.2979	40.3803	19.5189	64.755	61.7787	57.8503	29.9409	25.8012	222.063	61.5371	140.55	108.508	26.5397	118.732	40.4591	25.3292	37.3194	32.5318	385.065	100.564	24.0348	152.056	71.3398	72.4901	33.8866	60.1357	429.021	103.264
BID	4.31573	6.13061	7.7119	4.27382	4.93698	4.1875	8.7138	8.16114	5.7126	3.643	4.46887	8.20219	5.50387	4.45631	4.59476	7.75699	6.49553	8.67156	5.02635	6.7518	8.35052	6.33539	4.6196	5.67593	4.0877	7.50215	9.15079	4.96189	5.45093	4.52709	4.32392	3.49809	5.45093	6.06914	6.03727	4.68437	3.73236	4.00643	2.67393	6.48367	6.49161	9.15079	9.36891	6.2644	5.30127	7.03073	3.98422	6.7904	6.45506
HLA-DRB4	11.0813	5.36716	3.96032	14.728	2.43874	15.2852	5.3961	4.39319	3.76891	5.09165	5.83557	9.7809	3.6312	6.68447	2.96083	2.88297	2.20098	4.22208	9.94846	4.53301	2.48094	4.56066	7.002	4.13475	7.46043	8.24157	5.56701	9.92377	3.80926	25.3092	11.8053	9.26316	6.26148	7.06412	24.1491	9.78473	16.154	8.05277	7.77232	14.2454	7.23085	4.21901	15.0416	4.7793	6.12804	10.4933	6.58169	42.5922	15.0699
BATF3	6.87861	5.40634	5.61753	6.935	5.71826	10.3744	5.11312	6.23569	5.52175	11.9091	8.03153	6.58424	5.96879	5.40507	4.86688	6.53429	7.98079	8.71337	7.19255	6.52664	6.70331	6.87305	7.1689	6.57722	6.11633	9.69273	7.96623	6.54725	6.26148	4.79521	3.97459	5.00566	5.58086	3.94055	6.03727	3.56291	3.07243	5.38825	3.8481	7.90849	7.09979	6.03727	7.52081	8.03356	7.63352	7.30997	7.44285	4.03486	8.38741
FOLH1	3.17141	4.77189	3.6702	3.72058	3.63756	5.85268	3.44524	4.75247	3.35923	5.98818	6.44724	5.52667	4.7914	3.18842	5.39039	5.52948	6.29907	6.57687	5.77376	5.62915	8.30361	5.86772	4.02159	6.38839	5.63992	7.1747	6.39482	7.10031	3.80926	5.63954	2.208	3.22562	3.59627	2.63592	6.03727	2.96159	2.33581	1.98692	2.22066	6.34848	4.31413	5.56701	8.63915	3.55233	4.84087	6.69967	3.68302	7.25151	4.2174
DUSP5	8.83024	7.68938	5.81265	11.6305	5.32612	10.0788	6.61648	7.38844	5.48933	9.84896	9.46257	11.8794	5.13529	8.33699	5.12831	6.83587	5.44052	4.07279	3.94359	6.12463	7.41975	6.71528	4.16341	6.9662	12.0973	18.3825	5.56701	7.76577	7.08983	7.40405	5.88601	4.538	3.7231	6.84121	6.03727	5.70081	6.44158	5.69221	4.69613	7.53134	7.37132	10.6102	7.52081	5.09366	7.67533	9.53081	6.6418	4.95457	7.95241
HLA-DPA1	10.8406	3.86815	6.06698	8.26207	5.08405	16.1678	5.09262	5.68529	5.84877	14.7821	7.40594	6.60845	5.96879	5.80473	8.86046	6.7446	5.77578	5.65701	10.1148	4.65547	7.70008	6.44423	8.41027	5.09537	7.6193	10.1351	7.34572	5.69971	5.45093	21.101	7.78655	9.11313	6.95225	3.82092	18.4975	5.09664	4.63077	5.49497	5.26617	21.2649	4.85743	6.935	10.7621	6.88761	7.07466	6.89556	6.20844	22.6124	9.81443
SH2B2	5.83037	4.53796	5.52267	5.02635	6.18279	4.81017	6.4126	7.10468	7.0251	6.87861	6.75225	4.96189	5.19614	5.68369	7.99993	8.13741	9.22609	8.43235	5.45093	9.23357	3.76041	7.31907	7.59347	7.42828	8.17539	5.89671	6.39482	8.84507	4.37569	5.97354	3.91388	7.82472	5.14616	5.3536	6.03727	4.06971	3.0009	6.13215	4.17316	5.85398	6.70968	5.56701	7.52081	7.16255	6.05605	9.11457	5.97101	5.56701	8.32662
CDH2	2.76087	2.56008	2.2746	4.37569	2.85204	4.54122	4.25452	4.96937	4.08728	4.43254	3.67286	3.91236	8.23532	9.08188	7.81369	6.35171	5.69405	6.85185	5.91138	6.74539	5.50929	5.86104	4.6196	6.30397	4.80745	6.77355	7.34572	6.54725	5.45093	4.79521	7.36029	3.96672	4.96189	6.38199	6.03727	3.3637	4.93273	4.6399	5.68799	9.39847	14.0994	5.56701	11.3994	16.4231	16.1996	17.2425	14.496	6.41073	16.9832
CAPN2	18.1622	18.4873	16.3864	17.8636	15.3288	16.8342	13.364	16.0198	17.2086	10.1513	16.048	10.6272	9.4599	15.6839	13.5129	12.678	14.643	16.2347	18.244	16.8401	16.5475	19.0393	15.4616	16.5403	21.9652	20.469	22.7988	23.7644	9.71685	17.1818	21.2528	14.1422	22.2731	19.62	16.3122	21.981	18.334	17.8838	18.4268	15.7281	16.6256	20.7534	13.4066	21.4833	16.5346	16.7731	17.0975	20.4347	16.3386
TCF7	5.21301	4.85385	3.27498	4.63484	3.58199	4.54122	5.0065	4.13727	2.6966	7.04257	5.29883	4.60125	4.17116	2.94007	3.6884	5.39418	7.77606	4.91687	3.80926	10.3076	6.84606	5.75693	5.75477	6.56537	8.07054	4.73354	6.935	6.54725	3.80926	4.79521	3.07632	4.20165	4.31957	2.45443	6.03727	3.19881	2.68314	4.44446	4.52164	8.37686	16.249	5.25575	9.92377	16.4131	20.6594	10.2637	14.9195	5.91138	13.7435
MAPT	3.643	4.18449	3.28157	4.37569	3.20782	3.64543	4.40157	4.54504	4.27382	6.63231	3.38677	2.96502	7.87587	6.91551	5.84572	6.93695	5.42839	6.74368	7.00301	8.67182	7.26955	7.67794	6.01742	7.85316	4.97362	5.89671	7.34572	6.18118	7.36399	4.17447	5.19357	4.01825	5.58086	5.74078	6.03727	4.84306	8.37906	6.21182	7.23659	7.72437	6.71599	7.52081	7.52081	4.01492	3.50857	4.68404	5.16886	4.03486	4.21364
PLA2G1B	11.6422	6.18791	4.57208	6.26148	7.63129	7.72265	8.2405	4.29091	4.43254	11931.4	10552.5	10252.8	1447.15	1403.98	1507.21	7.02149	10.6556	8.57054	8.84507	8.10987	5.50929	6.57805	7.59347	6.53538	14873.7	20324.3	16171.9	1400.46	804.907	4.79521	5.51484	1025.27	5.14616	5.26124	9.15079	5.27933	3.41366	4.71187	4.80135	28.037	26.9617	610.234	30.2345	23.5476	25.1569	16.1443	26.6924	24.3986	20.7455
IL18RAP	4.1847	3.541	3.43681	4.63484	4.52275	7.62361	4.71699	2.54966	4.80696	3.35923	5.49562	4.98992	3.6312	4.56253	4.23686	5.75079	11.617	5.02959	7.52081	5.83859	6.46328	6.03866	6.9122	5.05165	3.55855	4.73354	7.34572	7.10031	5.02635	4.17447	2.00991	4.97754	3.59627	3.21517	6.935	2.45793	4.19796	3.14906	2.83229	7.96623	4.84026	5.56701	8.63915	5.75406	5.41171	6.51972	5.4353	6.26148	6.69891
MLH1	12.3292	9.92526	9.5423	7.96623	8.53792	14.3138	10.177	8.18648	9.95591	4.80696	5.74132	3.40591	8.93097	7.37029	12.679	8.58058	7.19507	7.13101	4.74531	8.28819	4.96189	7.6199	8.2349	6.63384	5.39375	6.77355	10.5115	12.5859	7.96623	7.44142	8.01434	9.92377	8.15611	8.75055	8.63915	8.62988	9.89066	7.78602	7.65734	5.52667	7.80703	10.9912	10.3767	6.91035	6.92714	5.52618	8.38355	5.77376	6.3404
CT45A1	6.6488	6.26169	3.96032	2.45466	7.31622	7.64258	3.5974	8.78638	1.88446	5.09165	3.89038	1.95618	7.2624	4.45631	11.8433	5.04519	7.3366	7.23785	3.31615	9.63265	7.44283	6.84099	17.505	5.85756	4.97362	4.12078	11.134	4.96189	3.80926	3.16366	6.64049	1.85263	6.26148	4.70941	102.634	3.26158	2.15387	1.7895	3.331	3.56135	5.78468	4.21901	7.52081	5.97413	2.29802	3.49778	3.6565	5.32403	7.53495
EP300	8.6764	11.6482	10.6937	10.3517	10.1456	11.6648	9.55502	8.11226	4.31433	5.82848	8.01668	5.94012	6.59833	10.3422	6.15878	9.11846	10.6906	12.0952	4.78272	13.1221	7.15628	11.1594	7.54267	13.4039	10.891	13.6065	12.7453	11.3599	14.9127	17.8627	5.90265	14.5056	10.042	11.2973	12.0745	13.9892	14.0002	12.5265	12.9431	15.0188	11.228	9.65912	7.52081	10.899	12.2561	11.112	13.1769	8.08344	8.33492
NR3C1	8.5689	11.5106	12.0474	12.6256	10.6978	8.57463	9.85251	6.76243	12.6209	9.58369	7.75629	10.4737	23.246	17.1329	11.6914	14.2871	12.5434	15.7093	15.9721	14.1675	12.8859	16.5094	11.5095	21.1705	5.84937	12.3317	7.96623	8.63915	12.9266	12.3321	13.2773	11.9197	14.2593	12.5043	12.7494	11.0882	13.7081	14.0266	14.4582	5.398	7.65962	13.2018	8.63915	7.14231	10.0872	8.79374	7.94791	8.63915	5.39394
SIRPB2	7.15214	4.06755	5.9071	4.63484	4.58298	7.04728	5.04018	3.64849	3.35923	6.49401	5.25575	10.4353	4.7914	8.08749	5.27799	6.73321	9.83761	8.44346	8.26207	7.01241	5.38103	6.4588	6.6105	6.64864	4.43299	6.24594	5.56701	6.54725	5.45093	4.52709	3.33618	3.04527	3.13074	3.61625	6.935	3.46349	3.49502	3.17205	3.99101	5.85398	5.49782	4.84637	7.52081	5.32607	5.90468	6.63763	4.5982	7.59456	7.18981
KIF2C	5.21301	3.6634	5.39409	6.39482	4.91419	3.64543	4.88437	4.65337	4.90933	5.09165	4.46887	6.20068	5.19614	6.0203	4.23686	5.11214	6.04628	5.97688	4.37569	5.06417	5.62661	5.7417	7.32157	3.53023	4.0877	6.77355	7.34572	6.18118	5.02635	5.97354	2.17774	2.65106	4.47999	1.80364	6.03727	3.08427	2.33581	3.53311	3.55403	5.398	4.87014	4.84637	7.52081	5.2582	4.61293	4.54183	5.60294	6.68668	4.73173
MAPKAPK2	9.24052	12.3891	10.1858	13.2646	11.7699	12.83	13.2305	14.2971	8.43802	11.6422	15.0797	10.4353	16.9863	16.3936	11.3833	9.6663	7.32186	8.54013	5.45093	9.31318	7.26955	9.0555	7.94003	11.562	14.3866	18.3016	11.134	25.96	25.8531	13.7236	20.7443	14.5196	19.9791	19.1317	10.5115	21.1638	18.4295	19.2758	24.1578	18.0669	18.4674	24.8269	11.3994	17.6172	16.6349	15.1809	16.923	10.5115	17.5343
PSMB9	7.19255	5.33701	3.90953	6.7904	5.14009	9.15691	4.96537	3.17619	3.85875	6.71847	6.99185	6.97419	4.17116	4.77076	8.86046	6.18601	5.03924	6.62916	9.17355	8.78607	7.10031	5.79537	5.75477	4.79448	6.24658	7.1747	6.39482	5.69971	5.02635	7.24532	4.34179	7.33369	4.13103	4.43212	6.03727	3.52831	3.44713	3.18997	2.66729	8.18184	4.85231	5.25575	9.36891	4.68702	3.85781	7.04822	3.90114	5.91138	4.80513
CCL5	3.95073	3.36206	4.88233	6.63231	3.95727	3.86133	5.2429	3.6017	3.76891	5.32403	5.49562	9.92377	5.50387	3.66253	4.48778	6.88478	5.93211	7.41551	7.36399	6.02637	6.01828	6.41052	4.3613	6.96889	3.7693	5.43741	5.56701	7.10031	5.45093	6.24617	3.38254	3.04527	4.74531	2.91945	6.935	3.48306	2.97176	3.61732	4.54719	9.92377	5.13968	5.56701	9.92377	4.71671	4.66753	6.90585	6.52681	5.45093	5.48863
H3-5	24.379	19.6796	24.752	22.092	13.4131	20.3802	17.987	23.4304	20.729	35.6415	25.2875	41.0798	25.4184	24.5097	14.8042	32.7938	22.0098	22.3167	26.5292	22.665	24.8094	24.1063	10.503	24.8085	17.4077	24.7247	11.134	19.8475	26.6648	18.9819	23.6106	24.0842	25.0459	27.0791	24.1491	33.703	24.7695	17.895	26.648	10.6841	14.4617	50.6281	7.52081	17.5241	22.2142	10.4933	13.1634	7.98604	17.8955
POU5F1	3.7273	4.89952	3.68549	2.45466	3.57032	4.92777	4.38858	3.24124	2.81792	3.60034	6.27073	6.84592	4.31825	4.45631	4.97951	3.95859	5.30317	3.65198	3.31615	4.21844	4.41181	3.92432	3.501	4.57585	3.89207	4.90047	5.56701	4.96189	5.01327	5.88823	2.95133	3.20885	4.12028	2.83776	6.03727	3.09438	4.43647	3.07776	4.13312	6.62842	3.82621	4.21901	7.52081	3.98275	3.23981	4.09301	3.35123	7.00681	5.15882
WNT7B	2.92438	2.67692	2.90109	5.02635	6.57441	6.34706	3.70029	2.21961	3.55818	5.21301	5.25575	3.21548	5.96879	6.87665	4.48778	5.94711	4.79135	6.54564	4.57539	6.00647	3.55015	6.05996	6.6105	5.58932	4.90983	4.73354	6.39482	5.69971	5.02635	3.16366	3.76419	5.75	4.47999	2.55361	6.935	2.96895	3.49502	3.36827	3.71623	5.64436	3.40162	5.56701	7.52081	2.51695	4.5004	4.81082	4.45606	6.54725	4.27219
COL11A1	4.43254	1.76611	3.70619	15.9325	3.20782	11.584	3.62448	4.54504	2.16467	3.643	3.84049	2.96502	4.17116	3.66253	4.23686	4.5974	1.97115	4.24558	3.31615	3.7443	3.09059	3.62913	7.59347	3.36209	3.28136	4.12078	5.56701	4.96189	3.80926	3.63409	3.14183	2.44456	3.59627	1.91046	6.03727	1.82967	1.67124	1.83216	3.20375	18.4975	3.054	6.03727	7.52081	3.49104	4.23804	7.32729	5.04025	37.7829	5.9859
PTGS2	4.63484	3.61641	4.28135	4.03486	4.17845	4.1875	5.01186	2.40711	4.97311	3.85875	4.46887	8.96797	6.32229	7.23113	6.96435	4.7141	3.77359	4.79493	4.37569	4.02116	4.07806	4.45316	6.6105	5.38386	4.32979	4.73354	8.43802	4.96189	4.37569	3.94106	3.71592	6.23571	4.85842	5.06256	6.03727	3.12712	4.75611	3.97385	3.65022	4.43649	6.75745	4.84637	9.92377	5.69202	3.80494	6.76185	5.4886	3.51255	5.74567
CTSW	6.87861	6.23592	4.7862	5.95454	6.40221	4.03756	5.66826	4.75247	5.09165	6.87861	7.75629	9.94846	6.47299	6.1638	9.60892	10.7863	7.62119	6.82471	7.19255	8.92956	7.42436	7.89904	8.72261	6.18382	5.71319	8.43802	6.935	4.96189	9.49063	6.61609	5.47337	6.28683	4.13103	4.53215	10.7621	4.51262	6.25314	6.05351	3.23517	4.69923	6.11344	6.03727	8.63915	6.57395	5.10912	8.64146	6.24352	7.98604	7.6742
STAT5B	5.21301	12.9022	7.55783	8.52076	7.83248	7.80533	9.57698	13.9255	7.0251	4.53819	8.11029	8.01124	8.54116	6.52884	7.3768	7.82181	7.85178	6.2711	9.71685	11.3449	7.42436	8.92685	12.1528	9.75548	10.903	6.24594	7.96623	6.18118	6.54725	10.7357	10.3347	7.48986	8.95998	10.1422	11.9197	12.6085	9.85173	7.29541	10.725	8.07691	5.42449	16.4459	7.52081	6.95841	5.1755	8.12182	6.87514	8.63915	3.5949
BAG1	6.26148	6.22954	7.04181	5.25575	6.84364	7.62361	5.31948	7.87592	7.78076	3.35923	3.84049	4.43649	3.6312	5.05331	8.6757	7.11119	7.42035	6.96896	7.19255	6.87042	4.96189	6.14488	6.6105	5.18432	5.84937	6.24594	6.39482	4.96189	6.26148	3.16366	4.05923	5.00566	3.59627	4.64593	6.03727	5.16925	3.25439	5.50549	4.38437	5.09619	3.66823	4.84637	7.52081	5.29261	4.73993	4.703	6.80357	6.03727	6.78781
ITGA3	5.98818	12.598	11.1036	8.21565	11.8323	8.64492	13.0536	15.4575	15.6002	7.0251	6.89604	6.12115	9.26265	12.5967	5.39039	14.2691	13.3442	12.5204	10.9912	12.7032	7.49716	15.089	10.866	13.4291	6.03251	4.73354	6.39482	11.9493	9.36891	8.93807	6.90672	19.1071	8.52835	6.86838	6.03727	8.69525	6.99005	7.08379	7.22276	7.29248	10.2865	11.9197	8.63915	11.4177	11.2759	7.93686	10.747	5.45093	9.85899
NID2	7.34572	4.09072	4.80348	5.45093	5.31142	4.54122	5.27321	3.27564	4.80696	8.08979	4.84637	8.01124	8.72305	6.82682	3.90684	5.23783	6.03939	6.31913	7.36399	5.60109	4.07806	3.86533	5.00982	5.53022	4.69553	8.13587	7.34572	4.96189	9.78778	6.86179	4.62904	3.79358	6.41073	2.69205	12.3624	3.58892	3.25439	4.66196	3.99101	4.09092	6.33165	5.25575	7.52081	5.63508	5.3705	6.30191	4.82277	6.54725	5.47137
ISG20	3.17141	4.09724	5.9071	4.84637	6.21529	5.02971	5.11312	5.34532	3.76891	8.06972	7.40594	4.43649	5.96879	4.83274	4.23686	4.94134	4.57836	3.61893	5.45093	4.54032	5.62661	5.17224	4.02159	5.51802	6.71916	5.89671	5.56701	4.96189	4.37569	4.17447	1.83828	2.44456	4.47999	4.55208	6.935	3.32056	2.44242	4.53911	3.51951	4.69923	5.27082	5.56701	8.63915	4.57589	3.63307	5.71079	4.26156	6.63231	5.79278
PPP3CA	6.26148	6.87827	8.13462	9.49063	9.23813	6.1798	8.64809	7.86891	6.71847	9.02539	8.41148	7.62531	9.047	6.20879	5.92167	9.80881	7.20772	11.0849	11.1617	12.411	9.36891	13.2161	12.7793	14.2764	11.2444	11.6422	8.43802	6.54725	8.45901	8.24186	8.02386	8.98825	8.45901	9.14993	7.96623	12.0322	9.12528	11.4787	9.83765	9.62249	5.8681	5.25575	9.36891	7.27113	5.76721	7.61401	6.80357	10.3674	7.18981
ITGAL	2.92438	5.45688	3.28157	4.63484	3.25239	3.64543	5.40839	2.99861	4.52693	5.09165	6.51046	4.09092	4.17116	6.29506	3.90684	5.77642	6.94535	5.17136	10.2923	5.74047	5.38103	6.59548	5.30652	5.50039	5.63992	4.12078	6.39482	4.96189	5.02635	5.97354	3.77373	2.65106	5.45093	4.04931	6.03727	4.3815	3.90893	5.45203	2.61168	6.34848	4.27224	4.21901	7.52081	4.85432	5.57301	7.84401	5.28966	5.45093	3.12954
ATM	12.0745	10.2172	10.9895	8.95998	9.24365	5.2165	9.29319	10.7177	7.61852	9.69273	12.4078	11.6056	14.3978	11.0678	11.4477	16.4992	17.8434	19.6416	12.6256	15.8666	12.0473	14.6425	11.7177	15.0722	8.40485	15.1514	11.3994	16.103	13.6921	16.6454	16.0196	14.4305	12.2038	13.0256	11.9197	15.2689	14.5905	14.7178	13.6416	15.4002	13.6058	15.3619	15.0416	12.7644	13.5311	11.0176	16.0383	11.134	10.743
CNOT2	6.34282	9.24336	8.45288	7.25151	10.2899	7.51914	9.85235	12.2316	13.3614	11.3067	9.92377	6.34848	11.7845	10.7318	8.86046	10.0163	8.04909	10.9514	5.77376	13.175	10.624	9.92475	12.4818	9.77608	8.65957	4.73354	13.0945	4.96189	13.8264	5.75964	10.7504	6.3685	9.03343	10.528	7.96623	10.2799	10.8874	9.07365	10.8403	7.52081	16.0827	16.9609	8.63915	17.587	16.7879	11.6285	18.0628	5.82109	13.1252
GABPA	14.6322	7.99968	7.16474	7.78076	8.52603	10.9092	9.51659	11.3238	9.36057	8.86507	10.517	12.523	9.68539	8.25971	6.57495	11.2522	11.4034	10.8267	10.5115	11.6882	15.0077	11.0392	10.4769	13.7497	8.43888	8.13587	10.5115	10.3767	7.80012	5.20027	4.94338	6.23571	14.156	7.55206	6.03727	9.14021	7.81786	7.5774	9.29819	8.37686	10.2575	5.56701	10.7621	9.46532	8.91763	6.85937	8.60615	4.37569	9.56123
SMARCA4	10.5115	18.8844	17.0821	11.099	15.2119	6.1798	15.7303	13.6013	19.4767	9.69273	11.5404	9.71685	16.9329	6.7545	12.3839	15.9099	15.9678	18.5223	10.3767	18.5594	15.7435	16.9318	8.61074	14.8624	13.266	9.69273	8.63915	9.36891	11.8228	15.4747	19.0493	11.8601	17.0991	18.1871	12.3624	18.6795	16.024	17.6722	21.842	13.87	23.556	24.8269	10.7621	21.7051	20.9741	16.5189	23.0539	12.2929	18.7913
ASXL1	13.2976	7.15621	4.9504	7.36399	9.75496	5.09505	8.54382	10.2508	5.65337	10.1833	3.89038	7.82472	18.156	4.45631	11.8433	7.92816	10.2712	6.6347	3.31615	7.36614	7.44283	8.79555	17.505	7.92493	7.46043	4.12078	5.56701	14.8857	3.80926	6.32731	11.8053	11.1158	6.26148	7.06412	6.03727	5.43596	9.69242	4.47376	5.55166	10.6841	9.4001	8.43802	7.52081	13.9396	20.6821	12.2422	17.5512	7.98604	7.53495
SIX1	4.1847	5.58695	4.23977	8.06972	4.54571	4.81017	4.73863	7.70483	2.8563	4.43254	7.25151	5.28544	6.85634	5.40507	4.86688	6.28667	6.90543	6.79477	5.77376	4.53941	5.38103	5.79227	5.00982	6.6657	8.07054	5.43741	7.96623	6.54725	5.45093	3.63409	3.7067	6.45124	5.14616	3.89001	6.935	2.48986	3.49502	3.33556	4.13923	5.52667	4.71271	6.39482	7.52081	4.77264	3.11943	5.03612	5.24665	3.51255	3.8356
LILRB3	2.21627	3.57811	1.98016	9.81866	1.82905	2.54753	2.69805	1.4644	5.65337	5.09165	5.83557	9.7809	3.6312	2.22816	2.96083	2.88297	7.3366	3.01577	3.31615	2.83313	7.44283	5.53794	7.002	4.13475	4.97362	4.12078	5.56701	4.96189	3.80926	12.6546	3.68916	3.70526	3.13074	3.53206	12.0745	4.89237	3.23081	3.57901	3.331	14.2454	3.61542	12.657	7.52081	4.7793	3.83003	2.62334	5.11909	2.66201	0.941868
B2M	326.711	345.043	441.625	357.587	421.843	331.207	383.486	363.227	519.626	115.496	107.88	98.5019	119.764	139.014	115.367	23.1913	25.4423	36.051	229.523	99.0452	271.306	152.12	149.318	115.96	164.735	149.173	113.172	204.754	189.778	310.924	198.168	440.419	257.626	201.367	289.388	257.341	166.47	198.537	190.326	146.195	67.6631	289.642	76.7378	68.2093	69.7594	29.8193	56.4051	190.298	62.4363
BST2	13.7644	5.55556	5.97431	12.7494	4.55702	7.90673	5.95283	3.95668	4.43254	7.28599	4.84637	8.75918	4.17116	4.77076	4.48778	5.93008	6.02784	5.87233	14.006	12.1455	7.00925	7.09882	8.2349	6.37028	7.02582	7.1747	6.935	4.96189	7.80012	8.24186	5.5551	21.3681	12.3624	4.26661	12.6256	5.13038	4.30774	6.57971	4.65558	10.1603	5.59433	6.03727	10.7621	5.6025	5.17785	3.96637	5.16886	14.4445	5.25374
MAP3K14	9.41018	7.01064	6.2116	5.56701	7.56317	7.52584	6.8291	8.05647	6.1157	11.4596	8.90964	10.9692	9.26265	9.19987	11.3833	8.01452	7.3483	6.13865	10.2923	8.68363	5.38103	8.05404	5.43301	7.86821	8.37026	8.43802	9.15079	8.84507	6.63231	5.50824	8.60233	6.90646	6.26148	7.30257	8.3298	6.50858	6.59922	6.29579	6.92073	6.77958	6.23393	7.34572	8.63915	7.69013	8.55975	8.39465	5.23066	5.82109	5.61946
WEE1	5.56701	4.98967	5.02271	4.84637	3.95727	5.09505	6.21087	2.54966	7.80012	7.90145	7.06041	9.88808	5.96879	6.72254	8.47372	5.87661	3.94582	4.57834	7.00301	5.28455	3.76041	4.95473	8.61074	5.19048	6.47856	7.34572	7.96623	6.54725	7.61852	4.90951	2.29	4.11403	8.15611	4.4	6.935	6.45742	4.88483	4.9708	6.62456	8.37686	7.67404	7.68097	8.63915	8.43784	6.32555	5.54901	6.66883	8.63915	6.68413
ANGPTL4	7.26308	4.98967	5.76958	5.56701	3.73601	5.2165	3.82192	3.2519	5.84877	18.0669	20.3953	17.5879	6.47299	4.83274	7.71348	4.52234	4.29947	4.92471	3.31615	5.51896	3.93203	4.24603	4.6196	4.68905	6.68141	10.2668	7.96623	5.69971	6.7904	4.17447	3.88205	4.82642	3.59627	3.87257	6.03727	2.18532	3.85536	2.93225	3.95856	5.398	4.2899	9.15079	7.52081	4.09707	2.53379	4.9034	4.13218	4.74531	4.60704
RPL23	141.746	132.688	141.393	156.999	127.725	160.211	127.842	117.211	146.448	261.7	289.972	277.783	198.596	176.46	162.365	192.848	175.898	197.982	177.184	132.261	191.721	204.651	313.694	264.64	388.359	407.796	386.864	260.613	213.664	207.992	176.361	239.445	166.833	155.36	165.119	154.807	172.295	171.475	165.993	121.29	153.586	162.212	84.9922	168.869	192.384	126.136	186.362	131.227	112.544
BCOR	9.07638	13.2969	15.7571	9.15079	12.6319	9.08245	11.6067	12.8193	12.4078	7.34572	6.74149	7.98604	7.16926	6.66788	12.679	7.6348	9.26567	8.91857	4.74531	10.486	6.70331	11.0439	8.41027	8.95931	6.47856	6.77355	6.935	9.66225	14.3399	12.1631	11.6694	8.22807	7.52081	11.841	7.96623	12.3398	11.0729	10.502	12.228	5.398	12.4397	8.3298	7.52081	14.1243	13.9253	13.5307	13.0768	5.77376	12.4865
PLCB4	4.03486	4.9491	4.12804	3.23895	6.77076	3.36148	4.62582	4.75247	7.61852	4.63484	4.31957	3.40591	9.55266	11.2216	5.68079	7.09082	6.40769	6.73873	6.7904	8.02121	6.46328	5.71113	8.04318	6.93471	4.97362	8.61771	5.56701	9.92377	11.6711	5.97354	9.56381	6.23571	5.91138	8.61114	6.03727	7.70254	12.1321	10.6235	9.34008	5.85398	11.4204	7.52081	7.52081	12.8226	8.60794	9.79563	13.0858	5.45093	12.7914
NUMBL	10.6146	10.6032	12.9246	10.2345	12.4748	12.9237	10.2471	12.1228	9.21759	4.63484	7.96623	8.04434	8.80859	9.76896	10.982	9.57066	8.75445	9.83651	9.03343	9.43021	6.70331	9.81371	8.72261	10.4516	4.69553	6.24594	7.34572	5.69971	7.61852	9.46742	11.4954	9.39847	6.18118	11.3652	10.5115	10.7986	12.3425	14.1311	11.8264	4.69923	7.81894	11.3994	7.52081	6.2216	7.73269	8.84428	6.44666	8.52076	5.68454
BRCA1	3.35923	5.36716	5.15865	5.02635	5.85296	4.54122	6.33122	4.29091	4.1847	3.643	6.935	5.25575	7.16926	7.38512	7.55264	5.86939	6.94768	8.53011	4.37569	5.55696	6.32851	6.83433	7.59347	6.73151	3.7693	4.73354	9.15079	6.18118	4.74531	6.47813	4.33982	7.88887	6.41073	10.0325	6.03727	3.79758	7.74194	7.95183	4.9313	5.85398	6.07585	7.34572	9.92377	6.35855	6.66569	9.19447	7.66332	4.37569	4.82498
IFNGR2	8.72386	5.18642	5.61753	8.75138	7.67388	11.407	8.48711	7.11102	5.87294	11.0435	8.3298	9.42185	9.5828	8.95743	7.2822	9.9517	11.9441	11.7786	13.2229	8.34099	9.24876	10.8988	5.75477	9.81834	9.81966	10.2668	7.34572	7.52081	4.74531	6.86179	9.73769	11.2887	8.45901	13.687	10.5115	8.09163	9.44328	10.5458	9.03874	18.0669	23.6044	13.5045	9.92377	22.6644	26.0089	16.4176	22.3416	18.0669	19.4345
NDUFB1	24.5858	22.531	20.4841	18.9911	21.208	20.0556	22.0093	23.6213	26.1109	26.7594	13.5165	20.4989	22.1262	17.5348	25.3713	16.0988	14.6656	15.9017	13.1753	13.8492	21.7242	24.6993	26.3606	24.2167	24.2116	14.1654	11.3994	28.544	17.0567	17.8199	26.513	25.1943	23.2244	27.6286	12.3624	25.3521	26.6177	23.2188	25.4691	7.29248	8.26345	16.3122	15.0416	11.8612	10.2907	9.89284	11.5723	11.8228	8.51751
SOX2	7.28599	6.71367	3.72713	4.27382	4.86214	6.11979	5.98768	4.13727	2.60004	5.52175	5.06755	6.07138	4.7914	4.39916	4.23686	8.20705	7.73672	8.53011	5.69971	6.33701	6.32851	7.92072	4.3613	6.8116	4.32979	5.89671	7.34572	4.96189	5.91138	3.94106	4.29963	3.70526	4.13103	3.18112	6.935	1.98423	3.0426	2.67759	3.44613	5.09619	5.10103	5.25575	7.52081	5.87737	5.11144	3.45292	5.64311	2.66201	5.13143
ITGB2	5.84877	8.79212	6.60366	4.27382	7.1496	5.32759	8.33209	8.24851	5.84877	3.643	9.56843	6.58424	8.54116	8.30638	9.18951	10.1136	7.31118	9.35811	9.66225	9.37708	5.38103	9.65633	5.43301	8.44519	5.97393	8.93775	7.96623	8.63915	9.49063	10.0281	6.48411	5.34558	5.14616	4.97707	7.52081	5.76708	5.29747	6.83014	6.31263	18.602	6.04396	6.935	8.63915	5.57007	6.44728	6.74474	5.7572	16.918	7.63456
COX4I1	36.7058	41.7371	44.4029	44.333	41.5274	33.0687	40.5488	46.8212	48.7453	44.882	49.682	47.261	44.9112	47.7886	38.9408	34.2556	31.9739	36.1944	44.4413	39.5092	44.2034	40.1917	60.9997	53.5404	72.8157	72.6086	64.6669	76.4372	64.5953	45.9111	55.6792	57.6615	50.0428	56.4475	41.5339	55.9598	55.9648	56.1882	48.9256	18.6743	17.8465	47.2977	15.4911	19.1382	24.2381	16.9987	21.243	20.9689	18.2421
TNN	3.85875	7.13012	5.44698	4.63484	4.9618	6.72296	5.63294	6.27092	4.08728	4.1847	4.84637	4.18843	4.5235	3.37725	5.27799	7.59441	7.98665	7.10699	5.25575	7.61379	7.26955	7.56005	7.1689	5.76315	7.71829	6.77355	6.935	6.54725	4.37569	4.79521	3.15958	5.23412	4.47999	3.17111	6.935	5.38093	3.70201	3.28985	3.51951	5.398	3.91957	4.84637	9.92377	5.54532	5.65044	6.46271	3.81032	6.63231	6.93236
HERC6	5.98818	5.48146	6.1712	4.84637	5.39854	7.19736	4.89978	4.92896	4.63484	4.1847	4.41156	4.09092	4.7914	4.20715	7.89734	5.96968	7.22976	6.91765	5.77376	6.04957	5.69971	5.52444	4.6196	6.23674	5.09217	7.96623	6.39482	7.52081	5.77376	7.88213	6.33489	6.09053	7.10031	7.19686	7.96623	7.43545	6.70571	4.4769	5.84194	4.69923	3.35799	5.56701	7.52081	4.34284	2.73097	4.87766	4.40593	4.37569	3.62115
DEFB1	3.85875	6.17536	3.23949	5.89671	3.71502	3.64543	4.12094	4.39319	4.69505	36.427	28.8286	28.934	5.50387	6.87665	6.57495	6.05853	3.95211	6.19221	6.26148	4.32537	5.38103	5.79972	4.6196	6.51821	15.7157	18.3016	13.3734	8.15611	4.37569	3.16366	2.87355	7.93344	3.59627	2.2947	6.03727	3.05432	2.15387	4.28531	3.90779	6.72446	10.2742	5.25575	7.52081	9.32365	10.8503	9.97114	7.64357	6.7904	8.31921
NRP1	12.4276	14.9702	15.7571	24.0731	15.1164	20.22	14.3208	15.212	13.0896	10.2923	14.9431	15.4002	7.2624	11.7957	10.0385	9.93151	11.7119	12.1753	12.4637	8.53664	18.1681	6.90668	15.9457	10.8775	8.63234	13.87	9.92377	8.15611	11.9197	15.5621	9.86081	8.48569	18.7378	9.5902	20.0103	12.6644	9.62825	9.58127	14.9792	14.585	13.4215	12.4637	12.9266	7.54256	10.3235	6.99137	8.21117	15.9325	12.2153
RASGRF1	11.6607	19.996	17.5427	6.935	17.0747	9.49697	14.1744	14.4484	16.5924	4.80696	6.51046	6.43095	19.7833	20.9397	16.4415	4.67445	2.98771	5.01997	5.45093	4.4408	5.08016	5.5041	5.75477	5.63148	4.43299	4.73354	7.96623	14.5391	13.4066	13.1906	17.1385	12.5484	10.6146	18.6322	9.92377	13.4738	23.6166	17.5596	12.6609	5.85398	4.80519	7.68097	8.63915	5.06498	3.71636	5.3283	5.60548	3.80926	3.29626
ASCL1	6.7904	3.45857	2.40174	5.02635	4.26987	5.2165	5.78043	4.64183	3.72058	5.21301	7.68097	3.86219	5.19614	4.83274	4.23686	16.9891	22.5804	26.0087	13.5808	26.7797	11.1089	16.4291	20.8547	33.4744	5.52231	5.13339	5.56701	6.54725	4.37569	3.63409	4.22326	22.0819	3.59627	3.35892	6.03727	3.68934	3.87097	3.77905	3.65022	4.43649	4.51617	6.68668	7.52081	5.02549	4.30397	5.49513	3.74458	7.25151	4.31408
ALDOA	44.7664	48.4781	56.4866	56.6703	42.6866	39.6302	44.0038	56.6213	46.1595	29.3599	30.3225	22.4748	46.0748	36.2717	53.7862	35.4906	37.2942	37.5315	55.4899	59.824	63.3005	58.4993	71.7491	53.3092	58.1084	64.1044	63.4737	69.4664	80.6268	55.3414	78.765	76.4982	34.2955	67.9405	37.7027	76.6779	75.6542	64.5401	52.6677	22.524	33.7457	54.6846	26.0529	33.0592	36.0185	30.1398	38.1399	29.0391	27.2979
VHL	4.37569	4.66853	4.91798	5.13339	4.50853	2.92634	5.66312	4.96937	2.92438	5.98818	4.41156	7.19255	4.17116	5.72518	4.23686	5.50719	5.02811	4.27657	7.19255	4.80124	5.08016	3.58626	5.30652	5.17241	7.90226	5.43741	6.39482	8.15611	5.02635	8.7517	4.32617	5.30212	4.47999	5.68828	11.3994	4.76661	6.51458	5.10534	5.71101	8.37686	4.82504	9.15079	7.52081	5.6243	5.36465	6.57317	3.79026	5.32403	6.39238
DUSP1	38.8191	12.8853	12.9721	56.3258	15.0422	50.6569	13.2697	11.9137	15.1601	81.0308	68.1497	62.5249	17.2224	24.0055	29.1294	15.3823	13.9204	17.1283	43.5496	42.7612	24.1545	18.8756	61.8332	68.8568	59.1427	47.0498	22.5562	25.1718	28.0266	45.824	18.0031	23.6214	34.7857	13.9543	42.8445	13.6714	16.1489	13.7772	23.368	42.1621	7.54326	29.0542	13.4066	8.2922	6.76587	5.77324	9.55621	29.3391	11.8699
DDB2	4.03486	5.33701	3.8065	5.56701	5.05548	6.72296	5.71865	5.22088	4.97311	7.0251	12.98	10.0108	6.85634	9.74472	10.3621	7.55699	6.77592	5.66205	5.91138	6.52502	6.37471	8.63886	8.04318	7.94459	8.54851	9.46708	9.15079	7.52081	5.45093	6.16057	5.88715	4.20165	4.47999	6.64635	6.03727	5.79159	7.01893	6.88	7.50534	5.85398	7.09137	7.68097	8.63915	7.42543	10.8952	8.57577	7.31445	11.9197	4.30721
CCRL2	6.34282	3.6634	4.39723	4.46887	5.79771	2.92634	4.38411	7.50178	4.32934	7.19255	3.98311	9.31627	4.7914	3.18842	7.11266	5.06266	6.23559	4.90286	4.74531	3.98846	4.07806	4.31601	4.02159	4.79146	4.69553	4.73354	7.34572	5.69971	4.74531	4.17447	2.29	3.04527	3.90006	3.44983	6.03727	3.49434	4.88483	4.28531	3.13695	8.37686	4.86761	5.25575	8.63915	5.47849	4.10317	5.12719	3.37706	10.1148	4.2174
IFNGR1	8.75138	7.08201	10.9895	11.2432	8.89876	10.0594	9.31721	7.91749	12.3513	10.426	6.75225	6.26148	7.43551	7.38512	7.99993	7.48701	6.94535	8.86385	6.26148	8.02928	8.13046	9.92075	6.37379	7.85632	5.39375	4.73354	10.5115	6.54725	6.7904	14.692	8.50308	7.48986	8.84507	7.44634	6.935	10.0774	9.31387	8.9216	5.84714	7.12271	6.7899	10.3767	11.9197	9.08959	7.87993	7.45376	7.09239	9.7965	7.4607
CHAD	3.35923	4.72134	3.73889	5.32403	5.10207	4.63793	5.70325	3.35372	3.76891	11.5762	13.6731	6.63231	6.47299	3.45775	6.06282	7.47134	7.01581	4.66726	3.80926	7.49127	4.68446	7.17775	6.43629	5.95115	10.6491	8.02438	9.56843	7.86406	5.45093	3.63409	2.98292	7.72437	4.13103	3.51222	6.935	1.84303	6.00715	4.93806	3.81681	5.398	6.57937	5.25575	9.92377	4.59443	4.52583	5.75248	4.75713	6.63231	4.53646
IGFBP3	18.481	5.45066	5.73129	19.2976	4.63319	31.1969	4.81744	4.68734	7.44115	7.61852	4.57539	5.85398	4.17116	3.18842	3.4011	4.89416	4.60286	3.44152	8.95998	4.81592	11.3455	3.1444	7.32157	3.81961	4.0877	6.77355	6.935	5.69971	5.45093	5.97354	4.06597	2.44456	7.98604	4.23719	7.96623	4.59593	3.70201	3.64698	4.13923	11.3994	14.236	5.56701	9.92377	10.4247	13.3162	16.5935	13.4751	16.0308	11.9889
IL22RA1	5.21301	3.01086	3.90953	5.77376	3.89077	4.1875	5.46904	5.42848	3.09758	11.7339	23.7726	10.1148	7.59386	4.56253	8.94734	5.43428	4.91105	6.60306	8.45901	7.63965	6.52666	5.58541	4.6196	5.05765	37.3114	33.3745	33.1509	9.36891	4.37569	3.63409	3.0047	9.33035	3.59627	2.45443	6.03727	2.94965	2.68314	3.61732	2.2736	9.08447	15.248	6.03727	8.63915	15.2822	13.0489	14.993	12.1376	5.02635	16.2236
C1S	31.1023	7.00151	5.09249	38.3391	5.33867	33.5717	7.09195	4.64183	6.77355	7.34572	13.4066	13.3781	4.7914	8.88459	5.089	6.78249	8.05081	6.32408	6.45753	7.0699	5.95984	6.23862	6.09559	7.00497	9.39106	17.7192	14.503	7.10031	7.19255	38.5683	11.9311	6.99619	16.4722	6.24535	18.8914	7.03443	10.6065	9.03236	12.6109	33.2819	6.06374	7.52081	13.0945	6.31268	7.20671	5.77324	6.4497	36.3038	7.50747
APLNR	6.34282	2.79909	3.76954	4.03486	4.33363	10.6817	4.21752	2.54966	5.65337	5.65337	3.4675	4.60125	5.50387	7.13203	6.06282	8.39488	7.32519	7.60548	5.02635	6.24022	8.84507	6.71337	4.6196	5.77442	5.39375	8.24157	7.68097	4.96189	4.37569	12.075	3.11906	5.5441	6.7904	3.85838	10.5115	3.63878	2.7471	3.55492	2.93018	7.72437	5.87077	4.84637	8.63915	5.06498	5.28271	4.98153	6.71857	7.25151	4.46717
LAIR2	3.13428	6.71104	5.79791	4.12824	7.09698	4.53021	7.33636	6.16931	9.92033	6.70098	6.328	8.85567	6.45729	5.86483	6.09863	8.65101	10.599	6.38458	6.17206	6.71805	2.95036	9.90594	5.88795	7.40608	6.54565	6.44938	7.3266	5.90071	5.01327	4.73077	6.91946	3.91784	6.26148	3.16918	6.03727	6.48459	2.83465	2.55028	3.61208	11.7872	7.33002	7.85246	8.94381	6.47037	6.07653	6.93676	4.38779	6.06808	6.2102
PLOD2	5.65337	7.80418	5.59441	16.7284	7.64414	14.0154	8.33346	7.27403	10.2254	5.52175	9.15079	13.4489	15.7517	10.905	11.5415	7.70254	5.96873	10.1151	5.25575	5.76688	5.08016	7.01686	5.30652	6.26272	11.5487	13.6581	5.56701	7.52081	11.1617	5.97354	10.2008	6.81182	5.14616	6.22288	9.92377	5.27933	6.50878	4.89488	4.9313	11.0533	4.36322	6.935	7.52081	5.49935	4.72817	7.16604	5.90479	12.8215	5.37418
PGF	8.11784	4.00044	3.53223	5.43306	4.79941	5.6386	4.59931	5.4511	4.61595	4.4095	4.55242	5.69826	4.31825	2.93242	4.63395	6.45204	8.35633	5.95782	8.12288	6.33254	9.0873	7.78426	5.88795	5.65625	6.09141	7.66964	6.62033	7.76577	5.38711	6.32731	4.60093	3.81599	5.4226	3.16918	7.94549	3.56412	4.691	4.23946	3.23434	4.687	5.11298	4.21901	7.52081	4.81621	4.59603	7.30116	6.26893	7.28211	5.36151
VEGFC	6.13092	4.34376	4.14106	5.45093	3.66036	9.36682	4.25101	5.03393	2.98666	4.92154	3.4675	5.45093	5.35883	3.18842	5.59057	5.05673	7.36571	4.76335	5.02635	3.53495	3.85004	4.32088	6.09559	4.05517	4.0877	7.34572	6.935	5.69971	7.61852	6.86179	3.19057	8.42419	4.47999	4.69705	9.92377	6.19041	2.55389	4.15521	4.32814	6.34848	3.85732	4.84637	7.52081	5.85728	4.11611	5.28497	5.03265	10.7016	4.77813
KAT2B	4.92154	6.08618	5.9071	5.95454	4.23274	6.11979	6.18913	6.76243	5.69464	4.80696	6.51046	7.03136	10.0202	12.8324	11.9701	7.10464	6.59736	7.42726	3.80926	5.48081	4.96189	7.21959	6.09559	6.64775	4.69553	8.13587	12.0745	9.36891	8.95998	9.81901	7.61368	8.22807	3.13074	11.4191	7.96623	7.57131	12.0141	9.34712	11.3861	4.09092	3.01483	5.56701	8.63915	4.18631	5.48939	4.46348	3.45448	9.49063	3.51121
HMGA1	4.02723	10.1387	6.2537	5.61978	6.42442	4.35621	7.30323	10.3397	6.84856	7.44403	8.71718	9.31573	9.8566	6.04814	7.75958	8.96388	12.8714	8.73365	3.31615	7.35158	7.44283	9.37224	7.28237	9.93005	8.21126	8.24157	7.014	4.96189	7.61852	6.58067	6.59462	7.98275	5.68893	10.1856	6.03727	7.94318	4.12021	5.5604	7.83972	6.47141	9.4001	8.43802	7.52081	9.78946	9.35923	5.36541	8.95473	9.4685	8.44179
APOC3	6.87861	5.50411	6.1712	6.65971	3.91516	5.52544	6.72024	5.52575	5.63934	5.02635	7.12641	6.45092	7.59386	7.13203	5.92167	9.96951	9.78677	9.48241	6.7904	7.69129	6.75826	8.56098	13.5361	8.12498	7.44191	6.77355	5.56701	6.54725	11.8958	4.79521	4.99923	4.61576	5.45093	4.08902	7.96623	4.27131	6.92275	6.57971	6.06429	5.09619	6.78229	9.36891	7.52081	6.53361	4.69391	4.85578	6.21552	8.26207	5.90913
TGFBR1	10.1513	7.09995	8.02314	10.9912	9.07166	10.7597	8.97544	6.55712	11.6318	3.51255	7.34572	6.58424	5.63506	6.69543	8.1703	9.04491	9.41933	8.18712	4.74531	8.88951	9.24876	8.77003	8.30241	10.4712	4.90983	6.24594	7.96623	8.15611	7.19255	5.20027	7.33	8.01124	5.14616	7.34316	9.36891	6.26167	6.11034	5.38825	6.42344	10.6575	6.00798	8.63915	9.92377	8.30076	8.00632	8.87218	8.05536	10.0051	8.21252
TLR4	4.53819	4.00542	5.67004	5.18372	5.23464	4.81017	3.58928	4.29091	3.94092	4.80696	5.29883	2.24706	4.17116	3.37725	3.4011	7.48905	5.79015	5.4745	4.74531	6.12362	7.70008	9.70135	8.41027	8.42536	5.84937	5.89671	8.43802	4.96189	3.80926	3.63409	4.05923	4.14407	4.47999	3.05756	6.03727	2.921	2.90979	2.58172	2.83229	6.72446	15.0142	4.84637	7.52081	12.7701	17.8404	14.8867	14.0418	9.96478	16.8801
SOCS2	10.1513	6.01525	6.1712	5.13339	7.08339	7.46465	4.74308	5.03393	3.09758	7.61852	5.06755	5.14616	18.998	9.72515	19.8689	7.7628	6.88527	6.47776	7.80012	8.27478	4.68446	6.14305	5.00982	5.29338	4.0877	10.2668	6.39482	13.4066	5.02635	12.4923	10.6685	5.12498	9.03343	10.691	6.03727	8.57321	13.1674	9.19974	10.874	5.85398	6.73685	9.15079	9.36891	6.16551	5.06181	7.76125	6.7859	5.32403	8.45053
CPSF7	5.91138	9.33066	7.93182	11.5112	9.38443	6.49835	8.8047	9.16459	10.1513	6.1157	13.87	12.1046	11.4739	13.6536	16.1712	19.2459	18.0369	17.8103	10.2345	18.6941	15.1172	14.0302	15.8301	16.6749	13.4383	7.08269	10.1351	15.5264	15.0416	18.6166	16.6109	16.1394	17.3213	15.5015	8.63915	17.0028	19.7508	17.3132	19.1652	5.398	11.7986	16.4459	9.36891	12.5418	12.7751	11.1584	11.1706	8.21565	11.5068
SH2D1A	2.92438	5.50411	4.00272	2.81967	3.68481	5.77762	3.31703	2.99861	2.6966	4.43254	4.21901	3.21548	4.5235	4.83274	5.27799	5.45618	3.25839	3.81172	4.37569	5.24626	5.83557	4.39699	5.75477	3.74246	4.27426	6.77355	5.56701	4.96189	5.02635	3.16366	2.80351	3.49809	4.47999	2.83533	6.03727	2.26647	2.12625	2.76143	2.55087	4.69923	5.24913	5.56701	8.63915	5.13688	4.47491	5.28497	5.07969	3.80926	5.95227
HLA-C	71.1971	78.0548	83.3139	47.8502	78.3724	62.816	65.4057	72.7792	86.3566	16.4988	19.3544	13.5528	18.156	20.9019	19.8619	18.4107	18.8481	21.3929	60.9667	54.343	58.1833	43.8219	50.7343	41.881	37.2191	34.477	30.4918	31.3817	34.9124	61.671	38.3602	163.84	48.5012	32.5107	30.1863	35.0356	25.3023	35.067	31.8918	24.6738	17.4142	11.9332	13.0264	13.2093	15.1468	11.9579	11.609	32.6029	11.7639
VSIR	5.98818	6.64847	3.88978	4.37569	5.7444	5.99218	5.08075	5.38914	3.85875	6.87861	4.86639	5.77376	6.32229	4.56253	6.06282	7.71214	6.52314	7.53947	6.63231	6.56422	9.33945	7.3725	5.30652	7.6328	3.7693	8.43802	6.935	7.86406	5.77376	8.54795	3.76419	6.28683	7.10031	4.69705	9.15079	5.06977	3.0426	3.5419	5.3869	5.25575	5.69253	6.935	8.63915	6.28477	4.98427	8.51047	5.24367	9.49063	6.53892
CCR6	4.92154	4.22553	3.52984	5.56701	4.54144	3.86133	4.88002	4.051	3.85875	3.17141	3.38677	6.07138	4.17116	3.97191	4.59476	6.46754	7.50628	7.43762	6.7904	6.23466	6.18118	7.70458	4.3613	7.54095	6.34347	4.73354	5.56701	4.96189	4.37569	4.79521	4.38238	3.49809	3.13074	3.60728	6.03727	3.27357	2.53312	2.58172	2.73087	5.85398	4.61235	4.21901	9.36891	6.0713	4.46779	7.21424	7.31299	9.24052	3.1702
APOB	4.1847	4.04469	2.90109	3.51255	5.0472	3.86133	3.657	3.81501	3.23895	5.02635	4.06794	5.93003	5.96879	3.97191	5.15511	5.34659	6.48017	6.57376	9.92377	5.44045	3.85004	6.89559	5.75477	5.18954	6.86225	6.24594	5.56701	4.96189	4.37569	3.94106	2.5038	3.37284	3.59627	3.35892	6.935	2.89983	4.69511	4.66196	3.47438	6.34848	6.56304	4.21901	7.52081	4.29089	5.95309	6.64519	5.89443	4.37569	7.61958
CDC25B	8.26207	8.55414	7.52393	8.47288	9.10134	7.51914	7.80467	7.33366	10.2462	3.85875	6.935	4.00562	12.8732	10.3475	6.42188	13.3387	13.4965	15.1983	16.4722	27.5216	8.41898	15.0711	7.59347	16.1462	7.11709	7.78076	7.34572	12.657	13.6921	11.8905	8.24947	14.3979	10.8676	10.2985	10.3767	8.91267	8.00421	11.4192	10.5585	7.72437	17.1112	4.21901	7.52081	17.9463	17.2312	16.6592	16.8316	12.1929	16.2923
HDAC1	11.1117	15.3685	20.0558	10.4524	17.1904	8.8431	18.1378	20.2833	15.861	7.69323	5.82109	10.3767	15.8007	13.874	13.1499	13.1947	15.9114	17.8161	13.3313	16.1511	17.5067	16.0041	10.4769	15.0186	13.3961	11.134	9.15079	24.2705	19.0597	12.2318	14.0762	13.7432	11.6711	17.6937	7.96623	15.9619	14.5101	14.175	16.5714	6.34848	12.8088	21.2481	12.3624	14.522	15.0909	10.795	15.2123	7.25151	12.3838
ZC3H12A	7.0251	6.48335	4.00272	3.23895	5.73181	2.92634	6.179	3.17619	4.08728	9.92377	7.52081	7.96623	7.59386	5.24097	7.3768	6.45129	10.141	4.57427	4.74531	6.44586	4.68446	7.33266	4.3613	5.03966	4.69553	6.77355	7.68097	6.54725	4.37569	7.44142	3.42648	8.29552	3.90006	2.85603	6.03727	4.47083	2.64873	3.88133	4.90359	6.72446	7.24238	6.935	7.52081	5.6415	6.21924	8.84428	8.82734	4.84637	6.45506
FGF20	2.76087	5.31781	5.59441	5.02635	3.80019	5.2165	5.62509	6.33241	6.77355	4.63484	2.56669	3.56135	8.23532	3.97191	4.08515	6.8786	7.15873	5.39064	5.02635	6.78617	5.83557	5.90674	4.6196	4.69192	4.27426	5.43741	5.56701	4.96189	5.45093	5.50824	3.87587	3.79358	5.14616	3.38645	6.03727	2.10174	2.97915	1.83216	1.97928	6.48367	5.08977	9.56843	7.52081	4.72876	4.69391	8.83524	5.91083	8.3298	8.63265
LIF	4.1847	4.92129	5.54055	4.03486	4.90759	6.88321	5.33538	5.0752	4.63484	8.5689	9.36891	16.7537	4.17116	4.56253	4.48778	6.59733	4.8536	5.87475	5.14616	5.12222	7.42436	6.64543	5.75477	5.30094	6.11633	5.43741	7.96623	5.69971	3.80926	4.79521	3.49242	2.93622	5.14616	3.72022	9.36891	3.1131	3.0426	5.28651	4.04286	4.69923	4.50701	5.56701	7.52081	3.73544	4.35501	4.95196	4.8083	4.74531	5.02443
RPS6KB1	9.11389	9.92328	11.3683	8.43802	10.0434	9.03142	11.4717	7.13404	9.3901	9.49063	13.1352	14.1581	9.81122	7.65938	15.0204	14.1824	16.8054	12.0027	10.5115	12.5177	9.83699	12.451	18.0075	13.7915	8.24241	7.34572	7.34572	7.10031	11.2532	4.79521	7.28881	10.5329	5.14616	7.08022	6.03727	6.01818	7.40403	6.53542	9.50051	8.55526	6.90135	10.1351	8.63915	7.12784	6.73354	7.14419	6.30188	9.71685	6.00106
NDUFA12	15.0416	16.4556	12.9992	8.45901	14.7151	15.7246	16.9879	14.4957	17.7394	15.6647	14.5189	12.657	13.5368	14.2768	13.2042	11.1615	11.5547	11.3171	10.6146	14.7607	15.1172	13.1609	17.2215	12.6926	13.3628	11.7934	10.5115	18.2603	11.5112	10.2671	14.9519	16.9103	15.7672	15.2144	6.935	15.7251	18.3664	17.1235	13.1822	8.87297	15.028	23.2111	8.63915	17.0532	14.7063	12.4649	17.0925	9.49063	11.7658
SERPINA1	4.84637	4.89644	7.18734	4.03486	5.07697	4.63793	6.27228	6.35239	3.23895	16.2206	16.9268	28.6398	10.9731	29.9752	18.3886	5.61371	7.38982	5.81315	7.36399	11.5539	8.05151	10.0071	15.3495	13.9244	9.14358	10.2668	7.34572	28.2668	56.3699	229.947	207.169	22.3336	231.402	239.773	195.867	364.864	108.935	182.428	202.859	22.5995	27.4873	7.68097	13.4066	23.2009	22.5812	19.7814	21.4224	16.6596	26.2656
BTK	6.63231	2.33039	4.49087	4.37569	4.0516	7.46465	3.26435	2.09551	3.09758	4.43254	4.41156	5.73191	3.6312	3.37725	3.90684	5.24704	4.91361	3.71127	8.45901	3.91965	5.62661	4.14906	6.24089	3.43564	5.97393	6.39482	9.15079	6.54725	4.74531	10.0531	2.71288	3.04527	5.69971	3.14032	6.935	4.47315	2.84205	2.56072	4.42736	6.34848	6.539	6.54725	7.52081	5.22228	5.26635	8.92695	7.14612	6.63231	5.37418
TOLLIP	10.4691	9.1536	11.2537	9.49063	9.95996	10.2992	10.5349	9.95977	9.87927	13.3058	11.4465	9.78778	11.623	21.9685	7.3768	10.426	9.79122	9.30854	7.41775	13.651	6.46328	10.1627	10.4769	11.5253	12.791	6.77355	8.43802	25.1718	28.3294	13.6036	24.5459	14.006	23.5712	24.4111	20.3206	23.3401	20.8528	21.2475	23.8831	7.12271	7.36249	22.5065	8.63915	7.94007	8.48048	7.13979	10.3271	10.0211	7.71856
GLI1	5.25575	6.27674	5.16134	6.4779	6.70844	3.5149	6.59999	4.90127	6.92883	6.63231	8.90964	8.26207	4.7914	5.80473	5.089	7.17553	6.9414	6.1251	8.52076	6.83961	10.03	7.06264	8.72261	6.71691	7.46043	5.89671	6.39482	7.52081	7.19255	5.75964	2.63052	4.14407	5.69971	4.43212	9.15079	3.3637	3.34247	4.70112	3.95856	4.69923	5.68301	7.68097	7.52081	6.63812	3.65224	6.42714	3.6665	7.19255	4.93775
LTB	4.95573	4.89952	2.80037	10.9776	7.94932	6.24014	3.8943	5.07282	6.52794	5.69263	13.4767	7.82472	10.2706	5.45784	4.18725	4.69866	12.959	6.38318	4.68975	5.52279	2.48094	8.03911	3.501	8.20463	4.97362	4.12078	5.56701	4.96189	3.80926	5.47961	2.95133	3.70526	12.1253	1.44196	6.03727	3.52291	3.40557	7.48603	17.2012	3.56135	3.82621	5.96658	7.52081	4.62754	5.30704	9.0875	4.73936	6.52058	5.65121
COL27A1	19.6243	28.9351	41.0645	14.9742	35.9887	16.4832	34.0987	38.7374	35.988	13.5045	7.68097	10.796	10.259	14.1607	11.8061	6.09059	5.71173	5.36035	5.02635	4.1925	5.08016	6.41273	4.6196	5.10135	12.2832	10.2668	6.39482	16.103	12.2929	9.27001	14.8967	8.12254	10.8676	17.9088	8.63915	17.8172	13.9975	17.226	15.8425	3.56135	6.2922	14.503	9.36891	5.30983	4.62221	6.31585	3.59727	5.77376	4.55521
SAMD9	4.80696	5.50411	3.90953	8.70221	5.4953	8.46466	4.9632	4.29091	5.98818	6.34282	2.94836	7.29248	5.96879	8.77065	6.80221	6.00142	9.16341	6.29214	3.80926	7.00124	7.42436	5.7047	6.6105	6.81011	5.89732	5.89671	7.96623	5.69971	3.80926	4.17447	5.31737	6.28683	4.74531	4.42594	6.03727	4.97414	4.3294	4.50621	4.75472	5.85398	4.37018	6.03727	7.52081	6.66306	4.36377	6.94848	5.29861	7.19255	4.03332
ATG7	14.006	13.7411	15.6351	9.71685	11.2359	11.2507	15.7171	12.9345	13.8649	8.42107	11.1511	11.3238	10.259	9.24842	8.54319	14.7607	12.5211	13.7404	8.72386	9.1041	12.8859	10.5414	8.79411	10.8144	5.20061	7.50215	8.82312	14.0185	10.1603	8.24186	14.8078	14.6674	11.0186	15.0658	9.92377	11.8287	11.7236	11.6548	12.9285	8.94571	8.34991	13.0945	8.63915	8.57189	7.89736	10.522	6.37648	9.71685	7.05144
RASAL1	3.643	4.98967	3.94786	5.82109	4.4622	6.93964	5.71369	5.96352	6.03189	3.85875	3.67286	9.36891	3.6312	3.37725	3.4011	4.81724	8.77657	5.08121	5.45093	5.87622	6.18118	4.09696	4.6196	5.22217	7.44191	6.77355	6.935	4.96189	5.02635	5.20027	3.74305	5.11226	3.59627	2.79202	6.935	3.82635	4.04764	5.25681	3.65022	5.09619	4.40601	5.25575	9.36891	5.53229	4.51674	6.40725	4.21171	6.1157	5.37418
H3-3A	68.5674	75.933	79.084	60.4286	68.6953	62.3295	70.2624	67.7369	92.1146	54.2412	49.1826	49.3622	74.7944	63.9944	70.6659	57.855	59.8484	67.1114	51.8828	42.6761	74.567	80.0753	68.7976	65.1911	67.7388	55.1251	56.9789	69.8191	64.6277	72.8664	74.5115	71.7403	78.8065	75.969	63.9527	83.0193	70.5332	69.8195	73.3792	41.5216	93.6096	60.7821	44.186	101.463	109.164	67.0017	105.986	36.9435	81.1244
MAP3K12	5.21301	9.38338	13.2348	10.2923	14.0589	10.9092	13.0073	9.50494	9.14264	3.643	5.56701	7.29248	5.50387	6.52884	9.81355	8.68522	8.80086	8.31923	12.3624	11.7001	5.95984	7.57116	7.002	9.47038	6.11633	5.89671	7.34572	8.15611	5.77376	12.895	9.75114	8.22807	6.84606	8.75055	7.96623	10.4352	8.51328	8.73557	11.2755	13.4489	15.4599	10.9912	8.63915	11.9528	13.9728	10.8793	13.7249	9.71685	16.2441
ME2	7.80012	8.46823	6.51897	6.39482	9.21881	5.85268	7.40651	8.42417	5.84877	7.96623	7.75629	4.60125	11.0077	13.1647	9.60892	14.96	12.639	12.3862	11.3994	12.9168	10.624	13.9658	19.7201	16.2991	7.71829	13.062	10.9912	11.2532	9.66225	6.86179	10.7962	14.2808	7.80012	9.93415	9.56843	9.38992	9.37136	8.17131	11.2655	7.12271	4.629	6.935	7.52081	7.01671	8.23956	7.48919	7.66768	9.15079	6.69479
CXCL2	12.1046	10.7343	9.54321	9.49063	9.62581	9.44361	9.43362	10.6869	7.44115	33.8235	17.7552	58.989	12.9995	10.5679	15.2291	13.4662	10.7601	8.35618	6.75225	7.76671	12.7608	10.3821	7.77447	9.84735	11.1352	7.50215	7.34572	5.69971	7.80012	5.4376	5.15946	7.08153	10.5376	6.47981	11.6711	6.90708	6.31118	6.67113	5.31781	6.48367	5.2794	9.56843	8.63915	6.98839	7.40598	10.2862	5.81365	10.8676	4.8173
NOTCH1	9.82823	6.89963	4.59791	7.19255	8.75765	13.8793	4.63733	5.9203	5.81591	6.34282	10.7016	11.3168	4.17116	5.55136	8.94734	6.14752	9.35081	7.07944	6.63231	10.306	9.42675	7.05139	12.3217	6.16558	9.91595	10.9912	6.39482	5.69971	4.37569	4.52709	8.55818	6.60501	6.18118	5.19959	15.7281	5.97835	4.93713	5.99473	7.11439	5.09619	19.6403	11.3994	16.3122	18.3121	20.319	16.5887	20.123	11.4465	17.584
NECTIN1	6.34282	8.56847	7.18734	6.26148	7.3963	4.4355	8.1482	8.27453	6.87861	6.49401	8.52835	7.77206	6.32229	6.91551	11.0377	8.17469	10.7044	8.53385	7.52081	9.22717	8.15611	6.89713	6.01742	6.31426	7.6193	9.69273	9.15079	12.9266	12.1929	8.72998	9.0799	8.22807	8.15611	14.7263	6.03727	14.5845	15.4042	12.7206	12.538	12.0853	5.98597	9.56843	7.52081	7.84984	8.30365	10.2809	8.13192	9.15079	8.82152
E2F4	9.31453	12.4431	16.8353	13.4447	14.6927	12.2805	14.0926	12.9734	11.805	11.0893	12.1775	10.062	15.8171	6.9745	16.6832	12.0449	12.0104	13.1711	13.661	9.87775	10.3252	12.7086	7.002	11.069	10.4516	5.42326	11.134	11.6125	19.1596	6.69032	17.4869	11.4125	20.9783	12.1284	14.7882	14.9078	11.6127	13.9949	11.9551	5.57382	8.54472	8.69017	8.94381	8.6684	8.83662	8.7658	10.3357	4.95457	9.12761
ELANE	6.26855	6.00067	1.98016	4.90933	5.71935	3.60274	5.24406	5.47927	7.99507	2.54582	4.76472	4.37415	3.6312	6.68447	5.92167	9.42492	7.76432	4.90005	3.31615	3.67216	4.29712	6.43327	7.002	4.22001	3.51688	5.82767	5.56701	7.01717	3.80926	6.32731	2.0869	5.85854	4.42753	2.69766	6.03727	2.77181	1.52302	4.64927	4.3003	7.12271	4.8506	8.43802	7.52081	4.139	4.19558	4.28389	5.47254	7.98604	2.97845
PARP4	8.5689	10.9786	9.31484	13.5808	10.8	11.6685	10.5792	11.0254	9.99622	4.63484	6.68668	7.80012	11.1256	9.84028	6.71497	11.1471	10.9802	9.99535	6.41073	7.19657	9.03343	9.01428	12.2664	8.22527	8.63234	7.96623	13.0945	6.18118	6.63231	7.17496	6.75565	10.796	8.45901	6.24535	6.03727	8.53412	11.7116	9.39707	8.59036	8.37686	9.43337	7.68097	7.52081	9.697	8.00216	9.70604	9.13538	9.4373	8.18297
HSP90B1	24.379	39.3592	64.3552	36.82	56.091	63.6881	64.7532	49.7895	77.2627	28.0041	33.0682	25.4303	39.9432	33.4223	53.295	15.1356	14.6732	14.4757	19.8969	14.1657	24.8094	32.2504	21.006	20.3292	32.3285	41.2078	27.8351	49.6189	38.0926	41.1275	37.6294	33.3474	21.9152	42.9734	18.1118	39.6825	48.4621	26.8426	27.7583	24.9295	84.6009	33.7521	37.6041	85.2309	116.433	42.8478	118.47	15.9721	60.2796
TXN2	14.1434	16.3377	10.8712	7.80012	15.2747	15.9828	15.4584	10.9183	14.4976	10.426	13.9397	12.697	13.2217	9.84028	10.6425	14.3823	14.6143	15.8891	13.2229	14.7455	14.8487	17.3007	13.221	17.2701	18.5102	15.8429	17.8193	15.3136	11.8228	16.6454	17.4466	14.4433	15.5264	13.7111	9.15079	16.4061	18.8718	14.5575	12.6253	5.398	7.46914	10.7016	9.92377	11.5786	8.4471	10.0397	10.6092	10.0527	6.3666
SERINC1	36.5516	36.5838	38.316	23.2661	34.7857	22.8708	36.0957	36.3355	36.6775	13.2646	13.6163	12.5341	44.2918	42.2507	41.4019	18.2034	13.8073	15.5364	23.7915	27.1329	25.7922	29.2887	23.4354	26.5734	10.8989	13.5471	11.3994	37.4738	31.9608	23.8754	42.0041	25.8349	40.936	43.1717	20.3206	43.6757	43.2005	43.3408	49.1044	14.8487	14.9686	31.6504	8.63915	13.3317	14.4918	15.6959	12.1868	12.1929	15.4283
NBN	4.43254	5.65308	5.82615	8.21565	7.40479	9.15691	6.87919	5.12496	6.86154	7.34572	6.31281	6.72446	9.5828	6.1485	7.99993	7.66635	7.97187	10.0389	7.80012	6.90776	8.35052	6.87781	8.2349	7.39384	9.91595	9.15079	8.43802	5.69971	5.45093	11.3715	8.74187	9.45157	7.10031	7.02809	6.03727	7.61075	7.95924	8.222	6.82079	11.8333	9.21375	9.15079	7.52081	8.15129	8.81312	8.6073	9.46341	15.1038	8.24511
IL20RA	8.82312	7.79973	4.01157	4.37569	5.79771	6.88321	6.26313	3.44449	4.52693	7.28599	8.67485	9.49063	9.81122	13.8382	9.40856	7.10013	5.13519	6.35257	8.45901	8.01499	4.96189	6.92694	7.32157	5.35049	6.47856	8.43802	5.56701	9.66225	6.26148	7.88213	9.4505	8.12254	6.26148	10.2474	7.52081	6.86421	11.4659	11.4804	8.47264	6.72446	5.54921	6.935	7.52081	5.92356	6.60096	4.74489	5.02775	6.54725	4.57195
TP53	9.29273	4.9491	7.17733	7.61852	6.62596	7.09872	6.25736	7.66154	9.26967	5.52175	6.39482	9.15079	3.6312	4.39916	4.86688	7.95623	7.96902	8.4083	4.37569	8.05933	7.10031	6.55964	10.4769	8.94853	6.63299	5.89671	5.56701	6.54725	4.37569	4.90951	4.55427	6.14046	5.14616	5.89952	6.03727	5.42215	7.15666	6.38327	3.89027	8.55526	13.3438	8.63915	9.92377	14.1493	18.4307	11.1161	15.2871	5.77376	13.1958
STK11	9.49063	10.9028	11.8576	12.6256	10.0377	5.99218	10.315	9.33032	7.61852	5.98818	8.283	12.7753	17.9358	8.79832	10.6425	14.0366	10.8541	14.5124	6.63231	8.53228	11.7668	10.8988	10.9551	13.4978	16.2078	10.1351	11.6422	16.4869	15.3136	11.1344	14.1769	15.1266	12.3624	12.4137	6.935	15.2694	13.8062	11.9487	14.0774	4.09092	10.6283	9.69273	10.7621	9.08292	8.52939	6.96385	9.08363	5.91138	10.0904
FGFR1	27.6528	27.424	33.7542	25.5593	32.1809	22.5574	37.4818	31.16	36.3382	33.3259	30.2143	20.4677	20.9993	15.5442	23.0367	12.8206	12.2014	13.0488	5.02635	15.1679	17.385	13.5628	7.94003	14.3123	33.5319	45.5023	32.579	30.2518	22.7988	24.2034	23.5849	17.3759	18.1118	30.1452	20.9569	33.9701	18.9947	30.7653	23.5018	12.2728	35.0848	38.3389	16.701	36.3873	30.3917	34.9783	31.1179	20.0103	33.6387
NFKB1	8.08979	6.71062	5.59441	6.4779	7.71877	7.29086	8.95926	9.09007	9.49063	10.1833	9.64687	11.1216	6.32229	9.977	5.15511	9.55867	5.7197	7.18973	8.45901	6.57396	6.01828	8.12508	4.3613	8.66728	7.88265	4.73354	10.5115	5.69971	7.80012	4.90951	7.55177	9.39847	7.80012	9.00974	8.63915	10.4116	7.29439	7.23465	7.01689	8.37686	7.35223	9.56843	10.7621	6.8988	5.92639	9.85098	7.36284	7.80012	5.79541
RHOA	29.5211	23.0295	28.7876	32.0497	24.3452	35.3546	22.617	25.9949	29.9483	34.8825	29.2676	28.4894	23.8001	26.3508	23.0367	22.6276	18.3535	19.4554	10.5441	16.1246	24.4811	16.0183	26.6337	19.1569	30.2941	27.9674	25.4582	28.037	31.2167	31.4574	30.3545	31.8127	41.3561	31.7602	29.9887	35.7264	27.4158	30.5321	27.133	16.8911	12.048	20.2065	13.0945	12.6325	14.0643	10.8475	11.1462	21.1528	10.4718
ACVR2A	8.63145	10.1011	6.83501	6.1157	5.79556	9.93041	7.61634	8.13178	4.27382	7.61852	5.36767	9.7965	7.2624	6.37684	4.48778	8.78949	11.9555	13.7784	4.74531	9.20447	8.15611	9.78691	13.0514	9.95082	7.95995	12.4919	10.5115	5.69971	10.5115	7.17496	7.20996	6.81182	11.0186	7.61309	10.5115	7.09463	8.76147	8.62354	6.44706	5.398	9.162	7.52081	7.52081	7.84756	9.26398	9.72464	8.2824	4.37569	8.17104
IFNAR2	5.77376	9.31876	8.33704	7.34572	6.40305	7.19736	8.65578	10.2293	8.52076	8.75138	5.29883	7.90849	7.77486	8.00895	13.076	8.09296	7.61058	6.74368	5.91138	9.44977	7.70008	6.16624	8.93052	7.74249	8.14968	7.78076	11.3994	11.0186	4.74531	9.81901	6.96355	6.97419	5.14616	7.65017	9.92377	7.34846	4.14043	7.56483	5.48431	15.2506	9.68916	4.84637	8.63915	9.02102	10.6867	8.23535	10.545	8.59061	9.09105
EFNA5	5.32403	4.47578	3.69094	5.02635	4.79978	6.26566	6.48139	4.48675	5.09165	6.1157	5.06755	3.69361	10.64	9.1534	11.0377	5.80575	7.97357	5.83452	6.54725	8.11343	5.62661	6.77038	8.2349	6.53176	8.54851	6.77355	6.39482	8.84507	6.03727	5.63954	8.09659	6.38435	7.36399	7.9084	7.96623	6.31557	7.92648	7.08379	6.38735	5.398	4.63312	6.03727	7.52081	5.7724	5.73481	8.055	6.6751	6.68668	6.77096
TNFSF9	3.17141	3.95053	5.64927	6.63231	4.38294	3.5149	4.45123	4.08057	3.28103	7.41775	3.84049	4.24285	5.50387	4.83274	5.59057	4.7796	6.60112	6.18516	5.45093	5.31915	4.07806	5.36803	5.00982	6.70224	3.09789	4.12078	9.92377	4.96189	4.37569	3.16366	2.63052	2.65106	3.59627	3.1533	6.935	2.45793	2.68314	3.75166	2.76635	4.09092	4.4309	5.25575	9.92377	4.73298	4.59224	8.92695	3.79834	7.19255	6.18896
C1QA	13.3947	7.47784	6.45285	6.03727	8.11517	8.57463	6.6867	9.34521	4.73354	7.76514	9.66225	8.37686	5.96879	8.37448	4.48778	9.18638	9.50523	7.82492	9.17355	8.385	10.2436	6.70237	12.7075	9.84565	7.11709	10.5115	10.5115	9.36891	5.77376	21.3752	6.04335	10.4682	10.7621	5.23101	11.3994	5.05611	4.62318	4.18555	6.56023	35.9512	8.29039	6.935	12.9266	6.82561	7.97041	9.60295	4.82817	40.2839	9.79567
TECR	16.0165	32.3295	39.9276	19.5988	29.0624	24.5528	33.223	43.5783	33.4823	15.8111	15.2844	16.2535	17.4895	16.8154	25.9625	14.3679	14.9129	12.6077	11.4278	15.3021	10.5643	16.65	9.21014	14.5723	19.1693	20.2702	22.5065	31.6504	20.8629	21.2969	23.1615	11.987	27.3585	25.1956	21.613	26.9012	30.1677	27.5254	27.3835	8.18184	23.7629	34.1008	10.7621	24.7315	29.3915	22.4023	28.1928	9.49063	22.675
APH1B	18.3584	16.3768	13.7852	11.9091	20.2133	10.9092	17.2031	20.1998	20.7575	7.28599	4.99811	8.04434	10.8666	9.54153	12.679	21.451	20.1428	23.1971	15.9721	25.7781	15.1345	20.5411	24.3824	29.8973	6.19579	7.34572	9.69273	19.3417	19.3245	13.6804	13.0546	16.4647	10.8676	13.33	9.92377	14.2414	12.8233	14.3799	11.7458	5.09619	8.22293	21.9133	11.3994	7.00684	8.29056	4.57662	6.87514	6.935	5.88263
CTNNB1	27.8954	24.308	30.11	40.6262	31.3275	31.0459	26.6522	29.7422	28.2403	28.4914	23.4403	27.0073	24.2195	29.9008	29.7212	19.1596	14.5877	22.3109	15.1891	11.5793	24.9546	16.1809	10.7267	11.4825	21.9406	24.9052	31.7647	21.9133	32.5938	31.6568	36.2341	28.9406	31.7994	31.9081	37.2651	37.6871	37.714	33.3154	32.3235	21.7006	33.0536	34.5746	19.593	35.1596	35.6497	27.4157	40.0912	39.3461	36.9129
WNT5A	5.98818	4.00542	3.90953	7.78076	3.26434	2.92634	4.10451	4.92896	3.43077	4.63484	5.56701	4.24285	4.17116	5.35258	4.86688	4.78023	4.4957	4.99129	4.74531	4.89498	4.96189	4.81647	3.501	4.27988	6.47856	4.12078	9.15079	9.92377	5.91138	4.17447	5.22563	6.09053	4.13103	3.91199	6.935	3.18564	3.95971	2.28238	4.75472	4.43649	4.40601	13.0945	8.63915	3.63193	4.27278	6.049	3.84155	7.52081	3.51121
CDH1	14.7888	24.0999	23.7573	15.7281	30.0471	13.4036	25.0826	29.4348	35.6978	23.6126	19.5982	23.2896	13.9607	11.1937	19.9419	10.8338	10.4079	12.6217	11.5112	17.2729	13.2347	14.1383	11.7839	14.7122	23.4701	27.1783	15.5126	14.317	16.4459	13.5476	17.1457	20.0509	22.3235	20.6179	8.63915	24.033	19.7813	20.0287	21.1363	7.72437	21.0376	14.2528	8.63915	23.1422	24.2046	18.4197	23.8066	7.52081	19.3171
TBK1	7.96623	5.78783	6.78548	4.63484	5.34612	3.86133	7.04844	5.9203	6.30719	4.63484	3.67286	4.69923	7.01977	5.48017	7.99993	5.59379	6.01231	6.09416	5.45093	5.24193	6.46328	6.43221	6.09559	4.59373	4.43299	5.89671	6.39482	6.18118	7.19255	5.75964	7.28881	7.48986	5.69971	5.82718	6.03727	7.38516	4.93713	4.66196	5.78521	5.85398	8.82665	9.15079	9.92377	8.60923	7.13408	8.39751	8.59176	7.41775	7.8736
CCL1	2.54582	3.48692	2.61283	4.03486	4.95007	4.4355	4.66225	2.76504	2.8563	4.80696	4.57539	5.28544	4.17116	4.87236	3.4011	4.41145	3.79351	4.81577	4.37569	3.98244	4.31957	5.63185	5.00982	5.00455	4.52739	5.43741	5.56701	4.96189	3.80926	3.63409	2.53633	2.80806	3.59627	2.34356	6.03727	3.45654	1.77021	2.67759	3.44613	5.398	4.58905	6.39482	8.63915	5.51416	5.41416	7.68467	4.36314	5.56701	5.41824
ENDOG	15.5139	12.5234	10.8909	9.81866	10.9743	5.09505	7.64447	13.1796	7.53782	5.09165	1.94519	1.95618	10.8936	4.45631	5.92167	5.04519	5.13562	6.6347	3.31615	2.2665	7.44283	4.88642	7.002	7.23581	7.46043	16.4831	5.56701	9.92377	7.61852	3.16366	7.37832	11.1158	3.13074	3.53206	12.0745	7.06675	6.46161	36.6848	6.66199	14.2454	3.61542	21.095	22.5624	5.97413	5.36204	13.9911	4.38779	10.6481	5.65121
TAPBPL	6.935	8.84725	12.0727	7.34572	13.3853	8.07511	13.9374	12.381	13.4439	3.35923	7.25151	7.72437	5.96879	6.37684	8.86046	6.64357	7.16777	12.1198	9.36891	14.1282	7.42436	9.67013	6.24089	9.16378	5.39375	8.24157	13.2018	5.69971	7.19255	5.63954	5.24773	7.64936	6.41073	6.17228	6.935	6.4741	5.98021	4.53911	7.19476	5.85398	9.91349	7.34572	8.63915	11.6987	10.5442	8.57259	11.4834	7.19255	14.2476
PPARGC1A	3.643	5.03183	5.64027	4.90933	7.34312	3.86133	6.09155	7.99809	4.63484	4.92154	4.21901	5.28544	4.17116	6.66788	3.90684	5.88844	4.59144	6.14594	4.74531	5.503	4.07806	5.83007	5.30652	5.71232	6.56273	6.77355	8.43802	4.96189	3.80926	4.17447	4.79963	3.70526	4.47999	4.72359	6.03727	2.3833	1.96063	3.597	3.51951	5.398	4.71271	5.56701	7.52081	3.27563	4.1733	4.03809	4.23068	4.63484	3.98159
HLA-DPB1	5.21301	4.68005	4.18167	8.75138	4.84465	5.2165	4.37805	3.06246	4.43254	4.1847	3.4675	6.34848	10.8666	6.29506	5.39039	6.46257	5.45285	4.79276	6.26148	6.92728	6.18118	7.16518	8.04318	6.19372	5.84937	5.68557	6.39482	5.69971	4.37569	3.63409	3.35503	2.30788	4.47999	3.05756	7.52081	4.3815	4.2525	2.28238	4.80135	4.69923	5.61452	5.56701	8.63915	5.0936	5.15922	9.03263	5.19806	10.5115	6.64657
ACY1	4.1847	5.84193	7.09516	5.63934	7.99631	6.54579	8.03404	7.3751	6.54142	7.45966	6.31281	4.81125	10.8666	7.45753	6.96435	6.89656	5.82313	4.86156	5.45093	4.81044	5.95984	6.48765	5.75477	7.55219	6.47856	4.73354	5.56701	4.96189	3.80926	5.20027	5.30417	4.25623	5.91138	6.22288	6.03727	5.64683	5.6112	4.09827	8.27845	5.09619	7.29941	7.52081	8.63915	6.75549	6.72799	6.12061	7.58397	9.92377	11.0592
BTLA	5.98818	3.48692	4.59791	2.45466	4.73401	4.54122	4.13212	5.45915	3.28103	6.34282	4.78421	5.28544	7.16926	4.83274	3.6884	6.84736	4.76195	5.45445	3.80926	3.34783	6.61734	5.54493	7.1689	4.20366	6.03251	5.13339	5.56701	7.10031	3.80926	3.63409	3.19057	3.87437	4.47999	2.73381	6.03727	3.94616	3.70201	2.52788	1.97928	5.09619	5.28153	4.84637	7.52081	5.20679	5.15922	6.31237	6.17048	7.80012	5.89447
MAP3K13	8.5689	7.78886	6.19618	9.66225	6.67456	6.63674	6.569	7.88848	4.90933	8.95998	7.15214	6.41073	5.50387	6.9722	5.01926	8.32679	7.84479	5.57378	6.26148	6.86085	7.26955	7.83247	5.75477	6.81951	10.3685	8.43802	7.96623	7.52081	4.37569	5.97354	5.84505	8.48569	5.58086	3.7875	6.03727	3.40197	4.67162	6.00429	4.11597	6.72446	5.71672	6.39482	7.52081	7.78458	6.97771	7.19832	6.4521	6.935	4.18311
CD44	11.6607	9.73071	13.578	7.57572	13.3807	13.4036	13.8341	10.7476	13.6031	18.0508	17.3078	18.6432	7.66832	9.63509	8.6757	8.01818	7.46277	7.86493	8.15611	5.8067	10.624	8.82364	7.1689	8.36132	25.4433	22.9653	14.1208	8.84507	9.49063	14.4676	12.9142	9.04373	9.17355	11.1006	6.03727	12.9846	11.3167	11.6825	12.3935	13.0945	19.1435	10.7621	9.36891	21.8479	26.8598	10.9557	22.7772	15.6002	19.9267
PMCH	4.43254	4.47263	2.97024	2.45466	4.87748	2.54753	5.3961	2.92879	3.76891	12.7291	9.72595	9.7809	3.6312	11.1408	8.8825	2.88297	2.93464	3.61893	3.31615	6.79951	2.48094	5.53794	3.501	2.7565	9.94723	4.12078	5.56701	9.92377	3.80926	6.32731	2.2135	1.85263	9.39222	5.29809	6.03727	4.89237	3.23081	0.894752	8.88265	7.12271	5.06159	4.21901	7.52081	6.3724	7.66005	8.74445	9.50689	10.6481	7.53495
TRAT1	3.85875	4.03696	3.21315	7.19255	2.99905	4.63793	4.39023	2.09551	3.55818	3.35923	3.67286	4.69923	5.50387	3.87944	7.3768	6.06622	4.84375	4.825	4.37569	2.58601	6.18118	4.91451	7.002	4.94574	2.85659	6.39482	6.39482	6.18118	6.26148	4.17447	2.34459	5.23412	6.70331	2.71845	6.03727	3.41043	2.8056	2.41755	4.65558	7.29248	5.40461	4.84637	7.52081	5.66995	2.659	3.82434	4.54181	5.45093	5.0737
RPL7A	234.225	265.717	267.011	226.487	243.066	205.75	237.452	239.591	309.375	379.483	403.499	354.069	217.872	212.033	251.671	181.002	160.88	194.551	156.017	137.64	185.173	160.788	220.396	227.755	537.57	566.614	607.055	270.651	253.997	218.116	225.617	244.632	183.559	226.159	165.285	212.31	237.512	237.124	202	81.0241	92.5379	221.178	64.4731	92.8113	114.093	103.54	118.957	83.6959	78.5336
ANKRD28	5.84877	6.58391	7.09516	8.75138	8.24764	8.26759	7.60258	6.80064	5.69464	8.52076	8.79538	8.63915	6.32229	8.79832	5.92167	8.01406	8.1554	10.9264	5.02635	6.23466	4.51672	7.45826	9.7556	7.10599	7.44191	7.34572	7.34572	9.36891	7.19255	3.63409	6.13329	8.01124	5.38103	7.41247	6.03727	5.60591	7.33927	5.17628	7.0857	8.37686	6.19287	6.39482	9.92377	5.90789	6.68291	6.48679	7.2024	6.54725	6.13863
STAG2	13.6799	9.32976	9.14938	11.9197	9.90367	7.04728	10.8579	12.7687	6.39482	9.15079	10.6631	9.70137	13.3513	11.6095	14.0429	9.33197	7.77606	7.8926	5.25575	10.2859	11.9197	9.95621	10.4769	11.8932	10.6491	9.89915	10.5115	12.2038	11.8716	11.7939	14.0682	9.88293	12.0366	14.2159	8.63915	12.6541	16.739	15.1155	13.1348	10.796	14.0886	15.7281	9.36891	12.0819	9.79985	10.8897	10.1542	5.56701	11.376
CFI	6.87861	6.6842	10.2103	7.34572	6.36027	10.0594	8.82001	8.78638	14.3798	5.98818	6.68668	8.20219	6.85634	3.87944	5.84572	5.07592	5.21484	4.31409	5.02635	4.39768	3.76041	5.08347	5.00982	3.7954	8.17539	5.89671	8.43802	6.54725	6.7904	5.63954	3.93599	4.20165	4.13103	5.48121	8.63915	6.27828	3.92126	5.38211	4.38437	7.03136	6.65423	9.56843	8.63915	4.35921	7.1224	5.97142	4.77593	7.19255	6.39238
SRR	3.643	5.65308	8.0096	7.68097	6.05732	3.36148	6.011	6.33241	7.28599	5.52175	5.82109	4.00562	7.87587	6.37684	6.33952	6.94983	7.15283	6.18516	9.24052	7.36815	7.42436	7.55237	6.6105	6.31628	6.47856	7.1747	5.56701	7.70008	4.74531	3.94106	4.44327	8.75138	6.41073	5.7298	6.935	5.73795	5.74495	4.53911	4.13923	4.09092	3.29337	6.39482	9.92377	5.17758	3.22364	4.9034	4.10072	5.45093	4.1596
CCL21	7.52081	4.56993	4.39723	6.63231	3.57294	4.37861	4.54808	6.68331	3.94092	6.1157	4.21901	5.50189	5.50387	6.87665	6.25265	8.56132	4.78941	4.43935	5.45093	5.68942	3.93203	5.075	5.00982	5.46515	3.55855	5.13339	10.5115	7.52081	5.45093	5.63954	3.62941	5.398	7.10031	3.18001	7.96623	2.5739	2.97176	3.27802	3.60341	5.09619	4.12583	5.25575	8.63915	4.17592	3.90793	5.84691	3.37706	5.25575	5.44683
MBNL3	3.95073	3.37805	3.16911	5.56701	4.0516	3.36148	4.14476	3.51785	2.8563	4.80696	8.21565	6.72446	4.17116	8.87045	6.71497	5.89321	4.18645	6.66478	5.45093	6.09615	6.70331	6.0302	5.00982	7.70414	8.98584	4.73354	7.34572	11.0186	5.02635	7.44142	7.97386	8.40329	5.38103	6.41597	7.96623	6.21923	11.3676	6.02636	7.47834	6.20068	10.6263	8.63915	8.63915	8.06282	10.5894	7.4095	11.4602	7.34572	10.4139
INHBA	13.5808	6.38456	5.84974	19.8915	5.6543	17.7411	5.67167	5.76428	2.16467	5.84877	2.56669	4.34398	4.5235	2.94007	4.86688	5.22803	6.32222	5.648	5.91138	5.51517	4.31957	4.09571	6.09559	4.77849	4.97362	9.69273	8.82312	5.69971	4.37569	4.90951	2.418	2.80806	3.59627	2.70485	6.03727	2.93751	2.55389	4.18555	3.81681	14.317	5.7392	6.03727	9.92377	5.22524	6.10877	5.93479	5.17937	14.6452	6.33083
TPSAB1	20.7904	18.8063	15.9645	26.5513	17.6282	16.5098	10.7922	8.02083	8.42754	7.63747	8.25274	10.7144	6.28943	12.6043	7.25253	11.1074	11.4366	14.7001	18.1633	9.58252	14.8857	11.7681	4.95116	8.09538	8.61456	11.6553	9.64235	11.0951	15.237	21.9185	11.3827	10.1473	46.0123	16.2287	29.5765	19.4179	11.3972	16.0058	29.7933	6.16844	5.60099	5.96658	7.52081	5.63246	2.16659	5.53048	4.85089	7.98604	4.9839
TYMS	4.95747	4.83639	2.73208	4.63484	3.71502	5.99218	4.87757	4.75247	3.94092	5.77376	6.08676	9.27793	4.5235	3.37725	5.27799	6.3566	5.90404	5.1731	4.74531	7.93854	5.83557	5.96539	6.6105	5.39662	3.55855	6.77355	5.56701	4.96189	3.80926	4.90951	2.87611	5.30212	3.59627	3.9953	6.03727	3.35834	2.44242	3.83156	2.0965	12.2423	11.5855	4.84637	7.52081	10.2742	11.8363	8.202	11.8628	6.26148	6.27294
NDC80	4.74531	3.56685	3.21315	4.74531	3.85299	4.1875	5.59875	6.27092	4.90933	4.63484	5.56701	4.81125	4.17116	6.1638	4.48778	6.03214	6.33495	5.86748	4.74531	4.4772	6.29296	4.72593	4.3613	4.96328	3.28136	6.77355	7.34572	5.69971	5.77376	3.63409	1.87152	4.61576	3.13074	3.47811	6.03727	4.20567	4.78298	4.81989	2.32201	4.69923	6.48758	5.25575	7.52081	4.84823	4.43146	6.88413	4.37691	5.77376	4.25875
MS4A6A	6.87861	3.61641	4.74187	3.05785	3.35422	4.4355	3.87502	5.78247	3.55818	5.52175	6.39482	4.24285	5.63506	3.37725	7.2822	7.30036	7.74418	6.63035	6.26148	7.55482	5.18834	7.01144	4.3613	6.33712	5.32457	8.13587	5.56701	4.96189	4.37569	9.05419	5.98216	7.99848	5.69971	3.12268	9.92377	4.8762	6.42531	5.83155	2.61168	16.5389	4.95564	4.21901	8.63915	6.69991	5.52041	6.34791	4.13218	18.244	7.14941
PYCR3	5.32403	6.84353	5.36685	6.935	4.60656	4.4355	5.30869	5.78247	6.03189	8.83719	4.96189	8.37686	7.16926	6.1485	4.23686	7.22856	8.06131	7.20289	9.36891	5.94108	4.89825	7.8253	5.75477	6.49921	6.19579	6.77355	7.34572	5.69971	4.37569	4.79521	4.62732	6.72446	6.26148	3.39714	7.96623	5.29101	5.05565	5.24353	3.25345	4.09092	6.64453	4.84637	7.52081	6.35567	6.71684	9.40788	5.70129	5.02635	3.71916
RAD50	8.90964	7.72399	11.0001	9.15079	9.43596	7.19736	7.77193	8.05647	7.34572	10.6146	10.4618	7.36399	7.16926	11.5729	11.2273	10.2279	8.98807	9.96611	5.77376	7.53483	7.86406	9.6123	13.8244	9.5212	6.86225	13.7921	12.0745	8.84507	5.77376	9.46742	8.07572	9.90797	7.98604	9.09366	8.63915	8.04036	6.15216	9.13426	8.0936	5.09619	10.1334	10.7621	7.52081	10.0049	10.9604	9.85449	12.7716	7.96623	9.93647
CKLF	8.42107	13.1458	13.2889	10.0942	13.8856	9.92156	14.4529	12.0305	10.3151	6.63231	5.25575	7.38722	7.59386	8.79832	8.31805	10.5904	10.5758	10.1819	11.0186	7.7988	8.05151	10.8663	9.45942	10.9432	5.84937	5.89671	8.82312	10.7621	9.56843	8.49992	11.4309	8.68796	14.317	10.7405	12.0745	14.213	8.05439	9.94226	10.9564	10.1924	6.89743	11.9197	8.63915	6.5524	7.24329	7.44978	5.54575	8.63915	10.2712
CD3EAP	7.26308	7.11128	4.69583	7.61852	5.41133	3.64543	3.55311	4.41822	4.27382	9.49063	6.03727	4.09092	4.17116	4.20715	4.48778	6.65327	5.64132	5.53023	5.14616	6.84571	5.50929	5.36138	4.6196	6.49921	4.69553	6.39482	6.39482	7.10031	5.77376	3.16366	4.09903	3.70526	5.69971	5.62565	6.03727	4.68437	3.26466	4.56475	3.20375	7.12271	7.58378	4.84637	7.52081	7.20337	7.1844	7.73057	4.39891	8.63915	6.73056
RPTOR	8.5689	5.97175	9.4995	7.61852	7.37619	7.04728	8.133	9.42028	7.61852	7.61852	7.65682	4.87375	10.259	7.38512	6.57495	10.8187	7.15465	8.52625	7.80012	6.8337	7.00925	7.20299	13.3294	7.83113	4.97362	5.43741	9.92377	8.15611	5.77376	13.7236	7.65172	7.38722	9.24876	7.88418	6.03727	8.36271	6.11034	6.53202	6.87058	6.34848	8.64871	9.92377	7.52081	8.70362	9.04458	9.68103	7.51924	6.03727	11.1985
TRBC1	5.65337	5.80609	7.21283	5.32403	7.5415	4.63793	7.51352	6.444	5.84877	9.04784	6.74149	9.27793	6.32229	8.00895	10.0385	9.62739	11.1001	9.48672	9.24052	12.7487	8.73164	9.52615	7.59347	10.3538	7.75018	6.24594	7.96623	6.18118	5.02635	5.20027	4.86632	6.01242	6.18118	6.94587	6.03727	6.18107	4.10022	4.00643	7.40909	12.6256	6.21846	7.34572	7.52081	6.68654	4.18368	7.90779	4.31355	11.2432	7.46905
NTRK1	7.61852	4.85385	4.87022	5.02635	4.44744	6.34706	6.2844	5.78247	2.98666	5.45093	4.57539	9.80767	6.61084	6.1485	6.96435	6.79649	9.69614	6.01065	3.80926	4.9972	6.86309	7.29386	7.002	5.48371	7.02582	4.73354	6.39482	6.54725	6.63231	3.63409	3.55373	3.79358	4.74531	4.06393	7.96623	4.33024	3.94547	3.07575	2.81638	4.09092	2.96128	5.56701	7.52081	3.96677	4.36377	5.1938	4.66474	5.77376	4.82498
DTX3L	8.14885	11.4776	9.83595	6.26148	12.6623	9.08245	12.532	10.1552	11.3067	4.1847	11.2946	5.52667	9.81122	8.56646	7.3768	9.12252	7.61058	9.62981	3.80926	8.20453	6.52666	11.8097	8.61074	11.3463	5.63992	6.77355	8.43802	9.03343	10.9019	8.24186	8.84165	14.503	7.00301	11.4676	9.15079	8.40136	5.31064	10.0917	7.65734	7.12271	7.37792	8.43802	11.3994	5.58147	6.71684	7.59388	5.93139	7.19255	3.97805
SELPLG	4.03486	5.05449	2.07053	4.84637	3.32165	6.88321	5.27079	5.04645	3.76891	5.32403	3.84049	5.73191	5.19614	3.87944	5.27799	6.62935	5.16689	6.46936	6.26148	5.76942	4.42254	6.95443	7.002	5.98053	4.0877	9.15079	6.39482	4.96189	4.37569	4.90951	3.84436	3.30251	5.14616	3.43898	6.03727	2.86009	4.92488	2.60703	2.51816	4.9137	5.99921	4.21901	8.63915	4.70262	4.92034	4.06091	4.97561	8.26207	4.7435
API5	13.0945	15.7897	11.777	10.2668	13.8521	6.63674	12.3849	14.0769	12.4276	19.1845	18.3936	23.7059	20.0902	29.4066	26.6402	22.0241	18.797	20.243	14.6452	19.3964	19.3148	17.9664	23.0415	22.1187	14.2342	17.4044	15.9325	13.6921	15.237	17.6469	23.6547	22.5522	18.0306	24.275	18.7378	24.0664	21.0625	23.1824	22.8226	10.7621	15.8989	17.9654	13.0945	13.6086	16.3998	9.25848	13.3734	12.3624	11.8912
FLT3LG	3.7273	4.89952	3.6265	4.2516	4.83922	3.60274	3.31961	5.07282	6.33853	3.02751	6.73834	2.3263	3.6312	4.14706	3.89668	6.06554	5.23484	4.27345	3.94359	5.55178	3.88289	5.62535	8.32683	4.7775	6.92118	6.44938	7.87295	4.96189	8.43128	3.16366	3.6517	5.79905	5.56733	3.4055	7.17956	2.92648	4.48198	2.96141	5.56273	11.7872	4.47732	9.3382	7.52081	4.1561	3.67189	7.56989	2.06843	5.32403	3.99601
TSHR	4.53819	4.81868	4.00272	3.51255	3.38557	5.99218	4.39023	6.64231	3.09758	3.85875	5.25575	5.09619	5.19614	6.52884	2.96083	6.1728	6.09584	7.21954	5.77376	4.64761	4.83113	6.66363	8.2349	6.18458	4.69553	4.73354	6.935	4.96189	5.02635	3.94106	2.85273	4.45048	3.59627	2.66176	6.03727	3.13698	3.41366	3.33556	3.00003	5.398	5.32009	4.84637	9.92377	4.64181	5.52946	7.56937	5.16651	7.34572	5.77156
ALKBH3	5.65337	5.59819	3.21315	6.26148	4.71453	3.86133	4.79093	5.33206	5.56206	8.83719	3.98311	6.43095	5.50387	5.55136	5.39039	8.07671	4.91105	6.32695	5.77376	8.44218	3.27362	7.1519	8.93052	7.16136	4.0877	6.39482	6.935	5.69971	7.80012	3.63409	7.99901	6.01242	6.41073	6.26089	7.96623	6.47566	7.27215	6.58557	5.5153	7.72437	5.87077	8.63915	7.52081	4.65622	4.60357	6.74474	4.9382	7.75629	6.45506
JAG2	7.34572	4.86372	7.99428	7.0251	6.98588	10.9986	7.42296	3.86457	6.19515	6.34282	6.84606	3.03569	5.50387	7.84195	4.86688	6.27392	7.12256	4.33599	11.7563	8.97052	6.01828	9.49593	9.66086	9.87602	8.93866	8.93775	5.56701	4.96189	5.91138	4.17447	4.45432	5.61613	8.45901	5.52123	15.0416	4.64915	3.26466	6.30859	5.46174	7.12271	5.90394	4.84637	7.52081	3.48193	3.93996	5.67575	4.49771	5.25575	4.25061
FOXL2	4.92154	3.98746	3.26834	6.45753	2.85913	2.54753	4.5766	4.65337	4.63484	5.98818	4.93401	4.43649	5.50387	2.77568	4.59476	5.03709	4.82382	4.37851	5.45093	6.08613	4.07806	4.1691	4.02159	3.66895	7.20391	8.13587	9.92377	4.96189	11.3994	4.52709	2.69322	2.65106	3.59627	2.4785	6.03727	1.81939	2.90979	2.67759	3.2772	5.398	4.84458	5.56701	7.52081	4.23017	3.35842	4.0179	4.37691	6.39482	3.05668
RAD51C	12.9266	5.35384	8.35914	6.03727	7.20447	7.04728	5.61067	7.2034	6.71847	7.90145	8.89545	5.85398	4.7914	8.79832	8.36505	6.90383	6.77592	7.28702	4.74531	6.04608	10.8638	7.43582	8.2349	8.22018	9.07731	7.1747	6.39482	6.54725	8.26207	8.34894	3.53376	6.90646	3.59627	4.7532	6.935	5.3764	5.6112	5.2759	6.02485	5.398	7.31008	9.92377	7.52081	7.59151	6.0868	9.58157	6.57988	9.26967	6.87599
TCF7L1	5.84877	3.80142	3.85939	4.63484	4.96013	7.29086	4.88437	5.9203	3.28103	5.52175	5.25575	5.90197	4.17116	6.0203	6.06282	5.55384	7.6217	7.91784	4.37569	5.46109	7.00925	6.36399	6.09559	4.94126	5.09217	4.73354	6.39482	6.54725	4.74531	5.97354	3.69504	6.14046	3.13074	3.8367	8.63915	4.65126	2.68314	3.597	2.76635	6.88474	4.18316	5.56701	7.52081	5.18614	5.32273	6.34791	5.73138	5.25575	6.59253
CACNA1D	11.5475	17.7826	16.018	7.34572	17.0346	6.1798	17.4259	17.0739	21.023	5.84877	4.21901	8.18184	25.5599	23.7122	27.8845	11.1951	9.59296	14.6796	9.15079	10.77	8.22297	11.4601	12.7476	11.0029	5.09217	5.43741	6.39482	34.7303	16.3122	15.1998	26.3609	24.0424	20.4046	30.5695	9.92377	27.1191	28.1273	27.613	25.5043	5.85398	8.56673	16.6596	9.36891	9.34717	9.99379	12.0408	8.02491	6.63231	6.93236
C7	47.8194	7.52473	5.29475	61.7441	9.44907	38.9136	5.44937	4.38229	4.80696	46.8203	53.1267	36.3898	26.9885	32.7308	20.7241	6.20383	7.86482	5.5706	3.80926	6.91587	8.05151	6.03229	4.6196	5.63809	37.0273	38.7911	26.9118	12.657	19.1845	108.224	35.2319	10.1924	61.877	21.9543	126.05	25.6552	35.747	33.4729	40.1501	11.5578	4.59545	8.63915	8.63915	5.71895	5.26635	6.37414	5.60548	7.61852	5.97104
WNT10A	4.53819	7.63709	3.6702	4.03486	5.68613	7.62361	6.64242	4.96495	3.94092	6.69734	6.59504	3.56135	6.47299	5.65175	4.86688	8.29348	4.12223	7.87902	8.15611	6.04852	7.70008	6.66938	5.43301	5.89647	5.20061	6.39482	6.39482	5.69971	4.37569	5.20027	2.3617	6.45124	4.13103	2.99381	6.03727	3.6975	3.36988	4.34486	3.09396	4.69923	4.51769	6.39482	8.63915	4.93638	3.90203	4.72536	4.72266	5.56701	6.13236
IDH1	10.567	12.5488	11.7618	10.2923	9.73281	10.5185	9.44704	12.5808	8.71214	9.58369	14.2094	7.59111	11.9	10.8101	11.8433	8.41493	8.70385	7.96245	6.935	8.14138	6.1019	9.07689	6.9122	9.08314	9.56089	7.78076	10.5115	11.9493	13.2646	7.26817	13.8209	11.5943	11.9197	10.0211	10.3767	9.31773	11.3383	13.6184	13.0792	6.20068	12.2449	15.0416	8.63915	11.436	10.8052	8.95861	12.2956	7.25151	11.9151
AKT2	14.006	16.9843	17.637	13.87	17.0584	14.991	17.5626	16.7509	20.3772	12.0745	15.8571	14.9657	15.7022	9.1814	14.9116	23.7956	23.4969	25.3057	16.3796	22.8572	12.9667	18.6607	14.3378	24.8969	11.9385	25.4356	19.8475	18.8914	21.613	13.6804	16.7853	19.961	18.9216	16.6538	8.63915	18.5178	18.0179	19.1787	17.6319	12.697	23.0104	33.2144	7.52081	18.2893	20.5291	16.0908	17.773	15.1038	17.0217
BMP4	4.37569	6.82589	4.87022	5.77376	6.24656	9.15691	5.4512	3.95668	5.52175	7.96623	3.89038	10.3767	4.17116	2.22816	8.6757	7.31234	6.81775	7.40834	8.26207	7.26125	3.85004	8.12479	5.30652	7.39147	4.80745	7.78076	7.96623	6.18118	4.37569	7.59989	6.29971	4.35768	7.10031	3.6841	6.935	4.293	4.16382	4.16555	4.65558	13.2764	9.02921	4.84637	8.63915	9.19393	10.3041	15.0977	9.80717	11.3994	10.7579
CD63	109.843	138.885	205.593	148.935	187.31	155.69	182.622	169.375	211.849	130.137	129.364	114.018	68.1324	75.0234	75.8513	14.181	13.6668	15.951	23.4387	22.6466	36.0522	29.2891	24.8454	27.8587	141.367	142.035	159.312	76.9688	54.039	76.9708	70.257	44.8673	70.7111	75.8067	60.9995	91.1371	64.5014	67.0216	69.8025	47.8967	97.8102	93.8964	43.0482	103.256	120.728	67.4893	119.958	68.0406	85.9933
ZAP70	3.35923	2.90305	1.6784	4.03486	3.42761	4.81017	4.92284	4.19101	2.98666	5.52175	3.98311	7.38722	5.19614	3.66253	4.23686	5.14797	4.84807	4.96066	8.75138	3.97592	4.07806	5.5787	6.9122	4.27431	4.69553	4.12078	5.56701	4.96189	4.37569	4.52709	1.63846	3.70526	4.13103	3.54505	6.935	3.01995	2.93365	2.1046	2.66729	8.55526	24.9511	7.68097	14.2006	26.2829	21.9354	23.5525	24.8297	8.3298	29.4476
H3C2	2.21627	0.894527	0.990079	2.45466	4.26779	2.54753	5.3961	4.39319	1.88446	2.54582	1.94519	5.86854	3.6312	4.45631	2.96083	4.68482	13.9395	0.603154	3.31615	3.96638	4.96189	4.88642	10.503	5.16843	2.48681	4.12078	5.56701	4.96189	3.80926	3.16366	2.95133	3.70526	3.13074	0.588677	6.03727	1.63079	3.23081	4.47376	4.44133	3.56135	21.6925	4.21901	7.52081	17.9224	37.5343	15.74	34.3711	2.66201	3.76747
AURKB	4.1847	5.91109	4.66007	7.52081	3.89488	3.86133	5.55619	5.08329	4.31573	11.2432	7.37607	4.09092	4.7914	5.80473	3.4011	6.97636	6.7486	6.4351	4.37569	8.95324	6.32851	7.48432	6.6105	5.16252	7.6193	5.43741	7.96623	5.69971	4.37569	4.52709	5.2445	4.11403	8.15611	2.14878	6.03727	3.82635	3.5293	3.20316	3.93632	9.08447	8.24521	4.84637	8.63915	7.73384	8.78397	6.16541	7.70222	3.80926	6.22392
FAM124B	5.65337	5.50411	2.21466	5.02635	3.58771	5.77762	5.36578	7.50178	3.85875	4.1847	4.78421	8.44554	4.7914	4.56253	6.42188	6.43423	6.15241	5.48865	4.37569	4.84832	7.42436	5.64319	5.00982	5.38293	5.32457	7.1747	7.34572	4.96189	5.45093	3.94106	2.53633	3.04527	3.59627	2.67016	7.96623	4.24691	3.60445	3.36827	2.8926	5.398	4.01071	7.52081	7.52081	5.98677	5.77021	5.5574	4.79318	6.39482	4.08572
CCL18	17.7301	14.3124	9.90079	12.2733	12.8034	2.54753	10.7922	7.32199	5.65337	17.8208	11.6711	19.5618	14.5248	11.1408	8.8825	13.6941	11.0049	12.0631	13.2646	11.8991	2.48094	11.7274	10.503	8.95862	2.48681	12.3624	5.56701	9.92377	3.80926	3.16366	8.11615	5.5579	3.13074	9.41883	6.03727	3.26158	3.23081	8.05277	11.1033	14.2454	7.95393	4.21901	7.52081	6.3724	4.59603	7.87001	6.58169	2.66201	13.1862
CREB3L1	4.37569	3.3989	3.28157	7.80012	4.12957	11.584	3.85325	3.44449	2.48655	25.6	25.4253	24.4798	10.259	10.8769	8.36505	6.69517	6.40072	3.59859	8.63915	7.18399	6.18118	7.84444	10.5797	9.687	8.75228	6.24594	5.56701	10.1603	5.02635	3.63409	2.87611	6.96308	12.6003	4.9796	6.03727	5.06977	3.87097	3.86913	2.19218	9.27793	4.00304	4.21901	10.7621	5.16246	4.00764	6.6243	4.00297	12.0745	5.53678
BCL6	5.52175	3.69343	2.67512	3.89038	5.59011	4.4355	7.72752	6.18499	4.63484	7.28599	4.06794	7.72437	5.96879	4.98406	6.42188	10.0064	8.71519	9.64469	8.26207	6.6612	6.18118	8.59636	13.0514	12.6482	8.22586	7.1747	9.15079	8.63915	5.45093	8.81558	6.24849	4.82642	4.85842	6.28961	8.63915	4.3195	5.6112	4.74627	4.99796	10.9912	8.25262	6.39482	8.63915	7.81881	5.91506	7.28022	7.43827	9.92377	6.81276
CXCL12	7.34572	4.74508	5.98917	9.15079	6.33335	7.62361	5.58805	5.22088	3.09758	22.2532	21.5199	22.0021	7.87587	6.55285	6.19193	7.12999	5.50567	6.47242	5.45093	6.04852	5.88341	6.03394	9.66086	9.00509	37.9532	34.2905	21.8714	8.15611	10.5115	15.152	4.49586	8.40329	10.1603	6.25092	9.92377	4.2795	5.92483	7.11307	4.22737	7.72437	7.18397	6.03727	8.63915	7.50503	8.01528	8.74081	6.48223	7.80012	10.009
PTTG2	2.21627	4.47263	5.94048	2.45466	4.26779	10.1901	4.49675	4.39319	7.53782	5.09165	9.72595	11.7371	7.2624	6.68447	2.96083	5.04519	8.07026	3.01577	6.63231	9.63265	7.44283	3.90914	7.002	3.10106	4.97362	4.12078	5.56701	4.96189	3.80926	3.16366	2.2135	3.70526	3.13074	2.94338	6.03727	2.71798	3.23081	2.68426	3.331	3.56135	3.61542	4.21901	7.52081	3.58448	3.06402	5.24667	2.9252	5.32403	7.53495
IGF2R	8.3694	12.8279	10.596	9.26967	9.38631	10.9986	9.35789	6.70744	10.7525	5.77376	11.0813	5.28544	8.72305	11.8194	10.2778	7.26418	8.13873	6.93947	6.26148	7.47608	7.70008	9.21678	9.66086	8.39124	7.6193	14.1654	12.0745	9.7965	10.9912	13.9718	10.0923	10.6575	10.0211	10.4727	9.92377	12.5859	12.2801	8.67153	11.4733	10.6575	15.2045	15.0416	9.36891	14.1912	14.9788	14.1611	13.2317	13.3734	13.6379
CLEC5A	4.53819	4.00542	4.5349	4.27382	3.26583	3.86133	4.43766	2.76504	4.1847	3.35923	5.49562	9.03343	6.47299	4.56253	3.90684	8.16957	5.57532	6.53894	9.92377	7.56203	4.26418	5.8898	7.1689	5.05775	6.34347	7.08269	7.96623	4.96189	5.02635	3.16366	3.34671	4.01825	4.47999	3.72022	6.935	4.43843	3.95971	3.73058	3.13695	4.43649	4.28287	5.56701	8.63915	4.753	3.6687	7.62898	5.05878	5.77376	8.74804
PRMT8	5.37623	3.03554	4.87022	4.90933	4.92226	6.34706	4.2108	3.51785	5.56701	7.28599	5.25575	5.99352	5.50387	6.66788	4.08515	11.9004	9.30172	10.643	13.1271	11.8448	4.51672	12.2021	6.24089	9.91846	4.90983	5.89671	7.34572	6.54725	4.74531	3.16366	2.61574	7.31549	3.90006	3.43898	6.03727	3.96246	2.7471	4.34099	4.86806	5.398	7.12589	6.03727	7.52081	4.99743	5.6156	7.89677	4.02329	7.10031	5.78432
CTLA4	5.09165	5.07538	3.40344	3.72058	4.79978	4.81017	3.64496	3.3643	3.58735	5.98818	4.96189	4.43649	4.7914	4.70539	4.86688	7.36774	6.9024	4.5156	5.77376	5.41052	5.83557	5.16255	5.30652	7.49926	3.09789	6.531	5.56701	5.69971	5.45093	3.94106	2.39452	4.35768	3.13074	4.19969	7.96623	3.03218	2.90979	4.98908	3.1777	6.72446	11.2509	5.56701	7.52081	9.46908	14.1358	8.055	11.4275	9.69273	7.82936
PPL	11.1864	22.4451	23.0057	8.75138	23.7324	12.1127	19.5444	23.1471	17.9738	7.0251	4.1649	5.75299	28.4263	21.6952	23.3094	8.58833	9.28119	8.23766	8.15611	7.57683	5.38103	8.00879	10.7267	7.47691	4.69553	5.43741	6.39482	19.8475	23.5336	18.692	27.2927	21.3477	21.0753	29.1731	15.8823	29.9368	28.6992	28.0454	25.0297	6.72446	6.539	28.7524	9.92377	8.37748	6.92961	7.94047	6.15166	6.09647	6.01063
VEGFA	27.8546	41.6117	41.7271	20.503	43.2517	27.1939	38.5236	48.0837	43.4011	37.2161	34.7212	23.0834	47.7969	46.6979	52.2598	6.87555	5.85603	6.06514	5.14616	7.73188	9.33945	6.58332	6.24089	6.84516	20.3046	18.4516	17.0567	56.7997	41.4373	26.8068	52.8806	27.2145	37.7904	59.9017	22.7271	51.1187	63.1771	54.079	56.821	10.1924	12.7176	39.104	7.52081	15.2936	10.6418	13.3555	9.78284	11.6711	14.3896
DOCK9	8.26207	7.70848	7.86732	9.36891	6.29674	8.96597	7.08295	8.58182	9.15079	5.52175	7.15214	4.60125	10.4775	9.16277	11.2728	9.27347	8.71024	8.38227	10.7621	10.6456	8.35052	9.32751	8.79411	7.8224	7.02582	5.43741	6.935	10.7621	11.3994	11.4831	8.85501	5.23412	17.3213	6.42637	12.6256	6.98776	8.44775	6.55604	8.67781	8.37686	10.17	9.15079	7.52081	8.27791	7.40177	12.9984	8.04658	7.41775	9.47379
PLAUR	9.07638	3.86815	3.85595	5.77376	4.74894	5.2165	4.49765	2.40711	4.69505	5.09165	6.08676	8.72386	5.96879	2.77568	3.6884	5.16779	4.50688	5.0766	5.45093	5.46109	2.84986	4.61645	4.6196	5.85837	5.39375	5.43741	7.96623	5.69971	4.37569	4.17447	4.24449	2.44456	5.58086	3.51222	6.03727	3.72552	4.2525	4.29883	1.58885	5.09619	4.40601	5.56701	9.36891	5.01295	4.52583	4.00526	5.23601	5.95454	6.0079
GPSM3	3.643	5.09593	4.47674	6.1157	4.71698	5.99218	5.39942	5.45915	3.28103	4.80696	3.67286	4.60125	5.19614	4.83274	5.15511	5.92479	6.29127	5.5023	4.13103	4.39517	6.75826	6.70812	10.9551	7.88291	3.09789	6.77355	9.15079	5.69971	4.74531	7.88213	3.11629	6.5203	4.47999	2.4306	7.52081	2.91182	3.42215	4.92253	3.90779	10.1924	10.0854	6.39482	10.7621	12.8757	14.5112	12.062	11.9608	8.3298	12.7155
RIPK1	6.63231	7.70848	7.58906	4.90933	9.95879	10.9542	9.97959	11.2882	9.87927	11.5475	7.08269	7.12271	7.43551	4.39916	7.99993	9.21993	7.87579	9.44676	7.19255	9.05715	10.2023	7.89706	9.1207	9.11631	6.71916	4.12078	5.56701	6.54725	7.36399	5.20027	8.92656	12.1428	6.7904	7.77992	6.03727	8.76995	12.1523	7.43433	10.041	10.0617	8.84442	8.3298	7.52081	9.34301	10.7069	8.52759	10.6017	5.77376	9.16666
NDUFA11	28.6398	30.2233	31.1159	28.5186	27.18	19.3374	32.5205	30.9692	33.2825	16.5327	22.2796	12.1982	25.8105	23.5751	20.9699	16.3636	18.1427	17.8922	11.8228	16.2978	21.5889	20.2058	20.888	18.9967	25.7169	26.0056	20.9569	30.531	25.4071	26.846	27.9184	18.405	17.5908	30.0688	14.503	28.8247	35.6258	27.3526	28.1297	9.62249	17.6971	31.7647	9.92377	19.3987	22.4807	20.6769	23.2572	11.8228	17.1661
MCM5	5.32403	5.33701	5.28161	4.84637	5.15731	3.86133	7.60898	5.83917	7.95913	4.53819	10.624	3.40591	5.50387	4.45631	3.4011	6.9222	5.15641	5.92002	6.41073	4.88283	6.91319	6.01233	7.002	5.60706	7.90226	6.77355	6.39482	5.69971	5.02635	5.20027	3.34671	5.4285	7.80012	4.58018	7.96623	4.06555	8.5575	3.28985	3.99101	4.69923	9.19569	8.3298	7.52081	8.79851	10.1362	7.56351	9.24309	6.63231	7.18981
NGFR	3.35923	5.38689	4.05472	6.77355	4.83913	4.81017	4.50553	5.63008	5.32403	3.85875	8.03153	6.58424	6.32229	5.24097	6.42188	5.9997	7.70507	5.63666	7.19255	7.32546	5.42514	7.56023	4.02159	5.8149	4.97362	5.13339	7.96623	5.69971	5.77376	7.17496	3.51792	4.35768	4.13103	3.9953	8.63915	4.67904	4.61171	4.486	3.52827	9.62249	6.62395	4.84637	8.63915	5.44771	5.09041	9.57907	4.36314	11.8228	5.86469
CDC25C	3.35923	3.69343	2.19861	5.25575	4.60925	6.11979	4.50392	3.06246	4.90933	4.80696	7.21077	4.00562	3.6312	6.73326	5.39039	5.6359	4.64416	4.87689	4.37569	5.87787	8.63915	5.41829	3.501	5.03086	4.69553	5.89671	5.56701	7.10031	4.37569	4.79521	2.85273	4.01825	4.47999	3.85838	6.935	2.86009	4.06689	4.2437	3.81681	4.69923	5.8827	4.84637	8.63915	5.33671	6.11422	6.63763	5.30876	4.13103	5.81369
CAMP	3.95073	3.72964	3.97262	4.27382	4.01077	5.2165	5.41085	4.75247	4.73354	4.31573	4.21901	4.60125	5.01008	3.66253	4.48778	6.52121	7.90422	5.73348	5.45093	4.52412	2.84986	5.65373	7.77447	5.58127	7.95995	6.77355	8.43802	4.96189	5.77376	3.63409	2.81614	3.30251	4.74531	4.51022	6.03727	4.66722	2.47415	2.84323	5.93784	5.09619	3.70252	5.56701	7.52081	5.32278	4.36377	8.202	3.88365	5.56701	6.07902
EYA1	5.45093	6.97384	4.69583	4.03486	4.75318	4.81017	5.87247	5.33206	4.69505	6.87861	5.06755	9.62249	6.61084	6.73326	6.42188	8.17206	7.80285	6.01953	5.77376	6.96588	4.89825	6.72002	7.59347	5.47987	3.28136	5.89671	6.39482	7.10031	5.02635	3.94106	4.58239	5.59847	3.59627	4.36691	6.03727	3.61107	3.60445	3.73058	3.1777	6.20068	3.4827	5.25575	7.52081	5.83193	7.65686	7.33685	6.66801	7.96623	5.44885
KRT1	4.1847	3.24684	5.69558	4.37569	6.77477	4.1875	4.75488	5.09933	5.52175	6.34282	4.46887	6.34848	5.19614	4.20715	7.71348	5.22803	7.5827	5.17715	7.19255	4.25075	4.42254	5.3005	4.02159	6.30526	6.86225	5.13339	6.935	7.70008	5.02635	4.52709	3.37952	4.20165	4.85842	3.53206	9.15079	3.50144	4.49018	3.67946	2.83229	6.34848	4.9278	6.03727	7.52081	5.7845	5.72895	4.55616	5.37171	7.52081	6.11337
XPA	9.07638	14.0568	15.4758	11.1617	17.307	11.2507	13.4892	15.4177	14.3851	13.0945	11.3354	7.77206	14.142	18.2358	15.2291	8.91161	9.61312	12.0171	6.7904	10.165	9.40763	11.653	7.002	11.7238	9.61491	8.93775	11.6422	8.15611	7.19255	9.05419	10.6983	10.1729	6.54725	7.01507	10.7621	11.882	10.8923	10.6884	10.4645	5.09619	6.74068	8.3298	11.3994	7.66834	5.80894	5.97142	5.11867	7.52081	4.03332
CD3D	4.1847	3.02193	3.0729	2.81967	3.5417	3.86133	4.17075	2.40711	3.55818	4.63484	4.21901	7.80012	4.7914	4.20715	5.59057	7.6224	6.10137	6.00624	3.80926	5.63463	5.18834	6.09737	4.02159	5.99726	7.02582	5.68557	7.96623	5.69971	5.02635	6.47813	3.55373	3.22562	4.47999	2.81401	6.935	1.72737	2.90979	4.19596	3.69475	5.85398	2.63284	4.84637	9.92377	4.06587	1.884	4.77595	3.84155	6.26148	2.99295
PAX8	5.02635	5.78783	3.21315	4.84637	5.48253	5.02971	5.69168	5.03393	4.52693	3.643	3.76041	4.49412	6.32229	6.91551	6.78082	6.43423	6.37127	5.14948	7.19255	6.0827	4.68446	5.48439	6.6105	5.48218	4.69553	6.24594	6.39482	4.96189	5.02635	3.63409	2.22965	3.22562	3.90006	4.03448	6.935	3.56608	4.0541	2.14942	3.44613	7.90849	5.34406	5.25575	8.63915	4.96492	5.43124	7.84757	5.94953	7.80012	6.85437
PPP3R1	8.83719	10.6976	8.16374	8.82312	9.16595	8.0952	8.82103	5.45915	8.52076	7.61852	10.5549	9.7965	15.614	13.6536	11.1811	11.8813	12.4513	10.0932	11.5112	11.8139	13.6921	11.8508	12.3217	14.4882	10.5032	9.15079	7.34572	10.1603	14.2006	13.7236	14.721	16.9714	11.6711	12.3463	17.2783	11.4069	12.1589	13.6667	10.7794	10.4353	9.63665	8.63915	8.63915	10.8566	11.2928	10.0406	10.7785	10.3767	8.81976
CD55	18.9634	23.5895	27.7545	16.3393	22.1413	15.523	24.0052	33.7526	31.7435	5.98818	9.39265	8.53808	13.2217	15.0459	9.73375	8.72361	10.113	8.77584	10.2923	7.85395	13.2347	12.2822	8.30241	10.8359	4.69553	7.78076	10.9912	18.8914	11.1617	11.5193	10.3627	11.708	8.26207	10.9546	6.03727	14.3548	8.36951	11.371	8.69063	13.7695	5.82822	25.1718	8.63915	6.62139	6.67315	8.23161	6.67131	17.4891	7.63246
STAT3	25.3701	30.3225	30.8395	37.4574	35.3791	32.0743	32.5185	29.9979	36.4637	15.9005	15.7363	20.9053	17.8619	18.0161	14.6246	20.5634	20.8942	20.4273	18.0669	23.6334	24.4834	27.5332	27.0864	22.033	18.1546	29.8066	9.15079	16.701	14.8487	18.0227	21.5837	23.5277	27.3137	22.5214	15.7281	22.7549	27.451	23.3337	22.7006	12.9996	11.8247	18.8914	11.3994	10.5268	10.0585	11.3748	10.4714	14.7653	8.98949
C4BPA	5.56701	5.65308	2.75887	4.46887	5.47015	3.86133	5.56312	3.06246	6.4779	4.53819	5.56701	4.87375	7.43551	3.97191	4.48778	5.75359	7.33354	6.99412	5.02635	7.03819	7.42436	6.72305	6.6105	6.27342	3.55855	8.13587	7.96623	5.69971	5.77376	4.52709	3.93599	4.01825	5.14616	4.1608	6.935	3.79722	3.54043	3.29279	3.44613	5.09619	5.06117	4.21901	8.63915	6.73457	5.52041	6.53594	7.09595	4.63484	5.63719
HSD11B1	4.53819	5.30702	4.4154	5.32403	4.70741	5.99218	5.11312	2.99861	5.09165	2.54582	3.67286	4.9137	5.19614	6.66788	3.90684	7.34512	5.86899	5.28149	11.2028	6.96588	5.08016	5.11425	6.24089	6.49943	3.28136	4.73354	7.34572	5.69971	5.77376	4.17447	2.73512	3.49809	4.13103	3.13915	8.63915	3.35535	3.10739	4.70018	2.61168	7.90849	6.55347	5.25575	9.36891	6.08368	5.39188	7.1141	6.95419	5.02635	4.90746
WNT2B	6.34282	6.05889	7.25452	4.03486	6.11672	4.54122	5.8761	7.05319	6.71847	4.1847	8.59061	3.21548	4.17116	3.87944	6.42188	7.03333	5.85603	7.1273	5.45093	4.94063	5.08016	6.25802	6.09559	5.08125	7.02582	5.43741	7.96623	6.54725	5.02635	6.24617	3.47099	3.79358	5.91138	4.6344	7.52081	6.82087	5.41028	5.30836	4.54719	4.09092	4.50701	7.96623	10.7621	3.38868	2.13449	4.43609	3.90114	4.74531	4.56958
IL11RA	12.2448	14.0712	14.5581	10.4524	14.7226	11.407	17.0135	11.5286	16.0887	6.87861	11.7141	5.52667	6.32229	6.52884	7.55264	9.42268	9.05906	11.9342	5.91138	9.38637	5.50929	10.3308	7.1689	10.0945	5.43796	7.1747	6.39482	7.10031	10.7621	5.50824	7.94917	7.22167	7.10031	7.39037	6.935	7.58578	5.98021	10.8249	9.4962	6.48367	5.10103	6.03727	8.63915	5.1013	5.27945	7.61005	4.59558	5.02635	5.06562
SNAI2	5.02635	2.56008	3.59367	6.89604	3.85939	8.64492	4.82723	4.92896	4.08728	4.80696	5.36767	4.98992	4.7914	4.20715	3.4011	5.32864	5.43932	5.7567	7.80012	4.79064	7.70008	4.50906	6.24089	5.10086	5.84937	5.43741	5.56701	5.69971	5.02635	5.50824	3.85392	3.79358	8.52835	3.14727	9.92377	3.82635	3.75011	3.91315	4.65558	7.44778	6.98305	4.84637	9.36891	5.80362	6.38043	10.6897	7.02155	9.26967	9.132
MAP2K4	6.87861	8.85471	7.4048	6.03727	8.26487	5.2165	8.75211	7.94607	6.63231	3.95073	6.18118	7.72437	8.54116	5.68369	7.11266	10.9258	11.9986	10.4182	6.03727	10.8921	8.52835	9.33373	9.66086	10.1706	9.99724	7.1747	9.15079	9.36891	8.26207	3.94106	10.4992	13.8129	6.95225	8.19127	7.52081	8.26193	7.79327	8.77492	7.2513	9.27793	8.9848	12.0745	9.92377	7.63168	5.91437	7.01661	6.75653	6.63231	9.58594
ALKBH2	5.52175	6.8844	3.40344	5.02635	7.35936	4.4355	6.20231	4.85368	4.03486	3.643	4.96189	9.08447	6.61084	5.24097	4.86688	7.98525	6.69665	7.39487	5.14616	7.09795	6.37471	6.41295	6.24089	6.47716	9.14358	5.13339	7.96623	7.52081	3.80926	5.63954	4.64606	4.20165	8.15611	4.80947	6.03727	7.16553	6.0579	4.79281	4.38437	7.29248	8.95741	6.03727	7.52081	8.66214	6.52732	8.86524	9.3156	5.02635	12.3576
FLT3	6.87861	4.70649	6.27668	5.63934	3.76328	5.45458	4.66337	3.81501	4.08728	5.09165	4.96189	3.21548	5.19614	4.20715	4.23686	5.68219	6.11785	4.34678	4.13103	7.17871	4.07806	4.99926	5.75477	5.90987	13.2438	7.78076	10.1351	6.18118	4.37569	4.79521	1.92218	2.875	4.13103	4.06102	6.935	3.07157	2.20521	4.6473	3.1777	8.87297	4.56963	4.21901	7.52081	3.44755	3.88597	5.16653	3.4828	6.7904	4.77813
NFKBIA	15.3744	7.15901	7.73511	16.876	11.2866	11.4672	10.173	6.91038	6.87861	17.895	22.2767	27.9979	12.2221	17.0088	12.4147	9.48999	8.4506	9.9615	16.4459	12.8661	13.2347	14.1675	10.805	14.4338	20.959	25.9482	22.38	18.0669	19.7851	17.6312	20.121	21.2167	27.9807	16.6167	16.6596	15.7221	17.4874	20.0327	22.2836	14.9326	12.5886	17.8193	8.63915	9.64733	7.47435	13.4597	10.2501	13.6921	12.5699
CD163	11.0088	3.95053	3.66283	7.61852	3.33537	5.32759	4.14127	4.08057	4.52693	8.75138	4.84637	5.28544	4.5235	4.94794	4.23686	5.87661	5.3999	8.72937	6.7904	5.60843	4.07806	5.26386	5.00982	5.93747	8.07054	7.50215	5.56701	4.96189	5.02635	9.56025	4.52127	7.93344	5.91138	3.76855	6.935	4.909	3.73236	3.44	3.95856	26.815	7.22784	9.56843	8.63915	7.15175	6.63069	8.32906	5.01193	18.7095	5.82815
FYN	14.6452	8.08167	8.76679	8.10306	6.72927	11.5552	7.18994	7.66154	6.77355	9.78778	6.31281	5.41143	7.59386	8.16308	9.96577	9.00683	11.5365	9.14839	9.03343	8.18513	8.05151	8.5261	10.4769	8.76693	7.50292	9.89915	7.96623	7.10031	11.8228	10.8752	9.33397	7.76802	11.2532	7.68463	17.2783	8.17261	12.8506	9.01242	10.735	11.2887	9.40004	8.63915	7.52081	10.5398	10.1496	10.4575	11.9052	15.3619	11.6655
AKT3	14.5262	10.9946	9.27121	10.5115	10.4013	10.1581	10.3503	11.1158	10.5501	4.80696	5.25575	6.12115	17.6172	14.9151	11.7398	14.39	12.9719	14.9367	13.4066	15.9246	16.2609	15.4861	12.229	22.9856	7.71829	6.77355	6.39482	11.3994	8.90964	15.8616	14.4171	9.52905	11.6711	12.2472	9.15079	12.4968	17.0869	12.5392	12.8659	6.72446	8.65286	11.3994	9.36891	5.27349	7.39495	8.9467	7.43827	4.13103	6.3404
OAS2	7.19255	5.56991	3.72713	4.03486	5.43037	7.19736	5.12084	2.89123	4.32934	3.35923	3.54134	6.20068	7.16926	5.80473	7.55264	7.84947	7.2733	7.16131	5.02635	9.3658	4.51672	7.0528	6.6105	6.06387	4.97362	4.73354	9.15079	4.96189	5.02635	4.17447	3.83227	4.55657	7.36399	3.47811	7.96623	3.59212	2.90979	3.90085	4.48887	11.5578	4.25308	4.84637	10.7621	5.6415	6.427	7.38656	3.68302	11.9197	7.57283
HLA-F	41.9386	59.1306	63.2989	31.6569	70.4449	48.0738	54.6415	46.1423	66.6993	7.63747	18.2952	19.0806	18.6737	14.916	21.0627	6.9393	6.68347	9.47124	12.0517	16.094	25.2162	10.4244	20.3019	10.4692	21.4307	16.1323	10.6493	10.3211	18.1405	35.2221	33.6621	46.9118	32.4739	27.9402	25.1161	33.5052	24.3583	23.8277	32.5836	27.8844	15.6147	34.9812	18.9513	13.9946	10.7241	11.5594	12.6566	28.7519	13.1862
FZD7	7.26308	4.51504	5.39409	6.63231	4.7591	3.86133	6.00599	5.26368	4.90933	4.53819	4.96189	7.44778	6.47299	6.0203	5.089	7.10714	7.13852	7.00036	9.92377	6.92248	8.15611	5.87263	6.24089	5.91746	6.47856	5.89671	6.39482	5.69971	5.45093	10.2671	3.62941	5.23412	9.7965	4.33279	8.63915	3.46349	3.44713	5.17628	4.38437	5.85398	7.03997	6.03727	9.36891	7.83671	6.66793	5.98152	6.80895	7.68097	5.44885
TNFRSF11A	2.92438	2.40336	4.87022	4.03486	3.75145	3.64543	3.88901	6.46727	2.92438	4.43254	3.67286	4.49412	7.16926	6.37684	9.56583	4.91183	5.92991	6.21241	8.45901	5.38825	5.08016	5.77057	7.1689	6.3381	2.85659	7.34572	5.56701	5.69971	5.02635	3.16366	5.17028	7.12271	5.69971	7.18185	6.935	4.56093	7.44125	6.02323	3.06392	7.12271	4.34563	6.39482	7.52081	3.68753	5.09041	2.36268	3.83558	5.45093	5.95227
IL12B	4.37569	3.61641	3.31375	6.1157	4.43693	4.1875	5.7322	3.86457	2.6966	6.49401	6.51046	7.38722	8.93097	3.37725	4.86688	6.88457	6.1904	7.47174	5.02635	4.93071	6.1019	5.45934	5.30652	5.06734	4.97362	4.12078	6.39482	8.84507	4.37569	3.16366	2.208	3.87437	5.14616	1.77892	6.03727	2.67396	2.55389	3.07575	2.02143	5.85398	4.72229	4.21901	8.63915	4.80475	2.97389	5.20722	3.85111	4.37569	4.90746
HPRT1	6.7904	5.31307	4.67211	5.32403	7.2612	6.72296	5.07697	5.38434	5.81591	3.85875	7.15214	2.96502	4.7914	7.73449	9.96577	3.12462	4.11395	5.12054	5.02635	5.63719	4.89825	6.02732	6.09559	6.75596	7.28674	6.77355	12.0745	8.15611	7.52081	4.52709	7.13683	5.16239	4.47999	8.67009	6.935	5.66685	7.70284	7.46117	4.80135	4.09092	7.23593	6.54725	7.52081	5.10739	6.53983	6.43611	7.69536	3.51255	4.90746
MELK	5.65337	6.24859	3.94786	4.90933	5.68355	3.95337	5.29449	3.55234	7.34572	4.53819	3.34334	6.58424	4.17116	3.97191	4.86688	4.41463	5.08774	5.65738	4.13103	6.49705	3.76041	6.51568	8.04318	4.6299	4.90983	8.13587	6.935	5.69971	4.37569	3.63409	3.33618	2.80806	3.59627	3.92637	6.03727	2.60349	3.36988	2.41755	2.40825	5.85398	5.57383	5.25575	8.63915	5.68268	5.44475	6.70271	6.01996	6.935	6.22392
SRP54	12.6003	13.3135	16.0327	9.56843	13.6426	9.11998	12.6644	13.5823	10.0527	14.728	14.2094	19.0384	19.6326	18.3068	24.5511	10.1646	10.8629	9.93584	10.3767	8.55045	7.70008	11.819	9.89114	11.1761	16.433	20.2065	14.503	17.0567	9.24052	9.76384	15.3445	11.506	8.63915	15.0824	6.03727	14.2335	15.4964	18.2225	15.2118	9.62249	15.1805	9.92377	11.3994	16.7408	18.1313	15.2493	15.0568	9.46078	13.7172
PHF6	4.63484	5.05449	6.33823	5.45093	5.76	3.64543	4.74656	5.76428	4.61405	6.03727	7.45166	3.48709	6.85634	3.18842	11.0377	6.71846	5.50382	5.28885	5.77376	5.64985	4.07806	5.18762	6.6105	6.2244	8.17539	5.13339	9.69273	7.52081	7.80012	7.59989	7.34872	6.72446	9.71685	5.47542	7.96623	7.0834	5.15786	4.6473	7.36029	6.20068	6.26841	6.54725	9.36891	7.25878	7.49365	6.6243	7.14612	9.4373	6.50219
HSPA1A	13.2976	14.7529	13.7189	16.4664	14.0095	17.8327	12.5587	16.8246	18.7501	13.2285	18.4537	17.6056	14.5248	12.2041	13.2412	19.5732	15.8715	15.9807	22.2454	20.6799	28.826	26.537	15.6569	9.27762	9.94723	7.13741	13.6363	19.2173	14.7532	23.6746	20.6065	10.6426	19.8005	19.1297	12.0745	21.1374	17.7613	21.3994	18.109	45.0479	15.5421	33.4873	10.636	13.3407	17.1968	19.0581	20.6843	31.9442	14.5914
PIM1	9.84308	5.1459	5.69883	9.15079	8.87933	9.33313	8.77828	3.93445	5.84877	8.3694	7.86406	4.69923	5.96879	9.977	3.4011	5.93305	6.2867	5.67707	9.49063	7.09994	9.53834	6.92027	9.1207	6.27423	5.09217	9.69273	7.34572	5.69971	6.26148	6.32731	1.94715	3.65774	3.90006	3.6449	7.52081	4.74253	6.27572	3.47373	5.84714	9.56843	9.87163	6.54725	8.63915	10.5273	9.14246	9.3515	11.5144	12.5747	9.19557
PCNA	6.36903	11.5851	11.9583	5.56701	8.1032	7.62361	5.9086	9.20246	7.1747	7.28599	7.58247	7.56331	7.43551	12.5901	13.076	6.86532	7.55542	8.88041	5.45093	8.51021	7.76321	9.27543	5.00982	7.02286	7.53859	10.1351	7.96623	10.1603	5.77376	9.12841	9.97871	6.23571	5.91138	8.21956	7.96623	9.93778	11.6696	10.7221	8.82287	10.6575	23.8539	9.92377	9.92377	22.8734	29.469	14.7698	31.407	10.9912	11.0981
DTX1	4.1847	4.96164	2.57933	7.34572	2.89166	3.86133	4.23062	4.5823	5.09165	4.80696	7.86406	6.07138	5.50387	4.83274	6.19193	6.60838	7.59929	5.07082	5.14616	7.57995	9.24876	6.66708	7.59347	5.59218	8.54851	12.0745	9.92377	7.10031	4.37569	5.50824	4.47774	3.49809	5.91138	2.18221	6.935	5.0234	3.34247	3.95152	4.13923	5.398	5.08788	5.56701	7.52081	5.7412	7.24329	8.44478	7.03472	5.32403	5.18175
PRKAR2A	7.80012	6.39815	10.4828	3.51255	8.13668	8.26759	7.7492	10.5328	6.19515	8.5689	6.46328	8.37686	9.81122	8.48327	8.6757	7.15461	6.52018	7.14562	3.80926	5.46605	4.79612	6.89035	6.09559	5.47581	7.71829	6.24594	7.34572	8.15611	7.36399	5.97354	6.54395	6.90646	7.59456	8.83168	6.935	9.00957	11.0395	8.98556	7.53573	8.07691	7.40012	4.84637	7.52081	6.26216	7.4786	6.03673	7.59667	5.02635	7.58541
MNAT1	5.52175	7.34954	6.0479	4.63484	7.16296	6.49835	7.19445	8.40806	7.1747	7.61852	6.18118	5.25575	5.19614	7.75889	7.71348	8.92627	5.85603	7.36601	6.63231	9.12555	12.8654	9.87917	8.61074	8.08454	5.39375	8.43802	5.56701	8.63915	6.7904	7.02535	4.29064	7.61852	7.80012	6.15287	9.15079	8.03466	8.28517	6.68772	4.7937	5.398	7.571	6.54725	7.52081	6.8318	5.30127	7.12461	8.35966	7.80012	5.69754
CCR4	5.98818	5.65308	3.46499	3.72058	5.27755	3.86133	5.13425	7.47091	3.55818	4.80696	4.21901	4.24285	5.96879	4.83274	4.23686	6.92774	7.19507	6.94195	4.74531	4.10679	3.76041	6.07908	4.6196	4.41553	6.34347	5.13339	6.39482	5.69971	4.37569	4.90951	2.08455	3.04527	3.13074	3.09728	6.03727	2.79038	3.0426	3.3789	3.73723	6.72446	5.40461	4.84637	7.52081	3.96895	3.16277	6.58952	4.68576	7.61852	4.6785
TLR2	6.34282	4.9491	2.96287	5.32403	5.69769	3.36148	4.77338	3.81501	5.69464	7.28599	9.96478	9.7965	5.19614	4.39916	5.15511	7.77614	6.57021	7.65583	5.91138	5.11698	3.27362	6.84307	6.37379	4.6484	4.0877	4.73354	7.96623	4.96189	5.02635	4.52709	2.59679	5.23412	4.47999	3.8367	6.03727	2.7309	3.56945	2.9415	2.73087	14.3979	4.4309	5.56701	7.52081	6.21426	5.01266	5.47251	5.8798	12.2314	5.06111
EGFR	4.80696	4.00542	2.79721	7.19255	3.76664	5.45458	4.41733	3.17619	6.71847	9.61392	8.90964	9.42185	6.47299	7.32507	4.86688	8.20487	7.12256	6.83129	11.7563	7.2838	7.10031	7.49147	7.59347	5.45492	18.0526	8.93775	11.3994	7.10031	4.37569	4.79521	4.53995	3.79358	3.13074	3.02787	7.96623	4.86207	5.78689	4.96289	4.80135	6.20068	5.84661	4.84637	8.63915	5.97896	5.39469	7.03073	3.8123	5.32403	3.97805
PUM1	6.54142	11.5988	8.56269	11.6422	11.9418	7.97155	10.6521	15.6883	12.6144	13.714	8.41148	4.24285	9.75609	9.72515	8.36505	10.6708	10.1959	12.8762	9.49063	11.9752	7.76321	10.5888	13.0514	12.1362	12.9894	15.0043	17.2783	18.244	9.36891	11.3715	14.8966	14.7744	16.3122	14.3792	6.935	16.6482	16.6291	13.9612	10.4966	6.34848	10.6024	13.0945	7.52081	9.29942	11.8586	6.30191	8.89422	9.92377	10.6796
CSF1R	8.26207	6.58147	5.94048	5.89671	5.84974	8.375	7.27561	5.99721	4.08728	6.49401	8.3298	9.2593	5.50387	3.97191	4.48778	6.93191	6.75847	7.55764	3.31615	8.6387	5.69971	7.3312	7.59347	7.22876	7.28674	6.77355	5.56701	6.54725	4.37569	10.2671	3.69504	3.70526	3.59627	4.60081	6.935	5.27933	4.92488	7.63901	3.95856	16.194	6.06689	6.68668	8.63915	6.82871	5.98672	6.80778	5.58241	18.8746	9.58594
ECSIT	6.49401	8.89724	8.33326	6.1157	7.41512	4.03756	9.22021	7.38599	7.45966	10.6481	6.4343	10.1603	7.43551	10.0556	9.18951	10.1781	9.88723	8.36825	8.63915	7.1637	8.84507	9.53751	15.1151	7.24386	11.4969	9.4373	13.9837	12.3624	7.19255	5.75964	8.08925	9.06193	6.26148	6.02872	6.935	7.78025	6.68495	8.14138	7.13742	7.62531	8.16016	5.56701	13.4066	7.15924	10.8412	6.97978	8.6246	12.7494	5.48863
NFIL3	7.90145	10.3461	9.44122	6.77355	7.81938	5.52544	7.81925	7.53216	7.67413	7.80012	3.54134	6.88474	5.19614	6.1485	4.23686	5.32864	5.2873	6.91589	4.13103	8.62035	5.38103	7.31237	5.00982	5.59504	4.32979	5.43741	9.69273	8.84507	6.63231	5.20027	5.3154	5.5441	4.47999	5.19377	6.03727	5.43705	3.70201	4.60217	5.66458	5.85398	4.59784	4.21901	8.63915	4.93879	3.93996	6.1705	4.98946	4.84637	5.32477
ITGA7	5.32403	5.21275	7.34459	4.27382	6.07573	6.49835	5.81544	5.70831	5.39319	5.02635	5.49562	6.34848	5.96879	5.05331	5.59057	5.92479	4.97485	4.825	7.19255	4.69854	11.6711	6.23591	10.866	4.42286	3.28136	4.73354	6.935	4.96189	3.80926	6.11592	4.46328	3.04527	3.59627	4.9876	7.52081	8.01968	3.42215	4.87473	4.85598	6.20068	6.6274	6.935	8.63915	5.22551	4.88056	7.94139	5.50591	4.37569	8.25892
OLFML2B	5.98818	6.27674	4.28135	6.935	4.52017	9.15691	4.51512	4.19101	4.43254	6.87861	4.41156	4.49412	7.87587	3.18842	4.86688	7.70629	7.99016	7.44278	4.74531	6.52695	7.26955	7.36216	5.54871	4.94767	5.09217	5.89671	6.39482	4.96189	6.26148	4.17447	2.27714	3.37284	3.13074	2.32451	6.03727	4.59593	3.54043	3.56775	2.40825	18.602	5.7519	4.84637	14.2006	5.83101	4.23804	7.69939	6.03895	11.9826	4.06638
RUNX3	3.95073	4.33989	6.68565	3.72058	4.79978	5.52544	6.71487	6.50381	5.56206	7.90145	2.78351	4.60125	4.17116	3.97191	6.06282	8.4731	8.32827	8.40381	14.0185	7.8505	8.52835	6.5046	6.09559	7.74095	6.11633	5.13339	9.15079	7.70008	4.74531	5.20027	4.52127	6.09053	4.47999	3.47113	6.935	3.97851	5.187	4.92253	3.16771	4.69923	6.56304	6.03727	7.52081	6.08368	5.14033	5.72275	5.01193	6.63231	5.02257
TIRAP	4.37569	3.59609	2.96287	4.03486	3.73601	6.13501	3.94304	4.68734	2.6966	3.85875	8.3298	7.14042	5.96879	5.05331	5.089	8.36511	4.92327	7.40254	6.41073	6.7519	4.31957	6.70891	6.09559	7.42644	10.2678	5.89671	5.56701	8.63915	7.19255	5.01406	4.29963	4.72578	6.41073	6.82624	6.03727	5.82363	4.72164	6.6746	6.27389	5.09619	5.51202	7.96623	7.52081	5.1653	5.46477	7.03073	3.46875	6.68668	4.27219
FLNA	24.7558	6.88185	6.39019	43.7411	7.9859	47.5983	7.23952	4.96495	5.09165	16.6596	16.4459	12.8686	5.01008	10.3475	9.18951	5.8663	6.88716	6.95674	17.4477	5.19069	21.6268	5.65508	15.8801	7.11115	14.6929	11.134	7.34572	5.69971	7.25151	24.2387	9.62108	8.22807	23.3423	6.31941	35.269	9.61417	6.56214	10.0657	10.6873	34.7501	29.5816	6.935	36.2236	27.6146	28.29	19.5189	25.881	62.7146	30.9699
TNFRSF10A	4.37569	4.59178	4.23977	3.51255	4.95007	5.2165	4.91404	3.93445	4.08728	5.21301	4.57539	5.32877	5.19614	6.52884	4.23686	5.27171	6.75768	5.75157	5.02635	4.39517	5.08016	5.72562	5.30652	4.39322	4.43299	6.24594	5.56701	4.96189	5.02635	3.63409	3.2349	4.01825	5.30729	2.87944	6.03727	2.16755	2.12625	3.07575	1.82511	5.09619	4.28169	5.25575	7.52081	5.97	4.21423	4.40394	4.27917	4.74531	4.07287
PLA2G10	4.43254	4.38227	6.41645	2.45466	3.22615	3.60274	7.63124	4.14194	4.21377	6.23597	3.36917	13.5528	5.13529	9.96461	10.2566	9.30706	10.9804	9.47931	5.74375	8.55587	9.60865	6.18946	8.57566	7.57253	6.09141	5.82767	9.64235	4.96189	9.33074	3.16366	5.52143	5.24003	3.13074	5.29809	6.03727	2.49107	3.73061	4.38337	4.44133	7.12271	6.13558	4.21901	7.52081	5.77155	5.13852	8.29572	5.37393	5.32403	7.47585
KRT10	11.0088	9.71924	5.81687	5.95454	11.3255	7.97155	10.8194	8.13178	12.725	7.19255	8.98268	10.7621	10.0202	16.3668	12.225	6.50874	6.68902	7.1713	5.77376	8.45988	7.42436	8.88978	6.6105	7.93608	12.6935	12.8945	12.0745	7.10031	10.1603	8.54795	11.9462	9.27793	8.72386	9.12151	6.935	9.91911	11.7638	15.0088	11.809	9.82741	9.40671	7.75629	10.7621	8.80932	10.1954	9.84158	10.388	8.75138	11.0114
PTGER4	4.43254	7.12573	5.28161	6.935	7.59989	5.85268	6.76586	7.47091	7.0251	14.1369	13.0209	8.18184	4.5235	3.87944	6.96435	6.30356	6.44951	7.79427	5.02635	6.0827	9.00503	8.07365	7.002	5.81797	6.24658	11.6422	10.5115	9.36891	5.02635	4.17447	3.49242	5.00566	5.69971	2.77076	7.96623	5.19973	3.70201	3.77905	3.60341	9.62249	4.90752	5.56701	7.52081	5.34045	6.43994	8.97664	5.35838	5.02635	5.95227
PLA2G4C	8.04434	6.23592	7.57663	9.15079	8.16962	12.2011	7.08387	8.27453	6.30719	8.34309	4.96189	7.29248	7.87587	6.29506	11.3008	7.467	6.87007	7.52064	8.95998	9.83042	9.24876	8.8961	6.9122	9.17009	5.97393	5.89671	9.15079	7.10031	5.02635	4.79521	6.50973	6.23571	4.74531	8.80754	7.52081	7.37291	7.01893	6.35988	6.44998	4.43649	4.56963	7.96623	8.63915	6.01581	7.27652	6.97356	6.08967	5.02635	6.15111
MAP3K20	6.26148	4.33989	3.40344	5.77376	4.23274	7.46465	5.27947	6.14016	5.20008	5.98818	5.06755	7.72437	6.32229	4.93172	4.86688	3.82957	4.53978	3.42219	17.0567	3.73834	13.474	4.04635	9.45942	3.96429	4.52739	8.43802	7.34572	7.10031	5.77376	3.63409	3.30379	5.85398	4.96189	4.14367	6.935	4.37789	6.44893	2.35009	2.61168	10.2759	9.35711	5.56701	11.3994	8.85368	9.61158	7.32197	9.1727	6.75225	8.19603
SSX1	288.115	437.424	366.329	255.285	421.902	280.228	482.501	442.248	344.855	448.065	383.202	397.105	479.319	383.243	408.595	300.91	280.258	253.325	135.962	194.919	205.918	266.147	157.545	194.678	49.7362	65.9325	44.5361	74.4283	121.896	91.746	128.383	124.126	162.798	151.879	175.081	152.207	142.155	140.476	199.86	74.7884	152.571	143.446	52.6457	153.734	162.393	191.504	149.916	39.9302	169.536
FOXM1	3.13428	3.52084	3.89693	5.05604	3.84083	3.98709	3.56716	4.92563	3.16926	3.98443	3.89038	3.28989	4.77893	5.29948	5.51073	5.6142	8.07837	4.74801	9.22938	7.33493	4.61756	5.14917	7.40371	5.27857	4.89401	4.90047	6.62033	7.76577	4.53	3.76224	2.17131	5.15617	4.89987	1.94837	6.03727	3.16694	3.22079	2.96141	2.92256	7.12271	9.25863	4.21901	8.94381	8.55132	10.296	6.91917	13.4376	9.49706	7.58774
SLC16A1	5.32403	6.10312	4.98631	4.03486	6.41563	7.69837	6.36232	4.75247	6.19515	5.09165	4.41156	9.98504	4.17116	5.55136	6.96435	6.75458	7.76786	5.99244	7.80012	6.18948	8.05151	8.12757	4.02159	6.04538	5.63992	5.43741	6.39482	8.63915	5.02635	3.16366	4.55427	4.01825	4.13103	2.94808	6.03727	3.05432	2.90979	3.66432	2.26082	9.08447	23.8264	6.39482	9.92377	25.699	28.4505	19.4954	24.9655	15.1038	17.7841
CACNG6	3.643	5.94449	4.39723	4.37569	4.33363	3.17353	4.27876	3.17619	2.48655	4.1847	6.75225	3.69361	5.96879	3.66253	4.48778	5.48497	6.58411	6.13865	4.13103	8.80632	4.26418	5.18492	8.2349	5.08053	8.54851	5.13339	5.56701	6.54725	5.45093	3.63409	2.16196	4.35768	3.59627	2.24127	7.52081	2.6182	2.7471	3.64373	3.09396	5.52667	4.581	4.21901	9.36891	4.2769	5.06181	5.24667	5.55105	5.02635	7.34292
CD4	9.04784	4.05745	4.23977	5.02635	5.05548	8.96597	5.55341	4.5823	3.43077	8.43802	3.98311	6.72446	4.7914	5.24097	4.23686	6.66388	5.9352	4.0082	5.77376	7.19064	4.42254	5.84983	4.6196	5.77442	5.09217	5.43741	5.56701	5.69971	9.49063	9.27001	3.47099	6.5203	4.74531	3.89001	6.03727	4.7863	2.64873	4.28531	3.60341	13.1062	5.24913	4.84637	9.36891	5.69291	4.72288	5.74948	4.00882	8.52076	7.57715
LGALS3	4.1847	5.24493	2.96287	10.5115	3.94483	5.2165	2.89186	2.21961	3.28103	3.643	9.03343	8.63915	4.7914	2.94007	6.57495	3.71637	3.68574	3.54363	4.37569	2.68204	6.18118	4.26435	4.6196	4.1261	9.90016	18.3016	13.6921	7.10031	5.77376	16.0493	3.42648	2.80806	4.74531	3.05756	6.935	2.41427	3.54043	2.41755	3.1777	8.07691	9.89747	6.03727	9.36891	10.815	10.0085	12.2082	8.28923	9.26967	11.0176
IKBKE	4.37569	7.41617	6.12647	5.77376	5.84524	4.54122	6.66438	5.9203	5.43741	7.19255	7.75629	5.85398	4.7914	4.83274	7.99993	6.73332	5.95663	8.91857	7.52081	6.44294	8.73164	9.03022	7.59347	5.83359	5.63992	8.24157	8.43802	6.54725	5.45093	4.90951	2.03602	7.22167	4.13103	3.89001	6.935	4.9618	3.44713	5.65451	3.73723	10.1924	7.93477	6.935	7.52081	7.03016	7.03893	6.2665	8.03537	8.63915	8.14628
CCL28	4.92154	3.07497	1.62744	6.935	3.52712	4.81017	3.49986	2.76504	2.92438	3.643	4.96189	3.48709	6.47299	2.77568	4.48778	3.86986	2.782	3.95327	5.02635	2.6314	3.27362	4.11278	4.02159	4.61534	7.6193	5.43741	7.96623	4.96189	3.80926	3.16366	2.418	2.44456	4.13103	3.09728	8.63915	3.26693	2.47415	2.74142	2.76635	5.09619	3.1268	6.935	7.52081	4.34445	4.43146	5.6579	3.84768	9.15079	5.03716
CD69	5.21301	3.10513	4.74187	5.13339	3.75145	3.17353	3.9047	3.51785	2.48655	7.45966	8.3298	6.2161	4.7914	4.20715	4.48778	5.08903	5.34478	5.14948	5.91138	3.96605	4.07806	4.0607	5.54871	5.04462	6.19579	7.34572	7.34572	4.96189	4.74531	6.47813	3.19057	3.04527	4.74531	2.07184	7.96623	1.81939	2.53312	4.44446	3.90779	14.585	5.21109	4.21901	9.92377	6.59491	5.41416	5.40341	5.16886	5.95454	7.64361
PAK5	5.98818	4.699	4.5349	6.39482	4.32673	5.52544	6.50196	4.19101	4.21525	4.80696	3.89038	7.62531	8.0636	3.87944	5.92167	6.61181	6.80472	6.65231	6.54725	6.0214	4.26418	7.49127	5.30652	6.6864	5.71319	5.13339	7.96623	8.15611	4.37569	3.63409	1.54301	3.65774	4.13103	3.30761	6.03727	1.95392	2.03344	3.07575	4.193	5.85398	7.50088	5.56701	11.3994	5.53554	6.52732	9.92643	6.70517	7.52081	9.1011
ITPK1	19.9464	16.1015	16.8313	17.1826	10.3646	5.09505	14.3896	17.5728	13.1912	10.1833	13.6163	7.82472	3.6312	13.3689	14.8042	8.28853	6.60294	9.65047	13.2646	5.66626	7.44283	8.79555	10.503	4.82387	14.9209	8.24157	11.134	9.92377	11.4278	18.9819	17.708	11.1158	37.5689	20.015	24.1491	21.2002	18.3079	15.2108	27.7583	10.6841	7.95393	21.095	7.52081	7.16895	9.19206	11.3678	11.7008	13.3101	11.3024
GADD45B	37.2784	26.0837	14.9633	24.9935	18.5479	21.8861	15.2461	12.1729	19.3673	34.083	24.9182	37.4337	6.47299	11.6383	12.7314	5.21069	5.07511	5.84599	6.54725	8.72765	10.03	5.99559	8.41027	8.22955	10.6491	10.2668	5.56701	7.10031	9.36891	8.54795	8.13005	11.3525	6.41073	5.94789	8.63915	7.64672	9.18564	7.63901	6.42344	17.1531	6.47551	16.823	8.63915	5.79081	6.19365	6.16881	5.78099	18.1622	6.83736
NAT8L	5.52175	5.67313	4.28135	4.51269	6.22974	5.09505	4.52253	4.75247	3.85875	4.03486	5.38103	6.88474	9.33026	7.30203	8.19062	8.30377	7.97744	9.41284	7.19255	7.74356	5.95984	7.72903	6.6105	11.4653	5.84937	5.89671	5.56701	4.96189	4.37569	3.63409	7.88322	6.01242	5.58086	6.66181	6.03727	4.67487	6.63996	7.10984	6.38735	4.09092	3.73883	6.935	7.52081	3.4003	3.2618	4.24625	4.36314	6.83997	4.37402
ADORA2A	4.43254	5.36716	7.92063	2.45466	7.9259	7.64258	4.04707	7.32199	5.65337	7.63747	7.78076	3.91236	3.6312	2.22816	2.96083	4.68482	7.3366	7.23785	6.63231	4.53301	9.92377	6.51523	3.501	6.20212	7.46043	12.3624	5.56701	4.96189	3.80926	3.16366	5.90265	7.41053	3.13074	4.12074	6.03727	5.43596	3.23081	3.57901	5.55166	3.56135	6.50776	12.657	7.52081	6.3724	6.89405	2.62334	3.6565	7.98604	2.8256
CACNA2D2	12.1929	24.8797	31.7303	11.6188	27.9682	13.5899	26.7512	24.7528	29.1653	5.21301	6.03727	4.87375	16.5387	11.521	8.74683	17.4404	16.8718	19.8286	7.52081	12.6537	13.8264	19.8842	7.1689	17.2235	4.97362	4.12078	5.56701	21.5241	25.314	12.6148	18.9387	16.5679	14.3399	20.913	13.6921	22.3338	16.1766	18.7416	20.8006	5.85398	5.38614	20.9569	8.63915	7.26656	7.34001	7.93686	6.07623	4.21901	4.29856
BRD7	10.426	14.3586	12.7214	14.503	15.5921	13.3065	15.5204	14.3615	16.8037	11.9764	14.9943	9.08447	11.5101	14.2768	16.2892	10.58	10.1971	11.1297	8.90964	8.07555	11.0186	11.131	6.09559	9.84223	9.81966	8.13587	16.0631	14.8487	12.9151	11.6322	14.3115	7.37546	10.7621	13.7368	10.5115	13.5016	16.0581	16.3963	11.9978	7.12271	15.5232	11.099	8.63915	15.5895	14.5943	12.3371	10.0476	6.83997	12.9898
GPX4	18.3772	19.3114	19.5808	11.6884	12.8289	13.2064	13.7916	16.6568	20.3394	7.04257	12.3624	10.5209	16.3025	14.6501	18.118	12.8192	14.2253	16.9653	13.1486	16.5449	13.0533	14.8384	27.1409	17.978	14.6929	18.6913	13.5045	28.9148	19.0767	16.801	22.7216	18.3471	16.5739	23.0733	17.4199	24.5574	18.9156	22.1727	20.3633	11.3994	16.2578	18.0669	13.8264	16.2095	19.1722	16.7814	17.1835	10.2345	16.9011
CASP1	7.28599	5.70852	2.75887	5.02635	4.01259	9.29894	5.14641	5.50391	3.55818	8.26207	10.4784	7.12271	6.85634	7.45753	6.42188	10.2832	9.96548	7.28498	9.46078	7.66515	8.05151	9.89566	5.30652	8.82457	8.37026	6.24594	6.39482	4.96189	5.45093	8.54795	3.25851	7.64936	4.74531	2.59979	7.52081	4.59593	5.71267	5.13735	4.26883	6.72446	3.4827	6.935	7.52081	4.85895	5.84735	6.19319	5.5399	13.2229	4.55521
BBS1	7.61852	7.63709	5.76958	8.13587	7.33289	8.57463	7.79949	8.8008	7.19255	5.77376	4.57539	7.16668	9.4599	10.6511	11.8061	13.7469	13.475	14.7245	11.3994	13.3201	9.12201	12.5758	16.6048	14.6463	8.24241	6.24594	13.0945	12.9266	8.63915	11.6322	10.4808	11.7741	7.80012	12.8607	9.92377	12.2147	11.3486	8.40009	11.225	10.5115	9.61037	11.3994	9.92377	9.17321	8.12665	8.81247	8.18371	7.25151	7.40459
CACNA1H	17.1812	22.2582	21.9584	11.3354	22.0956	11.8307	22.0816	27.3958	24.2575	6.87861	3.84049	8.87297	15.3366	8.30638	12.8034	32.856	30.2264	38.1741	20.9569	25.9842	21.4223	30.3362	18.354	30.2995	5.25161	4.73354	5.56701	24.647	19.593	10.2671	18.7328	31.4562	13.8264	20.8949	7.52081	19.5679	17.9156	17.4899	17.112	5.09619	11.7719	24.347	8.63915	8.2788	7.15566	13.9774	9.4928	5.56701	8.42687
NUP107	5.56701	7.10805	8.14294	9.09938	6.70653	8.04972	8.54907	6.91746	8.06972	5.98818	4.41156	5.52667	7.59386	7.40349	8.06552	9.01594	7.64921	8.18356	12.1929	10.5965	9.7965	7.3545	6.09559	6.99279	6.86225	5.43741	7.96623	5.69971	8.26207	6.77379	4.19483	5.5441	4.13103	6.80865	8.63915	6.98403	4.43765	6.41727	3.81681	7.12271	15.5306	9.15079	9.92377	15.8934	18.1846	11.8519	16.2287	5.06755	14.439
AMBP	5.21301	4.98523	4.78837	4.27382	5.36821	6.26566	5.25944	8.05647	7.24505	15.5741	15.948	18.5905	10.1184	4.20715	5.27799	5.40691	5.85386	5.13187	6.26148	5.38825	6.46328	4.99577	8.2349	5.26321	13.3208	6.24594	11.3994	6.54725	5.77376	5.20027	3.665	6.01242	4.13103	5.08306	6.03727	5.09131	4.14043	2.41755	5.26617	4.69923	6.30486	7.52081	7.52081	5.51757	5.12757	4.79351	4.71049	7.19255	3.73453
PKP3	5.32403	7.88556	6.45285	3.51255	7.11207	6.11979	6.08891	8.60357	9.26967	6.63231	6.68668	5.52667	5.96879	9.61975	10.9757	8.06678	5.89878	5.76943	6.63231	8.97754	5.38103	7.29355	5.75477	6.32177	7.67492	4.73354	6.935	6.54725	9.71685	5.75964	4.24449	7.48986	9.03343	6.65606	7.96623	8.21084	4.9483	6.26988	5.84194	5.09619	8.4349	9.36891	7.52081	8.83313	8.14687	8.88187	11.3701	7.10031	7.72207
LRRC32	5.83037	2.77633	3.28974	5.67415	3.63756	10.7692	3.24875	3.32115	4.08728	3.85875	5.49562	7.56331	4.7914	3.97191	5.15511	5.27803	4.27532	3.54363	7.19255	4.62646	8.73164	4.80783	5.00982	5.07204	4.97362	5.89671	6.39482	5.69971	7.61852	4.79521	3.20063	3.04527	4.74531	2.54558	8.63915	3.38479	4.2525	3.28985	3.28012	13.5592	3.9781	4.84637	11.9197	3.18604	5.09041	3.8935	2.86569	5.02635	4.86454
POU2AF1	4.68028	5.80609	3.55877	2.45466	4.69583	3.64543	4.94783	3.3643	4.46887	6.63231	4.78421	5.28544	7.43551	4.70539	6.96435	6.34317	8.97259	5.16572	5.45093	7.42097	9.0559	6.51327	4.6196	7.13912	4.69553	7.78076	6.39482	6.54725	5.02635	5.20027	2.75058	4.39341	5.45093	3.6767	6.03727	3.18564	5.00127	3.92289	3.52827	6.34848	12.7785	4.84637	7.52081	12.4748	11.8187	17.2956	15.3013	5.77376	13.7071
FCGR1A	8.1648	9.17771	6.91029	9.60969	10.6964	13.3528	13.1049	7.60387	9.08361	13.2192	12.2865	18.007	18.855	7.74513	9.77646	20.539	17.8862	15.5772	23.5904	14.6338	12.2371	18.4976	17.2684	16.3732	4.75709	9.43424	16.058	4.96189	8.2068	5.02199	6.5977	11.7635	4.96974	5.0465	10.9704	7.06675	4.48023	5.36851	7.17641	8.97405	6.50776	9.65912	7.52081	6.71089	3.90023	5.55238	7.40922	7.78378	4.70934
CXCR6	5.02635	3.83059	4.67689	2.81967	3.91516	4.1875	5.93468	3.64849	4.27382	4.1847	3.98311	4.24285	4.17116	4.56253	3.90684	6.1687	6.76232	4.77814	6.63231	5.72835	5.18834	5.48585	8.04318	4.78184	5.09217	5.13339	5.56701	4.96189	5.02635	6.47813	3.35503	3.79358	6.73284	2.84576	6.03727	1.46875	2.90979	3.61732	2.0965	4.69923	3.75567	4.84637	8.63915	3.24382	3.53733	4.11367	4.23068	6.63231	3.51121
CCL19	2.91677	2.88369	7.30902	3.84176	4.54196	3.02953	4.48546	6.54898	2.66502	3.60034	5.66624	4.02928	6.75843	4.14706	7.87329	5.71747	7.68066	4.24951	7.01281	5.98822	5.65533	5.75255	4.16341	5.64418	6.33074	5.42326	8.71285	5.90071	5.38711	5.32061	2.8286	4.538	3.13074	2.78923	6.03727	1.85293	2.27744	3.33064	4.37024	9.37401	4.18306	5.55253	7.52081	4.10995	5.1328	3.87093	4.40797	4.47696	3.44991
SERINC5	6.26148	7.67391	7.501	7.96623	11.1173	10.7597	9.21133	10.5769	11.4826	15.4002	11.5535	10.3767	7.59386	4.33887	10.4206	10.5173	9.71263	10.0711	6.63231	8.76465	6.18118	8.19033	7.39336	7.31242	10.5032	6.24594	11.7563	8.63915	10.9019	9.56025	9.60576	7.54454	9.36891	8.63064	6.935	9.91183	7.7264	6.61278	9.76635	13.6921	28.5218	6.935	8.63915	31.3495	28.0208	23.1066	28.4167	8.82312	30.9263
FGF19	5.21301	3.14827	2.83355	5.45093	3.29464	6.39909	4.22012	4.42526	4.90933	4.43254	8.66103	8.07691	5.19614	6.82682	5.92167	6.96607	7.46228	5.22102	5.02635	7.63952	6.70331	5.42427	4.3613	5.466	6.03251	4.12078	10.5115	5.69971	7.61852	4.17447	2.95133	7.22167	4.13103	2.98638	7.52081	3.42986	3.42215	3.18997	2.48365	5.85398	6.99134	5.56701	8.63915	7.20533	3.35842	7.03474	4.8108	6.39482	5.24319
MUC1	2.54582	2.56008	2.62896	3.38677	2.19147	3.86133	2.13806	3.51785	2.48655	8.3954	6.47283	6.31281	7.2624	4.20715	7.13035	2.45941	2.56269	2.63621	5.25575	2.72913	3.27362	1.89698	3.501	1.9081	7.39163	11.6422	12.0745	7.10031	4.37569	3.63409	1.55814	3.04527	3.90006	1.54864	6.03727	1.21595	1.07694	1.88952	1.68295	4.09092	2.2236	5.56701	7.52081	1.92707	2.59941	2.10064	1.54435	3.31615	2.16385
CASP7	4.1847	6.72412	6.1767	3.72058	8.66205	7.97155	7.08792	6.55712	8.06972	7.0251	6.08676	6.63822	7.2624	2.55948	6.71497	8.50663	6.21657	7.29448	7.19255	7.00605	7.10031	7.07009	5.75477	7.59149	8.65957	8.24157	8.43802	9.36891	5.91138	6.47813	4.05923	7.72437	4.13103	5.97586	6.935	5.76708	5.29747	7.15767	4.193	9.62249	10.5037	9.15079	8.63915	9.52084	9.08906	9.64443	9.70601	8.3298	9.47379
GRIN2A	3.17141	4.48487	3.01068	3.80926	4.46932	4.63793	5.13832	4.08057	3.55818	5.52175	4.57539	3.48709	4.7914	4.39916	4.86688	7.7159	6.72682	6.50221	5.25575	6.03008	4.96189	7.00347	4.6196	5.21683	3.09789	5.89671	6.935	6.54725	5.77376	7.00232	8.14407	5.93003	3.90006	5.96116	7.52081	3.75606	6.28131	4.28531	3.71623	6.72446	4.56963	6.03727	7.52081	5.84073	4.57021	7.6717	5.58241	7.52081	5.44885
C6	4.37569	5.73163	6.35441	4.51269	9.72821	7.90673	8.82001	5.22088	10.3674	14.8968	13.9131	19.3638	7.87587	4.83274	7.99993	6.33117	6.11785	6.37314	4.37569	7.27731	6.54725	7.46572	4.3613	7.01282	10.9826	9.89915	8.63915	5.69971	5.02635	5.01406	3.04645	8.87297	4.31957	4.14367	6.03727	4.3195	3.65454	4.74627	4.42736	10.2759	3.38552	6.39482	9.92377	5.14898	6.69571	6.74058	6.45932	5.02635	4.77813
ATG16L1	6.63231	8.03076	11.312	3.23895	9.27838	6.88321	8.58758	8.43377	11.134	10.2345	7.15214	7.19896	8.54116	4.0565	6.42188	8.12831	8.74226	8.31923	7.52081	8.05734	10.3441	8.41342	8.61074	8.90429	8.37026	4.73354	9.92377	8.63915	9.49063	6.86179	9.3974	6.09053	7.98604	8.14808	6.03727	9.2983	8.43542	8.35863	7.53573	6.72446	7.2604	8.21565	9.36891	8.49679	7.13673	8.46846	5.83719	5.6216	7.66263
MMP9	5.32403	4.43627	5.06388	6.63231	4.37414	3.64543	6.3445	7.81188	3.55818	7.04257	4.96189	7.52081	5.19614	3.53139	6.42188	6.47826	6.73799	6.46169	5.91138	6.64467	5.50929	6.00816	5.30652	6.62192	5.20061	4.12078	7.96623	6.18118	3.80926	5.50824	3.45149	5.5441	5.91138	4.77189	6.03727	3.55009	2.64873	3.92289	3.81681	13.5929	43.4979	4.84637	17.0567	12.7805	6.88822	14.0034	6.52266	36.745	51.2784
REPS1	10.0527	15.8104	11.7824	9.49063	16.7817	10.7692	13.5776	15.3542	18.0808	12.0745	9.56843	11.099	24.0226	13.6536	18.7114	15.1155	14.2502	13.2498	13.4066	14.0285	6.51627	14.0648	10.4769	16.0181	11.4838	9.69273	7.96623	12.657	12.1929	14.7992	12.063	21.7814	8.45901	14.427	6.935	16.7243	18.0716	13.049	17.4914	9.62249	11.9329	9.92377	7.52081	11.0934	10.9788	9.97895	9.19747	9.78778	11.5686
CXCL5	6.6488	5.36716	3.13091	7.76233	5.10099	2.54753	4.26599	2.92879	6.52794	4.4095	3.36917	1.95618	7.2624	2.22816	5.12831	4.50103	6.43784	8.137	8.12288	5.60931	6.07705	5.69849	4.95116	4.07692	3.51688	10.0938	5.56701	4.96189	3.80926	5.47961	3.29968	1.85263	4.42753	4.07847	6.03727	3.91993	3.40557	2.53074	1.57025	5.03651	5.06159	4.21901	10.636	4.62754	3.42568	3.02917	5.11909	5.32403	4.21216
FN1	46.5416	7.28436	3.59819	103.096	10.515	193.607	11.6915	4.83533	3.42428	3.67171	9.5945	3.91236	4.57503	9.60083	3.73042	10.0612	9.98378	7.84101	31.5844	7.83125	25.4541	6.18946	13.2329	7.96447	3.5866	6.54134	7.014	7.15628	6.92188	14.1776	6.96173	8.82261	9.39222	2.44899	14.8892	3.48721	5.38468	5.78305	3.20275	402.433	142.938	5.31562	315.635	113.049	48.4882	39.9811	68.419	509.228	193.045
TNFAIP3	7.04257	4.28424	5.05109	5.02635	4.46932	6.34706	5.91505	4.90127	4.69505	10.2923	11.8527	11.9197	5.50387	4.39916	4.59476	6.675	6.07351	6.51838	6.26148	6.47068	4.07806	6.27011	4.6196	4.91046	4.0877	11.7934	6.935	6.18118	5.77376	5.97354	4.17947	3.04527	3.90006	4.64593	8.63915	4.32146	5.17413	4.50621	4.54719	15.055	7.62836	6.03727	15.4002	7.71166	6.12804	5.6992	5.07705	12.7494	6.86561
SIGLEC1	8.34309	4.92129	4.47674	8.75138	6.07573	7.19736	5.72069	4.38229	4.08728	6.87861	3.98311	5.09619	4.17116	5.24097	4.48778	6.57874	6.2517	6.34864	4.74531	7.39068	7.86406	7.7591	8.72261	6.66872	7.71829	5.89671	6.39482	7.70008	5.45093	4.90951	3.74305	5.30212	4.74531	4.42506	6.935	4.47991	4.75611	2.1046	3.50845	8.87297	4.35446	6.54725	7.52081	4.01373	5.84518	7.04822	8.10587	6.03727	5.6834
TIAM1	8.95998	13.9346	13.3663	8.75138	12.4799	4.1875	12.3822	15.3398	17.5583	6.87861	4.78421	5.09619	16.8632	18.9867	10.4206	6.60217	6.59061	6.29698	5.02635	6.4104	3.76041	6.36666	5.75477	6.30791	4.32979	4.73354	9.92377	11.099	10.0211	7.59989	14.5284	11.708	15.5264	12.9903	6.03727	12.754	13.5965	10.849	10.4791	9.39847	6.47551	18.4975	7.52081	5.29633	4.6702	5.28968	5.09281	6.54725	6.21143
ADGRE5	5.77376	5.58058	5.46417	10.4524	6.01673	7.42271	5.44178	4.65337	4.08728	10.6745	14.2883	10.6146	5.96879	6.20879	6.42188	5.76965	6.34835	6.30419	4.74531	5.47403	7.60133	6.01648	4.6196	6.3357	9.56089	8.93775	6.935	4.96189	3.80926	7.44142	3.7067	5.87245	5.14616	1.8775	6.935	4.27131	3.29961	4.00643	4.62942	11.0533	8.21053	8.43802	8.63915	7.79345	6.97058	6.92302	7.33682	6.54725	5.84958
TPR	8.42107	10.4899	11.1135	8.06972	12.3317	9.03142	11.2109	12.3255	16.5924	8.63915	10.7621	6.34848	9.75609	13.7875	15.1608	10.6152	11.2315	7.95519	7.52081	9.15025	10.6679	9.8865	11.6328	11.2666	9.65464	12.0745	8.43802	12.9266	9.92377	15.7643	9.85729	8.76917	7.10031	12.5906	13.0945	9.78841	15.1435	12.5003	11.7373	11.987	19.7766	8.63915	9.92377	21.4905	20.7951	22.1438	18.0156	11.099	19.6318
SHC1	14.4445	10.6993	9.61552	14.1208	11.2929	13.8233	10.1979	8.13178	10.8748	16.0887	11.4054	15.4638	21.0535	10.8988	17.4937	11.7012	10.6278	11.7679	10.0527	8.21883	11.2178	10.6561	13.0514	10.7068	12.1639	11.6422	15.7281	7.10031	5.25575	13.1906	11.8955	10.6098	9.71685	10.1053	7.96623	10.6006	12.3905	9.07822	9.50945	13.2764	9.89747	5.56701	9.92377	9.71583	8.9934	8.37612	8.97527	13.6921	11.8018
CREB1	7.51412	9.91234	10.0036	7.0251	11.0156	6.49835	12.6704	9.12764	10.9086	12.523	6.31281	8.95998	11.9376	13.4181	7.99993	12.1625	9.97965	11.5026	7.52081	9.25112	6.91319	10.9318	11.8805	12.418	9.27062	10.1351	7.34572	17.8352	8.95998	8.93807	11.6011	11.2887	9.17355	10.3333	10.9912	11.5586	11.276	11.4502	10.2665	12.697	11.9016	9.15079	13.0945	8.80717	8.95042	12.4498	7.81343	9.92377	11.8139
VCAN	23.719	5.49509	4.29485	41.5062	6.50816	47.8348	5.83711	6.16554	4.43254	3.17141	7.10031	4.57539	4.5235	4.77076	3.4011	9.46801	10.8568	9.71108	5.45093	7.34492	5.62661	6.68949	9.1207	8.04368	5.39375	4.73354	9.15079	5.69971	5.77376	5.97354	4.44327	3.49809	5.58086	4.33279	7.96623	3.72552	5.98293	3.67946	3.09396	44.9706	11.7654	5.56701	28.7053	12.4889	10.8451	7.11733	11.6916	71.2214	13.8415
MFNG	3.51255	6.38166	7.34694	5.32403	5.76514	7.19736	6.2139	5.26368	5.21301	5.84877	4.96189	7.29248	5.19614	4.56253	6.33952	7.60518	7.19507	6.87172	9.17355	5.74903	6.46328	6.77148	4.6196	5.80441	7.02582	5.89671	7.34572	5.69971	3.80926	4.17447	4.17947	5.88706	6.95225	3.60728	6.935	4.75997	4.35386	4.70018	3.25345	10.7449	10.3171	6.935	8.63915	11.0646	10.7263	10.6729	12.6813	5.77376	9.61525
TLK2	9.07638	8.74115	8.05187	4.84637	8.02049	4.4355	7.62236	5.9203	4.08728	7.0251	7.32262	7.96623	10.3923	9.12506	7.3768	7.58406	9.18766	9.85821	8.26207	12.264	7.83933	11.6448	9.89114	10.2198	7.28674	9.69273	7.96623	8.84507	9.71685	5.20027	7.16572	11.0533	9.03343	8.97488	8.3298	8.76444	7.15666	6.82761	6.33542	8.55526	6.86258	6.935	7.52081	7.74283	8.17682	6.49922	7.0904	6.7904	7.67805
CACNA1G	4.95747	5.10406	5.80519	4.27382	6.14107	5.52544	5.72544	4.13727	3.35923	6.63231	6.75225	5.59847	5.01008	5.80473	3.90684	8.23397	7.09694	6.48915	5.77376	7.70566	8.52835	6.96601	5.00982	6.84267	8.37026	4.73354	7.34572	7.52081	7.19255	4.90951	3.86024	4.61576	5.91138	3.85224	6.03727	4.98231	3.99217	3.83156	4.13923	4.09092	4.31413	7.52081	7.52081	5.67621	5.10167	8.25288	5.03265	4.63484	5.71599
CXCL16	8.3694	6.29421	6.34388	4.03486	9.90013	8.375	8.02468	5.03393	6.63231	7.48709	5.82109	6.43095	7.94044	6.37684	5.59057	5.11902	4.99986	5.06064	4.37569	4.73674	4.51672	5.73565	6.24089	5.42518	5.20061	6.39482	6.39482	5.69971	7.80012	4.79521	5.96585	4.20165	7.36399	3.79182	6.03727	6.00597	4.54851	4.98648	3.47438	14.2006	7.71866	4.84637	7.52081	8.17485	8.78801	7.36334	7.57621	10.4315	7.43831
RICTOR	9.92377	9.23061	9.9835	8.95998	9.0027	8.44365	9.66746	9.50989	7.61852	9.92377	8.59061	9.62249	13.1801	10.7318	7.81369	10.5215	10.075	12.3553	6.03727	9.40287	7.94117	9.27028	6.9122	8.38557	7.44191	5.89671	6.935	8.15611	5.77376	8.07001	10.6835	6.72446	8.15611	8.42311	11.7563	10.2632	10.1892	9.73035	8.74116	11.0533	10.9544	9.15079	8.63915	9.85178	8.84093	7.86336	8.19501	6.03727	11.0948
BRD2	17.7603	27.2642	26.5777	17.0415	27.9194	23.6872	27.1455	27.446	25.8913	20.9569	26.33	25.314	38.2107	33.5993	33.8117	21.1602	23.594	23.2495	16.6261	23.7853	22.2731	23.8589	20.7366	19.1842	26.0742	24.9274	20.9569	36.0201	30.3941	33.0667	33.785	32.6392	29.2088	34.9671	12.0745	29.3646	35.6623	36.4384	28.043	19.1845	32.8321	25.8531	11.3994	31.7482	38.806	27.9667	35.6102	13.6921	26.4984
BLVRA	4.53819	6.38166	6.06698	4.03486	6.57441	5.69844	6.10921	8.27453	3.09758	8.75138	6.935	7.36399	6.32229	8.19986	6.42188	5.91171	6.38483	5.5384	5.45093	8.0194	5.83557	7.12865	5.30652	4.62891	5.09217	8.93775	8.43802	6.18118	9.92377	3.63409	5.9905	5.88706	6.7904	6.26089	9.36891	4.69603	8.76147	6.82063	6.68648	8.07691	7.18349	6.935	7.52081	6.17804	6.63069	5.74948	7.8386	7.19255	4.69326
TMEM45B	4.63484	3.26519	10.1074	4.46887	8.48359	7.46465	7.08902	7.42894	5.69464	4.92154	4.06794	4.00562	4.17116	3.53139	5.27799	5.67915	6.54371	5.16841	5.45093	7.51186	6.54725	6.70701	5.75477	6.22702	4.69553	6.77355	7.34572	5.69971	3.80926	6.32731	4.63663	4.45048	3.59627	3.60728	6.03727	5.85654	2.44242	2.77703	3.06392	7.44778	15.9009	4.84637	8.63915	15.8406	15.399	12.8674	16.328	5.77376	9.39018
MED12	6.26148	10.0206	9.66626	5.02635	9.66903	6.88321	9.36847	6.86732	10.0527	5.32403	4.21901	4.81125	6.85634	7.94383	6.06282	8.6217	6.168	6.29141	7.36399	7.53706	4.07806	8.29299	9.21014	7.30958	10.0537	9.15079	7.96623	9.20728	7.61852	5.20027	7.39009	8.78681	13.0533	9.47798	6.03727	9.02876	5.78689	10.2944	9.03317	13.8824	11.3206	11.3994	9.92377	9.02796	12.0814	7.90779	9.20536	8.63915	7.66735
TPTE	10.1562	5.58632	7.66912	9.50687	3.65811	5.69644	5.3961	5.07282	7.99507	5.09165	6.73834	11.0658	8.89459	6.30217	5.92167	20.858	23.2004	27.3223	9.3795	9.94425	12.1541	8.55705	12.1278	11.181	3.51688	5.82767	5.56701	7.01717	3.80926	4.47409	2.85761	6.93191	4.42753	5.8276	6.03727	4.31466	4.30774	2.53074	6.08154	7.12271	3.9605	4.21901	15.0416	5.60423	4.53175	5.02331	5.37393	5.95244	3.26273
JADE1	7.96623	16.1279	14.0163	10.9019	17.1524	6.63674	13.1732	13.6852	14.3043	12.0136	15.4879	13.0945	13.3632	9.54153	11.9029	10.531	8.56079	9.77103	11.2532	10.8038	13.7055	9.46309	8.41027	13.003	9.78878	10.8748	7.34572	9.59223	9.24052	8.12892	10.1717	12.6256	4.13103	8.74508	11.3994	11.9096	9.63955	11.1139	12.4964	14.7045	4.95564	7.34572	8.63915	7.04399	5.6645	5.93479	5.78167	6.45753	6.44607
FCGRT	13.4017	8.83675	15.1319	16.566	12.0523	12.2011	12.9558	9.0948	9.15079	26.3648	27.7792	22.6021	12.8732	16.6644	15.0204	7.43023	7.67957	6.83795	6.7904	8.46651	9.19679	8.03676	9.23919	5.57419	30.4853	44.5174	29.6974	21.5241	21.3602	19.1205	14.6354	17.4832	13.3313	13.9223	14.317	17.1742	13.1318	13.9022	13.6449	17.2783	28.48	15.4002	12.3624	29.8158	33.3507	23.8942	36.3739	19.494	23.8659
APOA1	5.52175	5.1459	3.48457	3.89038	5.2479	3.64543	4.70828	4.9956	3.72058	7.04257	4.46887	7.10031	6.85634	3.97191	4.48778	8.28955	7.26233	8.08373	5.91138	5.98105	7.65682	6.41221	6.01742	6.3598	6.56273	5.43741	7.34572	8.84507	4.37569	3.63409	2.75058	3.30251	3.13074	3.18277	7.52081	3.3637	3.79025	3.45944	3.44613	6.72446	4.61444	5.25575	7.52081	6.16698	6.58757	7.07046	4.96327	4.74531	6.13863
SETBP1	6.34282	6.5729	6.82381	5.13339	7.7021	4.81017	7.24784	9.62842	6.71847	5.77376	6.68668	5.09619	6.32229	6.37684	6.80221	8.13069	7.11528	9.73338	5.91138	11.1247	7.26955	8.58008	9.89114	8.10348	7.51489	7.1747	5.56701	8.52835	6.26148	10.0531	4.58	7.38722	5.58086	6.40836	7.96623	6.3746	5.09251	6.89712	5.25736	6.20068	5.18181	9.15079	7.52081	6.41143	5.12757	8.4496	6.09816	6.26148	5.18175
STC1	7.80012	2.84251	3.90953	6.1157	4.23274	8.07511	3.88282	3.81501	4.43254	9.49063	7.10031	7.03136	5.96879	3.66253	8.1703	5.8802	5.74333	5.5706	4.74531	4.04028	5.08016	4.96172	8.30241	6.13363	4.90983	7.34572	5.56701	7.10031	4.37569	6.11592	2.42562	3.22562	3.13074	2.6768	9.36891	3.26158	2.53312	3.83156	2.40825	6.20068	2.16387	9.69273	8.63915	3.37473	2.659	5.25528	4.16606	5.32403	5.13143
RANBP2	10.9692	23.73	17.5521	10.1753	16.3525	8.44365	18.2406	20.1535	18.8367	12.1225	16.3629	11.0533	35.9035	21.9888	22.2609	16.8309	10.7491	20.2804	16.4722	16.689	10.03	19.5897	24.3057	20.4623	20.3885	14.503	21.7006	22.0372	15.2251	22.511	25.9862	16.6277	16.103	24.3158	12.0745	20.2237	25.0483	20.2408	19.6144	7.72437	18.5517	9.4373	18.4975	20.5867	17.2402	16.9901	18.0384	6.26148	18.5295
SELENOK	7.3353	8.43868	10.1211	10.0411	8.39249	10.027	9.26133	12.4971	15.4771	8.207	8.32812	15.903	7.67906	13.2751	12.1973	7.65039	7.3366	7.93716	8.72861	6.64162	9.60865	8.32721	4.60757	7.24641	6.57948	8.24157	7.3266	12.4785	8.43128	6.32731	7.38016	8.6716	4.42753	8.02639	9.44884	7.83682	6.29849	8.30151	8.51327	7.12271	5.09447	7.85246	7.52081	6.85785	5.87702	4.26706	4.15292	4.7338	4.93879
FOXJ1	6.45588	7.27217	6.41281	4.12824	7.72744	5.09505	7.48581	9.26166	9.47831	5.63483	4.47457	5.92214	6.75843	5.86483	5.92167	4.23318	6.66324	4.77254	5.57708	5.08382	4.61756	6.61978	10.9587	5.29787	5.25896	6.44938	10.9558	5.90071	4.53	4.95139	8.75233	3.96592	4.89987	7.17347	6.03727	10.1407	5.39541	4.50036	4.25663	5.03651	6.62718	8.43802	10.636	4.82609	6.17537	5.01289	5.56775	5.32403	6.47966
GAS1	10.2923	4.89923	3.40344	5.89671	6.28573	9.29894	7.64939	5.63008	5.63934	6.17567	6.16584	10.0211	9.4599	7.32507	6.71497	6.78505	9.64716	5.34071	4.37569	6.30193	6.46328	6.19556	5.30652	5.91044	14.0516	6.77355	7.34572	4.96189	9.92377	9.346	5.71991	4.35768	5.58086	4.88685	6.935	4.70129	6.99005	4.44446	4.75472	9.62249	3.42951	7.34572	8.63915	6.46972	3.93996	6.43038	6.40358	10.5115	5.39394
FCER1A	5.65337	4.60102	2.79721	4.63484	5.91293	4.63793	5.21939	2.32091	4.08728	5.65337	3.67286	8.01124	4.17116	4.20715	5.15511	5.76819	4.55411	4.57834	8.45901	6.6532	4.20574	5.59676	4.6196	5.93242	5.20061	5.89671	7.96623	6.54725	3.80926	5.20027	4.20998	3.04527	3.13074	1.56312	6.03727	3.39514	4.04764	3.33556	2.76635	5.09619	4.45825	7.52081	8.63915	4.79141	4.93404	5.3584	6.6376	5.32403	5.11074
FEN1	6.34282	7.11128	5.39409	3.80926	5.90929	6.63674	3.7729	3.64849	5.89671	7.0251	3.89038	5.28544	8.23532	5.80473	5.59057	7.38691	9.6996	8.65749	5.91138	8.63769	5.69971	7.70186	6.24089	7.82796	7.11709	6.77355	8.63915	4.96189	5.45093	4.52709	6.25133	4.45048	4.74531	4.19969	6.03727	4.93617	6.08519	3.33556	5.54988	5.85398	7.74301	4.84637	9.92377	6.1494	9.89872	5.5574	7.46562	6.7904	4.84452
HDAC6	5.77376	9.7325	8.61555	5.13339	9.1703	3.86133	8.02572	10.0362	11.5475	5.52175	6.08676	8.75918	8.93097	5.98647	5.59057	8.59358	8.18471	10.9102	6.26148	7.37473	4.89825	9.11305	6.24089	7.44091	5.39375	7.78076	6.935	9.12201	5.02635	14.8828	11.3861	9.65285	14.728	9.49725	9.15079	12.6791	9.51221	12.9662	10.359	7.25151	10.1223	11.9197	7.52081	10.6283	8.57268	9.57304	8.9141	9.92377	11.2402
CCL24	4.95573	2.36669	5.23901	4.2516	1.82905	3.60274	2.84399	4.39319	1.88446	2.54582	3.89038	4.37415	3.6312	2.22816	2.96083	3.45656	5.08294	4.67201	3.31615	5.43489	5.54756	4.44279	9.90232	3.44562	2.48681	12.3624	7.87295	4.96189	3.80926	4.47409	2.55592	1.85263	9.39222	1.76603	6.03727	1.33153	1.86531	1.54976	4.3003	8.7235	22.7972	7.30754	7.52081	25.1954	15.1661	14.6323	27.7508	5.32403	18.1172
AICDA	3.95073	5.67092	4.37252	2.81967	4.69222	6.34706	4.70002	2.66603	6.54142	6.26148	4.41156	5.73191	6.85634	4.94794	6.06282	6.40849	5.12488	7.00434	5.02635	5.73095	4.42254	6.05202	7.002	5.23516	5.39375	5.43741	5.56701	5.69971	4.74531	3.63409	1.67335	4.61576	4.13103	1.77892	6.935	4.07799	2.61244	3.84739	2.55087	4.69923	5.2982	5.25575	8.63915	6.68654	8.19795	11.1872	7.11408	6.26148	4.71685
IL16	3.643	4.13554	4.49087	2.81967	3.95065	7.62361	5.61772	5.03393	2.98666	4.92154	6.54725	4.60125	8.0636	3.87944	6.96435	6.6236	6.34505	4.87689	4.74531	4.39517	5.38103	5.25917	8.72261	5.16843	4.32979	4.12078	5.56701	7.70008	3.80926	3.63409	5.26104	4.01825	3.90006	3.00325	6.03727	2.7377	2.90979	2.24752	3.60341	4.69923	3.76752	6.68668	7.52081	3.3938	4.87076	4.98948	3.53521	7.00301	4.03332
SIRPA	10.3932	12.1724	12.6946	8.3298	12.9168	6.34706	8.06109	13.1142	11.6975	9.49063	14.0415	12.5295	7.77486	7.72217	6.96435	10.0161	10.0881	9.29468	7.96623	10.4606	10.9567	11.5333	7.83122	8.96492	5.25161	9.34566	10.2345	6.54725	6.7904	8.24186	4.45931	7.31549	6.18118	2.94244	6.935	4.65199	2.33581	4.70768	4.11597	9.27793	10.0309	10.9912	11.3994	9.79791	9.38374	10.3443	8.97033	13.0209	8.14574
SIRT4	5.21301	8.82772	5.35023	7.68097	6.11081	4.4355	7.89683	4.19101	5.32403	7.90145	4.96189	7.38722	6.32229	6.91551	6.96435	6.3501	4.91606	6.09763	6.7904	8.21416	5.95984	6.58961	9.1207	6.39834	7.28674	4.12078	6.39482	6.54725	6.935	6.86179	2.75058	4.55657	5.45093	4.92972	7.96623	3.40225	3.70201	4.99093	5.01248	5.85398	7.43142	8.63915	8.63915	5.81511	6.56387	6.88413	6.04554	6.45753	7.45682
CCNO	3.13428	2.80002	4.42777	4.56864	2.92256	4.28441	3.69582	7.93939	2.48008	6.70098	7.12492	5.92214	3.6312	4.45631	3.89668	7.14536	5.23484	5.31902	5.57708	4.6926	4.61756	6.11037	3.501	5.10137	8.61456	6.44938	6.62033	8.34487	3.80926	4.47409	3.15895	4.3358	3.7231	3.35578	7.17956	3.38298	3.26031	2.1763	2.06656	5.03651	4.38301	4.21901	8.94381	4.94226	7.31493	5.79216	5.47864	6.33137	7.41917
KDM6A	4.37569	7.19219	5.72776	2.81967	6.25213	4.81017	6.25003	4.75247	5.52175	4.80696	2.78351	6.34848	7.43551	3.66253	6.06282	5.95619	4.26187	6.31527	6.41073	5.31915	4.31957	7.32782	4.02159	5.63213	10.1843	7.1747	7.34572	9.36891	5.45093	3.16366	5.65299	5.59847	8.52835	6.57445	9.15079	7.61802	8.33198	6.21735	5.3917	4.09092	7.06586	7.96623	8.63915	6.30961	4.73993	8.65593	6.66883	3.80926	8.23198
PRLR	6.49401	9.48234	9.36212	4.03486	8.824	9.29894	11.3795	8.30872	10.7525	8.5689	6.935	7.70008	4.17116	6.0203	6.57495	5.89875	4.90556	5.19761	5.45093	5.56925	6.1019	5.86843	5.30652	4.86398	9.46805	9.46708	6.39482	5.69971	7.19255	12.7901	8.30889	5.93003	10.4025	10.3022	6.935	13.0105	5.5169	8.04596	9.01485	4.09092	5.80209	9.92377	7.52081	6.41143	6.61424	6.81728	4.96327	6.26148	3.71916
OAS3	7.52081	8.84238	5.5004	5.02635	6.22409	4.81017	6.93256	6.70744	6.59504	6.26148	7.25151	4.9137	4.5235	5.48017	4.86688	9.51145	7.25964	7.28498	6.26148	9.04057	7.10031	6.89821	5.00982	6.92722	5.56263	10.7353	6.935	5.69971	9.71685	4.17447	4.05276	10.25	6.7904	4.69879	6.03727	2.31606	5.10778	6.4356	3.42677	8.07691	8.27729	4.84637	7.52081	7.25878	11.2571	8.44478	9.74973	6.39482	5.37418
MME	4.1847	2.6211	3.40344	3.51255	4.79978	5.52544	3.72869	3.06246	4.27382	5.52175	5.56701	4.24285	4.17116	4.45631	3.4011	6.28283	5.49265	6.02903	10.2923	4.80256	4.42254	4.74432	5.75477	3.872	4.0877	4.73354	5.56701	4.96189	5.45093	4.52709	2.26063	4.45048	4.47999	2.39729	6.935	3.25348	2.84205	4.13423	4.97173	36.0933	92.0878	6.935	39.0006	110.144	103.348	92.3393	90.6559	16.6596	84.1599
SIGLEC5	3.17141	3.31599	3.52984	3.72058	3.38711	4.4355	4.0665	3.81501	4.69505	3.643	5.61265	3.56135	4.17116	4.20715	4.48778	5.68628	6.39706	4.27179	4.74531	5.98105	4.79612	6.90129	8.2349	4.3391	7.78156	5.13339	7.96623	8.15611	3.80926	4.17447	3.02168	4.35768	4.85842	2.4306	6.935	2.86009	3.26466	2.28238	2.83229	5.09619	2.9233	4.21901	8.63915	4.00605	4.40656	5.83505	3.79834	4.74531	4.18311
PF4	5.45093	5.35663	3.94786	6.39482	4.79214	2.54753	6.86524	6.10567	3.97957	5.09165	6.51046	5.64436	5.63506	3.53139	3.90684	5.9968	6.85627	5.60208	5.77376	4.79064	7.26955	6.38644	5.54871	5.13577	7.28674	8.93775	6.39482	5.69971	4.37569	5.50824	4.24449	3.87437	3.59627	3.3263	6.03727	2.60349	2.09711	2.84323	3.42677	6.72446	2.26263	4.84637	10.7621	4.22535	6.26537	3.58116	3.9394	5.77376	6.3437
RHOB	65.808	49.4079	64.3337	90.8226	43.8719	68.8263	41.0695	55.1966	91.0476	41.075	37.81	50.4562	12.6222	17.4459	23.9309	19.4992	16.2976	20.4122	48.2382	63.2926	32.6916	28.9441	68.3128	81.4591	45.5865	32.9663	35.3483	20.4494	17.9709	43.357	22.8728	45.5921	39.458	17.6603	70.0189	21.865	28.6611	27.7246	36.6409	35.6135	9.4001	29.5331	11.9385	9.5253	12.4136	8.76771	7.62604	26.2604	15.8438
CST2	8.86507	8.05074	6.93056	17.1826	8.53559	22.9277	6.29545	4.39319	5.65337	5.09165	7.78076	7.82472	7.2624	4.45631	5.92167	13.6941	19.8088	9.65047	16.5808	10.7659	24.8094	13.0305	7.002	12.7488	12.434	8.24157	5.56701	4.96189	3.80926	3.16366	2.2135	11.1158	3.13074	4.70941	6.03727	4.34877	3.23081	2.68426	6.66199	7.12271	9.4001	4.21901	15.0416	10.3552	8.42606	16.6145	8.77559	7.98604	6.59308
BRD4	18.6789	15.9913	18.5114	21.9383	18.4526	15.1993	18.4738	20.8353	16.6629	15.9721	16.7284	17.2161	19.7211	13.7875	18.1885	19.4554	15.9946	19.9305	18.481	15.782	19.1241	18.671	13.96	20.0749	18.6932	15.9983	20.3206	29.0782	26.693	20.5343	18.2834	20.9168	22.5065	21.7545	9.36891	21.3903	24.6237	22.917	19.004	22.691	22.693	26.1227	12.3624	23.7151	24.4975	18.5193	22.4175	12.6256	22.2817
NDUFA3	35.0437	48.3509	33.0293	23.6841	44.5616	36.2379	42.522	46.3681	44.8378	26.785	33.0949	13.5528	38.0385	26.0911	47.659	30.6589	30.3014	33.8102	12.1465	30.5947	22.9753	36.2258	35.1434	33.6731	29.4923	27.5842	26.4694	25.7718	38.3609	28.0097	32.5209	39.8292	18.3336	33.1421	21.9825	36.7545	28.641	35.3541	35.2212	11.144	25.6481	33.5806	15.7281	24.3851	28.4677	24.5586	25.8513	15.9125	20.9936
BMP8A	4.92154	5.39773	6.66495	6.39482	6.52497	5.2165	5.3203	7.70483	3.55818	7.61852	5.56701	6.12115	4.7914	3.97191	2.96083	6.66255	7.37746	8.44416	9.36891	7.25772	5.50929	8.01274	13.0514	7.49189	8.93866	8.93775	7.34572	8.15611	5.45093	4.17447	5.35618	6.01242	5.58086	5.77677	7.96623	4.45677	5.31064	5.03023	4.90359	5.85398	8.24017	6.03727	7.52081	6.63708	5.75918	4.96144	6.24121	5.91138	4.63307
XCL1	4.88453	8.70591	5.47776	6.83997	6.91848	3.36148	7.76563	9.06149	9.02539	5.77376	7.92853	6.84606	7.16926	6.49216	5.15511	8.10587	10.4852	8.41919	7.52081	9.796	6.70331	9.74208	6.09559	9.85721	9.07731	5.43741	7.96623	5.69971	3.80926	4.52709	4.93898	3.96672	4.96189	6.18972	6.03727	3.80486	3.49502	4.70018	5.03632	5.85398	6.55963	4.84637	9.36891	5.935	5.15654	5.99298	4.82817	8.26207	4.4582
HLA-B	130.76	185.167	231.679	162.008	191.441	117.186	214.495	169.87	282.668	25.4582	40.849	37.1674	14.5248	51.2476	14.8042	16.5771	20.5425	15.0789	142.595	108.226	99.2377	44.6293	91.026	63.0549	87.0383	61.8118	55.6701	34.7332	49.5204	104.401	47.9591	318.653	62.6148	31.7885	84.5218	42.9441	33.385	51.8956	51.0753	89.0338	29.6465	71.7231	52.6457	29.8706	31.4062	22.7356	24.8642	106.481	29.1979
FGFR4	3.85875	3.43913	3.89723	3.80926	4.08117	3.86133	5.27321	5.08329	4.69505	8.14885	4.57539	4.87375	3.6312	4.65969	5.59057	5.66965	5.13519	5.81315	3.31615	4.81174	6.18118	4.50927	4.3613	4.07159	8.24241	4.73354	7.96623	6.54725	5.45093	5.20027	5.80863	6.72446	8.63915	6.78328	6.935	8.7119	5.00127	6.46252	8.56417	5.398	17.3076	6.03727	7.52081	14.9242	23.2774	17.8828	17.0551	4.57539	15.4509
ITGA6	4.80696	3.33472	3.0729	6.83997	3.12328	5.99218	3.17529	3.44449	4.90933	11.0088	12.8507	14.0345	4.5235	4.98406	6.96435	2.96653	4.24433	3.93905	4.37569	3.69299	5.31202	4.1428	5.00982	3.68783	14.6337	18.549	12.4526	7.10031	5.02635	6.91804	3.30379	4.20165	5.14616	2.11596	9.15079	3.82102	5.15786	4.95035	3.1777	6.48367	12.7592	5.25575	7.52081	11.4988	15.9486	14.9567	11.915	7.10031	17.106
FGF17	3.35923	4.18449	4.05472	5.77376	4.15972	3.64543	3.76305	3.51785	3.23895	3.35923	2.56669	7.90849	4.7914	3.37725	4.23686	5.24336	4.05908	5.09947	5.69971	3.84222	3.55015	5.28735	4.6196	4.27745	5.09217	5.13339	6.935	6.18118	5.02635	3.63409	3.76419	6.09053	4.13103	4.05727	6.03727	3.03106	3.15559	1.83216	1.97928	4.69923	3.59175	4.84637	7.52081	2.7396	2.51824	4.3792	3.37706	6.1157	3.54564
HHIP	6.39482	4.22553	3.09809	4.27382	5.64493	8.75723	3.7531	4.68734	4.1847	4.43254	5.69971	4.24285	5.96879	9.19987	5.15511	5.54199	7.00228	4.95559	6.03727	3.81636	4.68446	3.94121	6.6105	8.31892	4.69553	7.78076	5.56701	5.69971	3.80926	3.63409	3.30379	3.49809	3.59627	3.07988	6.03727	2.68061	2.68314	2.14942	3.13695	5.398	4.27224	4.84637	8.63915	4.61193	3.21183	4.49773	3.87922	6.68668	3.42946
ITCH	9.49063	7.50534	7.63664	9.15079	9.64231	12.2011	10.244	11.8468	9.91494	7.28599	10.1032	12.801	7.87587	10.169	10.8962	10.0573	8.11181	9.52624	10.0527	12.3309	9.67087	9.99003	9.23919	9.28358	11.2444	9.69273	14.503	12.3624	11.1617	12.544	10.6434	8.92311	7.80012	8.26783	10.5115	11.4439	8.72698	7.74515	13.0036	7.90849	15.4496	4.84637	11.6711	17.3574	14.553	14.949	14.0504	12.0745	12.5997
TOP2A	6.1157	4.4712	3.60501	5.13339	3.57294	4.1875	5.7721	4.75247	4.1847	7.96623	6.03727	5.28544	7.80912	3.18842	4.23686	6.33346	5.50382	5.55995	5.77376	6.27315	4.31957	4.85954	7.1689	4.58866	4.97362	4.73354	6.39482	5.69971	3.80926	3.16366	2.46949	5.72584	3.59627	2.46218	6.03727	3.11148	3.34247	2.7998	3.1777	5.09619	8.74377	4.84637	11.3994	8.32608	14.5112	9.76039	12.9575	7.34572	6.83736
CD207	3.85875	5.67092	3.75434	5.02635	5.08405	6.88321	4.8485	3.86457	4.90933	5.98818	3.4675	5.59847	3.6312	3.66253	3.6884	6.04355	5.82977	5.73348	4.37569	5.68473	5.08016	5.04067	5.30652	5.62225	4.52739	5.13339	7.96623	7.52081	3.80926	3.16366	2.85273	4.82642	3.90006	3.46409	6.935	3.25348	2.15387	3.01161	6.62456	6.20068	6.04301	6.39482	7.52081	4.35921	4.62958	4.09055	5.7572	4.74531	4.63307
NR4A1	46.0628	26.6043	17.8214	55.1229	14.201	30.2278	15.4856	23.502	25.5665	49.9603	43.3629	63.3955	21.7872	31.5255	52.5646	11.5769	8.98296	10.9878	19.3245	20.0403	29.0046	13.5797	42.7122	42.3195	22.0198	25.789	10.5115	18.244	32.6244	18.4358	17.9177	18.4146	27.2981	22.7482	51.8668	25.2784	17.6595	15.2537	24.0439	16.2862	9.32621	33.0278	8.63915	10.5923	16.4327	8.79562	9.52275	16.9518	11.5259
ROBO4	6.935	4.53796	7.11086	9.56843	5.13157	8.57463	6.20866	6.50381	4.03486	6.71847	9.86802	6.72446	6.85634	9.19987	8.86046	8.98277	9.13253	7.98045	6.26148	6.78617	7.86406	8.70366	5.43301	8.1714	5.52231	8.13587	7.34572	4.96189	5.91138	8.81558	8.87819	10.3132	17.385	5.52123	15.0416	6.16814	4.49018	7.26454	5.59193	8.07691	6.02127	6.68668	10.3767	5.39526	5.65869	5.78498	5.18517	3.80926	5.56489
TMEM140	5.77376	5.94449	4.49087	6.1157	8.05417	5.77762	7.04443	3.64849	7.95913	9.29273	7.25151	4.00562	4.7914	4.39916	4.23686	4.93206	7.08139	5.25914	12.6256	7.82839	3.85004	6.20657	6.9122	5.79666	5.63992	8.43802	6.935	4.96189	4.37569	5.20027	4.3174	4.25623	4.13103	4.53054	9.15079	4.23794	3.0009	4.00643	3.32273	6.72446	4.69332	7.96623	7.52081	5.34592	4.62221	4.47959	5.52616	5.45093	2.81859
CD99	67.9088	79.7051	91.4397	59.3616	84.3567	59.9168	81.8801	75.0755	85.904	37.6871	36.414	28.8088	130.261	128.241	152.626	4.94172	3.73956	4.20037	6.17206	4.8573	12.2788	4.80971	11.5874	4.15376	45.9099	41.7136	42.0009	112.749	72.629	67.0715	76.2	66.2271	61.5398	85.355	39.2803	90.746	86.9968	69.4456	75.009	24.3905	9.41381	108.723	15.4911	12.6287	10.1013	11.8475	10.3162	43.7683	10.371
PRKCA	4.03486	7.19219	4.57208	4.63484	2.61083	6.49835	5.45237	5.50391	4.90933	5.98818	9.66225	6.54725	8.23532	6.37684	11.1811	5.96726	5.15557	5.96369	4.37569	7.76948	4.96189	6.07768	6.24089	6.39319	3.7693	7.1747	8.82312	9.03343	6.03727	9.59041	6.78004	7.21524	5.45093	7.96345	6.935	6.07778	7.44973	8.17077	6.51028	7.72437	8.51445	7.68097	9.92377	6.64487	6.36202	6.74058	7.36987	6.935	6.83736
TGFB2	3.17141	3.65187	2.52554	5.02635	3.12328	5.77762	4.29184	2.40711	4.08728	5.21301	6.54725	7.12271	7.2624	6.29506	4.23686	5.44607	4.41814	4.02294	5.91138	5.73095	3.42303	4.55653	7.12862	4.99392	5.20061	6.24594	5.56701	4.96189	4.37569	5.20027	2.42562	4.82642	4.47999	2.89571	6.03727	2.97722	3.70201	2.56072	2.76635	5.64436	8.50133	5.56701	7.52081	13.7127	8.31728	9.03281	8.63722	5.77376	16.6844
IFIH1	3.643	7.21008	5.25793	4.37569	6.20682	3.36148	8.5619	7.53216	5.63934	5.52175	6.54725	7.90849	8.54116	6.29506	6.96435	6.6919	5.24754	6.3772	4.37569	9.48005	3.27362	7.97949	4.02159	5.79829	7.28674	7.78076	7.34572	9.36891	6.63231	5.97354	11.1496	5.5441	9.71685	10.6625	9.56843	8.38756	9.39558	7.38502	7.27748	9.03343	4.66695	7.96623	8.63915	6.74953	6.31284	6.38378	6.15837	3.80926	3.46309
PTPRR	3.85875	5.37047	3.94786	7.0251	4.02074	5.52544	4.23303	3.64849	4.32934	5.32403	4.21901	10.0211	4.17116	5.55136	6.06282	5.89409	3.91373	4.42145	3.80926	7.03819	7.10031	6.47592	6.09559	4.74195	3.09789	4.73354	5.56701	5.69971	5.02635	4.52709	1.83828	2.80806	6.41073	2.59979	6.03727	2.4007	2.12625	1.87118	2.96155	5.85398	4.45825	4.84637	7.52081	6.64487	5.65044	5.85346	5.8798	7.36399	6.12858
AMH	13.5045	15.6328	17.8819	10.0527	12.7549	5.2165	13.9615	16.373	11.8863	5.09165	7.10031	5.52667	6.61084	8.19255	9.81355	9.1137	7.99728	10.0238	10.2923	8.05933	5.69971	9.48914	5.75477	9.33986	5.43796	4.73354	5.56701	10.1603	8.75138	6.32731	5.78773	10.796	7.19255	7.90557	6.935	5.37002	3.49502	7.58157	6.33542	7.72437	10.9715	7.96623	8.63915	9.69819	12.2994	6.06238	10.2691	11.8228	6.09414
CACNA1E	3.85875	4.18449	3.76954	3.89038	5.36821	5.32759	4.21752	4.81421	6.4779	3.35923	4.57539	5.32877	4.17116	6.0203	5.27799	5.73011	6.78718	8.1418	6.03727	6.52695	3.85004	5.39155	6.09559	4.94811	6.34347	4.73354	6.39482	4.96189	5.02635	6.47813	5.50115	3.65774	5.91138	4.31532	7.52081	2.67396	2.61244	4.95035	4.58447	5.09619	5.54252	7.34572	8.63915	5.40104	5.09041	6.76185	5.65788	8.95998	3.8356
FAAP24	5.84877	5.88458	6.1712	5.77376	4.65406	4.4355	6.31058	4.051	2.16467	5.77376	3.54134	4.98992	4.5235	4.20715	3.6884	6.00341	6.60488	8.43337	5.25575	6.02637	4.68446	7.09445	7.32157	6.14021	4.32979	6.77355	12.0745	5.69971	6.63231	3.63409	4.53995	3.04527	4.13103	2.0236	7.52081	3.71959	4.61171	3.3789	2.8926	4.69923	3.66823	6.03727	7.52081	5.67945	5.67912	5.91086	4.36314	5.56701	4.80513
E2F3	5.02635	6.44424	5.29475	7.61852	5.62015	6.49835	7.62325	8.05647	4.1847	6.63231	9.03343	5.69971	7.87587	5.98647	7.3768	11.3212	14.2643	12.6184	5.02635	9.79325	5.54951	11.0604	10.4769	10.8442	4.43299	6.77355	7.34572	4.96189	6.63231	5.50824	5.02006	4.35768	3.90006	4.97707	6.03727	2.99063	3.8395	4.2092	5.34786	4.09092	9.36622	6.935	9.92377	7.80805	6.90222	9.14062	8.09625	7.19255	8.17144
DUSP4	8.26207	10.8794	13.3253	5.56701	8.56514	7.19736	9.94378	12.6761	12.9625	11.1617	12.0745	10.2923	7.59386	6.0203	6.57495	14.3332	13.9966	15.6159	8.63915	10.0186	6.52666	12.6843	18.2868	19.1817	10.903	7.34572	10.5115	6.54725	6.63231	4.52709	5.23615	15.8932	5.14616	6.31941	7.96623	5.46624	3.54043	3.18997	5.0857	8.75918	5.23262	6.03727	8.63915	5.55914	5.09041	8.0896	4.48124	6.26148	4.46717
LILRA5	3.13428	3.57811	6.26181	4.90933	4.22402	7.64258	1.422	2.53641	5.33004	5.09165	1.94519	4.37415	5.13529	4.98231	2.96083	6.30392	6.22531	5.04635	6.63231	9.34504	9.92377	5.1713	7.002	6.69905	4.30728	5.82767	5.56701	7.01717	5.38711	3.16366	2.55592	4.14261	3.13074	2.88392	6.03727	4.21068	2.63794	2.82945	4.3003	5.03651	4.8506	4.21901	7.52081	3.94272	2.42232	8.34168	7.27633	9.96034	3.26273
HMGA2	4.90541	6.95196	4.07867	4.36508	6.64511	5.45347	6.77342	2.83264	3.16926	5.09165	6.27073	7.49933	5.13529	4.14706	4.18725	6.30928	5.51801	4.84339	6.63231	6.32114	11.0673	5.66106	4.95116	7.44871	6.92118	4.90047	5.56701	5.90071	5.96181	5.88823	4.13872	5.93043	7.32702	3.04937	6.03727	3.11625	4.29081	3.96082	4.57405	6.62842	6.05839	7.50257	8.94381	8.74615	7.80524	8.42674	11.7008	11.294	6.42101
SOST	5.21301	5.86302	5.76958	4.37569	5.58513	5.65714	5.47662	3.55234	3.85875	5.77376	4.71865	5.28544	5.50387	8.13318	4.6926	8.40993	6.5003	6.70166	5.14616	5.9377	6.32851	6.71037	5.75477	5.60415	3.28136	4.73354	6.935	4.96189	7.19255	3.63409	2.5612	3.65774	5.14616	4.19751	6.03727	4.39533	2.53312	4.07525	4.9313	5.398	4.69332	4.84637	7.52081	4.7184	4.69391	5.3584	4.87986	3.67286	6.65717
MCAM	21.6095	4.91188	6.03977	17.0144	6.53398	15.8788	6.50012	3.90594	6.77355	5.32403	7.52081	7.10031	6.85634	6.20879	5.92167	8.67069	10.1755	5.74408	22.4055	8.09986	36.1196	9.03278	33.193	8.35286	6.86225	5.43741	7.34572	5.69971	7.19255	10.2671	5.21503	4.88912	9.7965	3.35357	37.3578	5.26873	6.08519	6.07261	8.21541	12.697	6.93383	4.21901	13.0945	6.3107	4.00764	6.19319	6.89541	8.45901	6.57929
GNG4	12.3513	17.3801	15.1083	8.54764	14.0641	9.49697	14.6286	18.3019	19.2766	3.35923	3.4675	9.7475	27.9518	27.4418	23.5628	6.7001	6.8664	5.92921	4.74531	8.27747	6.32851	8.13352	5.75477	8.79256	3.94133	4.12078	5.56701	39.8279	22.4055	28.3052	31.4269	25.9583	14.208	36.7454	20.9569	35.143	37.5345	31.4563	26.5501	7.12271	22.6084	21.0339	13.0945	21.2343	23.5417	17.0976	26.8383	12.9151	19.2802
H3C10	13.2976	9.83979	13.8611	12.2733	10.3646	7.64258	8.54382	11.7152	13.1912	7.63747	7.78076	7.82472	10.8936	20.0534	5.92167	13.3337	17.6078	13.2694	13.2646	16.4322	9.92377	11.7274	10.503	8.95862	7.46043	4.12078	11.134	9.92377	19.0463	3.16366	9.59181	16.6737	9.39222	3.53206	6.03727	7.06675	7.53855	4.47376	4.44133	3.56135	10.1232	21.095	7.52081	10.3552	16.8521	9.6189	13.1634	5.32403	13.1862
C1R	29.2459	2.77633	4.87022	41.1333	8.23881	45.4213	7.30652	3.06246	5.63934	7.45966	8.70221	8.63915	8.72305	5.68369	7.71348	8.11036	6.87007	6.91082	7.80012	5.65334	11.0186	7.15473	8.99571	7.0556	6.63299	16.4313	9.15079	5.69971	8.45901	24.0143	7.26259	6.42071	16.3122	7.19187	26.4037	9.9894	7.77837	7.92759	9.25885	34.5874	7.08149	7.34572	16.3122	7.21682	6.72799	8.9467	8.30148	48.3205	9.31272
FOSL1	7.0251	3.18917	3.35979	4.27382	4.92507	6.46184	5.91075	2.76504	4.08728	5.98818	6.54725	10.5376	6.32229	3.07425	4.86688	7.51852	5.58654	8.98559	6.54725	7.63965	10.03	7.25318	6.37379	7.40284	5.20061	4.12078	5.56701	8.15611	5.45093	4.17447	3.38254	4.55657	4.13103	3.47811	6.935	3.90784	2.33581	5.28651	3.99101	6.72446	2.81863	6.54725	7.52081	3.52876	4.81368	6.55997	4.51395	6.41073	3.94922
SREBF1	20.2867	35.841	29.2686	17.7192	37.3929	21.8297	34.2104	34.8321	36.0998	13.5808	9.56843	6.07138	33.8505	31.1289	27.0257	8.66376	9.48073	10.9423	12.1929	8.49182	10.4455	13.1529	8.2349	10.1118	7.53859	8.13587	9.15079	17.0567	41.763	21.682	34.1235	24.5475	27.0331	47.3561	15.0416	40.7388	39.8681	44.1992	31.9184	6.20068	9.32	37.2845	11.3994	10.1837	12.8054	8.85495	11.8408	8.63915	9.28197
CCND2	11.7631	8.83675	9.16691	9.56843	10.2033	8.375	10.232	12.4118	9.21759	19.4337	23.8394	19.451	17.3912	27.3104	33.355	34.8914	28.0302	35.6706	40.6695	63.5393	28.2898	27.655	32.2668	35.5655	25.6027	20.0545	24.9274	15.2027	12.0745	12.7901	15.8063	29.2326	16.3122	15.9269	24.2705	10.2804	15.9508	14.7659	15.1755	8.87297	5.54252	15.0416	10.7621	7.16138	7.94174	7.03073	7.678	11.3994	5.61051
ACVR1C	3.95073	4.88563	5.51775	5.32403	3.94483	2.92634	4.89159	6.35239	5.84877	5.09165	5.38103	6.07138	10.0202	9.95696	9.60892	6.67729	5.96873	6.55894	4.74531	6.9327	3.85004	5.08568	4.3613	6.36326	3.28136	7.34572	7.96623	14.8487	8.15611	6.32731	8.79584	9.15079	7.36399	9.37291	6.935	10.9853	8.00421	9.33211	9.50945	5.52667	6.69487	6.03727	9.92377	6.07755	6.21288	6.43611	7.69937	9.92377	3.79073
SHC3	3.35923	4.44334	5.80217	6.63231	5.01884	4.81017	4.34265	6.55712	2.6966	3.643	5.13339	4.81125	3.6312	3.87944	4.48778	4.91804	7.07095	5.4238	6.03727	4.28178	3.76041	5.47667	7.002	5.81658	10.0537	6.24594	9.15079	5.69971	4.74531	3.63409	2.80351	3.87437	3.59627	3.53206	6.935	2.26286	2.97176	3.83156	2.61168	4.69923	3.76752	6.39482	9.92377	5.17285	5.31799	4.35956	4.19887	5.02635	4.27219
IL7R	5.77376	2.79909	2.52554	4.03486	4.60925	3.64543	4.61653	5.45915	4.90933	4.53819	4.25359	4.09092	6.47299	2.55948	6.47453	5.40268	5.90089	5.11075	6.26148	4.98908	9.00503	5.67835	4.6196	4.56228	4.0877	6.77355	6.39482	5.69971	4.37569	4.79521	3.57967	3.37284	4.13103	2.85858	7.96623	3.08427	2.15387	4.13187	2.34478	10.2759	5.00423	4.84637	7.52081	4.46809	3.32457	6.43611	4.41279	8.04434	7.17979
DUSP2	10.104	7.53704	3.81308	6.71489	9.24195	6.70546	6.3692	7.70902	7.17366	2.54582	13.0342	6.77641	12.5789	7.37464	8.96363	8.26555	7.52033	8.12937	6.63231	4.77755	6.53021	7.76369	4.60757	6.53363	4.81032	6.16201	7.87295	5.90071	6.40639	10.0044	4.00024	5.24003	6.62071	2.58531	6.03727	4.64427	3.31704	3.25897	4.45857	7.00871	5.92233	9.61726	8.94381	6.37031	4.59603	7.2093	5.35726	12.9496	7.4904
CASP12	4.1847	3.97285	4.69583	3.23895	3.83913	5.77762	3.79422	5.63008	3.55818	6.34282	5.69971	5.59847	5.96879	6.37684	7.11266	6.66443	4.83833	7.11669	5.02635	6.32129	6.84606	5.14508	4.6196	5.6103	3.28136	5.13339	6.39482	6.54725	4.74531	4.79521	2.87355	4.61576	3.13074	3.8367	6.03727	3.60345	3.54043	3.69436	4.42736	4.69923	6.36379	5.56701	9.36891	6.2289	4.27278	7.09645	5.92285	6.39482	4.95558
RXRG	3.643	3.72964	2.46674	4.90933	4.17845	2.92634	5.45432	3.95668	2.8563	4.1847	3.98311	5.59847	18.9198	15.1848	9.73375	7.07055	8.31679	8.03832	6.63231	5.6089	7.70008	6.71637	7.59347	6.21374	4.43299	4.12078	6.935	8.84507	8.26207	14.4676	14.7587	9.7475	6.70331	10.84	6.935	8.639	19.1728	13.2957	10.1805	6.20068	5.04076	9.92377	7.52081	5.11514	3.78356	5.0588	4.55821	6.63231	3.83902
ZEB1	6.7904	6.22954	3.73889	6.935	6.6805	11.1692	6.50521	6.18499	5.89671	3.95073	4.1649	6.20068	12.4824	8.00895	5.39039	8.78659	6.50802	7.9294	8.75138	7.72583	10.9567	7.67388	8.61074	8.48274	2.85659	7.1747	7.34572	8.15611	5.77376	10.5886	7.65172	3.87437	9.71685	6.56111	10.5115	7.71544	4.89699	7.26125	5.5153	8.87297	6.35625	8.63915	9.92377	5.23707	5.24979	6.43372	6.83421	7.52081	5.61946
HLA-DQA1	6.87861	4.05745	6.78548	5.56701	5.85387	6.70182	5.68159	4.08057	4.52693	10.9019	11.6615	7.19255	4.17116	2.94007	6.96435	4.43479	4.40196	2.84915	6.7904	3.7005	5.38103	3.7075	7.1689	2.9361	5.20061	5.43741	5.56701	8.84507	3.80926	7.44142	2.85273	5.59847	5.58086	3.8229	7.52081	3.68934	3.0009	2.78851	3.78775	9.15079	3.7042	4.84637	8.63915	3.68814	4.31468	5.99298	4.3121	7.19255	5.06562
JUP	12.6458	11.4642	11.3912	8.04434	13.7725	10.6217	12.1021	10.3078	15.245	11.1617	13.0209	10.5376	10.9731	10.6715	10.556	9.57151	8.46504	9.84172	6.26148	8.69424	8.84507	11.6217	5.75477	8.7562	14.5811	12.7896	9.15079	21.7006	4.74531	18.0227	13.9578	11.708	15.7281	14.1365	15.0416	15.0881	15.8399	17.5087	16.573	5.85398	13.6919	13.9273	10.7621	14.6086	12.4596	14.3134	15.3978	6.45753	17.4017
POLB	8.14885	7.69284	6.8489	7.19255	8.93807	5.09505	7.82867	5.26368	7.71749	10.0527	4.78421	6.09647	4.7914	7.23113	12.5164	9.79989	7.44642	9.17947	8.75138	7.07829	7.70008	8.47624	12.1528	9.54352	9.14358	8.43802	6.935	8.15611	5.77376	6.86179	7.35312	6.01242	6.54725	6.43034	6.935	7.43097	6.50878	5.07666	3.1777	5.52667	10.0905	11.9197	9.36891	12.1916	9.67172	11.7644	8.61218	5.02635	9.99597
KRT18	26.5952	29.5194	28.7123	34.3653	26.8261	20.3802	35.0746	35.1455	32.0357	122.2	118.657	207.355	50.8368	33.4223	68.0992	16.9374	23.4771	19.3009	23.2131	20.9652	24.8094	25.4094	17.505	17.2281	77.0911	103.02	116.907	54.5808	22.8556	22.1456	36.1538	38.9053	9.39222	35.3206	24.1491	32.6158	33.385	25.9478	36.6409	28.4908	117.863	25.314	45.1249	125.457	135.583	67.3323	144.066	26.6201	88.5356
FGF22	6.39282	4.09591	3.96032	3.09268	3.78886	5.29907	4.13933	4.22405	5.43571	3.20754	4.45337	6.69004	5.2371	2.22816	7.75958	10.4508	6.13592	7.73855	6.02585	7.99112	7.44283	6.02797	9.17521	6.54827	3.13318	6.54134	7.014	7.8765	5.4939	4.56278	6.35844	3.85363	3.94448	3.53206	6.03727	6.03005	3.41906	3.11018	2.39214	13.9422	5.78468	4.21901	7.52081	4.38103	6.37342	6.07919	4.12907	6.70785	5.59839
TGFB3	5.02635	3.53222	4.59791	7.61852	4.5111	7.02979	5.35456	4.39319	6.64698	6.63231	8.85958	6.88474	4.5235	4.0565	7.55264	7.01931	4.03627	6.17333	10.7621	5.09533	9.36891	4.85378	5.30652	6.78316	5.97393	11.2253	7.96623	4.96189	3.80926	6.47813	5.16439	4.25623	4.47999	4.05977	9.92377	4.34856	3.22279	6.55901	5.2556	14.503	7.19202	4.84637	9.92377	5.44326	5.32076	6.62493	4.33152	11.3994	4.77813
HSPB1	73.2349	63.7294	59.3955	78.1057	59.6764	75.3407	54.1772	58.0264	70.6055	47.1888	48.5882	37.6811	30.2799	22.7809	28.6393	22.3454	21.1602	29.6765	32.4766	23.4431	24.4343	32.2598	19.441	22.0446	75.9183	81.3522	72.3463	32.1808	34.7857	35.4598	25.7761	47.3602	38.5732	24.6434	47.8268	33.8978	22.2879	31.6582	32.5052	51.4592	89.8807	25.314	34.9265	91.591	100.604	125.124	98.6244	67.2286	87.5018
TNFRSF12A	10.1148	7.34609	6.651	8.06972	8.29122	5.65714	8.48129	7.12988	7.2312	13.6108	13.1486	17.1531	7.59386	9.84028	9.18951	7.2968	6.8858	5.77748	9.56843	6.96985	7.70008	6.79672	5.54871	7.35281	10.3685	7.78076	8.43802	9.36891	7.19255	4.17447	3.52701	6.25864	6.70331	4.50765	8.63915	4.26238	7.36663	3.64373	6.87783	6.72446	6.99101	7.34572	8.63915	4.75621	5.75803	5.4816	5.11867	8.26207	5.74567
MAP3K8	5.69464	4.5636	3.85595	5.32403	3.97362	10.0594	4.36718	4.08057	3.55818	6.1157	6.68668	5.85398	9.26265	5.68369	5.59057	6.09681	5.64425	4.37851	8.26207	5.10114	6.70331	5.7203	5.75477	6.51712	5.97393	6.77355	7.34572	4.96189	5.02635	5.63954	2.08455	5.34558	3.59627	5.61852	6.03727	3.90784	4.19796	2.84323	6.06429	7.72437	5.55478	4.84637	7.52081	6.72824	6.7719	7.80637	7.28365	5.02635	4.56958
ITGA5	9.24052	6.82842	6.98647	10.5115	5.48878	21.7497	5.06889	4.75247	4.90933	6.935	8.70997	14.3779	6.32229	6.66788	4.86688	6.57125	5.46243	6.464	12.2038	6.16599	4.68446	5.71099	7.002	5.91255	7.28674	6.77355	9.69273	6.18118	3.80926	6.86179	4.97947	6.01242	9.36891	3.2704	7.52081	5.33145	4.86947	4.81222	3.71623	7.96623	6.55347	4.84637	8.63915	5.99458	5.97187	4.63855	4.36314	7.80012	5.79541
LY86	4.63484	4.66079	6.91606	5.32403	5.42929	4.1875	4.0768	4.19101	6.77355	4.80696	6.31281	6.07138	3.6312	4.20715	4.23686	5.36573	5.80842	6.37882	7.19255	6.71691	4.07806	5.73111	4.02159	6.90066	5.84937	5.89671	6.39482	4.96189	4.74531	5.63954	2.53633	7.96623	4.47999	2.3473	6.03727	3.82635	3.8395	2.49324	2.02143	5.398	4.25308	4.84637	8.63915	4.51208	5.03649	4.57499	2.88768	5.02635	3.23771
STK11IP	9.92377	11.9624	8.69788	5.45093	9.02845	5.77762	9.67305	9.25446	4.43254	7.96623	10.5115	9.49063	10.3923	6.73326	11.1282	12.6825	10.7658	11.7316	7.80012	11.0788	9.12201	10.9669	13.8244	8.42074	6.34347	8.43802	9.15079	8.15611	6.63231	5.4376	5.76495	9.39847	7.80012	9.02776	7.96623	9.01847	10.2786	7.26454	8.48101	7.72437	8.2344	7.52081	8.63915	7.7069	6.94356	9.18886	7.87879	5.14616	7.75333
ACSF3	10.5115	11.1398	7.4609	7.96623	10.4618	6.63674	8.28664	8.85052	7.71749	10.0527	6.2263	6.81182	4.5235	6.91551	7.71348	7.92845	8.48867	11.2934	7.80012	7.54167	8.84507	9.45241	12.5841	7.16612	6.63299	4.73354	7.34572	6.18118	8.26207	5.97354	7.66453	7.58717	3.90006	6.83087	6.03727	7.47639	4.43765	6.15821	5.03632	4.09092	6.539	10.7621	8.63915	6.04137	5.46477	8.34978	5.82547	8.26207	7.24229
NDUFA13	56.4402	66.7311	73.3885	61.2647	62.941	52.1083	57.528	66.147	80.2323	25.9557	20.6287	21.7867	30.639	37.7236	27.6699	17.6985	15.3416	21.2399	17.9293	19.0648	29.9652	25.6575	22.4125	20.0819	38.4153	33.132	34.5746	40.2676	39.9174	34.5097	43.1674	37.1654	48.237	50.3399	40.7907	55.1544	48.552	43.8394	44.9217	19.4027	31.4984	58.4661	13.6921	27.4029	34.0889	27.2762	29.4851	24.0264	23.9855
NPM1	11.0813	23.2577	18.8115	12.2733	15.2421	7.64258	17.987	19.0372	11.3067	35.6415	25.2875	35.2113	21.7872	15.5971	14.8042	32.073	30.8137	23.523	39.7938	18.6987	24.8094	25.4094	17.505	26.8759	14.9209	24.7247	22.2681	19.8475	7.61852	6.32731	11.8053	11.1158	15.6537	12.9509	6.03727	10.3283	11.8463	14.316	6.66199	3.56135	16.631	12.657	7.52081	19.9138	17.6181	20.9867	16.8199	15.9721	22.6048
PRKAR2B	5.32403	6.58391	3.69094	5.45093	4.48741	4.81017	5.02399	3.81501	3.43077	13.5808	8.90964	6.43095	7.77486	8.88459	9.96577	6.66916	7.40617	7.70733	8.95998	10.6066	6.70331	9.33462	9.40627	10.9283	6.60324	8.24157	7.34572	6.54725	5.02635	5.20027	3.84436	5.5441	4.85842	5.6455	7.96623	6.38039	7.33927	5.31441	5.76702	8.75918	5.27144	6.03727	8.63915	4.88942	5.50671	4.21172	4.10072	6.83997	6.49154
CCL15	37.6766	39.3592	35.6429	36.82	45.7264	30.5703	56.2094	60.0403	45.2269	45.8248	42.7942	43.036	39.9432	42.3349	44.4125	45.7671	47.6879	31.9672	33.1615	29.4646	19.8475	32.9019	21.006	40.3138	12.434	16.4831	11.134	4.96189	15.237	41.1275	18.4458	24.0842	25.0459	19.4263	6.03727	17.9387	21.5387	23.2635	22.2066	3.56135	22.4156	12.657	7.52081	16.3293	18.3841	17.4889	20.4764	10.6481	17.8955
PBX3	7.45966	7.80862	8.82176	7.19255	6.26252	5.09505	6.76961	6.69676	6.83997	7.0251	5.69971	6.7904	5.50387	10.9944	6.71497	4.48183	8.42403	5.37221	6.935	7.02748	6.52666	6.14082	6.6105	6.85278	10.5032	7.78076	8.43802	10.7621	8.95998	6.86179	8.66314	6.76245	8.15611	8.43722	7.96623	9.35308	8.35351	6.90137	7.31075	8.55526	4.80341	10.7621	7.52081	5.35469	3.99115	5.74592	3.67388	6.26148	5.08971
SKP2	11.2432	7.97853	6.25694	4.37569	6.75226	6.11979	8.92215	8.05647	4.52693	9.07638	7.68097	6.34848	8.54116	6.73326	6.96435	9.2786	9.13562	10.4433	5.77376	11.9323	8.05151	10.1965	9.1207	9.34784	8.86598	8.61771	6.39482	9.59223	8.63915	6.47813	4.42972	6.43095	4.47999	6.88573	7.96623	6.66372	7.05859	5.98939	6.71062	7.03136	9.07408	6.03727	7.52081	7.17764	8.96046	9.51925	8.63343	5.02635	5.02443
THBS1	106.927	10.8312	11.8911	140.656	14.1663	174.137	13.8142	11.571	8.82312	25.8301	50.173	36.8321	7.59386	11.9836	10.6425	6.2641	6.71745	5.45445	8.90964	8.67761	13.8387	5.33616	10.7267	6.76954	17.2104	13.9837	15.0416	6.54725	9.24052	16.8766	5.45926	9.67686	7.19255	4.24244	37.4951	8.70517	4.88483	3.36827	6.52337	190.578	7.47766	4.84637	30.8003	6.04635	8.14015	7.36334	3.84155	249.538	11.9327
RPS6	185.921	198.384	208.124	182.343	198.237	199.435	201.528	174.559	248.281	348.362	396.875	356.536	215.8	228.432	215.593	205.766	189.965	227.535	160.144	131.167	239.334	224.796	317.652	279.165	465.155	533.362	476.972	262.95	236.427	202.87	206.887	258.986	185.643	165.42	133.112	170.218	193.273	190.927	168.046	99.1516	100.959	153.894	74.4984	112.158	136.249	101.867	150.398	98.9752	79.1169
CRABP2	5.21301	4.6253	5.59441	6.03727	4.65406	4.4355	6.44497	6.1905	5.21301	6.1157	5.49562	5.28544	5.19614	4.45631	5.84572	7.92894	7.87579	7.19719	10.2923	6.62441	6.84606	7.9167	9.45942	7.50985	7.71829	9.89915	5.56701	7.52081	6.7904	3.16366	5.20649	4.45048	3.59627	5.55531	8.63915	3.48306	5.09752	5.73307	2.0965	4.09092	7.42804	4.21901	8.63915	7.58814	6.06824	10.0608	6.98609	6.935	7.15756
SNCA	6.39482	3.43913	3.69094	4.63484	3.73601	4.1875	4.80285	4.48675	4.08728	4.37569	4.06794	4.60125	5.19614	4.39916	6.42188	6.45129	7.50628	4.74869	4.74531	5.0539	10.03	7.61181	6.37379	8.51935	5.39375	4.73354	6.39482	4.96189	5.45093	4.17447	4.24071	6.72446	4.74531	3.755	6.935	3.68193	4.06689	3.75166	3.60341	4.43649	2.24423	4.84637	10.7621	4.25386	4.50758	4.64384	2.06609	4.74531	3.35795
LYN	5.45093	4.1949	3.98477	2.45466	6.43084	7.19736	4.55733	2.76504	3.643	5.52175	3.19741	5.6216	5.19614	5.48017	4.86688	4.91982	4.9388	5.81315	4.37569	6.04852	4.31957	5.47472	4.6196	4.28197	5.09217	4.73354	6.39482	4.96189	4.37569	5.50824	1.85335	4.35768	5.58086	3.56102	6.935	3.67446	3.65454	4.18555	3.09396	7.72437	4.19854	4.21901	7.52081	4.6915	2.45188	5.88653	4.27216	4.74531	4.41691
HACD2	7.45966	3.52111	7.25452	4.90933	6.49866	6.34706	5.83739	3.81501	3.85875	9.36057	5.95984	5.52667	6.85634	5.35258	6.80221	6.43101	6.30295	8.13939	3.80926	5.01727	5.83557	6.51429	4.6196	5.81658	11.5487	9.15079	7.34572	7.52081	6.26148	4.17447	6.46078	5.5441	4.13103	6.28064	8.63915	7.0903	6.11034	5.61353	6.10856	5.09619	4.4309	4.84637	9.36891	5.48603	5.22625	4.22239	3.4828	5.02635	3.75563
NFKB2	6.87861	7.79973	8.21664	7.61852	7.55425	10.5185	8.52675	7.01357	8.86507	8.95998	15.7931	20.407	4.17116	6.91551	5.27799	7.54541	6.0836	5.48812	8.45901	6.14293	5.18834	5.49154	5.30652	6.77433	8.17539	8.24157	7.96623	6.54725	4.74531	5.50824	5.72903	4.6536	8.26207	6.94653	6.935	6.55428	5.4942	6.80866	6.89584	12.2423	9.26987	5.25575	9.92377	5.73548	5.79105	6.15519	7.3847	8.63915	5.42442
TSLP	7.80012	5.78783	3.90953	6.54725	4.64758	6.11979	5.07777	3.64849	3.35923	3.85875	8.03153	3.78165	3.6312	5.35258	3.4011	8.16957	5.47602	5.39396	3.31615	6.54691	4.79612	5.72785	4.02159	6.70628	6.92954	6.24594	7.34572	6.54725	5.02635	6.47813	3.79505	2.44456	4.74531	3.5233	7.52081	2.99063	3.41366	3.07575	3.23517	6.12115	4.90752	6.935	8.63915	6.26817	5.32273	6.78285	4.22911	8.82312	3.23771
PCK2	9.49063	14.9963	13.3112	5.32403	13.8162	7.46465	13.3467	13.073	15.2707	7.45966	9.66225	7.61852	9.81122	4.98406	6.96435	5.94413	5.55779	6.95244	6.54725	7.50723	5.38103	6.62274	6.09559	7.04075	15.8446	13.3734	18.6325	7.52081	5.77376	7.17496	10.3325	8.78681	5.91138	8.89567	9.15079	10.1432	8.97193	7.96783	8.39418	6.72446	6.30486	13.0945	8.63915	7.49408	7.51692	9.67179	8.29003	5.02635	5.43533
PLA2G6	4.1847	9.29227	4.39723	5.63934	8.49177	6.34706	7.41563	7.60602	8.43802	6.935	6.75225	7.52081	7.2624	6.66788	7.89734	11.6983	11.4034	13.1892	8.15611	8.2124	8.05151	8.59401	8.61074	8.15921	10.7536	6.77355	8.43802	7.10031	5.02635	6.61609	6.57045	7.72437	7.36399	6.57819	6.935	7.00288	5.31064	8.07595	6.66199	5.398	8.59488	8.63915	9.36891	10.3191	9.57873	9.33438	12.1608	12.3624	10.9066
PLK1	3.643	5.64408	5.60833	6.39482	4.6997	4.63793	6.08433	4.5823	5.84877	5.09165	5.06755	6.72446	4.7914	3.45775	4.23686	8.69238	11.6359	7.6665	6.7904	9.22275	4.96189	7.41365	6.37379	7.42448	4.32979	8.43802	7.34572	6.54725	7.80012	3.16366	3.22039	3.49809	4.47999	4.55208	9.92377	3.77392	4.2525	4.19596	2.93018	7.29248	7.17349	6.935	8.63915	8.38526	9.22586	6.99522	8.3038	5.77376	3.64161
CDH3	2.92438	7.67212	5.0352	3.38677	4.4784	4.1875	5.57276	4.38229	4.69505	5.32403	4.21901	9.03343	5.19614	5.40507	4.23686	5.69772	5.07511	5.69544	5.91138	5.31915	6.01828	5.83007	4.6196	6.3844	5.84937	5.43741	7.34572	4.96189	4.74531	3.63409	3.2349	4.61576	5.14616	2.0236	6.03727	2.9105	5.10778	2.74142	3.40193	6.34848	6.06689	9.92377	8.63915	6.13376	3.83613	6.3871	7.08204	4.84637	5.97104
MNX1	8.58357	9.38187	5.60073	3.47142	7.46708	4.41244	8.04403	7.32199	6.52794	5.09165	7.78076	4.79164	19.2145	16.674	12.5618	10.0323	8.77329	6.18049	11.4875	8.21119	3.50858	9.76741	7.002	6.21168	22.792	7.13741	12.4482	27.1774	14.7532	6.32731	9.59181	11.1158	9.90027	13.6796	8.53799	9.0961	15.0386	10.3188	11.3232	3.56135	11.3642	8.43802	7.52081	10.4618	9.92856	10.4933	11.4933	5.32403	7.65177
PPP3CC	7.45966	7.84863	6.53	8.3298	8.49934	6.63674	8.3415	6.49399	7.44115	10.2923	5.82109	7.70008	5.96879	8.88459	11.8061	8.90567	6.09584	7.38925	6.26148	7.99457	5.83557	8.43329	7.59347	10.6973	5.97393	9.69273	6.39482	11.6711	9.71685	5.75964	7.0421	7.64936	6.26148	7.75556	6.935	7.04279	7.24964	7.08379	4.90359	7.03136	5.31138	8.3298	8.63915	5.29615	5.09041	4.66476	4.62154	6.63231	4.50235
GNG12	12.988	9.2971	11.0453	15.3619	12.3487	12.2011	12.798	11.4166	14.1889	14.5943	10.2345	13.2764	12.0355	11.9729	10.0475	6.34893	8.01899	6.55894	4.37569	8.07423	12.0366	6.60142	6.6105	7.22889	11.6619	6.77355	10.1351	17.4633	6.63231	10.2671	13.5731	7.16295	14.5391	11.7594	14.2006	13.4266	9.98745	11.4017	7.70848	5.09619	8.19186	11.6422	8.63915	8.39528	8.06776	7.66487	8.04658	14.006	7.82581
RIPK2	8.15611	5.10406	3.82801	7.24505	5.00877	5.37983	5.47171	4.64183	5.84877	5.77376	9.09938	9.66225	7.43551	4.20715	6.33952	6.48378	6.87007	6.14215	6.26148	5.45825	6.18118	7.47666	6.09559	5.93638	5.89732	4.12078	5.56701	4.96189	7.80012	6.47813	3.93599	7.48986	4.13103	3.82092	6.03727	4.87419	5.10778	4.09827	3.02462	5.85398	7.14313	5.25575	8.63915	5.48906	5.69114	5.49826	6.37648	5.82109	5.51964
FLG	3.85875	5.60517	4.00272	5.02635	5.50472	3.17353	5.01658	5.54725	4.31573	4.80696	6.16584	7.70008	5.01008	5.24097	5.39039	6.93587	5.47005	8.19274	6.26148	4.64949	5.7349	8.66376	4.6196	5.76534	2.85659	4.12078	6.39482	4.96189	5.77376	4.52709	3.07632	4.01825	4.47999	3.87433	8.63915	4.28964	3.87097	5.09721	3.00003	5.398	4.51103	6.03727	7.52081	2.91957	5.11144	4.30141	5.85011	5.02635	4.6785
RIPK3	4.53819	4.53796	3.75434	6.63231	4.77282	4.54122	5.01658	4.75247	4.69505	3.643	4.78421	5.09619	5.96879	3.97191	6.42188	5.916	7.07095	4.78474	13.5045	4.99525	4.79612	6.99438	5.30652	5.43194	5.52231	7.78076	6.39482	4.96189	3.80926	4.79521	5.90841	5.00566	4.13103	4.19969	8.63915	4.09271	3.10739	4.6473	4.96341	5.85398	6.17339	6.39482	9.36891	6.66291	6.11422	6.73503	5.95619	11.2532	5.2518
PYCR2	5.09165	5.77676	5.16428	4.63484	6.88354	5.65714	4.84418	6.10567	4.80696	5.02635	3.19741	4.60125	7.77486	4.39916	6.06282	8.21287	6.47031	5.54247	6.7904	6.78925	5.83557	7.277	6.09559	6.02146	5.89732	8.93775	7.68097	7.10031	10.7621	5.50824	10.1224	9.04373	8.15611	7.84129	8.63915	9.67421	10.7865	10.3678	9.76078	5.398	13.5149	6.68668	9.92377	13.4624	11.7607	12.9131	12.4468	6.03727	14.1235
POLR2H	9.36057	8.42065	7.24626	6.77355	8.9295	11.6266	8.13752	8.85052	9.52552	8.95998	6.68668	6.7904	7.2624	9.84028	6.71497	10.2343	7.62516	8.1593	4.74531	7.86365	9.83699	6.72241	3.501	9.3536	13.7586	16.2717	8.82312	9.92377	9.15079	5.63954	8.70123	10.9702	4.74531	8.23666	10.7621	8.7328	9.75512	7.23465	9.72256	8.18184	9.4879	6.54725	11.9197	9.95308	7.64689	8.96489	11.8522	7.19255	8.32662
PSMB10	8.26207	5.76188	7.94447	5.89671	8.23491	5.52544	7.52977	7.42894	8.54764	3.95073	5.56701	9.70137	4.5235	6.52884	4.23686	7.83801	5.7197	6.50592	14.8487	8.55053	7.00925	8.5482	9.1207	6.26783	8.90262	13.5471	7.68097	7.52081	5.02635	5.97354	7.26259	10.8056	5.58086	6.38199	6.03727	5.5981	5.06888	6.1668	7.33714	6.20068	6.12638	6.935	7.52081	4.90347	4.86823	4.67251	5.92801	11.099	7.34292
RB1	6.45753	10.3671	6.64399	5.63934	6.75787	9.08245	7.35944	5.38434	7.71749	7.61852	9.03343	5.59847	6.15568	8.79832	3.4011	8.69575	7.38982	10.3507	9.78778	9.97816	8.79538	9.85417	11.3619	10.4702	9.61491	11.3711	7.34572	10.3767	5.45093	7.17496	10.8621	6.5203	8.45901	7.36128	6.03727	8.10553	9.4672	8.46071	8.7629	7.29248	7.71465	9.69273	8.63915	8.70333	8.38588	7.01897	8.76872	7.61852	6.65717
HSD17B8	5.02635	7.67073	6.09205	7.34572	6.67456	2.92634	6.61319	5.19154	4.95747	11.9387	15.8515	15.0883	14.1546	9.63509	6.19193	5.48543	5.1642	6.22011	5.45093	6.76373	4.31957	6.44683	7.32157	6.08681	14.8087	18.1988	17.0567	9.36891	5.91138	8.93807	6.40095	8.98825	7.59456	6.14318	9.92377	10.9706	10.1498	6.81983	6.5271	5.398	5.31732	5.25575	8.63915	5.69634	5.07022	5.93479	6.01996	6.26148	6.11337
ARID1A	6.935	13.1139	14.1187	11.4826	15.2197	12.27	12.7573	13.708	13.893	13.0209	10.8503	10.4353	16.2594	15.1223	13.076	13.8494	14.5466	15.3577	10.5115	15.1191	14.0185	12.9813	10.0196	13.8586	11.0446	8.02438	10.1351	12.657	10.9019	17.6469	12.7896	15.268	10.1603	15.4369	10.5115	15.156	12.9343	13.7571	15.7277	11.2887	12.9615	9.15079	8.63915	11.8595	14.0026	11.0524	12.4498	6.63231	10.4505
SERINC3	17.385	15.6614	19.9942	15.0416	18.3545	11.0509	17.1624	23.3619	15.5172	17.9645	14.1208	15.5441	13.6696	12.1393	19.5654	11.8428	11.4075	14.7652	16.3122	15.9764	15.2363	15.2169	16.9244	20.3443	20.4319	17.5471	19.9701	20.2567	18.244	16.4057	16.1114	17.7754	19.9587	16.8817	15.7281	17.986	17.2467	17.5437	19.1904	15.6141	19.8527	21.8151	13.0945	19.5504	18.7804	13.3317	20.7762	14.1369	18.6724
SYK	4.74531	5.65308	4.89034	4.90933	6.44789	6.34706	5.65486	6.91746	3.76891	6.13092	6.68668	4.43649	5.63506	3.82969	7.11266	5.40873	7.17722	5.53023	5.45093	5.84124	2.84986	5.5797	4.02159	6.75596	8.75228	5.89671	6.935	5.69971	5.45093	5.20027	4.22326	6.81182	4.13103	3.59593	6.935	4.70548	6.00715	4.18555	4.05292	5.398	6.4428	6.935	8.63915	5.55107	5.73481	5.85346	4.3905	5.45093	2.75982
PECAM1	23.6455	6.55736	7.67541	31.2167	8.90142	31.4773	7.44903	6.76243	8.43802	9.07638	7.58247	7.10031	5.19614	6.0203	6.06282	7.21471	5.49755	4.81435	6.63231	4.91848	13.5501	6.73085	5.00982	5.47838	11.1352	10.9912	7.96623	7.10031	5.91138	29.416	8.07745	6.76245	37.5732	6.10661	36.0201	6.35879	10.5236	9.04556	10.4322	11.5578	4.64338	6.935	11.6711	3.91241	3.85781	6.76537	3.6665	8.82312	6.4188
CHIT1	5.98818	5.65308	2.90109	6.68668	4.8269	4.1875	5.25207	4.38229	4.08728	8.26207	3.84049	5.85398	5.19614	4.83274	7.11266	9.93862	9.11295	6.1943	6.7904	9.24569	5.54951	8.39342	6.6105	8.1062	3.28136	7.34572	6.935	5.69971	5.77376	4.79521	3.96472	4.76028	6.54725	4.57089	8.63915	5.74749	5.10778	3.77905	3.90779	3.56135	6.65726	4.21901	7.52081	5.01329	6.31284	7.03073	5.81365	5.25575	5.25374
CD24	10.6811	16.8697	21.016	12.1929	18.7728	13.6199	16.5596	20.5072	20.9168	181.634	195.065	195.689	41.1733	55.9985	61.0453	19.1311	17.4173	20.9614	32.0434	30.2177	31.3328	38.152	39.4402	43.7928	169.243	132.359	125.03	47.4294	32.6414	14.9443	23.1991	49.4212	19.9092	21.8229	6.935	14.1126	19.1326	13.5099	17.7347	18.8153	66.1893	31.5862	19.7851	69.8029	76.8747	52.6377	76.0365	10.9019	56.8569
FZD5	4.1847	6.95983	3.51	4.27382	4.9711	4.4355	5.62556	5.26368	6.54142	4.53819	5.87817	4.60125	4.5235	6.29506	4.23686	5.31656	2.73502	4.60421	5.14616	4.23518	5.83557	4.90083	4.02159	4.10579	6.19579	6.77355	6.39482	8.84507	6.935	5.20027	4.93898	5.16239	4.96189	3.18112	6.03727	3.48306	3.70201	4.98648	3.1777	5.64436	6.77105	6.54725	7.52081	6.59872	4.66753	7.30997	5.68985	4.37569	6.5154
GATA2	7.04257	8.85471	5.39409	5.45093	7.19	7.09872	7.87033	4.56382	3.85875	11.8228	9.56843	9.03343	5.50387	9.29008	6.02875	6.93677	6.13307	6.60682	6.26148	5.90094	11.9197	7.95106	5.00982	7.17896	11.0903	7.96623	8.43802	7.10031	6.26148	6.47813	5.45304	8.14052	6.41073	4.44262	9.15079	4.7016	3.70201	4.15521	8.5421	7.72437	5.74835	6.68668	8.63915	4.51084	6.35168	8.32906	4.45606	6.26148	4.10626
USP9Y	3.95073	2.6211	1.72383	2.81967	2.09582	3.95337	1.45935	2.61044	2.8563	5.98818	5.49562	3.86219	7.87587	4.56253	5.27799	5.55642	5.90215	6.38171	5.77376	6.1547	6.70331	6.39412	6.6105	8.03129	8.43888	5.43741	7.34572	8.15611	9.92377	4.36499	2.16196	7.58717	4.47999	1.67946	6.03727	2.45401	1.77021	2.22924	3.35531	5.85398	4.14288	6.68668	7.52081	3.44627	3.09682	5.28968	3.13161	5.56701	2.99295
S100B	5.45093	6.0466	4.23977	5.56701	5.64493	3.36148	7.25298	4.75247	4.90933	4.1847	3.76041	6.97419	6.85634	7.65938	5.59057	7.44477	8.07255	7.08978	6.935	9.25624	8.52835	13.426	8.72261	13.0659	5.20061	6.77355	8.82312	4.96189	7.80012	5.75964	5.47025	3.79358	5.91138	5.59794	8.63915	8.47422	8.94806	6.35988	6.16846	5.398	6.92987	5.56701	7.52081	7.50725	6.19365	8.26563	9.81476	7.19255	9.42057
FAP	9.92377	9.30055	9.07453	15.5767	10.1929	9.37517	9.34678	9.54422	7.31278	5.02635	7.10031	3.91236	5.96879	5.48017	5.92167	6.08791	4.6967	6.1128	4.37569	3.03518	7.26955	5.67035	6.6105	4.81807	3.28136	7.34572	6.39482	13.0533	17.224	19.4291	27.0864	9.3072	23.6789	30.8498	26.4694	42.6092	15.3203	22.6197	29.4923	8.07691	5.51766	31.4562	8.63915	4.96935	4.63371	5.95931	3.52226	14.317	4.53646
TNFRSF25	4.68028	4.04469	6.87721	3.51255	5.69289	4.54122	6.77585	4.5823	6.71847	4.95747	7.06041	5.91138	6.24121	6.0203	4.48778	9.07138	8.10591	10.0195	7.75629	10.647	6.91319	10.0647	10.0196	8.51247	5.8165	6.39482	6.39482	5.69971	5.91138	5.20027	3.62941	8.52076	8.23609	4.07219	6.935	3.52831	3.95971	2.47517	4.65558	5.85398	5.01303	5.56701	7.52081	5.52572	4.12635	6.65414	4.41983	6.26148	3.55682
EZH2	3.35923	3.64281	4.66007	5.77376	3.67156	6.13501	5.19199	4.90127	3.09758	6.34282	7.86406	7.44778	7.87587	3.37725	4.23686	6.93101	4.52852	5.84106	6.7904	7.63442	4.96189	5.60225	6.6105	6.97613	3.28136	5.43741	5.56701	6.18118	3.80926	3.63409	2.5612	3.04527	5.14616	3.25694	9.92377	2.56782	3.56945	4.6473	3.60341	5.52667	10.8729	5.56701	7.52081	8.54849	10.3354	6.52311	8.17193	5.45093	10.0111
TRAF3	8.63915	6.13061	4.67689	5.32403	6.60974	6.26566	7.08019	4.04094	6.30719	5.02635	4.41156	7.90849	4.5235	6.1485	9.18951	10.3455	7.04939	9.83661	8.45901	9.11634	4.68446	7.11765	6.9122	6.86499	8.07054	5.13339	9.69273	8.63915	7.19255	9.59041	8.49145	6.09053	7.36399	8.09401	6.935	8.64485	5.71267	6.55604	9.19175	6.20068	8.57102	6.39482	8.63915	9.88088	7.71562	9.33599	10.8887	7.41775	8.54771
ICOSLG	4.80696	5.26387	4.84286	5.32403	4.55702	3.17353	5.55883	3.42514	5.13339	4.1847	8.283	7.59456	4.7914	2.77568	3.90684	5.08052	7.16919	5.50026	4.74531	5.76333	5.08016	5.65219	6.09559	5.61882	6.24658	6.24594	6.39482	7.52081	6.7904	3.63409	2.94205	3.60762	5.45093	2.90768	6.935	3.80486	4.29419	3.53311	3.00003	4.43649	4.40601	4.21901	8.63915	4.53869	6.0868	6.39995	3.82606	6.935	6.99774
SAMSN1	3.35923	3.76622	6.47897	4.27382	3.90652	7.90673	5.35536	5.03393	4.1847	3.85875	6.935	5.52667	4.17116	3.66253	4.48778	4.6158	5.94793	4.68118	4.74531	3.8284	3.76041	5.96703	5.00982	4.1671	3.7693	6.77355	7.34572	4.96189	3.80926	4.17447	2.11163	3.04527	5.58086	3.56102	6.03727	4.05296	2.20521	2.41755	3.1777	6.34848	3.68896	4.21901	10.3767	4.42524	6.7719	4.81082	3.82215	6.26148	5.2921
TLR3	6.26148	4.44334	3.72119	3.23895	5.05837	3.64543	5.26014	4.48675	6.63231	6.34282	8.13587	5.99352	5.63506	4.20715	4.08515	5.98551	6.45686	6.04116	4.37569	6.43396	4.07806	5.98565	6.37379	6.63384	4.32979	5.13339	6.39482	5.69971	4.74531	5.20027	1.89584	3.77227	3.90006	4.11252	6.03727	2.1465	2.64873	3.4878	3.85424	5.09619	6.06464	6.03727	7.52081	3.93041	3.50298	3.58116	4.1727	6.1157	6.17332
CACNG4	9.26967	13.0334	10.3076	6.935	12.2565	7.52584	10.3421	10.1982	5.98818	3.85875	5.49562	6.26148	8.54116	10.9259	6.42188	7.77217	8.80392	7.75932	4.74531	8.14042	7.42436	7.10961	5.30652	7.13194	9.27062	4.12078	8.82312	11.0186	11.3994	8.07001	9.94377	6.81789	13.6646	12.1381	7.96623	13.334	8.69954	7.63901	9.84887	6.34848	6.06689	8.63915	7.52081	6.62779	6.25438	7.31448	6.37648	6.63231	7.287
INHBB	5.98818	4.20814	3.40344	5.02635	3.63756	4.1875	4.87504	6.12493	6.34282	7.45966	7.25151	5.09619	4.17116	6.66788	3.90684	8.56265	8.50277	11.4251	13.5045	11.0334	7.94117	9.51753	10.805	9.62746	4.97362	12.7896	7.34572	8.15611	5.02635	3.63409	2.26063	6.90646	3.59627	2.63592	6.935	3.12712	3.08212	3.5419	2.40825	6.72446	6.88981	5.56701	8.63915	4.70188	3.71967	7.7907	5.14759	3.80926	4.03332
HDAC10	5.98818	10.0939	10.0943	4.37569	11.7328	6.88321	11.7822	14.8112	8.48255	7.0251	4.84637	6.18118	4.17116	7.84195	3.4011	6.35674	7.48971	5.06151	6.7904	6.81113	3.27362	5.16131	6.37379	5.14708	4.52739	12.7896	6.39482	6.54725	5.77376	5.20027	6.75376	9.06193	4.74531	6.8822	6.03727	6.4395	5.39326	7.38871	9.06578	5.09619	7.16006	8.43802	7.52081	8.22984	8.55489	8.17196	7.50353	4.84637	8.57091
NR4A3	10.9019	10.9476	7.32566	17.0415	8.66726	9.93041	7.6198	6.97302	13.5045	5.98818	10.1351	14.2006	3.6312	5.55136	5.59057	4.9236	5.07511	6.06683	4.37569	4.72499	5.83557	5.6287	4.6196	8.55403	5.56263	5.43741	5.56701	4.96189	6.26148	3.63409	2.30877	3.79358	4.13103	3.54101	6.935	3.35535	3.73831	2.83617	4.64403	5.85398	4.10265	6.03727	7.52081	3.62427	3.19379	5.21719	4.02329	4.37569	3.51121
BMP2	5.98818	5.28518	4.65765	8.52076	4.42592	4.1875	7.08019	6.80064	3.72058	10.7525	9.86802	8.62263	6.47299	5.24097	4.86688	7.51962	6.76232	6.78033	6.26148	6.83961	4.31957	5.87598	5.00982	7.0908	6.71916	4.73354	7.34572	5.69971	4.74531	5.20027	3.44064	4.35768	4.13103	4.15398	8.3298	4.06305	3.0426	2.7998	2.02143	8.37686	8.026	6.03727	7.52081	7.53432	7.84013	8.52759	6.56356	6.26148	5.95227
MAPK1	7.90145	14.646	7.9438	9.86802	8.85885	8.52645	10.3535	10.9857	11.3137	9.49063	9.44572	8.72386	5.96879	8.88459	10.556	7.39782	6.81168	8.56842	6.26148	7.64645	4.89825	9.56146	10.5628	9.68203	7.51489	12.4919	7.34572	5.69971	8.95998	11.7939	10.6078	8.07691	14.0011	11.6411	7.96623	10.2804	11.6386	10.788	10.7654	8.07691	9.97246	9.03343	7.52081	10.1453	10.182	9.16336	9.5949	8.63915	10.211
YTHDF2	6.1157	8.7284	8.84874	3.89038	9.30921	7.29086	10.0746	11.0934	6.86154	8.82312	8.85958	12.8619	12.2221	9.19987	15.7947	9.90257	11.4125	11.325	14.317	13.1029	7.83933	12.2003	9.89114	11.8417	6.38978	15.1514	9.92377	8.84507	8.95998	8.54795	9.91814	10.3248	10.7621	11.7168	6.935	11.4988	10.404	8.14216	10.4467	5.85398	7.12261	10.1351	8.63915	9.11325	9.91253	10.8781	6.81338	5.69971	5.95227
MAP2K2	14.9271	20.7987	19.032	19.7688	17.0443	17.2201	18.4728	17.3331	18.189	24.4616	17.0567	15.8823	16.7685	17.3998	19.8196	13.3466	14.643	14.024	17.0567	15.8987	9.67087	17.0983	11.0414	13.8064	22.6297	17.9858	23.8394	19.7851	18.4229	18.9348	22.1959	19.666	20.5719	20.3101	12.0745	19.7623	18.8272	22.2483	16.8281	9.39847	17.8912	22.6708	12.3624	18.146	16.1558	17.0552	18.1795	14.3043	15.633
LCOR	5.65337	4.53796	6.57703	4.03486	4.23274	6.34706	4.35154	3.73546	3.09758	3.85875	6.60092	7.80012	7.87587	4.20715	5.15511	6.25157	8.10512	5.72762	7.19255	7.44668	5.08016	7.42632	8.04318	7.53901	8.07054	5.43741	6.39482	6.54725	5.77376	6.86179	4.0036	6.5203	4.47999	3.12624	7.52081	4.68171	5.53924	4.04571	4.75472	6.20068	6.64453	5.56701	7.52081	4.75809	6.8383	7.18455	5.45528	6.63231	7.59166
HK1	4.31573	4.20814	6.23443	4.90933	6.41241	10.1215	6.569	5.57541	7.90145	5.52175	8.41148	7.56331	5.96879	6.7545	4.86688	12.8138	12.1581	13.737	20.6697	20.7062	13.5724	13.1975	11.7177	14.1622	4.43299	7.08269	7.34572	8.84507	5.45093	7.88213	4.03642	10.946	4.74531	4.59955	13.0945	4.33896	4.01473	5.65451	4.68957	9.27793	6.25917	6.68668	7.52081	6.84705	4.69391	4.59351	6.42316	11.6056	7.82581
RELN	5.84877	4.02656	5.51775	3.51255	5.26696	4.4355	4.47128	7.03569	3.55818	4.53819	7.68097	5.77376	6.32229	5.05331	3.6884	7.77044	8.93162	7.60748	9.66225	15.9956	8.52835	12.4779	9.3381	12.2402	3.43112	4.73354	6.39482	5.69971	5.91138	5.75964	3.27692	7.55126	4.47999	4.05727	6.03727	2.46568	3.15559	4.28531	3.13695	6.48367	2.59908	8.63915	7.52081	4.57351	3.13706	4.94103	4.82323	6.2263	5.39394
APOL6	6.34282	7.01689	4.15137	7.19255	4.87724	5.37983	6.43882	7.11102	4.27382	6.26148	3.38677	4.81125	6.32229	6.42912	4.48778	6.23116	4.66266	5.7567	7.80012	12.4768	4.51672	7.58772	9.45942	7.84857	3.55855	4.73354	7.34572	5.69971	4.74531	8.54795	5.92042	12.2423	6.70331	7.60186	6.03727	5.98126	5.15786	5.77822	5.0857	11.708	5.8827	4.84637	7.52081	5.80841	5.5607	6.8286	5.48407	4.21901	5.41824
TACSTD2	3.85875	5.05449	3.94786	5.49072	4.08117	3.64543	4.51233	4.75247	2.92438	7.90145	8.22297	12.2177	5.50387	4.56253	4.23686	6.39936	5.00556	4.83975	5.02635	5.44444	6.1019	4.99172	6.6105	5.67995	7.2458	6.24594	9.92377	5.69971	4.37569	4.17447	2.5612	6.14046	3.59627	2.5067	6.03727	3.3448	2.90979	2.28238	3.73723	5.85398	5.84661	7.52081	7.52081	5.19337	5.89003	6.58365	4.93538	6.63231	3.54564
CSF2	5.42873	5.7972	4.53711	4.2516	6.33603	3.60274	4.02201	5.07282	2.66502	6.23597	1.94519	4.79164	5.13529	6.30217	2.96083	5.72071	5.6829	7.81777	8.12288	5.63786	3.50858	6.62826	4.95116	5.41522	2.48681	5.82767	5.56701	4.96189	7.61852	5.47961	2.85761	3.20885	6.26148	2.94338	6.03727	4.0679	2.15387	2.19169	4.3003	7.12271	6.46747	7.30754	7.52081	6.17005	4.84464	7.05	5.89592	7.52931	7.0483
RAC3	7.67738	10.867	10.3108	10.7621	12.1555	12.27	12.4603	17.1628	11.2217	17.8295	14.8487	9.89526	10.4245	7.18293	11.0377	19.5232	17.5617	20.4228	22.5764	20.4268	19.0767	12.4593	12.9929	21.9621	14.3221	17.8193	25.3762	16.6856	29.1185	7.97828	10.2687	21.7177	11.4278	12.0193	10.2345	9.23313	11.9883	11.3441	6.80386	8.98121	9.14741	10.9912	9.92377	5.9474	6.47632	9.84158	9.84197	6.54725	9.93513
PML	8.04434	6.4047	4.98631	4.84637	5.41839	8.57463	6.10381	6.80064	6.08134	6.87861	7.32262	4.24285	5.19614	4.94794	6.19193	7.25036	5.05964	5.716	7.96623	7.98107	6.32851	7.37619	7.65572	6.12191	6.86225	4.73354	7.34572	10.7621	5.77376	7.44142	5.40625	8.01124	6.54725	3.88258	6.03727	5.91128	5.9734	5.67787	8.25242	14.178	7.6713	6.935	11.3994	6.34472	5.83284	4.18806	5.09281	11.3994	4.51097
NT5E	4.92154	8.64856	7.52785	6.1157	7.28375	11.0161	6.50023	8.83643	7.34572	4.80696	7.68097	5.398	3.6312	4.30743	4.86688	5.80125	5.81795	5.19936	5.45093	5.17983	3.55015	5.65219	6.9122	6.21722	3.7693	5.13339	6.935	4.96189	3.80926	4.79521	5.61831	6.90646	5.45093	2.63592	6.03727	4.71857	3.18146	2.90378	3.13695	4.69923	6.08031	6.03727	7.52081	7.43553	7.94611	10.258	5.81102	8.26207	6.3437
NSD2	9.29273	9.08065	9.78941	7.96623	9.56938	7.51914	9.47874	10.924	8.34309	8.3298	8.39809	6.07138	8.12247	10.7052	6.96435	12.7559	11.0298	9.41961	9.17355	12.8253	7.76321	12.5022	8.2349	11.6654	10.0537	6.77355	5.56701	13.4066	15.4002	4.66884	8.19434	14.3259	6.26148	8.14129	9.56843	11.0307	10.5083	11.8392	8.11005	6.20068	8.53646	9.15079	7.52081	9.3196	8.1189	7.58612	10.0143	5.02635	7.30999
PARP9	13.7572	15.1728	11.7717	8.6004	14.7245	10.0594	14.8986	10.7783	12.3317	12.6458	6.75225	7.90849	8.72305	12.9843	16.131	16.255	16.4429	11.6274	10.9019	16.5203	19.2331	22.0775	13.3026	23.3127	6.38978	4.73354	8.43802	15.4002	9.36891	11.7939	13.6712	17.4171	9.71685	15.0133	7.96623	15.3382	11.807	18.9118	12.7313	4.69923	6.80987	19.3245	9.92377	5.75124	5.05165	7.59044	7.69937	9.52984	4.80513
P4HA2	27.9975	33.3025	27.675	21.0429	37.9325	22.9172	33.5718	29.6686	43.3425	16.8122	29.3412	20.4947	12.6222	12.2946	6.77862	6.89102	9.60511	7.93853	5.26407	8.76784	12.4377	11.0759	6.36174	7.55943	25.3239	24.0985	10.6493	11.3599	15.8472	5.74874	7.66237	12.3189	7.1676	12.7692	10.9704	8.99844	8.82356	12.4899	8.6936	15.9599	15.6198	14.6654	17.2184	16.2264	14.3526	16.6145	10.9532	15.3572	16.0118
CREB3L4	4.53819	7.50534	5.76958	5.32403	5.50583	6.54579	4.79355	4.75247	4.32934	5.45093	6.37471	4.00562	5.19614	4.77076	2.96083	5.92313	6.20285	7.23714	5.02635	6.44511	4.31957	5.41777	6.09559	3.16119	3.55855	4.73354	5.56701	6.54725	3.80926	4.17447	4.29963	3.70526	3.59627	3.77191	7.96623	3.70459	4.03132	4.19596	7.33714	5.09619	5.24913	4.84637	7.52081	6.09266	6.427	4.40394	5.55738	5.02635	4.86454
SMC1A	4.37569	8.06029	8.64273	3.51255	7.13465	5.83427	7.86129	7.27403	7.34572	8.86507	6.31281	7.36399	6.85634	5.80473	5.84572	7.91997	7.52154	6.88975	4.74531	8.18338	5.08016	6.53247	7.77447	7.23122	8.37026	11.134	9.15079	8.15611	12.3624	8.93807	9.54795	13.4489	8.45901	9.46417	7.52081	9.86079	7.80291	8.00169	9.61125	9.27793	9.70573	10.9912	8.63915	12.3846	12.6649	9.36807	12.1449	8.63915	8.38908
CD244	5.21301	4.0825	3.03349	5.95454	5.70916	4.03756	4.61391	6.27092	2.34752	4.80696	5.93312	5.09619	7.87587	4.20715	6.42188	5.03577	5.47005	4.99314	5.02635	5.07436	4.07806	5.90286	4.6196	5.48218	3.7693	7.1747	6.39482	6.54725	5.02635	3.63409	4.20327	6.3685	3.13074	2.69634	6.935	3.00006	3.22279	4.2092	3.32273	5.85398	7.03417	6.935	8.63915	5.80247	4.68682	6.31944	6.80357	3.80926	4.94769
PCK1	6.63231	4.53796	3.90953	5.45093	5.01884	6.88321	5.13158	6.35239	3.72058	4.1847	4.41156	5.28544	5.50387	6.37684	4.23686	5.80982	6.72682	6.93947	6.26148	7.0699	5.18834	6.97206	5.75477	6.02738	7.02582	4.73354	6.39482	7.10031	9.71685	3.63409	2.3617	4.20165	3.59627	3.85838	6.03727	5.28136	4.14043	4.48089	2.8926	6.72446	6.33453	4.84637	7.52081	5.79334	7.34121	6.70271	5.4353	12.1046	9.74885
NF1	6.935	9.97435	13.0477	10.5115	13.7307	9.79432	11.1894	9.52073	9.4373	10.5376	8.283	6.48367	9.4599	10.8101	15.5534	11.8897	10.8924	12.4402	12.4836	10.7198	12.3624	11.5738	7.77447	14.4094	12.3329	7.34572	11.3994	11.3994	13.5808	7.07664	13.7939	11.2069	11.5112	11.4422	10.9912	17.2623	10.195	9.19974	11.9027	9.08447	9.81012	13.6921	8.63915	11.0722	10.9338	7.56263	12.0684	8.45901	6.68056
IL10RA	5.02635	4.04469	3.16911	8.43802	5.78333	6.49835	4.35841	4.19101	3.09758	5.32403	6.68668	4.37569	3.6312	6.37684	6.06282	4.65364	6.48248	3.46277	6.7904	5.16152	4.68446	5.6618	5.93496	5.83464	4.0877	6.24594	9.15079	5.69971	7.96623	10.2671	6.53367	7.38722	7.19255	5.7298	8.63915	7.87106	6.96807	4.83761	2.96155	8.37686	4.21369	6.03727	8.63915	4.48048	4.49137	6.51972	4.57667	5.77376	3.43799
RPLP0	8.86507	8.05074	9.90079	2.45466	3.04842	10.1901	10.7922	5.85759	3.76891	15.2749	3.89038	5.86854	7.2624	13.3689	11.8433	7.56779	5.86928	4.22208	13.2646	8.49939	14.8857	6.51523	3.501	7.23581	7.46043	4.12078	5.56701	4.96189	7.61852	3.16366	5.16482	5.5579	3.13074	2.35471	6.03727	6.52315	3.23081	3.57901	4.44133	7.12271	11.5694	4.21901	7.52081	8.36378	8.42606	7.87001	5.85039	5.32403	12.2443
ARNT	7.61852	10.4156	9.8766	7.52081	10.0241	7.09872	10.6715	6.55712	11.4596	9.36057	8.3298	7.36399	5.63506	11.7233	9.70314	10.5023	10.3456	9.84805	8.45901	9.46347	9.24876	10.1035	6.24089	10.4956	6.19579	16.2717	12.0745	13.4066	6.54725	7.67441	9.06188	7.16295	9.757	9.74738	6.935	10.7394	11.4538	10.4548	10.027	6.20068	9.19569	9.15079	7.52081	9.84424	5.63797	9.92289	9.92156	9.49063	9.39566
SOCS1	4.61002	13.0122	5.74136	4.46042	7.22476	12.5655	8.19287	3.83781	6.55042	6.67195	5.83557	7.10923	6.59833	7.92531	4.27026	5.30604	5.89969	7.43356	8.69078	6.0213	3.12579	7.85878	7.002	5.74699	2.48681	4.12078	7.014	6.25159	3.80926	5.02199	2.29261	4.24147	3.94448	2.99733	6.03727	3.37816	4.64037	1.42033	3.45006	5.13636	3.62504	11.0569	7.52081	5.16734	3.77826	7.23758	7.31543	3.83929	3.76747
RRM2	6.34282	5.96905	6.96913	7.48709	6.89753	5.52544	6.6161	4.29091	3.85875	4.1847	8.03153	6.97419	4.17116	6.73326	6.71497	8.41002	9.154	7.10742	7.80012	6.45364	6.29296	8.49485	4.3613	6.99895	4.43299	6.24594	6.39482	7.70008	4.37569	4.90951	3.72958	5.93003	3.59627	4.30845	6.935	4.07799	4.26307	4.37657	5.13324	6.20068	10.1582	8.43802	7.52081	8.99139	10.6632	8.85479	11.7947	6.75225	5.56489
LRP1	16.188	5.95764	7.10325	25.4562	7.76914	26.262	8.10144	3.44449	5.30015	7.69323	8.11029	5.69971	5.50387	6.66788	7.11266	6.18816	6.56106	6.32408	8.26207	5.29333	10.03	6.46532	8.72261	4.96692	7.34647	12.569	14.2006	7.10031	6.63231	15.0422	9.1456	6.72446	15.9721	5.28494	14.6452	6.93488	8.76147	7.36548	5.0857	34.2793	27.6477	16.6596	15.4002	26.2198	30.7844	19.1385	27.009	34.1134	20.2742
KLF4	2.54582	4.92129	4.80348	4.37569	3.52712	5.99218	5.47392	3.17619	7.33918	6.39482	9.10749	10.1032	4.17116	5.59687	3.90684	5.20162	5.85386	8.45267	5.45093	4.05697	3.55015	6.01541	7.002	4.26421	8.37026	8.43802	6.39482	5.69971	5.02635	5.01406	2.53633	5.23412	4.74531	2.98638	10.5115	3.89555	3.54043	3.01161	5.3614	5.52667	4.37408	7.96623	7.52081	6.28575	2.43411	7.04822	3.65532	4.84637	6.13863
SIGIRR	3.75706	4.81868	6.57031	6.26148	7.18181	5.45458	6.59315	7.65371	7.24505	11.5475	8.15611	5.09619	4.5235	9.74472	6.06282	8.28081	8.39834	7.99025	8.95998	9.64639	7.00925	6.17019	6.76807	7.16229	7.44191	11.134	13.0945	9.92377	12.523	6.24617	8.54391	8.48569	9.12201	7.96783	6.935	9.41618	5.95001	5.38825	7.34551	11.5578	14.1977	6.935	8.63915	11.2069	10.2275	11.6582	11.6477	6.45753	10.4485
LGALS9	7.67738	4.47263	7.85851	6.01267	7.21389	2.54753	2.91423	9.82348	3.76891	11.3853	5.50183	5.53291	7.2624	5.89514	6.62062	9.17355	9.84308	8.44416	8.77372	6.46053	7.44283	7.46413	10.503	8.0069	4.97362	12.3624	11.134	8.59424	9.33074	4.47409	4.23852	5.24003	8.85507	2.69766	6.03727	2.03395	4.8162	8.48836	6.28098	12.3369	7.65241	8.43802	10.636	6.17005	6.22306	9.81562	9.53497	13.3101	5.65121
TNFSF8	8.26207	7.40248	4.29709	5.02635	7.5029	5.32759	6.96143	5.96352	2.92438	3.643	6.31281	5.398	5.19614	2.94007	5.15511	7.41113	4.65109	5.84599	3.80926	7.46358	4.42254	6.94146	5.00982	5.836	7.28674	6.531	7.96623	5.69971	4.37569	7.17496	2.75058	4.61576	4.13103	4.23192	6.935	4.20348	3.0426	6.57456	3.85424	4.43649	6.03683	5.56701	8.63915	5.81056	3.63307	4.82599	4.62154	7.75629	5.25374
PDK1	5.84877	4.92129	4.20749	3.51255	6.18106	4.37861	6.29633	6.46727	6.03189	5.77376	7.40594	4.18843	4.5235	6.52884	6.06282	5.3632	4.95921	5.49623	4.74531	5.38625	4.42254	4.78066	6.24089	4.21949	5.09217	6.77355	6.935	7.10031	5.77376	6.47813	5.07266	4.20165	4.47999	4.91972	6.935	6.35517	4.01473	4.92253	6.06429	5.52667	5.16092	5.56701	7.52081	7.02779	5.61268	4.3792	5.45528	3.31615	4.03332
IL18R1	6.26148	6.09617	5.56298	5.32403	8.71478	4.03756	6.95925	7.76799	3.85875	4.43254	7.72839	6.34848	5.50387	5.55136	5.92167	6.49883	5.21484	6.66401	6.63231	6.36219	6.70331	6.37119	7.94003	5.16038	2.85659	5.43741	6.39482	6.18118	3.80926	6.32731	4.01981	4.01825	5.45093	3.63685	6.03727	4.07799	3.49502	2.93225	2.2736	5.85398	5.1719	5.25575	7.52081	5.198	3.63307	7.33685	4.27216	7.80012	4.95558
GIMAP4	4.74531	6.43063	5.30344	11.5475	4.58298	9.49697	3.92089	6.4204	4.32934	2.54582	4.96189	5.52667	5.19614	6.0203	5.59057	4.88917	5.85603	6.52209	9.15079	8.78847	6.70331	6.14625	5.00982	4.57313	2.85659	6.24594	6.39482	6.54725	9.17355	15.0048	4.92121	6.90646	7.36399	3.53206	7.52081	4.07799	2.61244	5.70736	3.47438	4.09092	3.93947	9.15079	7.52081	4.34693	4.3868	5.3584	3.57706	7.19255	5.41824
NKG7	4.43254	4.32428	3.62726	5.77376	5.00877	4.1875	4.60717	3.81501	7.67413	6.26148	7.08269	4.00562	4.5235	6.66788	5.59057	8.88453	8.01405	7.02963	9.71685	5.63417	6.18118	8.0454	4.3613	5.32551	4.69553	6.24594	5.56701	4.96189	3.80926	3.94106	2.53633	4.82642	3.59627	3.24886	6.03727	4.45221	3.15559	4.77309	3.25345	4.43649	4.37018	4.21901	8.63915	3.83654	4.19055	5.40233	4.40393	5.45093	2.81859
MS4A2	3.35923	3.64281	2.67512	4.77995	1.95152	7.62361	3.32717	3.64849	2.60004	4.1847	4.31957	6.72446	5.19614	5.35258	5.27799	5.01929	5.85603	4.23967	5.45093	5.43351	5.08016	4.90637	5.30652	4.40236	6.68141	4.73354	6.935	4.96189	5.02635	4.52709	2.85273	4.97754	4.47999	3.93614	7.96623	2.94965	3.42215	2.40397	3.76451	6.20068	3.21143	9.69273	7.52081	4.60646	3.88597	6.70271	5.03323	4.84637	5.40736
MAP2K6	5.52175	6.63954	5.64927	6.39482	5.48566	7.52584	7.14962	4.38229	3.55818	5.65337	7.75629	5.09619	7.87587	4.94794	6.96435	6.71884	7.90422	5.87929	3.31615	5.70525	4.07806	5.923	4.6196	4.40785	5.39375	6.24594	8.43802	9.36891	4.37569	6.86179	7.01371	8.03651	4.74531	7.66556	7.52081	5.64885	9.64438	9.56729	6.68648	6.72446	14.3619	6.39482	9.92377	14.0248	12.6323	12.5852	14.9304	6.83997	12.9898
TNFRSF13C	3.83869	3.09873	5.60073	2.45466	3.65811	5.69644	6.96633	4.39319	3.26397	10.1833	3.36917	2.76646	5.13529	3.85928	5.12831	7.89533	9.16341	5.75373	3.31615	2.9983	3.50858	7.24041	7.002	7.20292	3.51688	12.3624	5.56701	7.01717	3.80926	4.47409	2.0869	3.70526	3.13074	2.27994	6.03727	2.66307	3.73061	3.09951	4.3003	7.12271	5.11298	7.30754	7.52081	4.02238	7.26696	5.24667	4.73936	7.52931	4.61419
PDCD1	6.87861	6.82842	4.98631	6.63231	6.58896	7.29086	5.8977	3.55234	4.1847	9.36891	5.69971	11.0186	3.6312	4.83274	4.48778	7.92566	8.48867	5.9837	10.2923	6.15821	7.76321	7.64022	7.002	7.27714	9.27062	8.02438	6.39482	5.69971	5.02635	3.16366	4.03642	5.00566	5.45093	4.957	7.52081	4.88023	3.73831	4.8351	5.33459	7.29248	4.25308	4.84637	7.52081	5.90096	4.37073	6.19319	3.27453	5.77376	3.92703
FANCC	8.5689	8.02414	7.35866	4.90933	9.54563	4.03756	6.50968	5.9203	4.63484	6.49401	7.47856	7.03136	4.17116	3.66253	5.15511	6.86896	5.93211	5.49916	5.02635	5.94647	3.85004	4.1428	5.30652	7.03607	4.69553	5.13339	6.39482	5.69971	5.02635	5.50824	3.9447	4.01825	3.59627	4.583	6.03727	4.62018	4.72164	3.0834	3.44613	5.85398	4.27224	7.52081	8.63915	3.85697	4.88834	4.65696	4.54388	7.19255	3.94922
ENG	32.0762	9.1145	8.00246	39.5682	10.5987	31.8612	11.1232	5.55293	10.321	10.9019	10.3184	8.55526	8.34231	6.68447	8.86046	7.44304	7.77543	8.81108	6.7904	5.43925	11.5215	8.56715	10.0196	6.08	8.93866	7.50215	15.0416	13.4066	7.80012	46.0749	13.515	6.65916	20.9644	8.31309	61.0342	14.1396	11.0785	14.3253	9.638	13.3853	9.92011	14.1208	8.63915	8.4641	6.92714	7.4237	6.96957	17.7632	8.31921
PTPN11	10.1148	18.9639	17.3558	12.9266	19.8861	15.0517	18.6907	18.4423	19.6983	21.4154	25.2875	18.9216	24.3069	23.7226	26.1521	24.3017	21.4111	22.7346	22.8556	21.5581	19.1845	23.4608	23.0906	23.0398	17.7412	9.63828	15.9325	10.7621	22.7271	14.3856	18.2737	17.6466	17.994	21.2165	16.3122	21.9675	22.3757	20.0734	16.8098	13.7695	21.0775	13.6921	15.0416	18.6322	23.0659	14.9	20.5303	8.63915	17.6755
TMUB2	5.37623	6.55736	6.94722	7.41775	7.90835	4.81017	8.25901	9.25446	11.4892	5.21301	6.68668	5.28544	8.54116	7.94383	13.2577	8.07603	5.05652	9.26694	8.26207	7.55482	4.68446	8.65756	4.02159	7.96714	6.03251	8.82312	7.96623	9.36891	7.52081	4.52709	5.6734	6.20068	5.91138	7.56233	7.96623	7.49703	7.05859	8.09142	6.87058	4.09092	6.4428	5.56701	7.52081	6.68654	6.58757	8.12182	6.22106	4.13103	8.34045
MAP4K2	3.643	6.69016	3.76954	5.02635	4.10637	6.11979	4.54602	3.42514	3.09758	6.54142	6.03727	3.40591	5.96879	4.56253	3.90684	6.06432	7.23949	8.02875	4.37569	4.58154	7.70008	6.07768	6.6105	5.31836	4.69553	7.78076	7.34572	8.63915	8.04434	4.52709	7.14137	5.23412	7.19255	4.69093	6.935	5.64683	6.41302	7.23197	6.67292	6.20068	3.50813	7.34572	8.63915	5.17874	5.71121	5.4553	5.46601	5.45093	6.53892
SNAI1	6.1157	5.18642	2.83355	6.39482	7.42712	6.1798	4.52376	4.85368	3.35923	7.19255	7.58247	9.7475	7.87587	8.79832	4.86688	6.34565	7.82457	5.41581	8.95998	4.23071	7.22871	5.84244	6.76807	5.16107	3.94133	5.43741	8.43802	5.69971	5.45093	7.02535	3.40723	4.61576	3.90006	5.04723	6.03727	4.32667	5.06624	5.08698	5.83263	8.07691	4.61235	4.21901	7.52081	4.6678	7.71276	5.93479	6.41251	5.6216	7.21213
COX6A1	53.0099	63.64	69.8468	46.9966	55.5388	43.4564	55.8861	59.282	56.4037	75.3187	66.3955	57.9997	59.8287	52.2506	52.8664	29.6726	25.1632	33.3134	41.5946	55.5611	49.302	48.1124	44.176	41.2926	73.8468	70.1067	56.8695	52.4446	45.7408	52.7599	55.5964	45.5021	45.8247	62.896	53.0014	65.1773	50.1034	52.3127	53.6271	28.8726	63.0602	62.2601	32.7597	65.541	81.9438	44.5365	91.7114	26.1289	48.4846
BIRC3	6.13092	3.88036	4.87022	4.03486	2.17365	3.86133	4.70948	5.45915	3.55818	5.84877	10.1351	10.9019	4.17116	5.05331	5.92167	6.213	9.26001	5.61138	5.45093	8.33789	5.69971	6.38123	5.30652	6.97544	4.0877	5.13339	8.43802	4.96189	5.45093	5.97354	4.04463	9.88293	5.91138	3.37127	6.03727	7.54334	4.06689	3.64698	2.83229	7.29248	5.03284	5.25575	7.52081	4.70401	4.66753	6.80359	4.77593	7.52081	6.3666
ULBP2	4.43254	2.68358	5.94048	14.728	7.9259	2.54753	6.74512	11.7152	1.88446	7.63747	9.72595	13.6933	3.6312	2.22816	8.8825	6.84705	8.07026	4.22208	3.31615	5.66626	9.92377	8.46979	3.501	5.85756	9.94723	8.24157	5.56701	4.96189	3.80926	3.16366	2.95133	3.70526	3.13074	2.35471	6.03727	3.80517	6.46161	5.36851	4.44133	3.56135	3.61542	4.21901	7.52081	6.77068	6.12804	7.87001	6.58169	2.66201	5.65121
ACTA2	32.4908	6.58391	4.63148	36.7677	6.82975	47.4366	6.56527	7.95315	7.09398	8.63915	10.8406	8.68796	5.75507	7.84195	7.3768	8.18703	9.16487	9.62513	40.8092	8.48	37.7474	9.19802	55.2949	9.0256	9.90016	4.73354	9.15079	8.15611	6.63231	17.4051	5.35618	8.18184	10.0211	6.0018	54.0661	7.46869	5.20844	6.32415	6.39464	47.1862	10.788	5.56701	41.9138	8.6196	7.71562	6.21555	8.01763	97.7371	7.89844
FPR1	3.17141	3.83059	5.07196	4.63484	5.00877	4.54122	4.93003	4.65337	2.16467	4.92154	4.41156	4.49412	4.17116	6.9722	5.59057	6.5065	5.47289	6.16148	6.7904	4.88102	4.79612	5.77156	6.9122	5.82379	4.97362	8.24157	8.63915	6.18118	4.37569	5.97354	2.08455	3.04527	5.14616	2.52086	6.03727	2.3833	4.14043	2.86398	4.97173	7.29248	5.51971	6.03727	7.52081	4.67273	3.4745	3.95389	5.27029	7.19255	5.34399
ITGA9	8.95998	4.00542	3.69094	9.71685	5.86485	9.49697	5.61999	4.38229	3.43077	4.80696	6.60092	5.52667	6.47299	6.66788	3.4011	4.40916	5.30674	5.00419	6.63231	5.30595	4.07806	4.16147	7.1689	3.80693	5.52231	5.89671	5.56701	4.96189	6.26148	5.01406	4.0036	4.61576	3.90006	3.12268	6.935	4.01752	3.73831	4.99093	4.9313	4.69923	5.39401	6.935	7.52081	6.09061	6.35531	5.56029	4.74663	9.69273	6.98296
P4HA1	8.14885	12.9465	11.7553	8.54764	7.5029	7.90673	9.18566	8.93325	9.02539	8.83719	6.8076	9.97984	6.85634	7.65938	8.6757	11.6614	10.1727	15.5233	7.80012	10.7874	14.156	13.9359	9.98813	13.4247	8.75228	9.46708	12.0745	8.15611	4.74531	8.54795	7.53231	9.20249	7.80012	5.57284	10.5115	7.37291	8.47825	7.46117	10.3127	11.5578	7.2584	13.0945	10.7621	9.52146	8.59831	6.58365	10.7272	14.563	9.35762
PPARGC1B	5.21301	6.13061	4.91014	4.27382	5.59011	4.1875	5.60384	3.98912	2.8563	5.21301	4.06794	3.69361	4.17116	4.83274	4.48778	7.35279	7.38982	5.5706	6.26148	7.19218	7.26955	8.47861	9.45942	7.47543	4.32979	5.89671	6.39482	9.36891	6.26148	4.79521	2.67809	4.72578	3.90006	2.54153	6.03727	4.67654	3.08212	2.74142	4.95168	7.12271	6.06374	6.03727	7.52081	5.45	3.48886	6.64519	5.94953	4.03486	3.35795
MEF2C	6.6488	3.57811	2.97024	4.90933	4.26779	5.09505	2.24837	2.92879	1.88446	7.63747	5.83557	3.91236	3.6312	4.45631	2.96083	4.68482	0.73366	4.22208	3.31615	3.39976	4.96189	4.88642	3.501	4.47931	9.94723	8.24157	5.56701	14.8857	3.80926	9.49097	0.737832	1.85263	3.13074	3.53206	6.03727	2.17438	3.23081	1.7895	3.331	3.56135	3.61542	4.21901	7.52081	4.7793	6.12804	11.3678	1.4626	10.6481	7.53495
CD14	10.9469	5.68502	4.69583	10.3767	7.18181	5.99218	7.15717	4.29091	6.92883	5.77376	5.18834	6.03727	5.96879	5.55136	6.19193	5.88641	5.66463	5.06113	4.74531	5.85967	3.27362	5.04828	5.00982	6.02738	4.43299	7.1747	6.39482	5.69971	4.37569	12.4923	6.27663	4.87375	8.84507	5.90595	11.3994	5.58421	3.62482	4.53911	4.58447	10.1924	6.33165	5.56701	8.63915	3.73024	5.22625	5.58036	4.23068	12.3624	6.81276
BLNK	3.80926	3.14827	1.98016	3.72058	3.18457	3.36148	3.93064	3.81501	3.09758	5.02635	8.82312	4.60125	4.17116	3.66253	3.90684	4.92454	4.43804	4.1874	6.26148	5.06417	4.68446	3.85143	4.6196	2.84391	10.1843	11.134	9.15079	6.18118	8.45901	3.94106	2.208	4.01825	4.13103	2.19454	6.03727	4.3195	1.87505	2.7998	2.55087	5.398	4.18161	7.52081	7.52081	4.13571	3.23528	5.16653	4.26156	8.63915	5.48863
CACNA2D1	6.87861	8.53765	7.77956	11.7376	9.31573	15.8217	8.39299	5.38434	7.51412	8.5689	6.68668	8.07691	16.8632	15.1223	16.2892	13.1397	12.9941	13.6213	30.7574	43.7359	6.91319	11.7978	14.3378	15.1925	7.44191	6.77355	6.935	14.9943	13.6921	12.1631	17.6008	19.2076	8.15611	13.7568	9.15079	14.2791	18.7804	13.1727	13.4166	6.48367	6.36668	6.39482	9.92377	6.18496	5.44475	8.61221	6.18289	5.02635	7.75136
CCR7	5.52175	3.45857	4.78075	5.13339	4.27805	4.54122	4.80558	4.29091	3.76891	3.95073	3.67286	5.28544	5.63506	4.39916	5.27799	7.32515	5.62358	5.23793	4.13103	5.19069	7.42436	4.9582	4.3613	4.65921	9.39106	4.73354	6.39482	4.96189	3.80926	3.16366	2.91348	5.00566	3.90006	2.50167	7.52081	2.43406	1.77021	2.52788	2.61168	4.69923	4.56963	7.96623	7.52081	3.28724	5.5607	6.05175	3.76145	3.51255	5.11074
GLS	28.9788	49.3692	51.1592	20.8629	56.8969	37.0403	49.5544	50.7174	53.5863	14.6452	13.0325	13.4066	7.77486	9.63509	13.3664	7.53322	6.50695	9.46924	7.19255	7.13039	5.62661	6.93711	5.30652	5.61826	10.7875	11.0715	8.43802	27.6218	42.9281	33.9808	40.1385	22.8957	41.5363	52.9848	24.647	64.1459	24.1492	41.28	40.7895	8.37686	8.1047	62.258	9.92377	8.28824	8.09742	8.61221	8.26866	6.83997	8.6502
GNA11	10.9019	12.5335	12.0765	6.45753	11.5401	13.1358	9.12909	10.1185	11.5475	5.98818	8.90964	4.43649	17.9358	15.3821	7.81369	9.96115	9.72106	8.87972	10.2923	11.243	14.0258	11.0259	5.43301	8.85519	12.1942	6.24594	10.7621	12.3624	11.2532	9.76384	15.0436	11.7184	12.3624	17.1992	11.4929	14.9134	15.8615	17.5498	14.2702	9.62249	8.62003	13.6921	11.3994	8.53548	8.77758	9.50952	7.66768	10.9019	10.0956
MAF	7.61852	7.41738	4.20749	10.9814	8.03029	8.46466	7.57437	4.56382	5.69464	8.75138	4.67283	5.73191	4.7914	6.29506	7.60777	5.49842	4.11395	4.94731	4.37569	5.85634	8.73164	3.89943	6.6105	5.39627	4.32979	7.34572	6.39482	5.69971	5.77376	6.47813	3.58286	4.20165	3.13074	4.36442	9.15079	6.25853	7.37801	6.50111	4.11832	9.36891	6.34048	6.39482	10.7621	5.68195	5.36159	4.60084	4.37691	9.02539	7.09128
IFNA7	6.16822	13.5071	12.0028	7.15032	7.8355	10.027	9.21559	10.66	9.27962	8.81899	5.66624	8.29937	5.42991	7.49459	11.8433	15.5879	12.914	12.2407	9.91761	12.9424	9.92377	13.11	7.40371	12.6755	3.89207	6.44938	6.62033	7.01717	5.96181	4.47409	3.92401	14.6545	4.12028	5.92178	7.17956	3.85147	4.2388	5.79124	6.2563	5.57382	6.08191	9.61726	8.94381	5.20852	5.37261	6.56038	5.66462	5.32403	6.15526
ERG	6.54142	5.24221	6.25694	7.19255	4.25887	7.29086	5.5639	3.64849	4.90933	6.83997	2.78351	6.07138	7.87587	4.83274	3.4011	5.19481	6.30295	7.3357	5.91138	5.36104	5.08016	5.92456	5.75477	5.4716	4.52739	4.73354	5.56701	5.69971	3.80926	7.59989	2.16196	4.45048	5.58086	3.82092	9.92377	3.10169	2.97176	3.07575	3.75097	6.48367	6.48758	6.39482	7.52081	5.82673	6.50309	6.34791	4.83798	5.95454	6.62978
RET	6.45753	7.94983	5.21388	7.68097	5.82167	3.64543	7.15106	4.79907	5.49072	8.26207	6.60092	7.66555	7.87587	7.1905	4.59476	14.7862	11.6426	12.835	10.3767	13.9146	15.9317	17.1878	12.3217	18.1597	4.52739	7.1747	8.43802	7.10031	7.96623	7.44142	3.45149	5.59847	5.45093	3.6841	7.96623	4.85281	2.85959	3.75166	3.73723	4.9137	4.90752	9.92377	7.52081	6.11209	5.61523	6.88413	6.47539	5.32403	5.51131
SLC2A1	5.77376	4.27604	4.96395	5.89671	5.27755	7.35063	6.45568	6.80064	3.35923	7.28599	5.95984	7.56331	5.96879	6.73326	7.89734	6.43933	7.53203	6.04116	5.91138	8.00784	13.1603	7.85065	8.04318	6.43036	5.97393	5.43741	5.56701	6.18118	5.02635	6.11592	3.35503	8.99626	5.38103	4.79885	8.63915	3.89999	2.8056	4.59808	5.68799	6.72446	6.92627	7.96623	9.92377	7.3247	7.0787	5.85346	8.01307	6.1157	5.69754
PTPN5	2.54582	4.52929	3.28157	3.72058	3.13593	6.0413	4.5766	3.06246	2.48655	8.14885	6.18118	5.28544	5.19614	5.24097	3.90684	6.60099	5.83242	7.41494	7.59456	6.28936	4.31957	6.52235	4.6196	5.8149	12.065	4.12078	12.0745	6.54725	8.95998	5.97354	4.14567	5.30212	6.26148	3.755	6.03727	3.84217	3.22279	4.60217	3.95856	6.72446	4.61444	4.84637	7.52081	4.33246	4.42529	6.8286	4.02329	5.45093	3.87322
ETV1	7.80012	8.47108	12.0278	9.92377	10.0314	11.7642	12.0846	9.88854	8.14885	4.53819	6.03727	4.37569	7.01977	6.66788	6.96435	6.78086	8.24446	8.42406	4.74531	6.73427	4.96189	5.98117	4.02159	8.21946	5.39375	4.12078	5.56701	10.1603	7.52081	7.17496	8.15422	6.90646	6.7904	9.14178	6.935	7.80035	5.78689	7.22457	9.96545	5.85398	4.09481	8.63915	9.36891	7.4206	6.70748	7.83954	5.15898	7.52081	6.54475
CRLF2	4.92154	5.1459	4.05472	4.63484	2.93652	2.92634	4.41776	4.75247	4.43254	5.98818	5.06755	7.12271	4.17116	6.9722	3.90684	8.15845	6.29907	5.54247	8.45901	6.42329	3.27362	6.7896	7.1689	7.89403	3.28136	5.89671	9.92377	6.54725	4.37569	4.79521	3.83227	3.79358	3.59627	3.94055	6.03727	3.77728	3.17862	3.45944	3.32273	6.20068	2.54488	6.39482	8.63915	5.18621	4.24877	7.23631	4.76137	4.03486	3.42946
HSPA6	11.0813	6.50185	3.93958	7.08048	10.1323	3.67417	7.52809	9.58028	7.37739	7.02373	6.8672	12.2071	8.31338	5.4951	16.3374	10.7559	9.16585	7.17447	6.63231	8.66003	14.8857	11.4643	9.50317	9.98013	4.97362	17.1432	8.02902	9.92377	3.80926	10.4462	4.68494	2.33417	6.26148	6.20305	6.03727	5.97956	6.46161	6.06859	4.24798	12.1797	4.77515	5.31562	7.52081	3.28281	3.77826	4.37223	2.79785	4.8372	5.31799
COL2A1	3.05785	4.50508	3.6436	2.45466	4.8269	3.5149	4.42177	3.64849	3.97957	6.71847	4.99811	7.29248	4.5235	4.83274	4.86688	6.87899	9.63828	5.46351	7.41775	7.18399	4.31957	6.24085	5.75477	6.67402	5.09217	5.43741	11.6422	6.18118	4.37569	4.79521	3.30379	5.87245	3.13074	2.2947	6.03727	3.82635	3.60445	2.49324	1.90841	6.20068	5.15857	5.56701	8.63915	5.74053	4.90813	6.34791	6.2891	4.84637	5.61946
GADD45G	31.6972	36.6902	10.53	15.3136	34.9634	17.658	30.6398	12.9345	13.4439	6.83997	6.31281	6.7904	9.21061	9.12506	9.60892	5.5539	8.42484	7.50967	11.8228	13.3458	8.73164	8.6957	11.7177	14.9662	13.8714	14.6914	16.6596	10.7621	5.77376	8.07001	9.11666	13.0945	8.84507	10.5711	8.63915	11.6223	12.9436	7.97238	9.56815	6.48367	4.85231	16.6596	7.52081	4.7834	4.11978	7.23899	5.11867	5.77376	5.63719
SLC7A5	4.28445	5.91109	3.21315	4.63484	4.79978	7.46465	5.83455	3.86457	4.43254	5.52175	6.68668	4.87375	6.32229	10.5679	4.59476	6.94983	8.25489	6.92126	9.71685	8.80719	4.07806	7.54167	5.75477	6.22702	7.11709	6.24594	6.39482	7.86406	6.63231	4.17447	7.39009	4.86599	8.26207	8.17803	6.03727	7.03931	7.89452	6.92247	9.6975	5.398	6.25359	6.39482	12.3624	5.53882	4.1733	5.67575	5.04025	4.03486	4.67105
NSD3	7.28599	9.84942	10.2971	7.19255	9.90798	9.84966	11.8576	7.51703	9.3901	10.0527	6.31281	8.07691	11.5101	10.9603	11.9701	12.6293	10.8506	9.62894	8.75138	10.6004	11.099	12.0093	9.89114	12.3635	9.81966	7.78076	6.39482	11.0186	6.26148	6.86179	11.4977	17.3517	7.19255	9.2494	8.63915	10.9577	8.42924	12.4677	8.74116	6.03727	11.2931	12.7494	8.63915	10.8828	11.4446	11.3559	10.8853	7.52081	11.2087
LEFTY2	4.53819	5.28518	3.94786	5.63934	5.15468	7.02979	5.00228	3.95668	3.55818	5.77376	5.25575	9.70137	5.19614	4.39916	3.90684	6.14482	4.89561	6.44429	5.77376	4.82733	5.83557	6.81889	8.2349	4.87185	4.69553	4.73354	5.56701	4.96189	6.26148	3.94106	2.53633	3.65774	4.13103	3.47811	6.03727	4.47083	2.89345	2.1046	2.76635	4.43649	3.59175	5.56701	7.52081	5.71776	5.26635	6.72386	5.42491	5.02635	4.31408
CYLD	8.43802	11.5243	11.853	8.43802	11.3615	7.09872	9.31189	11.3297	9.26967	10.2923	6.00335	7.80012	8.93097	12.1011	13.7501	9.30835	8.30009	9.87971	9.71685	10.1704	9.24876	10.9923	8.61074	11.5455	10.1843	7.1747	12.0745	9.92377	17.8352	13.2322	11.8268	10.4353	12.523	9.63999	7.96623	10.3375	15.2079	8.74493	9.26215	5.09619	5.21109	8.63915	7.52081	6.76208	7.66495	5.52618	6.19827	4.74531	7.31983
ERBB2	5.21301	5.22894	5.88061	8.63915	4.7026	8.0952	7.00127	4.92896	5.09165	10.2149	9.75257	6.48367	5.19614	3.97191	3.6884	5.35684	7.47928	5.43483	6.26148	9.13532	6.70331	7.40202	7.002	7.05551	8.86598	7.1747	7.96623	4.96189	5.02635	3.63409	3.82616	3.65774	4.85842	4.55445	6.03727	3.20531	4.10022	3.56775	3.95856	9.15079	7.585	6.03727	7.52081	5.87737	4.99244	6.72386	4.32077	7.61852	5.87593
FOXA1	3.43931	2.49261	2.79721	4.03486	3.72426	4.4355	3.78265	4.38229	3.09758	4.1847	3.38677	4.69923	5.50387	3.37725	4.86688	6.41324	6.63463	8.60595	5.91138	6.72716	3.85004	6.9457	7.59347	6.20083	5.84937	4.73354	6.39482	6.54725	5.02635	3.63409	3.79505	5.61613	4.31957	2.32451	6.935	2.27928	2.30586	4.48089	3.28012	6.72446	8.83393	5.56701	8.63915	11.1959	7.67227	11.2465	8.29003	7.19255	11.1739
PRKAA2	4.74531	6.7978	5.51775	4.46887	6.38186	5.99218	5.85496	3.64849	8.3694	4.63484	6.935	7.29248	4.7914	5.24097	4.86688	7.52292	7.30701	7.56538	7.19255	8.97305	8.13046	6.96096	6.24089	9.12321	6.11633	6.39482	7.96623	5.69971	7.19255	7.17496	4.92121	6.28683	4.47999	4.93917	6.935	7.44393	5.22953	4.15521	4.0825	5.85398	6.91572	10.9912	7.52081	6.95556	5.02065	4.13906	5.65788	4.63484	5.95227
NTRK2	2.92438	5.0386	5.92573	3.23895	5.73181	3.86133	6.72479	4.75247	5.25107	6.34282	6.14645	3.21548	5.96879	4.20715	6.06282	5.70838	6.77979	4.18958	6.935	5.15625	7.26955	6.26498	7.59347	4.79117	5.39375	4.73354	6.39482	5.69971	3.80926	4.36499	3.27692	4.72578	5.38103	3.8229	6.03727	3.21176	2.03344	3.66432	4.22737	5.85398	5.18181	9.15079	9.92377	4.76992	5.78513	6.49922	3.24791	8.63915	6.25909
IL1RL1	8.26207	5.33701	4.25729	4.46887	4.12119	6.93964	4.83791	4.54504	2.8563	5.21301	4.1649	4.24285	4.17116	5.55136	7.71348	6.09364	4.05908	5.74707	3.80926	5.84124	5.08016	5.92323	6.37379	5.90432	3.85914	6.24594	7.96623	6.18118	4.37569	4.17447	2.79782	3.70526	5.91138	3.1533	11.3994	5.81552	5.34941	2.62176	5.71101	8.75918	4.13885	6.39482	7.52081	4.69289	4.70429	5.72228	3.55114	5.77376	5.33524
WNT7A	5.37623	9.25884	4.643	5.77376	6.23662	3.86133	6.49202	2.66603	3.35923	6.7904	5.36767	5.85398	6.85634	6.0203	3.90684	8.59167	5.56897	7.94865	5.45093	6.82806	4.42254	7.2096	5.54871	6.11412	4.97362	6.24594	8.43802	5.69971	5.77376	6.47813	3.74305	3.87437	4.13103	5.30438	7.52081	4.23794	4.10022	2.56072	4.81649	5.52667	5.33384	6.39482	7.52081	4.48048	5.53577	7.25087	4.49975	3.80926	6.56594
HES1	23.6455	17.2632	11.0591	11.9091	15.1374	20.0129	15.605	11.0254	13.294	12.2314	15.3391	14.9657	5.19614	7.65938	8.25042	5.8231	6.07126	3.90257	7.36399	5.98679	8.73164	4.50179	8.41027	4.32381	16.2734	7.78076	6.39482	9.36891	5.77376	6.32731	3.04033	5.75	5.91138	3.64265	9.92377	5.03116	3.95971	4.67356	5.83263	5.85398	8.43659	9.92377	9.36891	7.05875	6.92714	6.53594	5.70129	6.63231	6.70186
AMER1	4.80696	3.07497	2.57933	5.77376	5.3054	4.31861	5.05871	2.66603	3.55818	4.03486	5.38103	5.73191	4.17116	3.66253	5.59057	6.67967	5.06482	6.26551	5.91138	6.21223	6.54725	5.38848	5.30652	4.87077	7.6193	4.73354	6.39482	8.15611	10.4584	4.90951	3.2023	3.58147	6.26148	4.51022	6.935	4.05296	7.08776	3.69436	4.32429	5.85398	7.9102	5.56701	7.52081	6.70056	6.61556	6.63763	7.71926	7.52081	5.74567
ITGAE	3.643	3.56685	3.21315	5.63934	4.03775	5.57073	5.38795	5.26368	4.84205	5.77376	4.1649	4.69923	7.2624	5.80473	5.59057	5.58536	7.91127	6.7566	3.80926	4.85288	4.68446	6.262	4.6196	7.31771	4.69553	6.24594	8.43802	6.18118	5.45093	5.97354	2.87611	4.39341	3.59627	2.27604	6.03727	5.18103	5.04227	2.56072	2.22066	8.75918	4.35446	4.84637	7.52081	4.98907	3.76799	5.1938	4.07556	5.77376	4.84452
HLA-E	70.0481	75.5087	71.3006	66.0556	54.6002	54.6919	76.6628	64.4401	103.722	19.5051	17.0329	19.9938	12.7799	11.3674	16.2892	7.34016	10.0402	7.86733	20.8815	10.1033	20.9096	8.85402	14.6796	10.4092	18.0526	20.7457	16.823	10.7621	24.4076	65.3999	29.7963	36.8291	49.4188	21.8422	54.3514	33.1569	21.0212	24.0986	25.4285	31.9753	18.7061	24.0731	14.5391	20.3006	16.9153	21.7736	14.6961	26.1644	19.6439
CD9	7.90145	4.4939	3.0729	7.34572	3.80357	5.32759	3.24069	3.17619	4.69505	9.78778	9.31627	10.4353	6.85634	8.56646	11.3833	6.63537	6.55701	6.01065	11.1617	6.1271	15.2655	8.45634	6.6105	8.13809	10.2264	11.4826	13.0945	9.36891	11.8228	8.81558	7.6971	3.91236	13.6921	6.19242	9.56843	6.96509	6.80584	6.58557	6.73146	13.4066	10.1475	5.56701	9.92377	10.2009	7.49793	8.12605	9.93041	12.7494	4.88267
THEM4	10.5115	12.8738	10.6069	7.41775	11.5245	7.19736	11.3783	9.37956	11.7563	10.5115	7.92853	8.18184	10.4775	11.9353	10.8865	11.2502	13.5322	10.7193	7.19255	8.42278	16.2609	10.7297	6.76807	11.9393	7.71829	12.0745	10.5115	9.36891	5.45093	6.47813	7.24458	8.55526	4.74531	9.52462	6.935	6.64156	7.85108	9.4446	16.3372	5.85398	7.91601	7.34572	7.52081	6.27524	6.20735	4.55616	4.5982	4.63484	6.75737
BAP1	7.41775	13.4942	12.3972	11.4929	10.7402	15.7246	9.08038	12.5301	11.7339	11.3067	7.58247	9.36891	11.0077	7.32507	12.4147	9.28911	7.56596	7.78413	5.77376	6.36743	9.46921	6.91825	7.1689	7.11107	10.6491	9.69273	10.5115	8.84507	10.2345	7.02535	9.32899	8.87297	5.58086	11.9941	9.15079	8.86991	11.6437	10.2799	8.44216	4.69923	8.8255	10.7621	8.63915	8.58533	8.54556	8.0354	9.89531	8.63915	6.57929
IFITM1	16.5755	3.72964	4.05472	16.7257	6.94302	17.1134	6.01545	6.70744	5.97332	5.98818	8.70997	4.60125	4.17116	9.74472	5.39039	5.9483	5.50382	6.46169	15.6647	7.03819	17.4084	5.82916	9.89114	6.13363	11.4619	14.8119	14.3043	8.15611	7.19255	30.0843	9.17478	5.75	14.317	5.02587	31.6504	7.1692	5.84364	6.96393	7.16632	16.1538	6.71948	10.5115	9.92377	6.41201	5.74647	5.99298	5.39146	11.6711	8.37057
UBE2T	4.43254	5.37597	4.67689	4.27382	4.94782	4.63793	5.86361	2.40711	3.94092	4.80696	4.31957	5.52667	5.50387	6.52884	3.90684	6.07143	5.73393	6.25679	6.7904	6.23466	4.68446	5.75735	8.2349	5.46115	3.55855	6.77355	5.56701	4.96189	6.26148	5.20027	3.88205	5.00566	4.74531	4.66823	7.52081	7.51152	3.41366	4.70768	1.82511	8.07691	9.59027	6.03727	8.63915	8.51186	10.1808	9.10626	8.63343	7.61852	6.83736
APP	51.271	53.5057	59.8864	62.0191	53.0872	56.4265	51.5328	57.998	64.8661	47.5458	45.8285	45.9015	83.0901	72.2373	73.9778	34.1248	41.5614	49.3172	47.8415	63.8633	61.1024	65.099	48.3986	46.6512	77.9395	65.1354	70.1735	86.6202	92.7828	77.2568	103.918	75.9927	81.9997	104.568	81.9915	95.7438	113.137	98.1479	96.2674	59.4478	106.888	96.8303	65.5195	109.814	126.845	68.5952	124.467	34.3999	77.0325
EGR2	7.09398	7.06811	5.21388	7.15214	7.67441	12.4609	7.30694	5.33206	6.30719	3.85875	6.51046	7.38722	10.3923	7.94383	7.2822	7.02746	7.04939	6.85048	7.52081	6.70678	4.96189	7.14901	4.6196	8.10849	8.54851	7.78076	7.34572	5.69971	6.26148	3.63409	4.58239	4.45048	11.1617	5.27183	8.63915	3.59212	3.54043	3.95152	4.42736	7.12271	8.28938	6.03727	9.92377	7.96283	7.03893	5.58036	5.55105	6.1157	7.28321
FANCF	3.85875	4.13083	4.12804	7.19255	2.69257	4.4355	5.25713	4.29091	3.76891	5.77376	2.78351	6.58424	8.54116	7.49967	9.18951	6.1538	5.3999	7.43486	6.41073	6.54319	7.15851	5.58693	6.24089	7.60611	6.71916	5.43741	5.56701	8.63915	5.45093	5.01406	8.59926	5.23412	4.13103	8.09441	8.63915	8.20481	7.59937	6.1547	6.0371	7.12271	7.19202	7.52081	7.52081	8.46162	6.74153	5.80888	5.16063	6.54725	6.02959
ITGA2	7.41775	4.20814	4.63561	4.63484	5.04533	9.59009	7.46668	3.95668	5.09165	5.37623	3.54134	5.28544	4.17116	6.29506	6.42188	5.19559	6.12003	6.44212	6.63231	6.31894	8.05151	6.49127	5.30652	7.16052	4.43299	5.89671	6.39482	5.69971	5.02635	4.79521	3.25851	4.25623	3.59627	3.35892	6.935	4.09271	4.61171	2.86398	3.99101	11.144	28.2264	4.84637	14.2006	28.8481	33.8617	26.0527	37.0473	8.15611	27.721
C2	4.37569	2.52725	3.0729	4.03486	4.0516	7.90673	4.54084	4.19101	3.85875	5.98818	4.84637	4.69923	5.50387	2.94007	6.06282	5.90932	5.22805	4.17234	3.80926	4.63059	3.09059	4.71262	6.24089	4.75205	4.90983	6.24594	6.39482	4.96189	5.02635	3.63409	2.46949	5.87245	3.59627	2.3473	7.52081	2.71989	3.52368	2.62176	2.61168	5.398	10.5346	5.56701	7.52081	10.7758	10.1666	12.7564	11.6154	4.37569	8.25586
FBP1	2.92438	8.25486	5.28161	7.19255	4.62792	5.2165	6.2258	7.05319	6.54142	10.2923	13.9849	8.57654	5.96879	9.00804	5.27799	6.81356	4.70088	6.42434	7.52081	5.85299	6.01828	6.79246	4.83043	5.66508	11.6619	11.2253	13.3734	6.54725	6.935	7.88213	4.86787	6.23571	5.14616	5.60712	6.03727	6.53968	5.71267	6.29221	5.194	7.72437	7.81894	5.56701	7.52081	5.97413	6.08956	7.2689	6.09816	4.37569	3.0148
CTCFL	7.28599	6.21025	4.59791	3.23895	5.04187	4.4355	4.50392	3.86457	3.43077	4.43254	5.56701	5.93003	3.6312	3.77721	3.90684	6.55805	6.14385	5.51761	7.80012	6.80371	7.70008	6.20329	4.6196	6.69269	4.80745	6.531	5.56701	6.54725	5.02635	3.94106	2.94205	3.22562	4.47999	3.10004	6.03727	3.84217	5.10778	3.07575	3.99101	5.398	6.539	4.84637	7.52081	6.76481	8.49755	9.57304	6.88723	8.63915	6.81276
CEBPA	4.63484	4.85385	2.02736	3.80926	3.70756	4.1875	5.28571	5.15392	3.09758	5.52175	5.25575	5.85398	4.7914	4.20715	5.84572	5.92642	5.20654	4.7752	5.77376	5.48081	4.68446	4.54954	6.24089	4.93844	9.56089	5.13339	6.39482	6.18118	3.80926	3.94106	2.80915	2.65106	4.13103	2.37992	6.03727	3.65934	2.44242	2.41755	2.40825	7.29248	5.92564	5.25575	7.52081	4.76753	4.44775	6.34791	4.48124	7.34572	5.9222
IFNAR1	6.34282	5.31307	8.63782	6.83997	5.37713	6.34706	8.3647	6.55712	9.55991	6.935	5.66769	6.58424	4.17116	5.24097	6.71497	5.47579	4.29947	7.46072	6.7904	6.55604	6.61734	5.32596	4.3613	5.54565	9.84409	7.78076	5.56701	9.36891	5.45093	9.12841	3.91388	3.49809	4.13103	5.08348	6.935	5.40036	6.77532	4.4013	6.42344	5.85398	8.30772	5.56701	12.3624	6.5272	7.86448	7.20653	6.83421	8.95998	7.00033
FOXC1	5.98818	4.05745	2.46674	6.30719	5.0373	7.02979	4.01664	3.85241	3.09758	7.90145	8.41148	7.29248	4.7914	3.66253	4.86688	6.59733	4.72569	5.16841	5.45093	4.52278	7.00925	5.44863	9.1207	6.36688	5.20061	5.89671	8.43802	4.96189	4.74531	5.50824	3.45457	3.79358	3.90006	4.40722	7.52081	2.89983	3.24921	3.4878	2.51816	6.20068	5.08977	5.25575	7.52081	5.20478	4.38452	6.58365	4.83523	8.90964	4.84452
EPOR	12.1929	17.5344	18.8271	7.96623	15.7406	4.31861	16.8287	16.7151	15.8682	6.1157	7.96623	8.72386	10.8666	7.23113	6.80221	8.03669	8.71024	6.79477	5.45093	7.03419	5.08016	7.92403	6.9122	7.35768	5.39375	7.96623	9.15079	8.84507	9.36891	7.44142	8.68552	7.37546	9.36891	11.6411	10.5115	11.6618	9.31387	8.83898	9.45129	6.72446	5.65476	10.7621	9.36891	7.88487	6.45063	9.36382	6.94256	4.84637	6.05451
GRIN1	7.0251	7.1684	5.64927	5.32403	4.57208	3.64543	5.11859	5.56422	7.81291	6.87861	7.71272	5.85398	8.0636	4.65969	6.06282	7.10915	5.90089	6.56596	6.26148	7.47817	4.07806	6.91786	6.66469	5.77442	5.39375	5.89671	9.15079	6.54725	5.45093	3.94106	3.62941	5.5441	4.13103	4.61773	6.935	3.73727	2.76715	4.05847	2.40825	11.2887	5.21109	5.56701	8.63915	4.42072	6.03043	8.02003	3.49578	4.74531	4.43085
ASPA	2.92438	4.70649	2.07053	3.51255	4.10637	5.45458	4.092	4.96937	4.1847	6.17567	6.51046	8.89505	5.96879	5.24097	4.86688	7.94423	3.63847	5.18707	3.31615	7.33245	9.7965	6.28559	6.6105	6.03319	4.69553	6.24594	6.39482	4.96189	4.74531	4.79521	3.95226	4.72578	4.13103	3.62219	6.935	4.05296	2.93365	3.18997	2.19218	6.48367	6.87607	5.56701	9.92377	5.35797	5.66772	6.18062	4.00068	7.34572	5.44885
THBS4	4.1847	6.13061	4.4932	5.32403	6.52497	5.99218	7.3329	4.75247	4.08728	5.98818	4.8861	8.20219	4.5235	5.80473	6.19193	8.05694	9.22412	8.22388	5.02635	6.62441	8.91758	6.83906	6.09559	5.12184	8.71303	14.6914	6.39482	5.69971	7.19255	9.30409	5.86293	4.45048	9.17355	5.1619	7.96623	4.8014	5.9583	7.36548	11.2935	5.09619	5.76949	4.84637	7.52081	5.42846	5.15654	6.83424	3.93312	10.7621	5.25374
FUBP1	17.1378	19.0381	21.652	18.4516	21.4289	14.8454	20.611	17.1642	23.3377	12.988	18.838	11.0533	25.9054	19.802	22.1304	18.2741	18.8223	21.5329	12.8686	17.0798	14.5391	22.4803	13.0514	17.1265	10.9826	10.5882	7.96623	13.0945	21.9133	20.5981	23.6332	17.2072	18.3471	25.7174	15.0416	24.4154	25.6524	23.7933	24.0341	9.27793	11.6198	18.6325	8.63915	13.4397	14.2597	12.7475	13.6769	7.96623	12.5247
LTBP1	10.2923	5.86302	4.34083	9.71685	3.85299	22.1819	4.9504	3.32115	4.1847	4.1847	5.87817	5.59847	5.50387	5.24097	5.59057	4.78754	4.92327	6.67871	14.0185	5.48569	11.2591	5.57607	13.0514	5.75721	5.39375	5.43741	11.3994	6.18118	4.37569	7.02535	5.05671	6.81789	4.13103	4.05727	10.5115	4.09271	5.5169	5.51668	6.47033	14.2006	3.90947	6.03727	13.6921	4.95155	3.17064	4.60084	5.01193	18.3111	6.65717
TPM4	30.1748	18.1253	19.0939	44.991	17.8488	41.875	19.1932	13.9341	21.7734	25.7225	29.0475	31.8605	11.1256	14.1607	20.4817	18.2798	19.7445	14.3388	19.1369	14.7838	28.5039	14.9344	17.2215	16.0102	28.1732	21.3072	24.8269	16.701	26.0567	34.6145	18.4344	18.2423	29.4713	19.2858	39.186	23.4373	17.6572	18.7661	20.4198	45.4187	34.9713	11.6422	46.2026	38.4422	34.7981	25.2826	32.9449	45.5955	31.9844
MAVS	9.58369	12.1724	8.7722	8.70221	12.1118	6.93964	11.21	12.6714	13.6799	9.67327	8.82312	10.9912	7.16926	7.8992	12.3839	12.4302	11.6126	13.9183	8.26207	12.9681	7.70008	9.66855	10.4769	12.9926	10.7364	13.0945	10.9912	11.099	11.6711	5.20027	11.155	11.0533	10.5376	13.1891	11.9197	13.0518	9.91057	11.9289	11.3619	11.3168	22.7318	13.6921	7.52081	17.8736	20.1166	19.9301	20.6228	13.1486	18.9405
PSMB5	17.9596	16.1661	18.9882	16.3122	18.0106	15.2552	15.1596	16.5361	17.8396	14.1369	7.52081	8.45901	21.7872	16.74	21.1992	10.568	10.4309	12.128	13.0945	9.51961	9.83699	14.1541	10.061	11.3963	14.837	17.4199	12.0745	12.657	18.3936	13.3619	19.5713	12.1244	21.657	19.7346	13.6921	20.8331	25.0118	16.2524	19.0461	5.85398	9.76546	18.4975	8.63915	11.5205	9.89872	12.9607	12.7029	12.1244	9.357
TP73	2.92438	4.4939	5.37234	3.80926	4.25887	4.81017	6.35892	6.10567	5.32403	4.43254	7.58247	8.87297	7.43551	5.24097	6.57495	8.98084	7.71632	7.24819	8.15611	5.46916	8.81726	8.01909	4.83043	6.6044	4.69553	7.34572	5.56701	7.10031	6.63231	4.52709	2.94205	3.70526	5.14616	3.8367	6.03727	5.42021	4.51555	3.69436	3.60341	6.20068	6.23393	4.84637	7.52081	6.66632	6.14648	4.40394	7.21244	6.26148	3.51121
SIN3A	6.49401	11.1111	13.0897	6.935	12.2725	6.0413	11.4112	9.76728	8.95998	5.77376	8.15611	9.85185	5.19614	11.7046	6.19193	14.6003	12.6096	12.0586	8.26207	12.8295	10.4784	12.4503	11.7839	11.5364	12.9571	10.1351	7.34572	10.3767	8.90964	12.6148	9.37427	13.3183	10.0211	8.21115	19.1369	12.4167	10.3478	7.86313	8.01517	5.09619	11.8488	10.9912	7.52081	10.2642	8.11306	7.92092	12.943	6.26148	9.50276
FEZ1	5.21301	3.65573	4.65765	4.63484	3.27905	5.37983	4.73433	2.54966	3.28103	3.95073	3.76041	7.36399	5.96879	5.80473	7.1824	8.48455	7.44376	6.57931	5.14616	6.36608	6.18118	5.85582	6.37379	5.87784	3.09789	4.73354	6.935	4.96189	5.02635	3.63409	3.52814	5.16239	4.85842	5.02587	6.03727	3.62833	3.34247	4.90046	3.81681	5.09619	4.2899	5.25575	9.92377	5.28602	4.60357	5.52618	4.18327	5.02635	7.36093
AXL	5.09165	4.43627	4.50943	7.52081	5.86626	10.7597	4.21752	3.98912	5.63934	5.52175	6.31281	7.90849	5.96879	3.97191	4.48778	6.58694	6.95932	6.39394	6.26148	6.48628	8.89967	6.82076	5.75477	6.07949	5.97393	4.73354	7.34572	5.69971	5.02635	6.77379	3.74305	5.46813	8.04434	4.47355	12.3624	5.46624	2.83311	6.41202	4.13923	12.5341	5.40461	5.56701	8.63915	5.85298	4.25362	6.39995	4.52996	14.006	6.13863
SLC1A5	4.80696	5.66247	5.15865	10.2345	6.72927	4.1875	6.02017	5.78247	5.69464	6.87861	11.9689	12.7494	4.7914	8.08749	6.06282	13.1317	10.7776	9.54708	9.03343	8.10392	7.70008	11.6701	9.1207	10.8599	10.3685	12.8945	12.6256	10.1603	6.63231	5.50824	4.24449	3.52677	6.54725	3.31584	6.03727	4.01094	3.87097	4.55786	5.05713	15.3448	72.4635	6.935	23.5336	81.7715	80.5056	74.2137	75.4601	21.1528	65.7967
UQCRQ	10.7621	14.5416	16.6169	11.1107	13.7661	10.2992	15.9433	12.7264	15.7141	15.0114	12.0808	17.5908	10.6791	10.2178	13.4075	9.49546	6.55701	7.98781	11.7141	11.6085	12.5596	13.9607	14.6796	12.5398	23.8658	31.4446	27.7183	17.385	17.3213	12.6148	11.1036	11.3335	12.8215	14.5722	19.3245	14.9428	16.4097	13.017	13.0138	7.12271	10.4064	13.5045	11.3994	12.5825	11.4579	8.78019	14.9525	7.25151	11.9683
APOA2	3.85875	6.8844	3.21315	5.56701	8.07105	7.09872	6.83518	5.9203	6.71847	5.09165	7.32262	3.36223	6.61084	4.56253	3.90684	6.14969	6.36475	5.83413	5.91138	6.18086	6.18118	6.73439	4.02159	6.25941	7.78156	4.73354	7.34572	5.69971	6.03727	3.63409	1.99356	6.3685	3.59627	4.23192	6.03727	3.76034	2.12625	2.7998	3.81681	7.29248	5.57727	6.935	10.3767	5.0092	5.41171	7.12842	5.55738	9.03343	4.80513
MXI1	5.83037	8.52033	11.6404	9.29846	9.1912	10.433	10.0826	8.7918	10.0527	10.4042	11.3636	11.987	9.81122	9.00804	10.3739	12.9807	13.9322	14.4425	7.19255	11.3506	16.3942	12.3848	10.0196	13.0888	18.2728	26.5964	15.4002	16.701	12.3624	7.39961	11.5234	12.844	10.5376	13.1976	7.96623	10.9664	9.14276	13.8027	9.90336	8.15611	10.3866	14.2006	9.92377	9.85017	10.4203	10.5794	10.0805	9.03343	8.59712
CD53	4.1847	6.24859	7.40023	5.32403	5.36821	8.64492	6.06645	4.90127	4.31573	5.98818	9.31627	7.62531	6.32229	4.24164	4.86688	8.44734	10.3986	6.72543	4.37569	6.22255	10.1603	5.63963	5.75477	5.35049	4.0877	7.08269	6.39482	6.54725	5.02635	10.5886	2.48344	5.4285	5.91138	4.0472	6.935	4.07799	5.56213	5.05577	3.00003	15.817	5.44407	5.56701	8.63915	5.98103	4.84087	6.63763	6.96957	10.1351	5.61946
EFNA1	11.3994	11.3062	8.18949	8.52076	12.2325	10.6048	10.4316	12.1427	9.91494	9.02539	8.70221	11.6711	5.50387	4.94794	8.62696	6.81197	5.38905	6.10684	7.00301	6.89962	7.32915	6.48169	8.93052	6.31901	7.44191	7.78076	9.15079	6.54725	9.71685	7.88213	7.60899	8.26207	3.90006	7.86792	9.92377	7.8675	6.23024	6.10118	6.89584	7.29248	12.5713	6.03727	7.52081	10.6813	10.4996	11.5257	11.9296	8.99701	6.75737
POLR1B	4.53819	6.74085	5.87391	4.27382	4.52017	3.64543	5.16939	5.66189	3.55818	5.21301	5.38103	4.49412	6.47299	5.48017	4.23686	6.37302	7.52154	5.39064	5.45093	6.02637	5.69971	5.08199	5.75477	7.74185	5.63992	7.78076	8.43802	6.54725	3.80926	4.17447	5.16439	6.43095	4.13103	5.51354	8.63915	5.96982	4.75611	4.28531	4.62942	7.44778	4.61235	4.21901	7.52081	5.28454	5.94171	6.34791	5.21717	8.3298	6.11337
RYBP	11.0891	11.8066	14.6035	9.34566	12.7705	9.49697	9.05418	11.1744	12.2819	10.0527	3.84049	11.7141	9.81122	13.9005	16.2892	10.1189	8.77382	11.2911	6.63231	6.94431	10.7677	9.94888	8.93052	9.55345	7.28674	4.73354	10.5115	13.4066	11.3994	11.6322	11.402	12.5102	10.1603	13.1652	15.7281	13.9302	11.3167	13.8431	11.7426	6.20068	7.82173	14.9571	9.92377	8.33596	7.34001	7.50782	7.53111	5.02635	8.77196
MMP11	8.5689	5.91109	6.47897	5.02635	5.86485	7.04728	4.73863	5.97835	7.44115	4.1847	4.84637	4.09092	4.5235	3.66253	3.4011	6.58131	5.48366	5.5706	5.91138	5.71088	6.18118	6.88973	4.6196	4.97627	5.63992	6.77355	6.39482	4.96189	4.74531	5.97354	3.60902	5.79713	5.14616	4.60836	6.935	4.76661	3.8395	4.19596	6.10856	9.92377	5.15857	6.935	8.63915	6.32414	5.32273	5.23365	7.07043	8.43802	6.37954
SPANXB1	13.2976	8.05074	1.98016	2.45466	4.87748	12.7376	5.3961	5.85759	1.88446	12.7291	5.83557	13.6933	3.6312	6.68447	2.96083	3.24334	6.60294	6.03154	3.31615	1.69988	7.44283	4.2349	7.002	3.44562	4.97362	4.12078	5.56701	4.96189	7.61852	3.16366	5.16482	5.5579	3.13074	3.53206	6.03727	4.89237	5.38468	3.57901	1.11033	3.56135	5.78468	4.21901	22.5624	3.58448	4.59603	4.37223	2.9252	7.98604	4.70934
UBE2C	11.0813	10.7343	9.90079	17.1826	12.1937	5.09505	8.54382	10.2508	5.65337	15.2749	9.72595	5.86854	10.8936	15.5971	2.96083	9.36965	13.9395	10.8568	9.94846	11.8991	14.8857	13.682	17.505	15.1607	2.48681	4.12078	5.56701	4.96189	11.4278	3.16366	5.90265	7.41053	9.39222	4.70941	6.03727	8.69754	3.23081	8.05277	6.66199	3.56135	16.631	4.21901	7.52081	13.9396	26.8102	13.9911	21.939	2.66201	7.53495
EWSR1	27.9694	38.8899	44.245	34.6639	43.2247	29.9684	40.092	43.8273	41.0651	32.7083	33.7972	33.7377	36.2068	35.9983	28.3217	29.8687	24.544	26.645	31.1215	35.7194	27.1003	34.1737	28.8091	30.2109	23.9676	26.0419	18.7378	26.0651	37.4756	37.2526	45.8391	35.1109	46.2321	44.7638	26.6626	44.7901	41.285	45.2454	44.4794	11.708	30.4204	48.7472	13.0945	31.327	37.0666	23.3443	31.9545	17.9293	26.6676
EOMES	2.92438	3.86815	3.05564	3.51255	4.6356	4.54122	6.63265	3.3643	4.52693	3.35923	4.84637	4.60125	4.7914	4.70539	3.90684	6.63267	9.62666	8.00887	5.45093	4.41749	4.31957	6.40078	4.6196	6.09561	7.6193	7.34572	5.56701	5.69971	4.37569	4.36499	2.04108	2.875	3.13074	3.17111	6.03727	3.50144	2.05011	4.53911	4.85598	6.72446	4.08577	4.84637	11.3994	4.76992	4.92842	5.3283	5.79274	8.26207	4.6185
SMAD2	9.78778	8.76049	10.4661	7.52081	8.55082	7.42271	8.96043	8.9735	8.06972	9.56843	8.82312	10.1603	9.4599	10.1895	9.26485	13.4044	12.4011	14.9269	12.3624	11.9001	10.2859	11.4423	15.8801	14.9707	10.0537	10.7353	7.34572	12.3624	7.80012	7.44142	7.52839	10.7178	15.8823	6.68802	8.63915	6.71668	6.92275	7.91009	7.79101	7.72437	6.86258	8.43802	8.63915	9.67678	6.66633	7.4095	8.56457	11.4929	9.11102
MAP2K1	6.935	11.4118	12.3862	11.134	11.9195	10.2413	10.3216	10.2499	7.78076	11.3994	12.0745	10.6841	11.7845	11.7717	12.679	11.4892	11.0874	11.7366	12.8215	8.81106	12.0473	12.1873	8.2349	11.1903	8.32324	7.08269	8.43802	14.2006	7.52081	9.59041	10.077	8.48569	7.80012	10.4215	8.63915	10.5369	9.73895	10.1944	9.50945	10.1924	8.19691	10.9912	9.36891	9.07456	7.97041	5.77324	9.10515	5.45093	9.16754
IRAK1	9.52984	7.64515	10.4508	11.3994	7.57303	9.44361	6.50817	5.80042	9.74389	13.5045	8.82312	12.9996	7.43551	8.08749	9.13788	8.37595	8.01108	8.16137	4.74531	8.04884	8.13046	9.87014	6.6105	7.20003	11.6987	15.1514	11.134	13.4066	11.1617	6.11592	10.2756	8.71537	8.95998	10.8016	9.15079	9.18322	13.4594	12.4709	13.546	16.194	10.2216	5.56701	7.52081	11.318	13.1179	10.1246	12.5147	12.0745	8.96979
SETD2	7.41775	10.674	10.652	8.54764	13.8966	9.36682	11.9047	10.0929	9.34566	8.3694	11.6482	10.5376	7.94044	12.6933	11.6914	14.5812	13.023	16.007	11.2432	10.1796	11.8633	10.3991	10.9551	9.60076	10.7536	18.0669	12.0745	8.63915	6.7904	8.54795	15.118	16.5241	11.2078	11.5556	6.935	11.3634	13.3798	12.6571	13.4881	7.72437	10.4276	13.9273	9.92377	8.9722	7.61384	4.43609	8.43243	9.15079	6.98695
TAF3	2.76087	6.60812	4.87022	3.23895	6.28745	3.86133	4.73609	7.2034	4.1847	6.63231	4.96189	7.44778	6.85634	6.29506	4.48778	8.11592	6.22848	7.5494	7.10031	6.46956	5.08016	6.29195	8.41027	7.95932	5.52231	7.78076	5.56701	7.86406	4.37569	4.17447	4.63189	6.3685	8.101	6.40151	7.52081	4.91585	4.18103	5.68646	5.31781	5.52667	5.84661	11.3994	7.52081	6.34739	6.19365	5.34155	8.11544	6.03727	7.67805
GATA3	6.39482	3.45857	2.88479	3.23895	3.48976	4.81017	3.29486	4.42526	2.48655	6.1157	7.68097	5.41143	4.17116	4.20715	3.4011	5.85813	4.34192	6.40593	4.37569	5.86489	5.38103	6.00336	4.3613	4.93438	4.69553	4.12078	5.56701	5.69971	4.74531	3.63409	2.11163	3.58147	3.59627	4.36442	6.03727	2.24446	2.03344	2.62176	1.68295	11.5578	20.489	6.39482	8.63915	25.9489	25.1965	19.9216	25.0236	6.7904	21.1948
KRT14	10.4691	12.192	9.63679	8.09478	10.9318	12.6542	8.83812	11.6887	8.15745	9.75965	10.7016	11.3168	15.0524	9.19987	8.12903	15.9595	14.202	12.4973	6.26148	13.7794	13.6491	12.8608	9.66086	14.2585	4.43299	8.24157	10.8406	9.36891	6.7904	6.16057	6.67853	6.99619	6.30013	5.38997	8.63915	7.3943	5.29747	5.4656	7.51203	10.796	5.99481	6.03727	7.52081	6.55094	4.57021	8.65986	7.55399	9.49063	7.45682
FGF7	8.75138	4.74508	2.37842	11.8228	4.94782	9.49697	5.53872	3.73546	2.98666	5.98818	2.94836	5.73191	5.75507	4.65969	4.23686	5.66222	6.3094	3.3614	9.92377	6.81024	3.27362	6.29051	6.09559	5.08053	5.52231	5.43741	7.34572	6.54725	5.45093	9.37079	2.98292	2.30788	4.74531	3.31584	8.63915	2.6182	2.47415	2.56072	2.11369	9.08447	4.761	6.935	8.63915	4.6915	3.40205	6.30191	3.84155	7.61852	5.18175
CEACAM3	4.43254	2.68358	2.97024	7.36399	6.70653	7.64258	4.04707	1.4644	9.42228	2.54582	5.83557	3.91236	7.2624	4.45631	2.96083	1.44148	5.86928	6.03154	3.31615	3.96638	4.96189	4.2349	3.501	3.79018	2.48681	4.12078	5.56701	4.96189	3.80926	3.16366	2.2135	9.26316	3.13074	2.94338	6.03727	3.26158	5.38468	2.68426	2.22066	14.2454	3.61542	4.21901	7.52081	1.99138	4.59603	5.24667	5.11909	5.32403	4.70934
CCL4	8.05445	5.16052	5.18948	8.39483	4.87112	6.6764	4.49675	2.50408	3.76891	4.04124	8.09232	5.12664	6.59833	3.53698	4.70003	5.78231	6.72447	4.94177	6.89788	4.24339	9.01635	6.18946	5.55749	5.99992	8.21126	8.87796	5.56701	4.96189	3.80926	7.24296	2.88851	8.74015	7.1676	4.89799	7.60648	3.26158	3.10642	4.59001	2.39214	4.48702	7.20666	6.08486	7.52081	3.62819	4.70005	4.93731	5.08403	8.2715	6.36073
IHH	3.643	3.89986	2.2746	4.27382	4.0501	3.36148	3.40105	4.5823	3.76891	3.85875	3.19741	9.49908	4.7914	5.55136	5.92167	6.69771	6.38815	4.5978	3.80926	4.96855	4.26418	5.55179	7.1689	4.5651	4.97362	4.73354	7.68097	6.54725	3.80926	5.97354	3.58286	4.05119	6.7904	3.44983	6.03727	2.78472	2.53312	3.33556	2.61168	5.398	10.6263	4.84637	7.52081	8.41504	8.57268	12.8601	6.36582	7.19255	7.90331
CFP	4.1847	2.67692	4.08796	2.81967	4.40356	5.02971	3.68087	3.17619	4.90933	4.53819	3.89038	4.87375	4.5235	5.80473	3.4011	5.97337	4.79135	4.31409	4.74531	6.2958	5.08016	5.70813	7.002	4.91853	4.84255	5.13339	6.39482	5.69971	5.45093	4.52709	3.76419	6.23571	6.41073	4.76231	6.03727	3.77392	4.19796	5.80755	4.29295	5.09619	3.9781	6.03727	8.63915	4.65622	6.64915	7.04822	5.01193	6.935	4.82279
SLAMF6	3.35923	6.41772	5.56298	7.34572	4.45093	4.03756	5.90398	4.54504	7.51412	4.63484	8.11029	4.81125	3.6312	5.11896	8.47372	6.04035	4.78163	6.90442	6.26148	6.97923	4.96189	6.3076	8.61074	5.3079	6.34347	5.43741	6.935	6.18118	3.80926	4.79521	3.49945	4.01825	5.14616	2.89571	6.03727	3.68934	3.49502	3.17205	3.1777	4.69923	3.90743	7.34572	8.63915	4.48673	5.39188	4.74004	4.77593	6.26148	4.37402
OAZ1	65.0211	75.2501	78.9256	62.9895	69.4398	44.1445	60.7097	82.5268	90.3457	55.7355	67.1343	59.2359	73.7653	69.9118	73.8187	43.582	38.6274	51.4598	47.3387	60.1688	43.8438	57.1708	65.4655	54.2817	100.727	102.29	93.8385	128.415	93.5443	80.5513	100.654	95.4095	83.9291	102.717	69.1098	102.386	100.388	98.6901	92.9884	37.7963	54.2795	86.2713	26.8132	66.6425	61.0087	46.4228	63.8375	33.6174	46.2208
[truncated: 478 more rows]
[truncated: 55 more columns]
