# Supplementary material for: Tumor and α‐SMA‐expressing stromal cells in pancreatic neuroendocrine tumors have a distinct RNA profile depending on tumor grade
Source: Mol Oncol. 2024 Sep 8;19(3):659–81. doi: 10.1002/1878-0261.13727 (PMC11887665; doi:10.1002/1878-0261.13727)
Supplement: Supplementary file 1 — Fig. S1. Representative images of ATRX/DAXX, PDX1/ARX marker immunohistochemistry analysis. Fig. S2. Clustering and principal component analysis of tumor and islet cell areas of illumination. Fig. S3. Stacked bar chart of relative cell type abundances in tumor and alpha‐smooth muscle actin‐positive cell areas of illumination. Fig. S4. STRING networks of physical protein associations depicting the physical interactions between proteins of differentially expressed genes from the comparison of alpha‐smooth muscle actin‐positive (α‐SMA+) areas of illumination between different tumor grades. Fig. S5. STRING networks of physical protein associations depicting the physical interactions between proteins of differentially expressed genes from the comparison of tumor cell areas of illumination against pancreatic islet cell areas of illumination across all three tumor grades. Fig. S6. STRING networks of physical protein associations depicting the physical interactions between proteins of differentially expressed genes from the comparison of tumor cell areas of illumination between different tumor grades. Table S1. Results of immunohistochemistry analysis of ATRX/DAXX, PDX1/ARX markers. Table S2. Raw counts of 1482 genes in all 104 areas of illumination analyzed in the study. Table S3. Q3 normalized counts of 1482 genes in all 104 areas of illumination analyzed in the study. Table S4. Metadata of all 104 analyzed areas of illumination. Table S5. Spatial profiling of tumor tissue. Table S6. Cell deconvolution matrices of all tumor and alpha‐smooth muscle actin‐expressing stromal cell areas of illumination. Table S7. Results differential expression of alpha‐smooth muscle actin‐expressing stromal cell areas of illumination against the tumor, acinar compartment, and islet cell areas of illumination. Table S8. Results of STRING functional enrichment analysis using overlapping differentially expressed genes as an input from Table S7. Table S9. Alpha‐smooth muscle actin‐expressing str [file MOL2-19-659-s001.zip › mol213727-sup-0010-TableS4.xlsx]

## Sheet: Metadata
Table S4. Metadata of analyzed areas of illumination (AOIs). Column A - AOI identifier; column B - region of interest number within sample; column C - segment type describing analysed cells within AOI after segmentation; column D - grade of the pancreatic neuroendocrine tumor; column E - identifier of the patient/sample; column F - nuclei count in AOI; column F - Scan identifier i.e. GeoMx sample…
AOI_ID	GeoMx ROI number	Segment_type	Grade	Sample/Patient ID	nuclei count	Scan_ID
AOI_01_aSMA+ _stroma_PanNET1	006	SMA+_cells	G1	PanNET1	151	5299402_lv
AOI_01_aSMA_stroma_adjacent_tumor_PanNET1	006	Tumor_adjacent_to_SMA+_cells	G1	PanNET1	758	5299402_lv
AOI_01_aSMA_stroma_non-adjacent_tumor_PanNET1	011	Tumor_without_adjacent_SMA+_cells	G1	PanNET1	234	5299402_lv
AOI_02_aSMA+ _stroma_PanNET1	012	SMA+_cells	G1	PanNET1	147	5299402_lv
AOI_02_aSMA_stroma_adjacent_tumor_PanNET1	012	Tumor_adjacent_to_SMA+_cells	G1	PanNET1	1052	5299402_lv
AOI_03_aSMA+ _stroma_PanNET1	013	SMA+_cells	G1	PanNET1	109	5299402_lv
AOI_03_aSMA_stroma_adjacent_tumor_PanNET1	013	Tumor_adjacent_to_SMA+_cells	G1	PanNET1	1151	5299402_lv
AOI_02_aSMA_stroma_non-adjacent_tumor_PanNET1	014	Tumor_without_adjacent_SMA+_cells	G1	PanNET1	232	5299402_lv
AOI_03_aSMA_stroma_non-adjacent_tumor_PanNET1	015	Tumor_without_adjacent_SMA+_cells	G1	PanNET1	199	5299402_lv
AOI_01_acinar_compartment_PanNET1	016	Acinar_cells	Non_tumor_tissue	PanNET1	563	5299402_lv
AOI_02_acinar_compartment_PanNET1	017	Acinar_cells	Non_tumor_tissue	PanNET1	607	5299402_lv
AOI_03_acinar_compartment_PanNET1	018	Acinar_cells	Non_tumor_tissue	PanNET1	662	5299402_lv
AOI_01_islet_PanNET1	019	Islets_of_Langerhans	Non_tumor_tissue	PanNET1	115	5299402_lv
AOI_02_islet_PanNET1	020	Islets_of_Langerhans	Non_tumor_tissue	PanNET1	292	5299402_lv
AOI_03_islet_PanNET1	021	Islets_of_Langerhans	Non_tumor_tissue	PanNET1	217	5299402_lv
AOI_01_aSMA+ _stroma_PanNET2	001	SMA+_cells	G1	PanNET2	364	1460129_lv
AOI_01_aSMA_stroma_adjacent_tumor_PanNET2	001	Tumor_adjacent_to_SMA+_cells	G1	PanNET2	2140	1460129_lv
AOI_02_aSMA+ _stroma_PanNET2	002	SMA+_cells	G1	PanNET2	456	1460129_lv
AOI_02_aSMA_stroma_adjacent_tumor_PanNET2	002	Tumor_adjacent_to_SMA+_cells	G1	PanNET2	1598	1460129_lv
AOI_03_aSMA+ _stroma_PanNET2	003	SMA+_cells	G1	PanNET2	338	1460129_lv
AOI_03_aSMA_stroma_adjacent_tumor_PanNET2	003	Tumor_adjacent_to_SMA+_cells	G1	PanNET2	722	1460129_lv
AOI_01_islet_PanNET2	004	Islets_of_Langerhans	Non_tumor_tissue	PanNET2	221	1460129_lv
AOI_01_acinar_compartment_PanNET2	005	Acinar_cells	Non_tumor_tissue	PanNET2	1498	1460129_lv
AOI_02_islet_PanNET2	006	Islets_of_Langerhans	Non_tumor_tissue	PanNET2	143	1460129_lv
AOI_03_islet_PanNET2	007	Islets_of_Langerhans	Non_tumor_tissue	PanNET2	119	1460129_lv
AOI_02_acinar_compartment_PanNET2	008	Acinar_cells	Non_tumor_tissue	PanNET2	1226	1460129_lv
AOI_03_acinar_compartment_PanNET2	009	Acinar_cells	Non_tumor_tissue	PanNET2	931	1460129_lv
AOI_01_aSMA+ _stroma_PanNET3	012	SMA+_cells	G2	PanNET3	112	8701218_lv
AOI_01_aSMA_stroma_adjacent_tumor_PanNET3	012	Tumor_adjacent_to_SMA+_cells	G2	PanNET3	474	8701218_lv
AOI_02_aSMA+ _stroma_PanNET3	014	SMA+_cells	G2	PanNET3	211	8701218_lv
AOI_02_aSMA_stroma_adjacent_tumor_PanNET3	014	Tumor_adjacent_to_SMA+_cells	G2	PanNET3	772	8701218_lv
AOI_03_aSMA+ _stroma_PanNET3	015	SMA+_cells	G2	PanNET3	49	8701218_lv
AOI_03_aSMA_stroma_adjacent_tumor_PanNET3	015	Tumor_adjacent_to_SMA+_cells	G2	PanNET3	880	8701218_lv
AOI_01_aSMA_stroma_non-adjacent_tumor_PanNET3	016	Tumor_without_adjacent_SMA+_cells	G2	PanNET3	296	8701218_lv
AOI_02_aSMA_stroma_non-adjacent_tumor_PanNET3	017	Tumor_without_adjacent_SMA+_cells	G2	PanNET3	376	8701218_lv
AOI_03_aSMA_stroma_non-adjacent_tumor_PanNET3	018	Tumor_without_adjacent_SMA+_cells	G2	PanNET3	327	8701218_lv
AOI_01_aSMA_stroma_non-adjacent_tumor_PanNET4	001	Tumor_without_adjacent_SMA+_cells	G1	PanNET4	1617	8701218_lv
AOI_02_aSMA_stroma_non-adjacent_tumor_PanNET4	002	Tumor_without_adjacent_SMA+_cells	G1	PanNET4	730	8701218_lv
AOI_03_aSMA_stroma_non-adjacent_tumor_PanNET4	003	Tumor_without_adjacent_SMA+_cells	G1	PanNET4	1239	8701218_lv
AOI_01_aSMA+ _stroma_PanNET4	004	SMA+_cells	G1	PanNET4	207	8701218_lv
AOI_01_aSMA_stroma_adjacent_tumor_PanNET4	004	Tumor_adjacent_to_SMA+_cells	G1	PanNET4	1199	8701218_lv
AOI_02_aSMA+ _stroma_PanNET4	005	SMA+_cells	G1	PanNET4	309	8701218_lv
AOI_02_aSMA_stroma_adjacent_tumor_PanNET4	005	Tumor_adjacent_to_SMA+_cells	G1	PanNET4	2051	8701218_lv
AOI_03_aSMA+ _stroma_PanNET4	006	SMA+_cells	G1	PanNET4	183	8701218_lv
AOI_03_aSMA_stroma_adjacent_tumor_PanNET4	006	Tumor_adjacent_to_SMA+_cells	G1	PanNET4	1779	8701218_lv
AOI_01_acinar_compartment_PanNET4	007	Acinar_cells	Non_tumor_tissue	PanNET4	226	8701218_lv
AOI_02_acinar_compartment_PanNET4	008	Acinar_cells	Non_tumor_tissue	PanNET4	236	8701218_lv
AOI_03_acinar_compartment_PanNET4	009	Acinar_cells	Non_tumor_tissue	PanNET4	213	8701218_lv
AOI_01_islet_PanNET4	010	Islets_of_Langerhans	Non_tumor_tissue	PanNET4	92	8701218_lv
AOI_02_islet_PanNET4	011	Islets_of_Langerhans	Non_tumor_tissue	PanNET4	131	8701218_lv
AOI_03_islet_PanNET4	013	Islets_of_Langerhans	Non_tumor_tissue	PanNET4	196	8701218_lv
AOI_01_aSMA+ _stroma_PanNET5	010	SMA+_cells	G2	PanNET5	97	1460129_lv
AOI_02_aSMA+ _stroma_PanNET5	011	SMA+_cells	G2	PanNET5	196	1460129_lv
AOI_03_aSMA+ _stroma_PanNET5	012	SMA+_cells	G2	PanNET5	225	1460129_lv
AOI_01_aSMA_stroma-non_adjacent_tumor_PanNET5	013	Tumor_without_adjacent_SMA+_cells	G2	PanNET5	940	1460129_lv
AOI_02_aSMA_stroma-non_adjacent_tumor_PanNET5	014	Tumor_without_adjacent_SMA+_cells	G2	PanNET5	949	1460129_lv
AOI_03_aSMA_stroma-non_adjacent_tumor_PanNET5	015	Tumor_without_adjacent_SMA+_cells	G2	PanNET5	722	1460129_lv
AOI_01_aSMA_stroma_adjacent_tumor_PanNET5	016	Tumor_adjacent_to_SMA+_cells	G2	PanNET5	494	1460129_lv
AOI_02_aSMA_stroma_adjacent_tumor_PanNET5	017	Tumor_adjacent_to_SMA+_cells	G2	PanNET5	667	1460129_lv
AOI_03_aSMA_stroma_adjacent_tumor_PanNET5	018	Tumor_adjacent_to_SMA+_cells	G2	PanNET5	578	1460129_lv
AOI_01_aSMA+ _stroma_PanNET6	001	SMA+_cells	G2	PanNET6	174	9017371_es
AOI_01_aSMA_stroma_adjacent_tumor_PanNET6	001	Tumor_adjacent_to_SMA+_cells	G2	PanNET6	902	9017371_es
AOI_02_aSMA+ _stroma_PanNET6	002	SMA+_cells	G2	PanNET6	89	9017371_es
AOI_02_aSMA_stroma_adjacent_tumor_PanNET6	002	Tumor_adjacent_to_SMA+_cells	G2	PanNET6	968	9017371_es
AOI_01_aSMA_stroma_non-adjacent_tumor_PanNET6	003	Tumor_without_adjacent_SMA+_cells	G2	PanNET6	622	9017371_es
AOI_02_aSMA_stroma_non-adjacent_tumor_PanNET6	004	Tumor_without_adjacent_SMA+_cells	G2	PanNET6	626	9017371_es
AOI_03_aSMA+ _stroma_PanNET6	005	SMA+_cells	G2	PanNET6	137	9017371_es
AOI_03_aSMA_stroma_adjacent_tumor_PanNET6	005	Tumor_adjacent_to_SMA+_cells	G2	PanNET6	1436	9017371_es
AOI_03_aSMA_stroma_non-adjacent_tumor_PanNET6	012	Tumor_without_adjacent_SMA+_cells	G2	PanNET6	957	9017371_es
AOI_01_acinar_compartment_PanNET6	006	Acinar_cells	Non_tumor_tissue	PanNET6	2720	9017371_es
AOI_01_islet_PanNET6	007	Islets_of_Langerhans	Non_tumor_tissue	PanNET6	197	9017371_es
AOI_02_islet_PanNET6	008	Islets_of_Langerhans	Non_tumor_tissue	PanNET6	473	9017371_es
AOI_03_islet_PanNET6	009	Islets_of_Langerhans	Non_tumor_tissue	PanNET6	341	9017371_es
AOI_02_acinar_compartment_PanNET6	010	Acinar_cells	Non_tumor_tissue	PanNET6	3280	9017371_es
AOI_03_acinar_compartment_PanNET6	011	Acinar_cells	Non_tumor_tissue	PanNET6	3135	9017371_es
AOI_01_aSMA+ _stroma_PanNET7	001	SMA+_cells	G2	PanNET7	98	1025661_es
AOI_01_aSMA__stroma_adjacent_tumor_PanNET7	001	Tumor_adjacent_to_SMA+_cells	G2	PanNET7	713	1025661_es
AOI_02_aSMA+ _stroma_PanNET7	002	SMA+_cells	G2	PanNET7	92	1025661_es
AOI_02_aSMA_stroma_adjacent_tumor_PanNET7	002	Tumor_adjacent_to_SMA+_cells	G2	PanNET7	812	1025661_es
AOI_01_aSMA_stroma_non-adjacent_tumor_PanNET7	003	Tumor_without_adjacent_SMA+_cells	G2	PanNET7	956	1025661_es
AOI_03_aSMA_stroma_adjacent_tumor_PanNET7	004	Tumor_adjacent_to_SMA+_cells	G2	PanNET7	615	1025661_es
AOI_02_aSMA_stroma_non-adjacent_tumor_PanNET7	005	Tumor_without_adjacent_SMA+_cells	G2	PanNET7	1011	1025661_es
AOI_03_aSMA_stroma_non-adjacent_tumor_PanNET7	007	Tumor_without_adjacent_SMA+_cells	G2	PanNET7	950	1025661_es
AOI_01_islet_PanNET7	008	Islets_of_Langerhans	Non_tumor_tissue	PanNET7	275	1025661_es
AOI_02_islet_PanNET7	009	Islets_of_Langerhans	Non_tumor_tissue	PanNET7	105	1025661_es
AOI_03_islet_PanNET7	010	Islets_of_Langerhans	Non_tumor_tissue	PanNET7	307	1025661_es
AOI_01_acinar_compartment_PanNET7	011	Acinar_cells	Non_tumor_tissue	PanNET7	1970	1025661_es
AOI_02_acinar_compartment_PanNET7	012	Acinar_cells	Non_tumor_tissue	PanNET7	1876	1025661_es
AOI_03_acinar_compartment_PanNET7	013	Acinar_cells	Non_tumor_tissue	PanNET7	1949	1025661_es
AOI_01_aSMA+ _stroma_PanNET8	001	SMA+_cells	G3	PanNET8	110	2120315_es
AOI_02_aSMA_stroma_adjacent_tumor_PanNET8	001	Tumor_adjacent_to_SMA+_cells	G3	PanNET8	732	2120315_es
AOI_02_aSMA+ _stroma_PanNET8	003	SMA+_cells	G3	PanNET8	56	2120315_es
AOI_01_aSMA_stroma_adjacent_tumor_PanNET8	003	Tumor_adjacent_to_SMA+_cells	G3	PanNET8	1206	2120315_es
AOI_01_aSMA_stroma_non-adjacent_tumor_PanNET8	004	Tumor_without_adjacent_SMA+_cells	G3	PanNET8	493	2120315_es
AOI_02_aSMA_stroma_non-adjacent_tumor_PanNET8	005	Tumor_without_adjacent_SMA+_cells	G3	PanNET8	606	2120315_es
AOI_03_aSMA_stroma_non-adjacent_tumor_PanNET8	006	Tumor_without_adjacent_SMA+_cells	G3	PanNET8	833	2120315_es
AOI_03_aSMA+ _stroma_PanNET8	007	SMA+_cells	G3	PanNET8	75	2120315_es
AOI_03_aSMA_stroma_adjacent_tumor_PanNET8	007	Tumor_adjacent_to_SMA+_cells	G3	PanNET8	657	2120315_es
AOI_01_islet_PanNET8	002	Islets_of_Langerhans	Non_tumor_tissue	PanNET8	93	2120315_es
AOI_02_islet_PanNET8	008	Islets_of_Langerhans	Non_tumor_tissue	PanNET8	81	2120315_es
AOI_03_islet_PanNET8	009	Islets_of_Langerhans	Non_tumor_tissue	PanNET8	111	2120315_es
AOI_01_acinar_compartment_PanNET8	010	Acinar_cells	Non_tumor_tissue	PanNET8	2948	2120315_es
AOI_02_acinar_compartment_PanNET8	011	Acinar_cells	Non_tumor_tissue	PanNET8	2787	2120315_es
AOI_03_acinar_compartment_PanNET8	013	Acinar_cells	Non_tumor_tissue	PanNET8	3233	2120315_es
