# Supplementary material for: Tumor and α‐SMA‐expressing stromal cells in pancreatic neuroendocrine tumors have a distinct RNA profile depending on tumor grade
Source: Mol Oncol. 2024 Sep 8;19(3):659–81. doi: 10.1002/1878-0261.13727 (PMC11887665; doi:10.1002/1878-0261.13727)
Supplement: Supplementary file 1 — Fig. S1. Representative images of ATRX/DAXX, PDX1/ARX marker immunohistochemistry analysis. Fig. S2. Clustering and principal component analysis of tumor and islet cell areas of illumination. Fig. S3. Stacked bar chart of relative cell type abundances in tumor and alpha‐smooth muscle actin‐positive cell areas of illumination. Fig. S4. STRING networks of physical protein associations depicting the physical interactions between proteins of differentially expressed genes from the comparison of alpha‐smooth muscle actin‐positive (α‐SMA+) areas of illumination between different tumor grades. Fig. S5. STRING networks of physical protein associations depicting the physical interactions between proteins of differentially expressed genes from the comparison of tumor cell areas of illumination against pancreatic islet cell areas of illumination across all three tumor grades. Fig. S6. STRING networks of physical protein associations depicting the physical interactions between proteins of differentially expressed genes from the comparison of tumor cell areas of illumination between different tumor grades. Table S1. Results of immunohistochemistry analysis of ATRX/DAXX, PDX1/ARX markers. Table S2. Raw counts of 1482 genes in all 104 areas of illumination analyzed in the study. Table S3. Q3 normalized counts of 1482 genes in all 104 areas of illumination analyzed in the study. Table S4. Metadata of all 104 analyzed areas of illumination. Table S5. Spatial profiling of tumor tissue. Table S6. Cell deconvolution matrices of all tumor and alpha‐smooth muscle actin‐expressing stromal cell areas of illumination. Table S7. Results differential expression of alpha‐smooth muscle actin‐expressing stromal cell areas of illumination against the tumor, acinar compartment, and islet cell areas of illumination. Table S8. Results of STRING functional enrichment analysis using overlapping differentially expressed genes as an input from Table S7. Table S9. Alpha‐smooth muscle actin‐expressing str [file MOL2-19-659-s001.zip › mol213727-sup-0011-TableS5.xlsx]

## Sheet: Sheet1
Table S5. Spatial profiling of tumor tissue. The table depicts regions of interest (ROIs) and areas of illumination (AOIs) that were acquired during sample analysis using GeoMx platform. Here the AOIs are a representation of cells/tissues from which a gene expression information would be acquired. Column A - Sample/Patient identifier; column B - ROI identifier; column C - image of ROI scan captur…
Sample	ROI ID	ROI Scan	AOI/Segment (αSMA+ stroma)	AOI/Segment (Tumor)
PanNET1	6	#VALUE!	#VALUE!	#VALUE!
			AOI_01_aSMA+ _stroma_PanNET1	AOI_01_aSMA_stroma_adjacent_tumor_PanNET1
PanNET1	12	#VALUE!	#VALUE!	#VALUE!
			AOI_02_aSMA+ _stroma_PanNET1	AOI_02_aSMA_stroma_adjacent_tumor_PanNET1
PanNET1	13	#VALUE!	#VALUE!	#VALUE!
			AOI_03_aSMA+ _stroma_PanNET1	AOI_03_aSMA_stroma_adjacent_tumor_PanNET1
PanNET1	11	#VALUE!	N/A	#VALUE!
				AOI_01_aSMA_stroma_non-adjacent_tumor_PanNET1
PanNET1	14	#VALUE!	N/A	#VALUE!
				AOI_02_aSMA_stroma_non-adjacent_tumor_PanNET1
PanNET1	15	#VALUE!	N/A	#VALUE!
				AOI_03_aSMA_stroma_non-adjacent_tumor_PanNET1
PanNET2	1	#VALUE!	#VALUE!	#VALUE!
			AOI_01_aSMA+ _stroma_PanNET2	AOI_01_aSMA_stroma_adjacent_tumor_PanNET2
PanNET2	2	#VALUE!	#VALUE!	#VALUE!
			AOI_02_aSMA+ _stroma_PanNET2	AOI_02_aSMA_stroma_adjacent_tumor_PanNET2
PanNET2	3	#VALUE!	#VALUE!	#VALUE!
			AOI_03_aSMA+ _stroma_PanNET2	AOI_03_aSMA_stroma_adjacent_tumor_PanNET2
PanNET5	10	#VALUE!	#VALUE!	N/A
			AOI_01_aSMA+ _stroma_PanNET5
PanNET5	11	#VALUE!	#VALUE!	N/A
			AOI_02_aSMA+ _stroma_PanNET5
PanNET5	12	#VALUE!	#VALUE!	N/A
			AOI_03_aSMA+ _stroma_PanNET5
PanNET5	16	#VALUE!	N/A	#VALUE!
				AOI_01_aSMA_stroma_adjacent_tumor_PanNET5
PanNET5	17	#VALUE!	N/A	#VALUE!
				AOI_02_aSMA_stroma_adjacent_tumor_PanNET5
PanNET5	18	#VALUE!	N/A	#VALUE!
				AOI_03_aSMA_stroma_adjacent_tumor_PanNET5
PanNET5	13	#VALUE!		#VALUE!
				AOI_01_aSMA_stroma-non_adjacent_tumor_PanNET5
PanNET5	14	#VALUE!		#VALUE!
				AOI_02_aSMA_stroma-non_adjacent_tumor_PanNET5
PanNET5	15	#VALUE!		#VALUE!
				AOI_03_aSMA_stroma-non_adjacent_tumor_PanNET5
PanNET4	4	#VALUE!	#VALUE!	#VALUE!
			AOI_01_aSMA+ _stroma_PanNET4	AOI_01_aSMA_stroma_adjacent_tumor_PanNET4
PanNET4	5	#VALUE!	#VALUE!	#VALUE!
			AOI_02_aSMA+ _stroma_PanNET4	AOI_02_aSMA_stroma_adjacent_tumor_PanNET4
PanNET4	6	#VALUE!	#VALUE!	#VALUE!
			AOI_03_aSMA+ _stroma_PanNET4	AOI_03_aSMA_stroma_adjacent_tumor_PanNET4
PanNET4	1	#VALUE!	N/A	#VALUE!
				AOI_01_aSMA_stroma_non-adjacent_tumor_PanNET4
PanNET4	2	#VALUE!	N/A	#VALUE!
				AOI_01_aSMA_stroma_non-adjacent_tumor_PanNET4
PanNET4	3	#VALUE!	N/A	#VALUE!
				AOI_01_aSMA_stroma_non-adjacent_tumor_PanNET4
PanNET3	12	#VALUE!	#VALUE!	#VALUE!
			AOI_01_aSMA+ _stroma_PanNET3	AOI_01_aSMA+ _stroma_PanNET3
PanNET3	14	#VALUE!	#VALUE!	#VALUE!
			AOI_01_aSMA+ _stroma_PanNET3	AOI_02_aSMA_stroma_adjacent_tumor_PanNET3
PanNET3	15	#VALUE!	#VALUE!	#VALUE!
			AOI_01_aSMA+ _stroma_PanNET3	AOI_03_aSMA_stroma_adjacent_tumor_PanNET3
PanNET6	1	#VALUE!	#VALUE!	#VALUE!
			AOI_01_aSMA+ _stroma_PanNET6	AOI_01_aSMA_stroma_adjacent_tumor_PanNET6
PanNET6	2	#VALUE!	#VALUE!	#VALUE!
			AOI_02_aSMA+ _stroma_PanNET6	AOI_02_aSMA_stroma_adjacent_tumor_PanNET6
PanNET6	5	#VALUE!	#VALUE!	#VALUE!
			AOI_03_aSMA+ _stroma_PanNET6	AOI_03_aSMA_stroma_adjacent_tumor_PanNET6
PanNET6		#VALUE!	N/A	#VALUE!
				AOI_01_aSMA_stroma_non-adjacent_tumor_PanNET6
PanNET6		#VALUE!	N/A	#VALUE!
				AOI_02_aSMA_stroma_non-adjacent_tumor_PanNET6
PanNET6	12	#VALUE!	N/A	#VALUE!
				AOI_02_aSMA_stroma_non-adjacent_tumor_PanNET6
PanNET7	1	#VALUE!	#VALUE!	#VALUE!
			AOI_01_aSMA+ _stroma_PanNET7	AOI_01_aSMA_stroma_adjacent_tumor_PanNET7
PanNET7	2	#VALUE!	#VALUE!	#VALUE!
			AOI_02_aSMA+ _stroma_PanNET7	AOI_02_aSMA_stroma_adjacent_tumor_PanNET7
PanNET7	4	#VALUE!	#VALUE!	#VALUE!
			AOI_03_aSMA+ _stroma_PanNET7	AOI_03_aSMA_stroma_adjacent_tumor_PanNET7
PanNET7	3	#VALUE!	N/A	#VALUE!
				AOI_01_aSMA_stroma_non-adjacent_tumor_PanNET7
PanNET7	5	#VALUE!	N/A	#VALUE!
				AOI_02_aSMA_stroma_non-adjacent_tumor_PanNET7
PanNET7	7	#VALUE!	N/A	#VALUE!
				AOI_03_aSMA_stroma_non-adjacent_tumor_PanNET7
PanNET8	1	#VALUE!	#VALUE!	#VALUE!
			AOI_01_aSMA+ _stroma_PanNET8	AOI_01_aSMA_stroma_adjacent_tumor_PanNET8
PanNET8	3	#VALUE!	#VALUE!	#VALUE!
			AOI_02_aSMA+ _stroma_PanNET8	AOI_02_aSMA_stroma_adjacent_tumor_PanNET8
PanNET8	7	#VALUE!	#VALUE!	#VALUE!
			AOI_03_aSMA+ _stroma_PanNET8	AOI_03_aSMA_stroma_adjacent_tumor_PanNET8
PanNET8	4	#VALUE!	N/A	#VALUE!
				AOI_01_aSMA_stroma_non -adjacent_tumor_PanNET8
PanNET8	5	#VALUE!	N/A	#VALUE!
				AOI_02_aSMA_stroma_non -adjacent_tumor_PanNET8
PanNET8	6	#VALUE!	N/A	#VALUE!
				AOI_03_aSMA_stroma_non-adjacent_tumor_PanNET8
