# Supplementary material for: Tumor and α‐SMA‐expressing stromal cells in pancreatic neuroendocrine tumors have a distinct RNA profile depending on tumor grade
Source: Mol Oncol. 2024 Sep 8;19(3):659–81. doi: 10.1002/1878-0261.13727 (PMC11887665; doi:10.1002/1878-0261.13727)
Supplement: Supplementary file 1 — Fig. S1. Representative images of ATRX/DAXX, PDX1/ARX marker immunohistochemistry analysis. Fig. S2. Clustering and principal component analysis of tumor and islet cell areas of illumination. Fig. S3. Stacked bar chart of relative cell type abundances in tumor and alpha‐smooth muscle actin‐positive cell areas of illumination. Fig. S4. STRING networks of physical protein associations depicting the physical interactions between proteins of differentially expressed genes from the comparison of alpha‐smooth muscle actin‐positive (α‐SMA+) areas of illumination between different tumor grades. Fig. S5. STRING networks of physical protein associations depicting the physical interactions between proteins of differentially expressed genes from the comparison of tumor cell areas of illumination against pancreatic islet cell areas of illumination across all three tumor grades. Fig. S6. STRING networks of physical protein associations depicting the physical interactions between proteins of differentially expressed genes from the comparison of tumor cell areas of illumination between different tumor grades. Table S1. Results of immunohistochemistry analysis of ATRX/DAXX, PDX1/ARX markers. Table S2. Raw counts of 1482 genes in all 104 areas of illumination analyzed in the study. Table S3. Q3 normalized counts of 1482 genes in all 104 areas of illumination analyzed in the study. Table S4. Metadata of all 104 analyzed areas of illumination. Table S5. Spatial profiling of tumor tissue. Table S6. Cell deconvolution matrices of all tumor and alpha‐smooth muscle actin‐expressing stromal cell areas of illumination. Table S7. Results differential expression of alpha‐smooth muscle actin‐expressing stromal cell areas of illumination against the tumor, acinar compartment, and islet cell areas of illumination. Table S8. Results of STRING functional enrichment analysis using overlapping differentially expressed genes as an input from Table S7. Table S9. Alpha‐smooth muscle actin‐expressing str [file MOL2-19-659-s001.zip › mol213727-sup-0014-TableS8.xlsx]

## Sheet: Sheet1
Table S8. Results of STRING functional enrichment analysis using overlapping DEGs as an input from Table S7. The analysis based on STRING database version v11.5. The color coded tables below display overrepresented reactome pathways. Green - G1 α-SMA+ AOI comparisons, rows - 4 to 35; Blue G2 α-SMA+ AOI comparisons, rows 38 to 227; Orange - G3 α-SMA+ AOI comparisons, rows 230 to 319 Column descrip…
STRING functional enrichment results of overlapping DEGs found in G1 α-SMA+ AOI comparisons
# background genes	# genes	category	description	FDR value	genes	p-value	term name
85	11	Reactome Pathways	Integrin cell surface interactions	3.73e-12	COMP|COL1A1|THBS1|CDH1|COL6A3|COL1A2|COL3A1|FN1|COL5A1|COL5A2|PECAM1	1.72e-15	HSA-216083
301	15	Reactome Pathways	Extracellular matrix organization	4.88e-12	COMP|COL1A1|THBS1|CDH1|VCAN|COL6A3|COL1A2|COL3A1|A2M|FN1|COL5A1|COL5A2|LTBP1|SERPINH1|PECAM1	4.49e-15	HSA-1474244
76	9	Reactome Pathways	ECM proteoglycans	1.14e-09	COMP|COL1A1|VCAN|COL6A3|COL1A2|COL3A1|FN1|COL5A1|COL5A2	1.58e-12	HSA-3000178
27	7	Reactome Pathways	Syndecan interactions	2.2e-09	COL1A1|THBS1|COL1A2|COL3A1|FN1|COL5A1|COL5A2	4.06e-12	HSA-3000170
502	14	Reactome Pathways	Signaling by Receptor Tyrosine Kinases	3.42e-08	PLAT|COL1A1|THBS1|PDGFRB|NRP1|COL6A3|COL1A2|JUNB|COL3A1|CDH5|FN1|COL5A1|COL5A2|FGFR1	7.86e-11	HSA-9006934
140	9	Reactome Pathways	Degradation of the extracellular matrix	9.48e-08	COL1A1|CDH1|COL6A3|COL1A2|COL3A1|A2M|FN1|COL5A1|COL5A2	2.62e-10	HSA-1474228
2741	27	Reactome Pathways	Signal Transduction	1.19e-07	PLAT|COL1A1|DUSP1|INHBA|LRP1|JAG1|THBS1|CDH1|PDGFRB|NOTCH3|NRP1|SFRP2|COL6A3|COL1A2|JUNB|COL3A1|SMC1A|A2M|CDH5|FN1|FLNA|COL5A1|COL5A2|ANXA1|CAMK2B|FGFR1|ACTA2	3.82e-10	HSA-162582
58	7	Reactome Pathways	Signaling by PDGF	1.34e-07	PLAT|THBS1|PDGFRB|COL6A3|COL3A1|COL5A1|COL5A2	4.92e-10	HSA-186797
30	6	Reactome Pathways	MET activates PTK2 signaling	1.34e-07	COL1A1|COL1A2|COL3A1|FN1|COL5A1|COL5A2	5.97e-10	HSA-8874081
67	7	Reactome Pathways	Collagen biosynthesis and modifying enzymes	2.46e-07	COL1A1|COL6A3|COL1A2|COL3A1|COL5A1|COL5A2|SERPINH1	1.25e-09	HSA-1650814
44	6	Reactome Pathways	Collagen chain trimerization	7.9e-07	COL1A1|COL6A3|COL1A2|COL3A1|COL5A1|COL5A2	4.73e-09	HSA-8948216
61	6	Reactome Pathways	Assembly of collagen fibrils and other multimeric structures	4.15e-06	COL1A1|COL6A3|COL1A2|COL3A1|COL5A1|COL5A2	2.86e-08	HSA-2022090
64	6	Reactome Pathways	Collagen degradation	5.08e-06	COL1A1|COL6A3|COL1A2|COL3A1|COL5A1|COL5A2	3.74e-08	HSA-1442490
1956	19	Reactome Pathways	Immune System	7.22e-05	COL1A1|BST2|CDH1|IFIH1|COL1A2|JUNB|COL3A1|CD34|FN1|HLA-DRB1|FLNA|ANXA1|DSP|CAMK2B|C1S|IFITM1|C1R|PECAM1|IFITM2	5.99e-07	HSA-168256
63	5	Reactome Pathways	NCAM signaling for neurite out-growth	0.00014	COL6A3|COL3A1|COL5A1|COL5A2|FGFR1	1.19e-06	HSA-375165
129	6	Reactome Pathways	Immunoregulatory interactions between a Lymphoid and a non-Lymphoid cell	0.0002	COL1A1|CDH1|COL1A2|COL3A1|CD34|IFITM1	1.87e-06	HSA-198933
41	4	Reactome Pathways	Binding and Uptake of Ligands by Scavenger Receptors	0.00073	COL1A1|LRP1|COL1A2|COL3A1	7.02e-06	HSA-2173782
42	4	Reactome Pathways	NCAM1 interactions	0.00076	COL6A3|COL3A1|COL5A1|COL5A2	7.67e-06	HSA-419037
260	7	Reactome Pathways	Platelet activation, signaling and aggregation	0.00077	COL1A1|THBS1|COL1A2|A2M|FN1|FLNA|PECAM1	8.2e-06	HSA-76002
12	3	Reactome Pathways	GP1b-IX-V activation signalling	0.00079	COL1A1|COL1A2|FLNA	8.76e-06	HSA-430116
107	5	Reactome Pathways	Post-translational protein phosphorylation	0.0012	VCAN|MFGE8|FN1|IGFBP3|LTBP1	1.4e-05	HSA-8957275
681	10	Reactome Pathways	Cytokine Signaling in Immune system	0.0014	BST2|COL1A2|JUNB|FN1|HLA-DRB1|FLNA|ANXA1|CAMK2B|IFITM1|IFITM2	1.62e-05	HSA-1280215
196	6	Reactome Pathways	Interferon Signaling	0.0015	BST2|HLA-DRB1|FLNA|CAMK2B|IFITM1|IFITM2	1.89e-05	HSA-913531
18	3	Reactome Pathways	Scavenging by Class A Receptors	0.002	COL1A1|COL1A2|COL3A1	2.53e-05	HSA-3000480
124	5	Reactome Pathways	Regulation of Insulin-like Growth Factor (IGF) transport and uptake by Insulin-like Growth Factor Binding Proteins (IGFBPs)	0.0021	VCAN|MFGE8|FN1|IGFBP3|LTBP1	2.78e-05	HSA-381426
127	5	Reactome Pathways	Platelet degranulation	0.0022	THBS1|A2M|FN1|FLNA|PECAM1	3.1e-05	HSA-114608
39	3	Reactome Pathways	Platelet Aggregation (Plug Formation)	0.0142	COL1A1|COL1A2|FN1	0.00021	HSA-76009
605	8	Reactome Pathways	Hemostasis	0.0162	PLAT|COL1A1|THBS1|COL1A2|A2M|FN1|FLNA|PECAM1	0.00025	HSA-109582
107	4	Reactome Pathways	Interleukin-4 and Interleukin-13 signaling	0.0162	COL1A2|JUNB|FN1|ANXA1	0.00025	HSA-6785807
7	2	Reactome Pathways	Classical antibody-mediated complement activation	0.0164	C1S|C1R	0.00026	HSA-173623
11	2	Reactome Pathways	Apoptotic cleavage of cell adhesion proteins	0.0343	CDH1|DSP	0.00057	HSA-351906
138	4	Reactome Pathways	Cell surface interactions at the vascular wall	0.0369	COL1A1|COL1A2|FN1|PECAM1	0.00063	HSA-202733
STRING functional enrichment results of overlapping DEGs found in G2 α-SMA+ AOI comparisons
# background genes	# genes	category	description	FDR value	genes	p-value	term name
1956	42	Reactome Pathways	Immune System	7.66e-13	CD74|COL1A1|RAC2|CD68|BST2|LAMA5|PSMB7|CDH1|FCGR2A|COL1A2|HSP90B1|CD14|COL3A1|UBB|CD34|C1QB|PKM|CSF1|TMEM173|LAMP1|FN1|HLA-DRB1|FCGR3A|FLNA|C1QA|HLA-E|ANXA1|DSP|AKT2|HLA-DRA|CAMK2B|C1S|IFITM1|HLA-DPA1|MAPK9|CD200|C1R|UBC|PECAM1|VEGFA|IFI27|IFITM2	3.53e-16	HSA-168256
681	22	Reactome Pathways	Cytokine Signaling in Immune system	1.16e-08	BST2|LAMA5|PSMB7|COL1A2|HSP90B1|UBB|CSF1|FN1|HLA-DRB1|FLNA|HLA-E|ANXA1|AKT2|HLA-DRA|CAMK2B|IFITM1|HLA-DPA1|MAPK9|UBC|VEGFA|IFI27|IFITM2	1.07e-11	HSA-1280215
85	10	Reactome Pathways	Integrin cell surface interactions	5.02e-08	COMP|COL1A1|THBS1|CDH1|COL6A3|COL1A2|COL3A1|FN1|COL5A1|PECAM1	6.94e-11	HSA-216083
301	15	Reactome Pathways	Extracellular matrix organization	5.47e-08	COMP|COL1A1|LAMA5|THBS1|CDH1|VCAN|COL6A3|COL1A2|COL3A1|A2M|TPSAB1|FN1|COL5A1|LTBP1|PECAM1	1.01e-10	HSA-1474244
502	18	Reactome Pathways	Signaling by Receptor Tyrosine Kinases	8.88e-08	PLAT|COL1A1|LAMA5|THBS1|PDGFRB|MAP2K2|SHC2|COL6A3|COL1A2|COL3A1|UBB|FN1|SGK1|COL5A1|AKT2|FGFR1|UBC|VEGFA	2.04e-10	HSA-9006934
76	9	Reactome Pathways	ECM proteoglycans	2.22e-07	COMP|COL1A1|LAMA5|VCAN|COL6A3|COL1A2|COL3A1|FN1|COL5A1	6.14e-10	HSA-3000178
196	12	Reactome Pathways	Interferon Signaling	2.91e-07	BST2|UBB|HLA-DRB1|FLNA|HLA-E|HLA-DRA|CAMK2B|IFITM1|HLA-DPA1|UBC|IFI27|IFITM2	9.37e-10	HSA-913531
125	10	Reactome Pathways	Respiratory electron transport, ATP synthesis by chemiosmotic coupling, and heat production by uncoupling proteins.	6.18e-07	NDUFB4|ATP5D|NDUFB7|COX6A1|COX5B|ATP5I|NDUFB1|NDUFA1|UQCRQ|COX4I1	2.27e-09	HSA-163200
140	10	Reactome Pathways	Degradation of the extracellular matrix	1.53e-06	COL1A1|LAMA5|CDH1|COL6A3|COL1A2|COL3A1|A2M|TPSAB1|FN1|COL5A1	6.33e-09	HSA-1474228
27	6	Reactome Pathways	Syndecan interactions	3.82e-06	COL1A1|THBS1|COL1A2|COL3A1|FN1|COL5A1	1.76e-08	HSA-3000170
79	8	Reactome Pathways	Signaling by MET	3.82e-06	COL1A1|LAMA5|COL1A2|COL3A1|UBB|FN1|COL5A1|UBC	1.78e-08	HSA-6806834
30	6	Reactome Pathways	MET activates PTK2 signaling	5.52e-06	COL1A1|LAMA5|COL1A2|COL3A1|FN1|COL5A1	3.05e-08	HSA-8874081
129	9	Reactome Pathways	Immunoregulatory interactions between a Lymphoid and a non-Lymphoid cell	7.6e-06	COL1A1|CDH1|COL1A2|COL3A1|CD34|FCGR3A|HLA-E|IFITM1|CD200	4.55e-08	HSA-198933
59	7	Reactome Pathways	Non-integrin membrane-ECM interactions	7.69e-06	COL1A1|LAMA5|THBS1|COL1A2|COL3A1|FN1|COL5A1	5.31e-08	HSA-3000171
743	18	Reactome Pathways	Adaptive Immune System	1.05e-05	CD74|COL1A1|PSMB7|CDH1|COL1A2|CD14|COL3A1|UBB|CD34|HLA-DRB1|FCGR3A|HLA-E|AKT2|HLA-DRA|IFITM1|HLA-DPA1|CD200|UBC	7.75e-08	HSA-1280218
2741	36	Reactome Pathways	Signal Transduction	1.1e-05	PLAT|COL1A1|GLI1|LRP1|RAC2|LAMA5|PSMB7|CCL21|THBS1|PEBP1|CDH1|PDGFRB|RASA4|MAP2K2|NOTCH3|SHC2|SFRP2|COL6A3|COL1A2|HDAC3|COL3A1|UBB|A2M|SMAD4|FN1|SREBF1|SGK1|FLNA|COL5A1|ANXA1|AKT2|CAMK2B|FGFR1|ACTA2|UBC|VEGFA	8.63e-08	HSA-162582
1025	21	Reactome Pathways	Innate Immune System	1.1e-05	RAC2|CD68|BST2|PSMB7|FCGR2A|HSP90B1|CD14|UBB|C1QB|PKM|TMEM173|LAMP1|FCGR3A|C1QA|HLA-E|DSP|C1S|MAPK9|C1R|UBC|PECAM1	9.01e-08	HSA-168249
101	8	Reactome Pathways	Respiratory electron transport	1.21e-05	NDUFB4|NDUFB7|COX6A1|COX5B|NDUFB1|NDUFA1|UQCRQ|COX4I1	1.05e-07	HSA-611105
392	13	Reactome Pathways	Diseases of signal transduction by growth factor receptors and second messengers	2.04e-05	RAC2|PSMB7|PEBP1|PDGFRB|MAP2K2|HDAC3|UBB|SMAD4|FN1|AKT2|CAMK2B|FGFR1|UBC	1.98e-07	HSA-5663202
7	4	Reactome Pathways	Classical antibody-mediated complement activation	2.25e-05	C1QB|C1QA|C1S|C1R	2.28e-07	HSA-173623
274	11	Reactome Pathways	RAF/MAP kinase cascade	2.82e-05	PSMB7|PEBP1|PDGFRB|RASA4|MAP2K2|SHC2|UBB|FN1|CAMK2B|FGFR1|UBC	2.99e-07	HSA-5673001
58	6	Reactome Pathways	Signaling by PDGF	9.07e-05	PLAT|THBS1|PDGFRB|COL6A3|COL3A1|COL5A1	1.04e-06	HSA-186797
35	5	Reactome Pathways	Regulation of TP53 Degradation	0.00016	UBB|MDM4|SGK1|AKT2|UBC	2.03e-06	HSA-6804757
41	5	Reactome Pathways	Binding and Uptake of Ligands by Scavenger Receptors	0.0003	COL1A1|LRP1|COL1A2|HSP90B1|COL3A1	4.13e-06	HSA-2173782
118	7	Reactome Pathways	Transcriptional regulation by RUNX2	0.0003	COL1A1|PSMB7|HDAC3|UBB|SMAD4|AKT2|UBC	4.23e-06	HSA-8878166
1548	23	Reactome Pathways	Disease	0.00033	RAC2|PSMB7|THBS1|PEBP1|CDH1|PDGFRB|MAP2K2|NOTCH3|VCAN|FCGR2A|HDAC3|CD14|UBB|SMAD4|FN1|FCGR3A|RPL7A|ATRX|AKT2|CAMK2B|FGFR1|UBC|VEGFA	5.06e-06	HSA-1643685
18	4	Reactome Pathways	Scavenging by Class A Receptors	0.00033	COL1A1|COL1A2|HSP90B1|COL3A1	4.82e-06	HSA-3000480
44	5	Reactome Pathways	Collagen chain trimerization	0.00036	COL1A1|COL6A3|COL1A2|COL3A1|COL5A1	5.67e-06	HSA-8948216
138	7	Reactome Pathways	Cell surface interactions at the vascular wall	0.00068	CD74|COL1A1|EPCAM|COL1A2|FN1|TSPAN7|PECAM1	1.12e-05	HSA-202733
91	6	Reactome Pathways	Downstream TCR signaling	0.0007	PSMB7|UBB|HLA-DRB1|HLA-DRA|HLA-DPA1|UBC	1.2e-05	HSA-202424
260	9	Reactome Pathways	Platelet activation, signaling and aggregation	0.0007	COL1A1|RAC2|THBS1|COL1A2|A2M|FN1|FLNA|PECAM1|VEGFA	1.2e-05	HSA-76002
605	13	Reactome Pathways	Hemostasis	0.0011	CD74|PLAT|COL1A1|RAC2|THBS1|EPCAM|COL1A2|A2M|FN1|FLNA|TSPAN7|PECAM1|VEGFA	2.05e-05	HSA-109582
61	5	Reactome Pathways	Assembly of collagen fibrils and other multimeric structures	0.0013	COL1A1|COL6A3|COL1A2|COL3A1|COL5A1	2.48e-05	HSA-2022090
440	11	Reactome Pathways	Signaling by Interleukins	0.0013	LAMA5|PSMB7|COL1A2|HSP90B1|UBB|CSF1|FN1|ANXA1|MAPK9|UBC|VEGFA	2.44e-05	HSA-449147
64	5	Reactome Pathways	Collagen degradation	0.0015	COL1A1|COL6A3|COL1A2|COL3A1|COL5A1	3.08e-05	HSA-1442490
63	5	Reactome Pathways	NCAM signaling for neurite out-growth	0.0015	CACNA1D|COL6A3|COL3A1|COL5A1|FGFR1	2.87e-05	HSA-375165
107	6	Reactome Pathways	Interleukin-4 and Interleukin-13 signaling	0.0015	LAMA5|COL1A2|HSP90B1|FN1|ANXA1|VEGFA	2.86e-05	HSA-6785807
9	3	Reactome Pathways	InlA-mediated entry of Listeria monocytogenes into host cells	0.0015	CDH1|UBB|UBC	2.96e-05	HSA-8876493
107	6	Reactome Pathways	Post-translational protein phosphorylation	0.0015	VCAN|MFGE8|HSP90B1|CSF1|FN1|LTBP1	2.86e-05	HSA-8957275
304	9	Reactome Pathways	Intracellular signaling by second messengers	0.0018	RAC2|PSMB7|PDGFRB|HDAC3|UBB|AKT2|CAMK2B|FGFR1|UBC	3.95e-05	HSA-9006925
173	7	Reactome Pathways	Apoptosis	0.0019	PSMB7|CDH1|CD14|UBB|DSP|AKT2|UBC	4.53e-05	HSA-109581
69	5	Reactome Pathways	Interferon alpha/beta signaling	0.0019	BST2|HLA-E|IFITM1|IFI27|IFITM2	4.32e-05	HSA-909733
1197	18	Reactome Pathways	Generic Transcription Pathway	0.0023	COL1A1|COX6A1|COX5B|PSMB7|THBS1|NOTCH3|HDAC3|UBB|SMAD4|SREBF1|MDM4|SGK1|AKT2|BRD2|CAMK2B|UBC|COX4I1|VEGFA	5.53e-05	HSA-212436
124	6	Reactome Pathways	Regulation of Insulin-like Growth Factor (IGF) transport and uptake by Insulin-like Growth Factor Binding Proteins (IGFBPs)	0.0025	VCAN|MFGE8|HSP90B1|CSF1|FN1|LTBP1	6.28e-05	HSA-381426
12	3	Reactome Pathways	GP1b-IX-V activation signalling	0.0025	COL1A1|COL1A2|FLNA	6.06e-05	HSA-430116
127	6	Reactome Pathways	Platelet degranulation	0.0028	THBS1|A2M|FN1|FLNA|PECAM1|VEGFA	7.13e-05	HSA-114608
13	3	Reactome Pathways	Downregulation of ERBB2:ERBB3 signaling	0.0028	UBB|AKT2|UBC	7.43e-05	HSA-1358803
81	5	Reactome Pathways	ER-Phagosome pathway	0.0033	PSMB7|CD14|UBB|HLA-E|UBC	8.89e-05	HSA-1236974
264	8	Reactome Pathways	PIP3 activates AKT signaling	0.0033	RAC2|PSMB7|PDGFRB|HDAC3|UBB|AKT2|FGFR1|UBC	9.23e-05	HSA-1257604
42	4	Reactome Pathways	NCAM1 interactions	0.0035	CACNA1D|COL6A3|COL3A1|COL5A1	9.77e-05	HSA-419037
15	3	Reactome Pathways	Translocation of ZAP-70 to Immunological synapse	0.0037	HLA-DRB1|HLA-DRA|HLA-DPA1	0.00011	HSA-202430
15	3	Reactome Pathways	Regulation of innate immune responses to cytosolic DNA	0.0037	UBB|TMEM173|UBC	0.00011	HSA-3134975
43	4	Reactome Pathways	Negative regulation of MAPK pathway	0.0037	PEBP1|MAP2K2|UBB|UBC	0.00011	HSA-5675221
15	3	Reactome Pathways	IRAK2 mediated activation of TAK1 complex upon TLR7/8 or 9 stimulation	0.0037	CD14|UBB|UBC	0.00011	HSA-975163
45	4	Reactome Pathways	Signaling by moderate kinase activity BRAF mutants	0.0041	PEBP1|MAP2K2|FN1|CAMK2B	0.00013	HSA-6802946
45	4	Reactome Pathways	Paradoxical activation of RAF signaling by kinase inactive BRAF	0.0041	PEBP1|MAP2K2|FN1|CAMK2B	0.00013	HSA-6802955
88	5	Reactome Pathways	Interferon gamma signaling	0.0041	HLA-DRB1|HLA-E|HLA-DRA|CAMK2B|HLA-DPA1	0.00013	HSA-877300
16	3	Reactome Pathways	TRAF6-mediated induction of TAK1 complex within TLR4 complex	0.0041	CD14|UBB|UBC	0.00013	HSA-937072
45	4	Reactome Pathways	Signaling downstream of RAS mutants	0.0041	PEBP1|MAP2K2|FN1|CAMK2B	0.00013	HSA-9649948
17	3	Reactome Pathways	Activation of IRF3/IRF7 mediated by TBK1/IKK epsilon	0.0044	CD14|UBB|UBC	0.00015	HSA-936964
47	4	Reactome Pathways	Regulation of Complement cascade	0.0044	C1QB|C1QA|C1S|C1R	0.00015	HSA-977606
93	5	Reactome Pathways	Transcriptional regulation by RUNX3	0.0048	PSMB7|UBB|SMAD4|BRD2|UBC	0.00016	HSA-8878159
18	3	Reactome Pathways	Phosphorylation of CD3 and TCR zeta chains	0.0049	HLA-DRB1|HLA-DRA|HLA-DPA1	0.00017	HSA-202427
1087	16	Reactome Pathways	Developmental Biology	0.0053	PSMB7|MAP2K2|CACNA1D|COL6A3|HDAC3|COL3A1|UBB|SMAD4|SREBF1|COL5A1|RPL7A|DSP|KRT18|AKT2|FGFR1|UBC	0.00019	HSA-1266738
19	3	Reactome Pathways	PD-1 signaling	0.0055	HLA-DRB1|HLA-DRA|HLA-DPA1	0.0002	HSA-389948
19	3	Reactome Pathways	Regulation of TP53 Activity through Methylation	0.0055	UBB|MDM4|UBC	0.0002	HSA-6804760
473	10	Reactome Pathways	Neutrophil degranulation	0.0059	CD68|BST2|PSMB7|FCGR2A|CD14|PKM|TMEM173|LAMP1|DSP|PECAM1	0.00022	HSA-6798695
54	4	Reactome Pathways	Stabilization of p53	0.0063	PSMB7|UBB|MDM4|UBC	0.00024	HSA-69541
55	4	Reactome Pathways	Complex I biogenesis	0.0066	NDUFB4|NDUFB7|NDUFB1|NDUFA1	0.00026	HSA-6799198
22	3	Reactome Pathways	Downregulation of SMAD2/3:SMAD4 transcriptional activity	0.0074	UBB|SMAD4|UBC	0.00029	HSA-2173795
22	3	Reactome Pathways	JNK (c-Jun kinases) phosphorylation and activation mediated by activated human TAK1	0.0074	UBB|MAPK9|UBC	0.00029	HSA-450321
22	3	Reactome Pathways	IKK complex recruitment mediated by RIP1	0.0074	CD14|UBB|UBC	0.00029	HSA-937041
58	4	Reactome Pathways	Degradation of GLI1 by the proteasome	0.0076	GLI1|PSMB7|UBB|UBC	0.00031	HSA-5610780
4	2	Reactome Pathways	Maturation of protein E	0.0096	UBB|UBC	0.0004	HSA-9683683
4	2	Reactome Pathways	Maturation of protein E	0.0096	UBB|UBC	0.0004	HSA-9694493
25	3	Reactome Pathways	NOTCH3 Activation and Transmission of Signal to the Nucleus	0.0097	NOTCH3|UBB|UBC	0.00042	HSA-9013507
65	4	Reactome Pathways	Costimulation by the CD28 family	0.0107	HLA-DRB1|AKT2|HLA-DRA|HLA-DPA1	0.00047	HSA-388841
65	4	Reactome Pathways	Signaling by BRAF and RAF fusions	0.0107	PEBP1|MAP2K2|FN1|CAMK2B	0.00047	HSA-6802952
2089	23	Reactome Pathways	Metabolism	0.0108	NDUFB4|ATP5D|NDUFB7|TECR|COX6A1|LRP1|COX5B|PSMB7|VCAN|CACNA1D|HDAC3|UBB|ATP5I|PKM|NDUFB1|SREBF1|NDUFA1|RPL7A|UQCRQ|CACNA2D2|UBC|COX4I1|OAZ1	0.00049	HSA-1430728
66	4	Reactome Pathways	Regulation of RAS by GAPs	0.0108	PSMB7|RASA4|UBB|UBC	0.0005	HSA-5658442
67	4	Reactome Pathways	Circadian Clock	0.0113	HDAC3|UBB|SREBF1|UBC	0.00053	HSA-400253
67	4	Reactome Pathways	Regulation of PTEN stability and activity	0.0113	PSMB7|UBB|AKT2|UBC	0.00053	HSA-8948751
29	3	Reactome Pathways	Generation of second messenger molecules	0.0129	HLA-DRB1|HLA-DRA|HLA-DPA1	0.00062	HSA-202433
72	4	Reactome Pathways	Cellular response to hypoxia	0.014	PSMB7|UBB|UBC|VEGFA	0.00068	HSA-1234174
547	10	Reactome Pathways	Axon guidance	0.014	PSMB7|MAP2K2|CACNA1D|COL6A3|COL3A1|UBB|COL5A1|RPL7A|FGFR1|UBC	0.00068	HSA-422475
363	8	Reactome Pathways	Transcriptional Regulation by TP53	0.0149	COX6A1|COX5B|UBB|MDM4|SGK1|AKT2|UBC|COX4I1	0.00074	HSA-3700989
31	3	Reactome Pathways	RUNX2 regulates bone development	0.0149	COL1A1|HDAC3|SMAD4	0.00074	HSA-8941326
202	6	Reactome Pathways	Signaling by NOTCH	0.0157	PSMB7|NOTCH3|HDAC3|UBB|ACTA2|UBC	0.00079	HSA-157118
32	3	Reactome Pathways	TGF-beta receptor signaling activates SMADs	0.0158	UBB|SMAD4|UBC	0.00081	HSA-2173789
32	3	Reactome Pathways	SMAD2/SMAD3:SMAD4 heterotrimer regulates transcription	0.0158	UBB|SMAD4|UBC	0.00081	HSA-2173796
33	3	Reactome Pathways	Oncogene Induced Senescence	0.0169	UBB|MDM4|UBC	0.00088	HSA-2559585
33	3	Reactome Pathways	Negative regulation of FGFR1 signaling	0.0169	UBB|FGFR1|UBC	0.00088	HSA-5654726
137	5	Reactome Pathways	PTEN Regulation	0.0171	PSMB7|HDAC3|UBB|AKT2|UBC	0.00091	HSA-6807070
34	3	Reactome Pathways	GPVI-mediated activation cascade	0.0178	COL1A1|RAC2|COL1A2	0.00095	HSA-114604
7	2	Reactome Pathways	Modulation by Mtb of host immune system	0.0178	UBB|UBC	0.00095	HSA-9637628
7	2	Reactome Pathways	FLT3 signaling by CBL mutants	0.0178	UBB|UBC	0.00095	HSA-9706377
80	4	Reactome Pathways	Signaling by NOTCH4	0.018	PSMB7|UBB|ACTA2|UBC	0.00099	HSA-9013694
81	4	Reactome Pathways	Cyclin E associated events during G1/S transition	0.0186	PSMB7|UBB|AKT2|UBC	0.001	HSA-69202
36	3	Reactome Pathways	Signaling by high-kinase activity BRAF mutants	0.0196	PEBP1|MAP2K2|FN1	0.0011	HSA-6802948
83	4	Reactome Pathways	Hedgehog on state	0.0198	GLI1|PSMB7|UBB|UBC	0.0011	HSA-5632684
83	4	Reactome Pathways	Cyclin A:Cdk2-associated events at S phase entry	0.0198	PSMB7|UBB|AKT2|UBC	0.0011	HSA-69656
38	3	Reactome Pathways	FLT3 Signaling	0.0222	UBB|AKT2|UBC	0.0013	HSA-9607240
87	4	Reactome Pathways	TP53 Regulates Metabolic Genes	0.0229	COX6A1|COX5B|AKT2|COX4I1	0.0013	HSA-5628897
39	3	Reactome Pathways	Platelet Aggregation (Plug Formation)	0.0234	COL1A1|COL1A2|FN1	0.0014	HSA-76009
152	5	Reactome Pathways	Toll-like Receptor Cascades	0.0239	HSP90B1|CD14|UBB|MAPK9|UBC	0.0014	HSA-168898
9	2	Reactome Pathways	Downregulation of ERBB4 signaling	0.0242	UBB|UBC	0.0014	HSA-1253288
9	2	Reactome Pathways	Myoclonic epilepsy of Lafora	0.0242	UBB|UBC	0.0014	HSA-3785653
90	4	Reactome Pathways	PCP/CE pathway	0.0242	RAC2|PSMB7|UBB|UBC	0.0015	HSA-4086400
40	3	Reactome Pathways	MAP2K and MAPK activation	0.0242	PEBP1|MAP2K2|FN1	0.0015	HSA-5674135
9	2	Reactome Pathways	PTK6 Regulates RTKs and Their Effectors AKT1 and DOK1	0.0242	UBB|UBC	0.0014	HSA-8849469
9	2	Reactome Pathways	Regulation of PTEN localization	0.0242	UBB|UBC	0.0014	HSA-8948747
9	2	Reactome Pathways	Prevention of phagosomal-lysosomal fusion	0.0242	UBB|UBC	0.0014	HSA-9636383
89	4	Reactome Pathways	TRAF6 mediated induction of NFkB and MAP kinases upon TLR7/8 or 9 activation	0.0242	CD14|UBB|MAPK9|UBC	0.0014	HSA-975138
41	3	Reactome Pathways	Deactivation of the beta-catenin transactivating complex	0.0245	UBB|AKT2|UBC	0.0016	HSA-3769402
41	3	Reactome Pathways	Signaling by RAF1 mutants	0.0245	MAP2K2|FN1|CAMK2B	0.0016	HSA-9656223
93	4	Reactome Pathways	Oxidative Stress Induced Senescence	0.0259	UBB|MDM4|MAPK9|UBC	0.0017	HSA-2559580
10	2	Reactome Pathways	IRAK2 mediated activation of TAK1 complex	0.0261	UBB|UBC	0.0017	HSA-937042
94	4	Reactome Pathways	MyD88:MAL(TIRAP) cascade initiated on plasma membrane	0.0263	CD14|UBB|MAPK9|UBC	0.0018	HSA-166058
96	4	Reactome Pathways	TRIF(TICAM1)-mediated TLR4 signaling	0.0276	CD14|UBB|MAPK9|UBC	0.0019	HSA-937061
11	2	Reactome Pathways	Apoptotic cleavage of cell adhesion proteins	0.029	CDH1|DSP	0.002	HSA-351906
11	2	Reactome Pathways	TICAM1,TRAF6-dependent induction of TAK1 complex	0.029	UBB|UBC	0.002	HSA-9014325
11	2	Reactome Pathways	Alpha-protein kinase 1 signaling pathway	0.029	UBB|UBC	0.002	HSA-9645460
11	2	Reactome Pathways	Pexophagy	0.029	UBB|UBC	0.002	HSA-9664873
12	2	Reactome Pathways	Josephin domain DUBs	0.0328	UBB|UBC	0.0024	HSA-5689877
12	2	Reactome Pathways	TICAM1-dependent activation of IRF3/IRF7	0.0328	UBB|UBC	0.0024	HSA-9013973
48	3	Reactome Pathways	Regulation of activated PAK-2p34 by proteasome mediated degradation	0.0331	PSMB7|UBB|UBC	0.0024	HSA-211733
48	3	Reactome Pathways	NOTCH1 Intracellular Domain Regulates Transcription	0.0331	HDAC3|UBB|UBC	0.0024	HSA-2122947
544	9	Reactome Pathways	Cellular responses to stress	0.0335	PSMB7|UBB|MDM4|RPL7A|ERO1L|CAMK2B|MAPK9|UBC|VEGFA	0.0025	HSA-2262752
105	4	Reactome Pathways	PI3K/AKT Signaling in Cancer	0.0345	RAC2|PDGFRB|AKT2|FGFR1	0.0026	HSA-2219528
50	3	Reactome Pathways	Vpu mediated degradation of CD4	0.0358	PSMB7|UBB|UBC	0.0027	HSA-180534
13	2	Reactome Pathways	FCGR activation	0.0358	FCGR2A|FCGR3A	0.0027	HSA-2029481
13	2	Reactome Pathways	p75NTR recruits signalling complexes	0.0358	UBB|UBC	0.0027	HSA-209543
13	2	Reactome Pathways	NF-kB is activated and signals survival	0.0358	UBB|UBC	0.0027	HSA-209560
50	3	Reactome Pathways	Autodegradation of the E3 ubiquitin ligase COP1	0.0358	PSMB7|UBB|UBC	0.0027	HSA-349425
50	3	Reactome Pathways	Ubiquitin Mediated Degradation of Phosphorylated Cdc25A	0.0358	PSMB7|UBB|UBC	0.0027	HSA-69601
50	3	Reactome Pathways	Ubiquitin-dependent degradation of Cyclin D	0.0358	PSMB7|UBB|UBC	0.0027	HSA-75815
13	2	Reactome Pathways	TRAF6 mediated IRF7 activation in TLR7/8 or 9 signaling	0.0358	UBB|UBC	0.0027	HSA-975110
52	3	Reactome Pathways	Vif-mediated degradation of APOBEC3G	0.0364	PSMB7|UBB|UBC	0.003	HSA-180585
52	3	Reactome Pathways	Regulation of RUNX3 expression and activity	0.0364	PSMB7|UBB|UBC	0.003	HSA-8941858
52	3	Reactome Pathways	Negative regulation of NOTCH4 signaling	0.0364	PSMB7|UBB|UBC	0.003	HSA-9604323
53	3	Reactome Pathways	SCF-beta-TrCP mediated degradation of Emi1	0.0369	PSMB7|UBB|UBC	0.0032	HSA-174113
14	2	Reactome Pathways	Membrane binding and targetting of GAG proteins	0.0369	UBB|UBC	0.0031	HSA-174490
112	4	Reactome Pathways	Negative regulation of the PI3K/AKT network	0.0369	RAC2|PDGFRB|AKT2|FGFR1	0.0032	HSA-199418
53	3	Reactome Pathways	AUF1 (hnRNP D0) binds and destabilizes mRNA	0.0369	PSMB7|UBB|UBC	0.0032	HSA-450408
53	3	Reactome Pathways	Degradation of AXIN	0.0369	PSMB7|UBB|UBC	0.0032	HSA-4641257
53	3	Reactome Pathways	FBXL7 down-regulates AURKA during mitotic entry and in early mitosis	0.0369	PSMB7|UBB|UBC	0.0032	HSA-8854050
14	2	Reactome Pathways	IRAK1 recruits IKK complex	0.0369	UBB|UBC	0.0031	HSA-937039
14	2	Reactome Pathways	IRAK1 recruits IKK complex upon TLR7/8 or 9 stimulation	0.0369	UBB|UBC	0.0031	HSA-975144
54	3	Reactome Pathways	Hh mutants are degraded by ERAD	0.0376	PSMB7|UBB|UBC	0.0033	HSA-5362768
15	2	Reactome Pathways	Anchoring fibril formation	0.0393	COL1A1|COL1A2	0.0035	HSA-2214320
15	2	Reactome Pathways	Constitutive Signaling by NOTCH1 HD Domain Mutants	0.0393	UBB|UBC	0.0035	HSA-2691232
55	3	Reactome Pathways	Degradation of DVL	0.0393	PSMB7|UBB|UBC	0.0035	HSA-4641258
15	2	Reactome Pathways	Platelet Adhesion to exposed collagen	0.0393	COL1A1|COL1A2	0.0035	HSA-75892
15	2	Reactome Pathways	InlB-mediated entry of Listeria monocytogenes into host cell	0.0393	UBB|UBC	0.0035	HSA-8875360
15	2	Reactome Pathways	Negative regulation of FLT3	0.0393	UBB|UBC	0.0035	HSA-9706369
57	3	Reactome Pathways	NIK-->noncanonical NF-kB signaling	0.0417	PSMB7|UBB|UBC	0.0038	HSA-5676590
57	3	Reactome Pathways	CDT1 association with the CDC6:ORC:origin complex	0.0417	PSMB7|UBB|UBC	0.0038	HSA-68827
16	2	Reactome Pathways	Translesion synthesis by REV1	0.0421	UBB|UBC	0.0039	HSA-110312
16	2	Reactome Pathways	Spry regulation of FGF signaling	0.0421	UBB|UBC	0.0039	HSA-1295596
58	3	Reactome Pathways	SCF(Skp2)-mediated degradation of p27/p21	0.0421	PSMB7|UBB|UBC	0.004	HSA-187577
16	2	Reactome Pathways	NRIF signals cell death from the nucleus	0.0421	UBB|UBC	0.0039	HSA-205043
120	4	Reactome Pathways	MHC class II antigen presentation	0.0421	CD74|HLA-DRB1|HLA-DRA|HLA-DPA1	0.0041	HSA-2132295
16	2	Reactome Pathways	TGF-beta receptor signaling in EMT (epithelial to mesenchymal transition)	0.0421	UBB|UBC	0.0039	HSA-2173791
58	3	Reactome Pathways	Constitutive Signaling by NOTCH1 PEST Domain Mutants	0.0421	HDAC3|UBB|UBC	0.004	HSA-2644606
58	3	Reactome Pathways	Constitutive Signaling by NOTCH1 HD+PEST Domain Mutants	0.0421	HDAC3|UBB|UBC	0.004	HSA-2894862
16	2	Reactome Pathways	Glycogen synthesis	0.0421	UBB|UBC	0.0039	HSA-3322077
58	3	Reactome Pathways	Dectin-1 mediated noncanonical NF-kB signaling	0.0421	PSMB7|UBB|UBC	0.004	HSA-5607761
58	3	Reactome Pathways	Degradation of GLI2 by the proteasome	0.0421	PSMB7|UBB|UBC	0.004	HSA-5610783
58	3	Reactome Pathways	GLI3 is processed to GLI3R by the proteasome	0.0421	PSMB7|UBB|UBC	0.004	HSA-5610785
59	3	Reactome Pathways	Defective CFTR causes cystic fibrosis	0.0421	PSMB7|UBB|UBC	0.0042	HSA-5678895
16	2	Reactome Pathways	MAP3K8 (TPL2)-dependent MAPK1/3 activation	0.0421	UBB|UBC	0.0039	HSA-5684264
59	3	Reactome Pathways	Transcriptional Regulation by MECP2	0.0421	HDAC3|SGK1|CAMK2B	0.0042	HSA-8986944
199	5	Reactome Pathways	TCF dependent signaling in response to WNT	0.0425	PSMB7|SFRP2|UBB|AKT2|UBC	0.0044	HSA-201681
17	2	Reactome Pathways	Translesion synthesis by POLK	0.0425	UBB|UBC	0.0044	HSA-5655862
17	2	Reactome Pathways	Translesion synthesis by POLI	0.0425	UBB|UBC	0.0044	HSA-5656121
61	3	Reactome Pathways	Autodegradation of Cdh1 by Cdh1:APC/C	0.0441	PSMB7|UBB|UBC	0.0046	HSA-174084
203	5	Reactome Pathways	Ub-specific processing proteases	0.0455	PSMB7|UBB|SMAD4|MDM4|UBC	0.0048	HSA-5689880
18	2	Reactome Pathways	Formation of ATP by chemiosmotic coupling	0.0457	ATP5D|ATP5I	0.0049	HSA-163210
18	2	Reactome Pathways	TICAM1, RIP1-mediated IKK complex recruitment	0.0457	UBB|UBC	0.0049	HSA-168927
18	2	Reactome Pathways	Crosslinking of collagen fibrils	0.0457	COL1A1|COL1A2	0.0049	HSA-2243919
62	3	Reactome Pathways	Asymmetric localization of PCP proteins	0.0457	PSMB7|UBB|UBC	0.0048	HSA-4608870
63	3	Reactome Pathways	Oxygen-dependent proline hydroxylation of Hypoxia-inducible Factor Alpha	0.0464	PSMB7|UBB|UBC	0.005	HSA-1234176
63	3	Reactome Pathways	Hedgehog ligand biogenesis	0.0464	PSMB7|UBB|UBC	0.005	HSA-5358346
296	6	Reactome Pathways	Signaling by WNT	0.0469	RAC2|PSMB7|SFRP2|UBB|AKT2|UBC	0.0051	HSA-195721
129	4	Reactome Pathways	Fc epsilon receptor (FCERI) signaling	0.0479	PSMB7|UBB|MAPK9|UBC	0.0053	HSA-2454202
19	2	Reactome Pathways	Translesion Synthesis by POLH	0.0482	UBB|UBC	0.0053	HSA-110320
19	2	Reactome Pathways	Constitutive Signaling by Ligand-Responsive EGFR Cancer Variants	0.0482	UBB|UBC	0.0053	HSA-1236382
65	3	Reactome Pathways	Activation of NF-kappaB in B cells	0.0486	PSMB7|UBB|UBC	0.0055	HSA-1169091
65	3	Reactome Pathways	APC/C:Cdc20 mediated degradation of Securin	0.0486	PSMB7|UBB|UBC	0.0055	HSA-174154
65	3	Reactome Pathways	FOXO-mediated transcription	0.0486	SMAD4|SREBF1|AKT2	0.0055	HSA-9614085
STRING functional enrichment results of overlapping DEGs found in G3 α-SMA+ AOI comparisons
# background genes	# genes	category	description	FDR value	genes	p-value	term name
1956	51	Reactome Pathways	Immune System	4.36e-17	CD74|CD4|TGFB1|COL1A1|HLA-DOA|C3|CD68|PSMB7|TLR2|CDH1|TCEB2|IL1RL2|ZAP70|PML|SOD1|CD53|FCGR2A|DUSP6|CSF1R|COL1A2|C3AR1|BCL2L1|CD14|COL3A1|IL7R|CD46|C1QB|CUL1|OAS2|FN1|HLA-DRB1|FCGR3A|FLNA|PLAU|TLR4|C1QA|ANXA1|GATA3|DSP|LILRB4|AKT2|JUP|HLA-DRA|ITGB2|C1S|HLA-DPA1|HLA-DMB|MME|C1R|AKT1|TNFAIP3	2.01e-20	HSA-168256
301	21	Reactome Pathways	Extracellular matrix organization	4.74e-13	TGFB1|COMP|COL1A1|TGFB3|THBS1|CDH1|VCAN|COL6A3|ITGA2|COL1A2|COL3A1|FN1|ADAM12|COL11A1|COL5A1|COL5A2|LOXL2|BMP7|ITGB2|LTBP1|SERPINH1	4.36e-16	HSA-1474244
76	12	Reactome Pathways	ECM proteoglycans	1.37e-10	TGFB1|COMP|COL1A1|TGFB3|VCAN|COL6A3|ITGA2|COL1A2|COL3A1|FN1|COL5A1|COL5A2	1.89e-13	HSA-3000178
85	12	Reactome Pathways	Integrin cell surface interactions	3.4e-10	COMP|COL1A1|THBS1|CDH1|COL6A3|ITGA2|COL1A2|COL3A1|FN1|COL5A1|COL5A2|ITGB2	6.26e-13	HSA-216083
27	9	Reactome Pathways	Syndecan interactions	3.4e-10	TGFB1|COL1A1|THBS1|ITGA2|COL1A2|COL3A1|FN1|COL5A1|COL5A2	6.51e-13	HSA-3000170
59	10	Reactome Pathways	Non-integrin membrane-ECM interactions	4.05e-09	TGFB1|COL1A1|THBS1|ITGA2|COL1A2|COL3A1|FN1|COL11A1|COL5A1|COL5A2	1.12e-11	HSA-3000171
743	24	Reactome Pathways	Adaptive Immune System	8.55e-09	CD74|CD4|COL1A1|HLA-DOA|C3|PSMB7|TLR2|CDH1|TCEB2|ZAP70|COL1A2|CD14|COL3A1|CUL1|HLA-DRB1|FCGR3A|TLR4|LILRB4|AKT2|HLA-DRA|ITGB2|HLA-DPA1|HLA-DMB|AKT1	2.75e-11	HSA-1280218
681	23	Reactome Pathways	Cytokine Signaling in Immune system	8.75e-09	CD4|TGFB1|PSMB7|IL1RL2|PML|SOD1|DUSP6|CSF1R|COL1A2|BCL2L1|IL7R|CUL1|OAS2|FN1|HLA-DRB1|FLNA|ANXA1|GATA3|AKT2|HLA-DRA|ITGB2|HLA-DPA1|AKT1	3.22e-11	HSA-1280215
2741	46	Reactome Pathways	Signal Transduction	8.75e-09	PLAT|DKK4|TGFB1|COL1A1|INHBA|C3|PDGFRA|PSMB7|THBS1|PEBP1|CDH1|PDGFRB|NOTCH3|LGR5|PML|SFRP2|DUSP6|COL6A3|ITGA2|COL1A2|RUNX1|AXL|C3AR1|BCL2L1|COL3A1|FGF8|CUL1|FN1|CCRL2|ADAM12|FLNA|COL11A1|COL5A1|DKK1|FZD8|COL5A2|ANXA1|GATA3|AKT2|JUP|NCOR2|PIK3R5|ACTA2|AKT1|APOC2|TNFAIP3	3.25e-11	HSA-162582
1548	34	Reactome Pathways	Disease	8.75e-09	CD4|DKK4|TGFB1|C3|PDGFRA|PSMB7|TLR2|THBS1|PEBP1|CDH1|PDGFRB|TCEB2|NOTCH3|VCAN|PML|FCGR2A|DUSP6|NPM1|C3AR1|BCL2L1|CD14|FGF8|CUL1|FN1|CD163|FCGR3A|DKK1|TLR4|FZD8|AKT2|SIN3A|NCOR2|SLC16A1|AKT1	3.32e-11	HSA-1643685
502	20	Reactome Pathways	Signaling by Receptor Tyrosine Kinases	8.77e-09	PLAT|COL1A1|PDGFRA|THBS1|PDGFRB|DUSP6|COL6A3|ITGA2|COL1A2|AXL|COL3A1|FGF8|FN1|ADAM12|COL11A1|COL5A1|COL5A2|AKT2|JUP|AKT1	4.44e-11	HSA-9006934
30	8	Reactome Pathways	MET activates PTK2 signaling	1.07e-08	COL1A1|ITGA2|COL1A2|COL3A1|FN1|COL11A1|COL5A1|COL5A2	5.91e-11	HSA-8874081
605	20	Reactome Pathways	Hemostasis	1.62e-07	CD74|PLAT|TGFB1|COL1A1|TGFB3|THBS1|EPCAM|SOD1|MERTK|ITGA2|COL1A2|FN1|FLNA|PLAU|GATA3|SIN3A|ITGB2|PIK3R5|SLC16A1|AKT1	1.04e-09	HSA-109582
1025	25	Reactome Pathways	Innate Immune System	4.39e-07	CD4|C3|CD68|PSMB7|TLR2|CD53|FCGR2A|DUSP6|C3AR1|BCL2L1|CD14|CD46|C1QB|CUL1|FCGR3A|PLAU|TLR4|C1QA|DSP|JUP|ITGB2|C1S|MME|C1R|TNFAIP3	3.03e-09	HSA-168249
392	16	Reactome Pathways	Diseases of signal transduction by growth factor receptors and second messengers	4.51e-07	DKK4|TGFB1|PDGFRA|PSMB7|PEBP1|PDGFRB|DUSP6|BCL2L1|FGF8|CUL1|FN1|DKK1|FZD8|AKT2|NCOR2|AKT1	3.32e-09	HSA-5663202
58	8	Reactome Pathways	Signaling by PDGF	7.7e-07	PLAT|PDGFRA|THBS1|PDGFRB|COL6A3|COL3A1|COL5A1|COL5A2	6.03e-09	HSA-186797
90	9	Reactome Pathways	Collagen formation	1.04e-06	COL1A1|COL6A3|COL1A2|COL3A1|COL11A1|COL5A1|COL5A2|LOXL2|SERPINH1	8.71e-09	HSA-1474290
61	8	Reactome Pathways	Assembly of collagen fibrils and other multimeric structures	1.04e-06	COL1A1|COL6A3|COL1A2|COL3A1|COL11A1|COL5A1|COL5A2|LOXL2	8.64e-09	HSA-2022090
440	16	Reactome Pathways	Signaling by Interleukins	1.74e-06	CD4|TGFB1|PSMB7|IL1RL2|SOD1|DUSP6|CSF1R|COL1A2|BCL2L1|IL7R|CUL1|FN1|ANXA1|GATA3|ITGB2|AKT1	1.6e-08	HSA-449147
67	8	Reactome Pathways	Collagen biosynthesis and modifying enzymes	1.75e-06	COL1A1|COL6A3|COL1A2|COL3A1|COL11A1|COL5A1|COL5A2|SERPINH1	1.69e-08	HSA-1650814
44	7	Reactome Pathways	Collagen chain trimerization	2.26e-06	COL1A1|COL6A3|COL1A2|COL3A1|COL11A1|COL5A1|COL5A2	2.29e-08	HSA-8948216
47	7	Reactome Pathways	Regulation of Complement cascade	3.26e-06	C3|C3AR1|CD46|C1QB|C1QA|C1S|C1R	3.46e-08	HSA-977606
15	5	Reactome Pathways	Translocation of ZAP-70 to Immunological synapse	9.29e-06	CD4|ZAP70|HLA-DRB1|HLA-DRA|HLA-DPA1	1.07e-07	HSA-202430
64	7	Reactome Pathways	Collagen degradation	1.92e-05	COL1A1|COL6A3|COL1A2|COL3A1|COL11A1|COL5A1|COL5A2	2.38e-07	HSA-1442490
138	9	Reactome Pathways	Cell surface interactions at the vascular wall	2.11e-05	CD74|TGFB1|COL1A1|EPCAM|MERTK|COL1A2|FN1|ITGB2|SLC16A1	2.72e-07	HSA-202733
140	9	Reactome Pathways	Degradation of the extracellular matrix	2.28e-05	COL1A1|CDH1|COL6A3|COL1A2|COL3A1|FN1|COL11A1|COL5A1|COL5A2	3.05e-07	HSA-1474228
7	4	Reactome Pathways	Classical antibody-mediated complement activation	2.94e-05	C1QB|C1QA|C1S|C1R	4.05e-07	HSA-173623
107	8	Reactome Pathways	Interleukin-4 and Interleukin-13 signaling	3.4e-05	TGFB1|COL1A2|BCL2L1|FN1|ANXA1|GATA3|ITGB2|AKT1	4.85e-07	HSA-6785807
22	5	Reactome Pathways	Initial triggering of complement	3.65e-05	C3|C1QB|C1QA|C1S|C1R	5.38e-07	HSA-166663
45	6	Reactome Pathways	Elastic fibre formation	4.08e-05	TGFB1|TGFB3|FN1|LOXL2|BMP7|LTBP1	6.2e-07	HSA-1566948
129	8	Reactome Pathways	Immunoregulatory interactions between a Lymphoid and a non-Lymphoid cell	0.00011	COL1A1|C3|CDH1|COL1A2|COL3A1|FCGR3A|LILRB4|ITGB2	1.84e-06	HSA-198933
29	5	Reactome Pathways	Generation of second messenger molecules	0.00011	CD4|ZAP70|HLA-DRB1|HLA-DRA|HLA-DPA1	1.79e-06	HSA-202433
65	6	Reactome Pathways	Costimulation by the CD28 family	0.00026	CD4|HLA-DRB1|AKT2|HLA-DRA|HLA-DPA1|AKT1	4.47e-06	HSA-388841
38	5	Reactome Pathways	Molecules associated with elastic fibres	0.00033	TGFB1|TGFB3|FN1|BMP7|LTBP1	5.94e-06	HSA-2129379
260	10	Reactome Pathways	Platelet activation, signaling and aggregation	0.00033	TGFB1|COL1A1|TGFB3|THBS1|SOD1|COL1A2|FN1|FLNA|PIK3R5|AKT1	5.71e-06	HSA-76002
112	7	Reactome Pathways	TCR signaling	0.00042	CD4|PSMB7|ZAP70|CUL1|HLA-DRB1|HLA-DRA|HLA-DPA1	7.91e-06	HSA-202403
473	13	Reactome Pathways	Neutrophil degranulation	0.00042	C3|CD68|PSMB7|TLR2|CD53|FCGR2A|C3AR1|CD14|PLAU|DSP|JUP|ITGB2|MME	7.79e-06	HSA-6798695
18	4	Reactome Pathways	Phosphorylation of CD3 and TCR zeta chains	0.00044	CD4|HLA-DRB1|HLA-DRA|HLA-DPA1	8.54e-06	HSA-202427
19	4	Reactome Pathways	PD-1 signaling	0.00052	CD4|HLA-DRB1|HLA-DRA|HLA-DPA1	1.03e-05	HSA-389948
173	8	Reactome Pathways	Apoptosis	0.00071	PSMB7|CDH1|BCL2L1|CD14|TLR4|DSP|AKT2|AKT1	1.44e-05	HSA-109581
91	6	Reactome Pathways	Downstream TCR signaling	0.0013	CD4|PSMB7|CUL1|HLA-DRB1|HLA-DRA|HLA-DPA1	2.71e-05	HSA-202424
199	8	Reactome Pathways	TCF dependent signaling in response to WNT	0.0017	DKK4|PSMB7|LGR5|SFRP2|DKK1|FZD8|AKT2|AKT1	3.77e-05	HSA-201681
9	3	Reactome Pathways	RUNX3 regulates p14-ARF	0.0021	TGFB1|RUNX1|BRD2	4.55e-05	HSA-8951936
30	4	Reactome Pathways	Regulation of TP53 Activity through Acetylation	0.0022	PML|AKT2|BRD7|AKT1	5.12e-05	HSA-6804758
1318	21	Reactome Pathways	RNA Polymerase II Transcription	0.0022	TGFB1|COL1A1|COX6A1|PSMB7|THBS1|TCEB2|NOTCH3|PML|CSF1R|NPM1|RUNX1|CUL1|CPSF7|GATA3|AKT2|SRSF2|BRD7|SIN3A|BRD2|NCOR2|AKT1	4.88e-05	HSA-73857
10	3	Reactome Pathways	MyD88 deficiency (TLR2/4)	0.0025	TLR2|CD14|TLR4	5.89e-05	HSA-5602498
1455	22	Reactome Pathways	Gene expression (Transcription)	0.0028	TGFB1|COL1A1|COX6A1|PSMB7|THBS1|TCEB2|NOTCH3|PML|CSF1R|NPM1|RUNX1|CUL1|SF3B1|CPSF7|GATA3|AKT2|SRSF2|BRD7|SIN3A|BRD2|NCOR2|AKT1	6.79e-05	HSA-74160
11	3	Reactome Pathways	IRAK4 deficiency (TLR2/4)	0.0031	TLR2|CD14|TLR4	7.47e-05	HSA-5603041
12	3	Reactome Pathways	GP1b-IX-V activation signalling	0.0037	COL1A1|COL1A2|FLNA	9.29e-05	HSA-430116
296	9	Reactome Pathways	Signaling by WNT	0.0039	DKK4|PSMB7|LGR5|SFRP2|CUL1|DKK1|FZD8|AKT2|AKT1	9.97e-05	HSA-195721
118	6	Reactome Pathways	Transcriptional regulation by RUNX2	0.0042	COL1A1|PSMB7|RUNX1|CUL1|AKT2|AKT1	0.00011	HSA-8878166
120	6	Reactome Pathways	MHC class II antigen presentation	0.0045	CD74|HLA-DOA|HLA-DRB1|HLA-DRA|HLA-DPA1|HLA-DMB	0.00012	HSA-2132295
1197	19	Reactome Pathways	Generic Transcription Pathway	0.0046	TGFB1|COL1A1|COX6A1|PSMB7|THBS1|TCEB2|NOTCH3|PML|CSF1R|NPM1|RUNX1|CUL1|GATA3|AKT2|BRD7|SIN3A|BRD2|NCOR2|AKT1	0.00012	HSA-212436
39	4	Reactome Pathways	Platelet Aggregation (Plug Formation)	0.0048	COL1A1|COL1A2|FN1|AKT1	0.00013	HSA-76009
126	6	Reactome Pathways	Toll Like Receptor 4 (TLR4) Cascade	0.0055	TLR2|DUSP6|CD14|CUL1|TLR4|ITGB2	0.00015	HSA-166016
127	6	Reactome Pathways	Platelet degranulation	0.0056	TGFB1|TGFB3|THBS1|SOD1|FN1|FLNA	0.00016	HSA-114608
41	4	Reactome Pathways	Binding and Uptake of Ligands by Scavenger Receptors	0.0056	COL1A1|COL1A2|COL3A1|CD163	0.00016	HSA-2173782
15	3	Reactome Pathways	Negative regulation of TCF-dependent signaling by WNT ligand antagonists	0.0057	DKK4|SFRP2|DKK1	0.00016	HSA-3772470
42	4	Reactome Pathways	NCAM1 interactions	0.0057	COL6A3|COL3A1|COL5A1|COL5A2	0.00017	HSA-419037
15	3	Reactome Pathways	Platelet Adhesion to exposed collagen	0.0057	COL1A1|ITGA2|COL1A2	0.00016	HSA-75892
88	5	Reactome Pathways	Interferon gamma signaling	0.0082	PML|OAS2|HLA-DRB1|HLA-DRA|HLA-DPA1	0.00025	HSA-877300
18	3	Reactome Pathways	Crosslinking of collagen fibrils	0.0085	COL1A1|COL1A2|LOXL2	0.00026	HSA-2243919
18	3	Reactome Pathways	Scavenging by Class A Receptors	0.0085	COL1A1|COL1A2|COL3A1	0.00026	HSA-3000480
202	7	Reactome Pathways	Signaling by NOTCH	0.0088	PSMB7|NOTCH3|RUNX1|CUL1|NCOR2|ACTA2|AKT1	0.00028	HSA-157118
19	3	Reactome Pathways	Regulation of TLR by endogenous ligand	0.0093	TLR2|CD14|TLR4	0.00031	HSA-5686938
274	8	Reactome Pathways	RAF/MAP kinase cascade	0.0096	PDGFRA|PSMB7|PEBP1|PDGFRB|DUSP6|BCL2L1|FGF8|FN1	0.00032	HSA-5673001
94	5	Reactome Pathways	MyD88:MAL(TIRAP) cascade initiated on plasma membrane	0.01	TLR2|DUSP6|CD14|CUL1|TLR4	0.00034	HSA-166058
101	5	Reactome Pathways	Respiratory electron transport	0.0127	COX6A1|SDHA|NDUFA7|NDUFA11|NDUFA3	0.00046	HSA-611105
4	2	Reactome Pathways	AKT-mediated inactivation of FOXO1A	0.0145	AKT2|AKT1	0.00054	HSA-211163
105	5	Reactome Pathways	PI3K/AKT Signaling in Cancer	0.0147	PDGFRA|PDGFRB|FGF8|AKT2|AKT1	0.00055	HSA-2219528
826	14	Reactome Pathways	Infectious disease	0.0147	CD4|TGFB1|C3|PSMB7|TLR2|CDH1|TCEB2|PML|FCGR2A|NPM1|C3AR1|CD163|FCGR3A|NCOR2	0.00055	HSA-5663205
25	3	Reactome Pathways	G beta:gamma signalling through PI3Kgamma	0.0161	AKT2|PIK3R5|AKT1	0.00063	HSA-392451
112	5	Reactome Pathways	Negative regulation of the PI3K/AKT network	0.0183	PDGFRA|PDGFRB|FGF8|AKT2|AKT1	0.00073	HSA-199418
27	3	Reactome Pathways	VEGFR2 mediated vascular permeability	0.0192	AKT2|JUP|AKT1	0.00078	HSA-5218920
176	6	Reactome Pathways	The citric acid (TCA) cycle and respiratory electron transport	0.0205	COX6A1|SDHA|NDUFA7|NDUFA11|NDUFA3|SLC16A1	0.00084	HSA-1428517
6	2	Reactome Pathways	Signaling by LRP5 mutants	0.0236	DKK4|DKK1	0.00099	HSA-5339717
264	7	Reactome Pathways	PIP3 activates AKT signaling	0.0303	PDGFRA|PSMB7|PDGFRB|PML|FGF8|AKT2|AKT1	0.0013	HSA-1257604
34	3	Reactome Pathways	GPVI-mediated activation cascade	0.0329	COL1A1|COL1A2|PIK3R5	0.0014	HSA-114604
34	3	Reactome Pathways	Signaling by WNT in cancer	0.0329	DKK4|DKK1|FZD8	0.0014	HSA-4791275
196	6	Reactome Pathways	Interferon Signaling	0.0329	PML|OAS2|HLA-DRB1|FLNA|HLA-DRA|HLA-DPA1	0.0014	HSA-913531
8	2	Reactome Pathways	RUNX2 regulates genes involved in cell migration	0.035	AKT2|AKT1	0.0016	HSA-8941332
80	4	Reactome Pathways	Signaling by NOTCH4	0.037	PSMB7|CUL1|ACTA2|AKT1	0.0017	HSA-9013694
81	4	Reactome Pathways	ER-Phagosome pathway	0.0381	PSMB7|TLR2|CD14|TLR4	0.0018	HSA-1236974
81	4	Reactome Pathways	Cyclin E associated events during G1/S transition	0.0381	PSMB7|CUL1|AKT2|AKT1	0.0018	HSA-69202
204	6	Reactome Pathways	Transcriptional regulation by RUNX1	0.0381	PSMB7|THBS1|PML|RUNX1|GATA3|SIN3A	0.0018	HSA-8878171
9	2	Reactome Pathways	TRIF-mediated programmed cell death	0.0405	CD14|TLR4	0.0019	HSA-2562578
83	4	Reactome Pathways	Cyclin A:Cdk2-associated events at S phase entry	0.0405	PSMB7|CUL1|AKT2|AKT1	0.0019	HSA-69656
9	2	Reactome Pathways	OAS antiviral response	0.0405	OAS2|FLNA	0.0019	HSA-8983711
10	2	Reactome Pathways	AKT phosphorylates targets in the nucleus	0.0471	AKT2|AKT1	0.0023	HSA-198693
89	4	Reactome Pathways	TRAF6 mediated induction of NFkB and MAP kinases upon TLR7/8 or 9 activation	0.0497	DUSP6|CD14|CUL1|TLR4	0.0025	HSA-975138
