# Supplementary material for: Tumor and α‐SMA‐expressing stromal cells in pancreatic neuroendocrine tumors have a distinct RNA profile depending on tumor grade
Source: Mol Oncol. 2024 Sep 8;19(3):659–81. doi: 10.1002/1878-0261.13727 (PMC11887665; doi:10.1002/1878-0261.13727)
Supplement: Supplementary file 1 — Fig. S1. Representative images of ATRX/DAXX, PDX1/ARX marker immunohistochemistry analysis. Fig. S2. Clustering and principal component analysis of tumor and islet cell areas of illumination. Fig. S3. Stacked bar chart of relative cell type abundances in tumor and alpha‐smooth muscle actin‐positive cell areas of illumination. Fig. S4. STRING networks of physical protein associations depicting the physical interactions between proteins of differentially expressed genes from the comparison of alpha‐smooth muscle actin‐positive (α‐SMA+) areas of illumination between different tumor grades. Fig. S5. STRING networks of physical protein associations depicting the physical interactions between proteins of differentially expressed genes from the comparison of tumor cell areas of illumination against pancreatic islet cell areas of illumination across all three tumor grades. Fig. S6. STRING networks of physical protein associations depicting the physical interactions between proteins of differentially expressed genes from the comparison of tumor cell areas of illumination between different tumor grades. Table S1. Results of immunohistochemistry analysis of ATRX/DAXX, PDX1/ARX markers. Table S2. Raw counts of 1482 genes in all 104 areas of illumination analyzed in the study. Table S3. Q3 normalized counts of 1482 genes in all 104 areas of illumination analyzed in the study. Table S4. Metadata of all 104 analyzed areas of illumination. Table S5. Spatial profiling of tumor tissue. Table S6. Cell deconvolution matrices of all tumor and alpha‐smooth muscle actin‐expressing stromal cell areas of illumination. Table S7. Results differential expression of alpha‐smooth muscle actin‐expressing stromal cell areas of illumination against the tumor, acinar compartment, and islet cell areas of illumination. Table S8. Results of STRING functional enrichment analysis using overlapping differentially expressed genes as an input from Table S7. Table S9. Alpha‐smooth muscle actin‐expressing str [file MOL2-19-659-s001.zip › mol213727-sup-0015-TableS9.xlsx]

## Sheet: Sheet1
Table S9. Alpha smooth muscle actin (aSMA) positive (+) stromal cell AOI comparison across different tumor grades Blue table - grade 2 (G2) vs. grade 1 (G1) tumor a-SMA+ stromal cell AOI comparison; Green table - grade 3 (G3) vs. G1 tumor a-SMA+ stromal cell AOI comparison; Orange table - grade 3 (G3) vs. G2 tumor a-SMA+ stromal cell AOI comparison; Column descriptions: Target name - gene identif…
List of DE results in G2 aSMA+ stroma AOIs vs G1 aSMA+ stroma AOIs comparison									List of DE results in G3 aSMA+ stroma AOIs vs G1 aSMA+ stroma AOIs comparison									List of DE results in G3 aSMA+ stroma AOIs vs G2 aSMA+ stroma AOIs comparison
Target name	Log2	Pvalue	Adjusted pvalue	-log10 pvalue	-log10 adjusted pvalue	cors	residsd		Target name	Log2	Pvalue	Adjusted pvalue	-log10 pvalue	-log10 adjusted pvalue	cors	residsd		Target name	Log2	Pvalue	Adjusted pvalue	-log10 pvalue	-log10 adjusted pvalue	cors	residsd
ALDOA	-0.967809	1.06492e-07	0.000157524	6.97268	3.80265	0.319915	0.606849		ABL1	-0.788732	0.00165922	0.0276102	2.7801	1.55893	0.7659	0.366471		ADH1A	-1.58306	7.06541e-07	0.000130798	6.15086	3.8834	0.847416	0.53914
ID1	-1.31915	2.12727e-07	0.000157524	6.67218	3.80265	0.363782	0.925351		ACVR1C	1.07082	2.35863e-05	0.00158779	4.62734	2.79921	0.766834	0.372526		APOC2	0.695458	0.00203112	0.0484306	2.69226	1.31488	0.454391	0.490943
CACNA1H	-1.07454	5.18807e-07	0.000256118	6.28499	3.59156	0.297836	0.653179		ADH1A	-1.05971	0.000700639	0.0160899	3.15451	1.79345	0.862237	0.407783		C7	-2.45646	0.000369814	0.0161086	3.43202	1.79294	0.641045	0.793491
NCAM1	-0.781473	3.84399e-06	0.00142324	5.41522	2.84672	0.346944	0.907888		ALDOA	-1.2884	2.09217e-06	0.000238346	5.6794	3.62279	0.829224	0.324168		CD68	0.903397	0.00113134	0.0316475	2.94641	1.49966	0.919174	0.347421
IFIH1	0.808531	6.20899e-06	0.00142552	5.20698	2.84603	0.484461	0.478574		ANP32B	-1.08706	0.00124441	0.0233287	2.90504	1.63211	0.745735	0.367496		CEBPB	0.733272	0.0008893	0.0280224	3.05095	1.55249	0.659187	0.335304
RPS6	-1.19785	6.34904e-06	0.00142552	5.19729	2.84603	0.413246	0.77601		APH1B	-0.698649	4.3717e-05	0.00223258	4.35935	2.65119	0.659201	0.586474		CLU	-3.4266	8.08396e-05	0.00598617	4.09238	2.22285	0.856161	1.2983
CCND2	-1.01251	6.73779e-06	0.00142552	5.17148	2.84603	0.221681	0.869499		ATP5ME	-1.06229	6.76175e-05	0.00286118	4.16994	2.54345	0.940876	0.201859		COL11A1	1.79282	7.42125e-05	0.00578467	4.12952	2.23772	0.922049	0.593869
JAG1	-0.880983	9.43389e-06	0.00174645	5.02531	2.75784	0.455914	0.598065		BCL2L1	-0.524998	0.0017917	0.0282288	2.74673	1.54931	0.758981	0.192403		COL1A1	3.06637	1.66379e-05	0.00224007	4.7789	2.64974	0.886794	0.89766
RPL23	-1.00148	1.28728e-05	0.00211829	4.89033	2.67402	0.424138	0.651912		C1QA	1.20735	0.000217887	0.00686575	3.66177	2.16331	0.989846	0.155951		COL1A2	2.4487	9.79372e-06	0.00145045	5.00905	2.8385	0.92196	0.660067
H3-3A	-0.8481	2.63499e-05	0.00365063	4.57922	2.43763	0.561922	0.660444		C1QB	1.18802	0.00194149	0.0302669	2.71186	1.51903	0.944707	0.342904		COL3A1	2.49628	0.00017292	0.0111345	3.76215	1.95333	0.902713	0.538431
STMN1	-0.474541	2.80777e-05	0.00365063	4.55164	2.43763	0.00771434	0.525049		C3	1.75033	1.64818e-05	0.00122047	4.783	2.91347	0.978089	0.367614		COL5A1	2.69148	7.84806e-13	3.87433e-10	12.1052	9.4118	0.863707	0.851692
SERPINA1	2.88	2.95797e-05	0.00365063	4.52901	2.43763	0.0596033	2.28734		CACNA1H	-1.71657	1.02115e-06	0.000126026	5.99091	3.89954	0.739637	0.514251		COL5A2	2.39061	2.56651e-11	7.60201e-09	10.5907	8.11907	0.84542	0.747195
RHOB	-1.18108	4.75314e-05	0.00514291	4.32302	2.28879	0.574079	0.653394		CARD11	0.945581	0.001708	0.0277973	2.76751	1.556	0.902694	0.29268		COL6A3	1.80133	6.6602e-05	0.00547987	4.17651	2.26123	0.850767	0.375947
COX4I1	-0.852763	4.92415e-05	0.00514291	4.30767	2.28879	0.439393	0.622111		CCL15	-2.28464	0.00109812	0.021894	2.95935	1.65967	0.842029	0.610953		COMP	1.67024	0.000483433	0.018727	3.31566	1.72753	0.884697	0.736429
ACVR1C	0.706281	5.20889e-05	0.00514291	4.28325	2.28879	0.439169	0.443356		CCRL2	0.901805	0.00219184	0.0326857	2.65919	1.48564	0.897078	0.230665		DKK1	2.47483	1.85692e-14	1.37505e-11	13.7312	10.8617	0.763761	0.699733
SBNO2	-0.541182	6.62217e-05	0.00612965	4.179	2.21256	0.670356	0.338532		CD68	1.23928	6.68621e-05	0.00286118	4.17482	2.54345	0.985418	0.205741		DKK4	5.50785	1.01175e-24	1.4984e-21	23.9949	20.8244	0.70399	1.44264
PPP3CA	-0.444778	8.44336e-05	0.00735565	4.07348	2.13338	0.286586	0.472582		CD69	1.13161	0.00169459	0.0277973	2.77094	1.556	0.855832	0.360934		DUSP6	1.02517	0.000480745	0.018727	3.31809	1.72753	0.788992	0.412591
RPL7A	-1.11839	8.94655e-05	0.00736102	4.04834	2.13306	0.54927	0.704697		CD74	1.76309	1.11119e-05	0.00086614	4.95421	3.06241	0.992783	0.215096		E2F4	-0.810159	0.00108967	0.0316475	2.96271	1.49966	0.706702	0.493607
PTGDR2	0.768668	0.000102701	0.00784504	3.98842	2.1054	0.570736	0.464023		COL11A1	1.7915	0.000378254	0.0101854	3.42222	1.99202	0.863892	0.578762		ENG	-1.33946	3.13635e-05	0.00357303	4.50357	2.44696	0.345079	0.62627
PRKACB	-0.97666	0.000105942	0.00784504	3.97493	2.1054	0.247953	0.7413		COL1A1	3.9041	7.54481e-08	1.86231e-05	7.12235	4.72995	0.829383	1.39085		ERO1A	0.853517	4.19648e-05	0.00443928	4.37711	2.35269	0.761881	0.389633
NR4A1	-1.49589	0.000118465	0.00835462	3.92641	2.07807	0.385088	1.24556		COL1A2	2.99805	1.36628e-07	2.24828e-05	6.86446	4.64815	0.828625	0.929431		FN1	3.54243	5.58429e-08	1.18148e-05	7.25303	4.92758	0.874496	1.26725
MAGEA3	0.64769	0.000125571	0.00836694	3.90111	2.07743	0.509662	0.395082		COL3A1	3.29101	5.81126e-07	7.82407e-05	6.23573	4.10657	0.81901	1.10026		G6PD	0.658092	0.00182541	0.0466108	2.73864	1.33151	0.639367	0.305705
NDUFB1	-0.760858	0.000129939	0.00836694	3.88626	2.07743	0.33054	0.540107		COL5A1	2.44436	5.84109e-11	2.16266e-08	10.2335	7.66501	0.897658	0.678705		HLA-DMB	0.76937	0.000951102	0.0293455	3.02177	1.53246	0.886889	0.236981
PCK1	-0.478479	0.000145159	0.0089575	3.83816	2.04781	0.379515	0.655733		COL5A2	2.0259	5.53132e-08	1.63838e-05	7.25717	4.78559	0.860914	0.861855		HLA-DRA	1.20812	0.000523046	0.0187624	3.28146	1.72671	0.989201	0.180759
CD24	-1.39316	0.000197663	0.0117028	3.70407	1.93171	0.00826371	1.05232		COL6A3	2.16918	3.45741e-06	0.000341361	5.46125	3.46679	0.874702	0.563529		HLA-DRB	0.967055	0.000233753	0.0141786	3.63124	1.84837	0.9821	0.203685
APH1B	-0.508269	0.000210892	0.0117028	3.67594	1.93171	0.457666	0.551894		COX4I1	-1.23219	0.000147183	0.00506925	3.83214	2.29506	0.895281	0.232614		IFNGR2	0.837075	0.00076871	0.0258741	3.11424	1.58714	0.848978	0.344413
IHH	0.792444	0.000214275	0.0117028	3.66903	1.93171	0.638718	0.396277		CREB3L1	0.552181	0.00113831	0.021894	2.94374	1.65967	0.673981	0.316995		ITGB2	0.519615	0.00127957	0.0344552	2.89294	1.46274	0.897649	0.238361
ASCL1	-0.546042	0.000221255	0.0117028	3.65511	1.93171	0.608447	0.567274		CTSH	0.754241	0.00350502	0.0463476	2.45531	1.33397	0.864727	0.206349		LFNG	0.726276	0.00195721	0.0484306	2.70836	1.31488	0.535729	0.455479
FUT5	1.00386	0.000237448	0.0119981	3.62443	1.92089	0.239738	0.700478		CUL1	-0.632837	0.000102858	0.00400876	3.98776	2.39699	0.660897	0.367705		LOXL2	0.994962	0.00149422	0.0388235	2.82559	1.41091	0.829677	0.487991
MCAM	-0.48572	0.00024304	0.0119981	3.61432	1.92089	0.212776	0.611672		CXCR4	1.2332	0.000321971	0.00899777	3.49218	2.04587	0.989646	0.177468		MAGEA3	-0.827829	0.000648738	0.0223438	3.18793	1.65084	0.718982	0.350862
SYT17	-0.513378	0.000263646	0.0125955	3.57898	1.89979	0.346932	0.469638		DKK1	2.69274	9.4349e-14	6.98654e-11	13.0253	10.1557	0.859193	0.412279		MAP3K7	0.702199	0.00031567	0.0152685	3.50077	1.8162	0.724775	0.285628
NR4A3	-0.743218	0.000277815	0.0126396	3.55624	1.89827	0.566012	0.576587		DKK4	5.70701	2.40268e-24	3.55838e-21	23.6193	20.4487	0.78354	0.599788		MERTK	0.654067	0.0010102	0.0305328	2.99559	1.51523	0.51466	0.386299
DUSP1	-1.20841	0.000289319	0.0126396	3.53862	1.89827	0.514224	0.911912		E2F4	-0.792813	0.00174736	0.0281287	2.75762	1.55085	0.77593	0.346348		MME	2.41628	1.98152e-12	7.33658e-10	11.703	9.13451	0.778251	0.698625
SHC2	-0.6938	0.000290172	0.0126396	3.53734	1.89827	0.134449	0.519477		ECSIT	0.644972	0.00273158	0.0388988	2.56359	1.41006	0.790531	0.350162		MMP9	1.52983	4.26686e-06	0.000702136	5.36989	3.15358	0.781356	0.541833
RB1	-0.390585	0.000335976	0.0142166	3.47369	1.8472	0.294215	0.352033		EGF	1.00209	0.00315952	0.0432433	2.50038	1.36408	0.907044	0.230019		MS4A6A	0.704858	0.00200303	0.0484306	2.69831	1.31488	0.936234	0.233815
PKP3	0.578274	0.000418086	0.0171996	3.37873	1.76448	0.325694	0.457168		ELOB	-0.651473	2.82955e-05	0.00177347	4.54828	2.75118	0.583279	0.316171		NBN	0.818658	0.000532087	0.0187624	3.27402	1.72671	0.82703	0.415811
CCL21	0.719039	0.000465252	0.0185345	3.33231	1.73202	0.56533	0.491696		ENG	-0.945653	0.0013813	0.0249476	2.85971	1.60297	0.885881	0.587314		NDUFA11	-0.662258	0.000824683	0.0267361	3.08371	1.5729	0.438753	0.404375
CST2	-0.921318	0.000475565	0.0185345	3.32279	1.73202	0.495825	0.80702		EWSR1	-0.956301	0.000522378	0.0133386	3.28202	1.87489	0.607188	0.365157		NDUFA3	-0.726293	0.000830425	0.0267361	3.0807	1.5729	0.647918	0.296907
ERO1A	-0.383881	0.000528549	0.0200713	3.27691	1.69742	0.220129	0.454157		FCGR3A	1.01744	0.00307814	0.0430069	2.51171	1.36646	0.952427	0.245701		NDUFA7	-0.663176	0.000419336	0.0175608	3.37744	1.75546	0.676378	0.393053
RBP4	1.45161	0.000565927	0.0208392	3.24724	1.68112	0.862769	0.647469		FN1	3.64887	1.10629e-07	2.04803e-05	6.95613	4.68866	0.95614	0.813731		NUMBL	-0.854562	0.00110184	0.0316475	2.95788	1.49966	0.911396	0.414911
RIMKLB	-0.346839	0.000576913	0.0208392	3.23889	1.68112	0.419877	0.413047		G6PD	0.838927	0.00135069	0.024696	2.86944	1.60737	0.738537	0.338274		OLFML2B	1.11282	0.000242696	0.0141786	3.61494	1.84837	0.593815	0.634923
THEM4	-0.445832	0.000608434	0.0212785	3.21579	1.67206	NA	0.5301		H3-5	-1.18962	0.00164228	0.0276102	2.78455	1.55893	0.801625	0.331312		PCNA	0.644505	0.00143221	0.0378769	2.84399	1.42163	0.753015	0.317829
LCP1	0.703205	0.00061781	0.0212785	3.20915	1.67206	0.536239	0.415436		HLA-DMB	0.99814	0.000136711	0.00482069	3.8642	2.31689	0.85556	0.330807		POLR1B	0.716653	0.000119568	0.00804908	3.92239	2.09425	0.628807	0.407521
NDUFB7	-0.63263	0.000680306	0.0228985	3.1673	1.64019	0.549824	0.445303		HLA-DPA1	0.723255	0.0034336	0.0458122	2.46425	1.33902	0.965501	0.151816		PRDX5	-0.79605	0.000505793	0.018727	3.29603	1.72753	0.914807	0.28283
S100A8	0.77743	0.000812099	0.0267271	3.09039	1.57305	0.494066	0.453441		HLA-DRA	1.80646	4.45206e-07	6.5935e-05	6.35144	4.18088	0.997162	0.178476		RUNX1	1.04373	1.92117e-05	0.00237104	4.71643	2.62506	0.719272	0.376415
PDGFA	-0.564295	0.000923827	0.0297432	3.03441	1.52661	0.292833	0.562074		HLA-DRB	1.31133	3.71703e-06	0.000344057	5.4298	3.46337	0.97622	0.269583		SDHA	-0.823856	0.000303413	0.0152685	3.51797	1.8162	0.607384	0.365338
MDM4	-0.550318	0.00100863	0.0317827	2.99627	1.49781	0.357246	0.485732		HLA-DRB3	1.12378	0.000442165	0.0114885	3.35442	1.93974	0.961195	0.262566		SERPINH1	1.59897	2.59186e-09	6.39757e-07	8.58639	6.19399	0.858519	0.563218
RAC3	-0.52454	0.00104273	0.0318966	2.98183	1.49626	0.528549	0.403045		IFITM2	-0.888632	0.00177216	0.0282211	2.7515	1.54943	0.858333	0.267522		SLC1A5	1.14452	0.000268063	0.0141786	3.57176	1.84837	0.604022	0.558341
HDAC3	-0.406724	0.00105532	0.0318966	2.97662	1.49626	0.082902	0.392051		IL1RL2	0.81359	0.00262739	0.0377782	2.58048	1.42276	0.80276	0.344032		SLC25A1	-0.547028	0.00206018	0.0484306	2.6861	1.31488	0.584656	0.328279
COX5B	-0.683285	0.00117201	0.0347149	2.93107	1.45948	0.486595	0.469278		IL32	1.19802	0.000118614	0.00450428	3.92587	2.34637	0.94213	0.181833		SOCS3	-0.902132	0.00202921	0.0484306	2.69267	1.31488	0.837006	0.463881
ACY1	0.600613	0.00123501	0.0358638	2.90833	1.44534	0.32482	0.475062		ITGAV	1.04668	0.000682143	0.0160358	3.16612	1.79491	0.962134	0.195508		SOX9	1.14645	0.00033286	0.0154052	3.47774	1.81233	0.653988	0.507617
AKT2	-0.492046	0.00126001	0.035886	2.89963	1.44508	0.562022	0.356475		ITGB2	0.903792	5.99488e-05	0.0027745	4.22222	2.55681	0.868618	0.412309		SP1	0.649155	0.00113256	0.0316475	2.94594	1.49966	0.544696	0.413512
CD74	0.781992	0.00130748	0.0361184	2.88356	1.44227	0.895845	0.341304		JUNB	-1.86416	0.000674701	0.0160358	3.17089	1.79491	0.866865	0.641982		SSX1	-1.73329	6.28627e-05	0.00547645	4.20161	2.2615	0.783046	0.408471
MLPH	-0.493106	0.00131694	0.0361184	2.88043	1.44227	0.471904	0.705483		LAIR2	0.826352	0.00311369	0.043097	2.50672	1.36555	0.750402	0.443207		TGFB3	0.719427	0.00116135	0.0318512	2.93504	1.49687	0.704088	0.362331
TLR1	0.645797	0.00140116	0.0374566	2.85351	1.42647	0.371966	0.417041		LAMA5	-0.86066	0.00281747	0.0397398	2.55014	1.40077	0.838449	0.224645		THBS1	1.5478	0.000267988	0.0141786	3.57189	1.84837	0.951558	0.697561
TMEM163	0.437295	0.00142398	0.0374566	2.8465	1.42647	0.42636	0.414483		LCP1	1.33754	6.60623e-05	0.00286118	4.18005	2.54345	0.966188	0.21411		THY1	1.48448	0.000426867	0.0175608	3.36971	1.75546	0.916891	0.505375
WIPF1	0.487489	0.00144161	0.0374566	2.84115	1.42647	0.590082	0.315458		LOXL2	1.28109	0.000319105	0.00899777	3.49607	2.04587	0.882027	0.279558		TNFAIP3	1.05365	5.50978e-05	0.00509999	4.25887	2.29243	0.724902	0.43317
HSPA1A	-1.09033	0.00156492	0.0399595	2.80551	1.39838	0.303154	1.15553		MERTK	0.787884	0.00321186	0.0432433	2.49324	1.36408	0.756577	0.3265		TPM1	1.15934	0.000504318	0.018727	3.2973	1.72753	0.874495	0.428277
NDUFA4L2	-0.38938	0.00166057	0.0416172	2.77974	1.38073	0.462136	0.447077		MME	2.59035	1.10805e-11	5.47007e-09	10.9554	8.26201	0.837962	0.448981		TPM4	0.623757	0.000319597	0.0152685	3.4954	1.8162	0.86521	0.182897
ME2	-0.284834	0.00168604	0.0416172	2.77313	1.38073	0.465137	0.465721		MMP9	1.98695	9.42415e-08	1.99388e-05	7.02576	4.7003	0.813536	0.392468		TPSAB1	-1.41948	0.000249004	0.0141786	3.60379	1.84837	0.89778	0.414191
NDUFA12	-0.483347	0.00176358	0.0428173	2.75361	1.36838	0.304416	0.446296		MS4A6A	1.30534	2.87396e-05	0.00177347	4.54152	2.75118	0.967076	0.268736		TSPAN7	-1.01585	0.000364321	0.0161086	3.43852	1.79294	0.751285	0.574129
H3-5	-0.872604	0.00181263	0.0432985	2.74169	1.36353	0.40568	0.916594		NDUFA1	-1.07754	0.000305197	0.00899777	3.51542	2.04587	0.705983	0.324494		TTR	-5.56782	5.18249e-05	0.00509999	4.28546	2.29243	0.787531	3.00993
GABPA	-0.368109	0.0018695	0.0439481	2.72827	1.35706	0.27367	0.411963		NDUFA11	-1.16801	1.05793e-05	0.00086614	4.97554	3.06241	0.937177	0.229387		VCAN	1.60234	9.00008e-05	0.0063472	4.04575	2.19742	0.81032	0.832389
CACNA2D1	-0.604423	0.001932	0.0447077	2.71399	1.34962	0.316981	0.575142		NDUFA3	-0.95498	3.34709e-05	0.00190656	4.47533	2.71975	0.888776	0.31538		A2M	-0.537539	0.0673681	0.375083	1.17155	0.425872	0.156401	0.664254
TPM1	-0.734786	0.00199195	0.0447456	2.70072	1.34925	0.698017	0.450122		NDUFA7	-0.918666	5.34647e-05	0.00263937	4.27193	2.5785	0.650837	0.457674		ABCB1	0.180486	0.958659	0.992125	0.0183358	0.00343348	0.340242	0.322162
BLVRA	0.57354	0.00199407	0.0447456	2.70026	1.34925	0.139516	0.493788		NDUFB4	-1.19307	0.000706173	0.0160899	3.15109	1.79345	0.914635	0.308243		ABCF1	0.101473	0.601896	0.87211	0.220478	0.059429	0.220219	0.312521
UBC	-0.922879	0.00224237	0.0477408	2.64929	1.32111	0.406767	0.581682		NKD1	1.00295	0.00106822	0.0217285	2.97134	1.66297	0.933638	0.23893		ABL1	-0.70214	0.00595862	0.105056	2.22485	0.978579	0.525898	0.445943
ST6GAL1	-0.488713	0.00225913	0.0477408	2.64606	1.32111	0.319157	0.644299		NR4A1	-2.32291	0.000367737	0.0100855	3.43446	1.9963	0.71335	1.02197		ACOT12	0.234234	0.519278	0.827743	0.2846	0.0821045	0.0780156	0.425353
PRKCA	0.430667	0.00232633	0.0477408	2.63333	1.32111	0.65459	0.271093		OAS2	0.83287	0.00146129	0.025764	2.83526	1.58899	0.75819	0.357651		ACSF3	-0.294392	0.286486	0.674799	0.542896	0.170825	0.386738	0.502191
ATP5ME	-0.65142	0.00234041	0.0477408	2.63071	1.32111	0.439645	0.470569		OAZ1	-0.925065	0.00318946	0.0432433	2.49628	1.36408	0.780702	0.274397		ACTA2	0.533089	0.110387	0.473383	0.957084	0.324787	0.602534	0.715444
CD37	0.597824	0.00237831	0.0477408	2.62373	1.32111	0.398388	0.450724		OLFML2B	1.28155	0.000784513	0.017604	3.1054	1.75439	0.91932	0.236437		ACTB	0.390093	0.0307689	0.272899	1.51189	0.563998	0.950333	0.153257
NID2	0.584861	0.00241222	0.0477408	2.61758	1.32111	0.235739	0.437574		PCNA	0.799319	0.000134695	0.00482069	3.87065	2.31689	0.866112	0.259454		ACTR3B	-0.0257507	0.778146	0.938575	0.108939	0.0275311	0.870002	0.19289
CD14	0.520241	0.00242914	0.0477408	2.61455	1.32111	0.868512	0.334684		PDGFRA	1.0426	0.00220163	0.0326857	2.65726	1.48564	0.97185	0.158498		ACVR1B	0.0524022	0.60316	0.87211	0.219567	0.059429	0.42751	0.406594
SOD2	-0.463639	0.00243275	0.0477408	2.6139	1.32111	0.691283	0.273697		PML	0.711466	0.00211463	0.0322862	2.67477	1.49098	0.842837	0.257903		ACVR1C	0.36454	0.0521103	0.331225	1.28308	0.479877	0.350559	0.373503
GBP2	-0.165349	0.00247176	0.0477408	2.60699	1.32111	0.650492	0.487944		PNMA1	-0.955079	0.00111989	0.021894	2.95083	1.65967	0.923123	0.203375		ACVR2A	-0.441354	0.159693	0.533873	0.796713	0.272562	0.54137	0.474468
HLA-DRA	0.598344	0.00247992	0.0477408	2.60556	1.32111	0.90042	0.262081		POLR1B	0.702922	0.00156874	0.0270151	2.80445	1.56839	0.857024	0.193059		ACY1	-0.0870612	0.833609	0.951476	0.0790377	0.0216021	0.235234	0.465819
U2AF1	-0.382874	0.00248214	0.0477408	2.60517	1.32111	0.730003	0.301122		PRDX5	-1.1458	3.69647e-05	0.00195517	4.43221	2.70882	0.895205	0.253472		ADA	0.360478	0.115825	0.476379	0.936199	0.322048	0.414019	0.310372
POU5F1	0.683581	0.00257871	0.0479171	2.5886	1.31951	0.50946	0.383797		PRKCA	0.699573	0.000867715	0.0186244	3.06162	1.72992	0.785164	0.211238		ADAM12	0.786513	0.0216699	0.241302	1.66414	0.61744	0.697987	0.377869
SFRP4	0.864543	0.00258674	0.0479171	2.58725	1.31951	0.509389	0.978075		PSMB7	-1.12031	0.000314705	0.00899777	3.5021	2.04587	0.746537	0.392991		ADGRE5	-0.319618	0.353648	0.726903	0.451429	0.138524	0.618562	0.454287
TPTE	-0.416412	0.00258837	0.0479171	2.58697	1.31951	0.273077	0.709447		PTGDR2	0.929145	0.000996396	0.020784	3.00157	1.68227	0.683976	0.421355		ADH6	-0.0127491	0.966616	0.993925	0.0147459	0.00264617	0.00417201	0.420862
ANP32B	-0.670481	0.00280932	0.0513654	2.5514	1.28933	0.365584	0.561419		RBX1	-0.505995	0.00112764	0.021894	2.94783	1.65967	0.751308	0.306378		ADM	-0.400434	0.37359	0.738185	0.427605	0.131835	0.578777	0.468545
C1S	0.769495	0.00300526	0.0542779	2.52212	1.26538	0.750505	0.503436		RHOB	-1.67415	8.41491e-05	0.0034618	4.07495	2.4607	0.845542	0.384536		ADORA2A	0.484607	0.230795	0.628322	0.636774	0.201818	0.38777	0.61877
IL10RA	0.52088	0.00306301	0.0544916	2.51385	1.26367	0.540576	0.390671		RUNX1	0.902299	0.00150638	0.0262464	2.82207	1.58093	0.819565	0.283704		AFDN	-0.618212	0.0823198	0.411584	1.0845	0.385541	0.466721	0.646189
FOXO4	0.501284	0.00309068	0.0544916	2.50995	1.26367	0.267964	0.388284		S100A8	1.07627	0.002207	0.0326857	2.6562	1.48564	0.835148	0.316948		AICDA	-0.0462322	0.972243	0.993925	0.0122251	0.00264617	0.0485919	0.451957
OSM	0.649325	0.00327923	0.0571357	2.48423	1.24309	0.665252	0.431965		SDHA	-0.877588	0.000153193	0.00515634	3.81476	2.28766	0.868089	0.214604		AIRE	0.135369	0.415851	0.772139	0.381062	0.112305	0.0450352	0.574203
EIF4EBP1	0.586186	0.00334459	0.0575734	2.47566	1.23978	0.387002	0.524725		SERINC1	-1.21509	0.000850557	0.0185246	3.0703	1.73225	0.915538	0.167458		AKAP1	0.131182	0.761476	0.928789	0.118344	0.0320829	0.235891	0.42201
HLA-DRB3	0.540049	0.00340221	0.0575734	2.46824	1.23978	0.839138	0.392996		SERPINH1	1.36398	2.48272e-06	0.000262636	5.60507	3.58065	0.977097	0.203033		AKT1	-0.13366	0.703859	0.903901	0.152514	0.0438791	0.637482	0.286247
WNT6	0.683501	0.00342097	0.0575734	2.46585	1.23978	0.587837	0.585467		SF3A1	-0.868523	0.000539719	0.0135479	3.26783	1.86813	0.856154	0.202575		AKT2	0.128561	0.657482	0.876445	0.182116	0.0572755	0.910557	0.222867
SERINC1	-0.935406	0.00349671	0.0578207	2.45634	1.23792	0.545458	0.610672		SLC1A5	1.39993	0.000240217	0.00741171	3.6194	2.13008	0.827298	0.375686		AKT3	-0.608957	0.0702643	0.382692	1.15327	0.417151	0.420959	0.4827
CLU	0.836745	0.00351375	0.0578207	2.45423	1.23792	0.625737	1.45283		SMAD5	-0.549435	0.0024359	0.0353683	2.61334	1.45139	0.610877	0.400993		ALCAM	0.130974	0.480604	0.805833	0.318213	0.0937552	0.849591	0.520573
OAS1	0.555213	0.00364887	0.0593808	2.43784	1.22635	0.759758	0.389356		SMC1A	0.6739	0.00107102	0.0217285	2.9702	1.66297	0.787341	0.294216		ALDOA	-0.320595	0.101109	0.452393	0.995211	0.344484	0.460241	0.391353
RPS6KB1	-0.391303	0.00368875	0.0593808	2.43312	1.22635	0.539946	0.47425		SOCS3	-1.31661	0.00197388	0.0304512	2.70468	1.5164	0.655338	0.943613		ALDOC	-0.157854	0.812439	0.944444	0.0902093	0.0248236	0.474899	0.365565
MRPL19	0.271004	0.00376271	0.0599202	2.4245	1.22243	0.437264	0.423389		SOD1	-1.07153	0.000188874	0.00621605	3.72383	2.20649	0.822122	0.288936		ALK	0.146651	0.667551	0.88193	0.175515	0.0545659	0.068743	0.454642
SRSF2	-0.480145	0.00391297	0.0616502	2.40749	1.21007	0.625802	0.387647		SOX9	1.62707	7.60582e-06	0.000662601	5.11885	3.17875	0.857587	0.333279		ALKBH2	-0.0188539	0.835952	0.951476	0.0778185	0.0216021	0.384128	0.264638
ID2	-0.405069	0.00403333	0.0628775	2.39434	1.2015	0.364638	0.476246		SRSF2	-0.764485	0.00117582	0.0223256	2.92966	1.6512	0.538443	0.334622		ALKBH3	0.296136	0.246274	0.644549	0.608582	0.190744	0.267023	0.372133
ATOX1	-0.542552	0.00409348	0.0631505	2.38791	1.19962	0.512106	0.444843		SSX1	-1.74525	0.00064576	0.0159395	3.18993	1.79752	0.65022	0.506595		AMBP	0.0312775	0.659436	0.877428	0.180827	0.0567884	NA	0.527647
C3	0.762405	0.00423991	0.0647351	2.37264	1.18886	0.740961	0.732605		STAT3	-0.865678	9.42451e-05	0.00377235	4.02574	2.42339	0.728275	0.319383		AMER1	-0.0350338	0.487186	0.805833	0.312305	0.0937552	NA	0.344744
COMP	-0.725865	0.004397	0.0664485	2.35684	1.17751	0.661675	1.04944		SYT17	-0.702468	0.000199779	0.006432	3.69945	2.19165	0.374597	0.454473		AMH	0.0571202	0.120335	0.482744	0.919608	0.316283	0.74921	0.429155
CTSH	0.493615	0.00454513	0.0679932	2.34245	1.16753	0.537719	0.42064		TBXAS1	1.03445	0.00129203	0.0239187	2.88873	1.62126	0.871676	0.254201		ANGPT2	0.0148461	0.759417	0.928734	0.11952	0.0321088	NA	0.560474
MAP2K1	-0.369679	0.00464132	0.0687379	2.33336	1.1628	0.583641	0.341172		TGFB3	0.856693	0.000387723	0.0102539	3.41148	1.98911	0.889128	0.277899		ANGPTL4	-0.0326221	0.920504	0.978655	0.0359743	0.00937035	0.244814	0.367841
TTR	1.21288	0.00471486	0.0691357	2.32653	1.1603	0.533326	2.78085		THBS1	1.56874	5.52838e-05	0.00264114	4.2574	2.57821	0.923739	0.722066		ANKRD28	0.55985	0.0168922	0.212012	1.77231	0.67364	0.280278	0.483113
MCAT	0.667297	0.00488271	0.0708951	2.31134	1.14938	0.107509	0.597152		TLR1	1.13466	0.000133181	0.00482069	3.87556	2.31689	0.962039	0.207752		ANLN	0.235323	0.426886	0.780167	0.369689	0.107812	NA	0.444013
DTX3	-0.376799	0.00503478	0.0723933	2.29802	1.1403	0.462626	0.388491		TLR2	1.22013	0.000675079	0.0160358	3.17065	1.79491	0.958003	0.316869		ANP32B	-0.416577	0.129065	0.496922	0.889193	0.303712	0.652628	0.438642
CCL5	0.808584	0.00512615	0.0729984	2.29021	1.13669	0.551433	0.519744		TNFAIP3	1.18601	2.21198e-05	0.00155997	4.65522	2.80688	0.909909	0.259555		ANXA1	0.257178	0.421606	0.773728	0.375093	0.111412	0.696428	0.351002
BBS1	-0.17244	0.0051843	0.0731233	2.28531	1.13594	0.421815	0.295012		TPM4	0.594883	3.03618e-05	0.00179864	4.51767	2.74506	0.909749	0.170272		APC	-0.0893495	0.551767	0.84331	0.258244	0.0740127	0.50115	0.458687
HDAC6	0.511358	0.00527155	0.0736525	2.27806	1.13281	0.734153	0.386309		TSPAN7	-1.22431	0.000881239	0.0186445	3.05491	1.72945	0.840704	0.327535		APH1B	-0.19038	0.0438308	0.31136	1.35822	0.506737	0.368246	0.457771
SMC1A	0.427722	0.00550747	0.0762296	2.25905	1.11788	0.552797	0.34411		UBB	-1.12672	0.0014364	0.0256302	2.84272	1.59125	0.923847	0.209397		API5	-0.065602	0.94511	0.987377	0.0245177	0.00551711	0.720877	0.308254
ZEB2	-0.248394	0.00572829	0.0785519	2.24197	1.10484	0.276065	0.604503		VCAN	1.8058	3.62937e-05	0.00195517	4.44017	2.70882	0.893924	0.591007		APLNR	0.0650155	0.468669	0.802285	0.329134	0.0956711	0.412227	0.325191
NCOR1	-0.325875	0.00593637	0.0806584	2.22648	1.09335	0.586297	0.382455		TRAC	1.17024	0.000322	0.00899777	3.49214	2.04587	0.914743	0.272727		APOA1	-0.178742	0.812345	0.944444	0.0902596	0.0248236	0.345653	0.481097
GNG7	0.402694	0.00604474	0.0813842	2.21862	1.08946	0.257151	0.452645		NCOR1	-0.422577	0.00496338	0.0597147	2.30422	1.22392	0.768621	0.363282		APOA2	0.312519	0.128193	0.496922	0.892137	0.303712	0.360367	0.467127
CDK6	0.838052	0.00611547	0.0815947	2.21357	1.08834	0.388109	0.708308		A2M	-0.548089	0.0296456	0.165672	1.52804	0.780751	0.763292	0.367584		APOB	0.0633586	0.474282	0.803585	0.323963	0.0949683	NA	0.465497
KMT2C	-0.381803	0.00640026	0.084632	2.1938	1.07247	0.402083	0.452043		ABCB1	0.411679	0.350987	0.598172	0.454709	0.223174	0.301202	0.709239		APOC3	-0.499537	0.650232	0.876445	0.186932	0.0572755	0.648487	0.447321
HOXA11	0.660731	0.00646147	0.0846852	2.18967	1.07219	0.219849	0.507578		ABCF1	-0.132301	0.506546	0.724962	0.295381	0.139685	0.21344	0.449644		APOL6	0.125795	0.271018	0.66674	0.567002	0.176044	0.356751	0.417616
CXCL12	0.553793	0.00699419	0.0908631	2.15526	1.04161	0.610918	0.338564		ACOT12	0.670416	0.157197	0.396607	0.803557	0.40164	0.729677	0.279728		APP	0.024712	0.510688	0.816769	0.291845	0.0879007	0.751796	0.337577
THBS4	0.719019	0.0071991	0.0927119	2.14272	1.03286	0.302264	0.543446		ACSF3	-0.390475	0.0541303	0.221815	1.26656	0.654009	0.56611	0.384744		AREG	-0.134004	0.734499	0.909465	0.134009	0.0412141	0.452516	0.406141
JUNB	-1.34332	0.00757782	0.0949448	2.12046	1.02253	0.536205	0.917706		ACTA2	0.545105	0.262727	0.516133	0.580495	0.287239	0.806181	0.265811		ARG1	0.159006	0.828456	0.951476	0.0817305	0.0216021	NA	0.332583
HLA-DPA1	0.479698	0.00760744	0.0949448	2.11876	1.02253	0.553103	0.38838		ACTB	-0.00137869	0.0513628	0.219209	1.28935	0.659141	0.934102	0.127987		ARG2	-0.09591	0.719858	0.908325	0.142753	0.0417589	0.38172	0.33648
LAIR2	0.664596	0.00762827	0.0949448	2.11757	1.02253	0.709483	0.388906		ACTR3B	-0.219298	0.422848	0.669057	0.373816	0.174537	0.717336	0.201996		ARID1A	-0.0985893	0.733726	0.909465	0.134466	0.0412141	0.517295	0.315575
FAP	0.66161	0.00768426	0.0949448	2.1144	1.02253	0.815251	0.551752		ACVR1B	0.105613	0.636337	0.819541	0.196313	0.0864291	0.604968	0.316603		ARID1B	0.128344	0.685954	0.890358	0.163705	0.0504356	0.621435	0.283489
VHL	0.445343	0.00769303	0.0949448	2.1139	1.02253	0.530733	0.363631		ACVR2A	-0.364885	0.176043	0.415158	0.754382	0.381787	0.675249	0.387465		ARID2	0.0992732	0.594126	0.872053	0.226121	0.0594573	0.448801	0.356391
PYCR1	0.500907	0.00843726	0.103269	2.0738	0.986029	0.157045	0.423696		ACY1	0.513552	0.0749824	0.265667	1.12504	0.575662	0.567475	0.357359		ARMH3	0.558921	0.0397098	0.301682	1.4011	0.520451	0.586783	0.311054
FYN	-0.347698	0.00853675	0.103631	2.06871	0.984512	0.455524	0.439398		ADA	0.31599	0.273688	0.522336	0.562744	0.28205	0.727473	0.152738		ARNT	-0.197025	0.414388	0.772139	0.382593	0.112305	0.144957	0.291123
PSMB7	-0.534241	0.00863232	0.103939	2.06387	0.983223	0.694091	0.364417		ADAM12	0.757491	0.122585	0.347739	0.911564	0.458747	0.737875	0.418862		ARNT2	0.121476	0.960443	0.992125	0.0175286	0.00343348	0.50957	0.317554
RPS27A	-0.808759	0.00887993	0.106058	2.05159	0.974457	0.660092	0.639478		ADGRE5	0.172224	0.850378	0.931516	0.070388	0.0308096	0.741453	0.305714		ASCL1	0.0917707	0.35827	0.727759	0.44579	0.138012	0.0666008	0.510557
EWSR1	-0.71424	0.00918591	0.108835	2.03688	0.963233	0.656497	0.571573		ADH6	0.467002	0.250447	0.507403	0.601285	0.294647	0.549049	0.422256		ASL	-0.0481455	0.967131	0.993925	0.0145149	0.00264617	0.531998	0.313473
ADH1A	0.523346	0.00943499	0.110899	2.02526	0.955074	0.859672	0.396974		ADM	-0.00036208	0.630649	0.817993	0.200212	0.0872502	0.329532	0.340983		ASNS	-0.262508	0.222033	0.616388	0.653582	0.210146	0.348317	0.355712
ETV1	-0.469081	0.00953005	0.111134	2.0209	0.954154	0.350705	0.730182		ADORA2A	0.34413	0.538161	0.743677	0.269088	0.128615	0.174383	0.619936		ASPA	0.315692	0.341857	0.720184	0.466156	0.142556	0.149177	0.382126
COX6A1	-0.663485	0.00965721	0.111215	2.01515	0.953835	0.359856	0.571445		AFDN	-0.11276	0.792306	0.893002	0.101107	0.0491474	0.0713077	0.524847		ASXL1	0.196812	0.619264	0.87211	0.208125	0.059429	0.291706	0.464633
PIK3R1	0.459136	0.00968723	0.111215	2.0138	0.953835	0.86228	0.340234		AICDA	0.532765	0.290363	0.53887	0.537058	0.268516	0.556021	0.382916		ATF1	0.00795099	0.974293	0.993925	0.0113103	0.00264617	0.184998	0.244334
C2	0.601377	0.0098432	0.112137	2.00686	0.950252	0.512218	0.481942		AIRE	0.347037	0.685075	0.846767	0.164262	0.0722359	0.584407	0.32137		ATF2	0.243652	0.622223	0.872484	0.206054	0.0592427	0.595147	0.364012
NDUFA1	-0.680717	0.00996817	0.112694	2.00138	0.948101	0.606153	0.476407		AKAP1	0.0374333	0.800005	0.896902	0.0969072	0.047255	0.282929	0.389897		ATF3	-0.116254	0.851745	0.957082	0.0696904	0.0190508	0.806446	0.446581
DUSP8	-0.374714	0.0102471	0.112932	1.9894	0.947184	0.403919	0.409986		AKT1	-0.0254721	0.345755	0.593823	0.461231	0.226343	0.713449	0.213488		ATG10	-0.132346	0.274855	0.672828	0.560896	0.172096	NA	0.473984
PTEN	-0.54411	0.0102793	0.112932	1.98804	0.947184	0.454244	0.689629		AKT2	-0.363486	0.107556	0.327293	0.968366	0.485064	0.67869	0.195617		ATG12	0.265756	0.29737	0.688133	0.526702	0.162327	0.249707	0.471882
PNMA1	-0.549491	0.0103082	0.112932	1.98682	0.947184	0.571025	0.409567		AKT3	-0.751231	0.00970834	0.0887534	2.01285	1.05181	0.571863	0.5019		ATG16L1	0.141095	0.447725	0.793512	0.348989	0.100446	0.132015	0.398886
OAZ1	-0.768857	0.0103455	0.112932	1.98525	0.947184	0.547219	0.61698		ALCAM	0.133023	0.283358	0.533911	0.547664	0.272531	0.86101	0.274633		ATG5	0.673735	0.0076386	0.127602	2.11699	0.894142	0.514487	0.419977
TGFBR1	-0.333278	0.0103705	0.112932	1.9842	0.947184	0.439443	0.379905		ALDOC	-0.412052	0.116803	0.33996	0.932547	0.468572	0.317035	0.495544		ATG7	-0.0228861	0.841466	0.952859	0.0749636	0.0209714	0.25912	0.350745
SETD2	-0.422627	0.0106014	0.114603	1.97464	0.940804	0.474179	0.432887		ALK	0.710138	0.132716	0.362642	0.877078	0.440522	0.533704	0.453762		ATM	0.461801	0.189277	0.578968	0.722902	0.237345	0.854706	0.189604
F2RL1	0.462026	0.010754	0.11541	1.96843	0.937755	0.133261	0.473225		ALKBH2	0.259848	0.639887	0.822303	0.193896	0.084968	0.677259	0.174805		ATOX1	0.148383	0.999903	0.999903	4.19888e-05	4.19888e-05	0.787186	0.345298
TICAM2	0.44643	0.0109978	0.116928	1.95869	0.932083	0.504678	0.352784		ALKBH3	0.472024	0.248355	0.505124	0.604927	0.296602	0.59092	0.348116		ATP2A2	0.152843	0.96131	0.992125	0.0171366	0.00343348	0.947263	0.313675
SHC4	0.679901	0.0110533	0.116928	1.95651	0.932083	0.18337	0.506292		AMBP	0.240861	0.996225	0.998494	0.00164272	0.000654432	0.641437	0.311108		ATP5F1D	-0.359692	0.355638	0.726903	0.448992	0.138524	0.895227	0.207855
PSMB10	-0.259872	0.0113712	0.118752	1.94419	0.92536	0.386931	0.342246		AMER1	0.422843	0.132288	0.362622	0.87848	0.440546	0.684654	0.213825		ATP5ME	-0.410874	0.020399	0.232392	1.69039	0.633779	0.866021	0.326406
PSPH	-0.166759	0.0113861	0.118752	1.94363	0.92536	NA	0.429787		AMH	-0.159874	0.430972	0.676729	0.365551	0.169585	0.57675	0.522752		ATR	0.210198	0.432761	0.78103	0.363752	0.107333	0.132681	0.331518
CD99	0.153204	0.0116017	0.120155	1.93548	0.920259	0.831922	0.454756		ANGPT2	0.0242355	0.606776	0.803781	0.216972	0.0948622	0.299891	0.547372		ATRX	0.0274489	0.919818	0.978628	0.0362981	0.0093823	0.795981	0.272863
CD40	0.411472	0.0117027	0.120359	1.93171	0.91952	0.280518	0.413978		ANGPTL4	0.448556	0.100413	0.319809	0.998211	0.495109	0.363427	0.405361		AURKA	0.279828	0.146402	0.522461	0.834453	0.281946	0.407577	0.330075
C1R	0.730397	0.0118834	0.121374	1.92506	0.915874	0.632452	0.660788		ANKRD28	0.42531	0.143327	0.379049	0.843672	0.421305	0.467627	0.415562		AURKB	-0.234519	0.732048	0.909465	0.13546	0.0412141	0.124501	0.501577
IL4	0.464369	0.0121915	0.123668	1.91394	0.907742	0.157029	0.457257		ANLN	0.529892	0.42909	0.676045	0.367452	0.170024	0.73291	0.305687		AXIN1	0.350085	0.11466	0.47628	0.940589	0.322138	0.371841	0.402757
COL3A1	0.794723	0.0127396	0.128131	1.89485	0.892345	0.686192	0.997852		ANXA1	0.351677	0.319336	0.567071	0.495752	0.246363	0.902633	0.203427		AXIN2	0.299416	0.207291	0.598437	0.683419	0.222982	0.809092	0.387102
FZD6	-0.268699	0.0128045	0.128131	1.89264	0.892345	0.213052	0.516988		APC	-0.114659	0.431352	0.676729	0.365168	0.169585	0.537612	0.384384		AXL	0.384488	0.0813683	0.411285	1.08954	0.385857	0.696976	0.250828
STAT3	-0.470818	0.0130554	0.129766	1.88421	0.88684	0.503231	0.398069		API5	-0.190301	0.62225	0.812426	0.206035	0.0902163	0.857317	0.297274		B2M	-0.444558	0.0457263	0.31136	1.33983	0.506737	0.703214	0.323819
LTBP1	-0.297014	0.0132253	0.130053	1.87859	0.885878	0.481158	0.572591		APLNR	0.133662	0.811968	0.907566	0.0904612	0.042122	0.420008	0.417521		BAD	0.0645473	0.92981	0.982326	0.0316057	0.00774427	0.371484	0.342428
IL6R	0.352304	0.0132734	0.130053	1.87702	0.885878	0.683598	0.480087		APOA1	0.190707	0.635629	0.819541	0.196797	0.0864291	0.499217	0.28333		BAG1	0.188417	0.667109	0.88193	0.175803	0.0545659	0.00512662	0.504854
ANGPTL4	0.481178	0.0133774	0.130053	1.87363	0.885878	0.201762	0.461014		APOA2	0.615733	0.0984134	0.314795	1.00695	0.501972	0.627777	0.33537		BAGE	-0.408628	0.791132	0.942612	0.101751	0.025667	0.157678	0.622969
CYFIP2	-0.350038	0.0134356	0.130053	1.87174	0.885878	0.211644	0.570479		APOB	0.439333	0.384409	0.63327	0.415206	0.198411	0.419502	0.45308		BAIAP3	-0.781515	0.107586	0.467906	0.968244	0.329842	0.846772	0.69343
FUBP1	-0.625009	0.0136293	0.131071	1.86553	0.882493	0.69651	0.480186		APOC2	0.683672	0.0343615	0.176989	1.46393	0.752053	0.638447	0.343028		BAMBI	0.467972	0.0619365	0.359873	1.20805	0.44385	0.20965	0.470167
CUL1	-0.300324	0.0139632	0.132489	1.85502	0.877821	0.388403	0.356487		APOC3	-0.324464	0.503329	0.724962	0.298148	0.139685	0.659989	0.368635		BAP1	-0.0775323	0.615055	0.87211	0.211086	0.059429	NA	0.361022
DUSP6	-0.396046	0.0139648	0.132489	1.85497	0.877821	0.442341	0.500552		APOL6	0.182501	0.455289	0.692322	0.341713	0.159692	0.63515	0.367988		BATF	0.295762	0.230767	0.628322	0.636826	0.201818	-0.0114118	0.439137
CDH3	0.648527	0.0140451	0.132489	1.85248	0.877821	0.268733	0.485631		APP	-0.172331	0.258674	0.512847	0.587246	0.290012	0.53713	0.244892		BATF3	-0.367095	0.370507	0.733664	0.431203	0.134502	0.370699	0.410143
BAGE	-0.420169	0.0142424	0.1335	1.84642	0.874519	0.316644	0.623766		AREG	-0.0509926	0.881554	0.944626	0.0547512	0.0247401	0.461294	0.251553		BAX	0.0793607	0.296697	0.68765	0.527687	0.162633	0.35396	0.297703
COL5A2	-0.364705	0.0146016	0.135303	1.8356	0.868691	0.641919	0.845054		ARG1	0.412793	0.511047	0.724962	0.291539	0.139685	0.550588	0.307103		BBC3	-0.00148113	0.872829	0.960326	0.0590711	0.0175815	0.231032	0.448357
PRKAR2A	0.216152	0.0146175	0.135303	1.83513	0.868691	0.439029	0.336715		ARG2	-0.281586	0.304762	0.551006	0.516039	0.258844	0.54723	0.311429		BBS1	0.0977333	0.864346	0.959592	0.0633124	0.0179132	0.365189	0.274899
PIK3CB	0.381674	0.0147108	0.135321	1.83237	0.868636	0.187724	0.510777		ARID1A	-0.311699	0.195638	0.434822	0.708547	0.361689	0.593117	0.26754		BCAT1	0.0902681	0.876082	0.961095	0.0574551	0.0172338	0.00600282	0.453361
RASGRF1	0.213499	0.0148153	0.135441	1.82929	0.868249	0.656243	0.460855		ARID1B	-0.15265	0.515082	0.728593	0.288123	0.137515	0.311637	0.414566		BCL2	-0.0646976	0.603125	0.87211	0.219593	0.059429	0.629251	0.266131
BMP8A	-0.0196646	0.0152105	0.138201	1.81786	0.859489	0.291044	0.471389		ARID2	-0.112822	0.554142	0.756391	0.256379	0.121254	0.75828	0.274059		BCL2L1	-0.197059	0.0310893	0.272899	1.50739	0.563998	0.811834	0.25005
FLNA	0.445097	0.0156005	0.140296	1.80686	0.852954	0.648976	0.458393		ARMH3	0.520428	0.073834	0.262351	1.13174	0.581117	0.536347	0.352914		BCL6	0.240051	0.362056	0.727759	0.441224	0.138012	0.260224	0.372586
ICAM1	0.501059	0.0156306	0.140296	1.80603	0.852954	0.437668	0.445943		ARNT	-0.0355469	0.711763	0.857185	0.147664	0.0669255	0.468402	0.210093		BCOR	-0.451991	0.00476189	0.0892703	2.32222	1.04929	0.158249	0.404065
FGFR4	0.427028	0.0158245	0.141181	1.80067	0.850223	0.654454	0.292305		ARNT2	0.203165	0.757021	0.879913	0.120892	0.0555604	0.472368	0.37474		BID	0.334246	0.432422	0.78103	0.364092	0.107333	0.119704	0.432458
DTX1	-0.19604	0.0161535	0.143254	1.79173	0.843894	0.213149	0.565935		ASCL1	-0.454272	0.169384	0.407096	0.771127	0.390303	0.831293	0.423935		BIRC3	0.218139	0.292487	0.683238	0.533894	0.165428	0.10241	0.387214
MSH6	0.191509	0.0162525	0.143273	1.78908	0.843835	0.350207	0.295107		ASL	-0.101808	0.630755	0.817993	0.200139	0.0872502	0.399138	0.379085		BIRC5	0.109108	0.377187	0.739343	0.423443	0.131154	0.0426228	0.433908
TUBB	-0.334241	0.0166846	0.146212	1.77768	0.835017	0.54706	0.42734		ASNS	-0.573776	0.0100895	0.0905605	1.99613	1.04306	0.511689	0.375305		BIRC7	-0.110418	0.867408	0.960326	0.0617766	0.0175815	0.160585	0.486484
MAD2L2	0.36497	0.0168407	0.146314	1.77364	0.834713	0.179207	0.419138		ASPA	0.668235	0.209819	0.45379	0.678156	0.343145	0.636938	0.439585		BLNK	0.449444	0.0846964	0.416729	1.07214	0.380147	0.303935	0.402836
PLAT	-0.345348	0.016927	0.146314	1.77142	0.834713	0.554508	0.614732		ASXL1	0.530582	0.180719	0.416207	0.742996	0.380691	0.638194	0.633131		BLVRA	0.0668461	0.891964	0.970507	0.0496525	0.0130015	0.028597	0.462508
RICTOR	0.278691	0.0171526	0.146314	1.76567	0.834713	0.291543	0.338125		ATF1	0.0381077	0.864248	0.936396	0.0633616	0.0285406	0.503051	0.38561		BMI1	0.0414214	0.848921	0.956114	0.0711328	0.0194905	0.142716	0.722229
HK1	-0.19158	0.017172	0.146314	1.76518	0.834713	0.527569	0.639213		ATF2	0.0714408	0.92324	0.969578	0.0346852	0.0134173	0.23019	0.349625		BMP2	0.0548662	0.468895	0.802285	0.328924	0.0956711	0.480527	0.297045
CMTM6	0.141328	0.0172179	0.146314	1.76402	0.834713	0.715782	0.319013		ATF3	-0.69419	0.175347	0.414177	0.756102	0.382814	0.882548	0.373293		BMP4	0.590127	0.0116472	0.169112	1.93378	0.771825	0.774038	0.276459
SF3A1	-0.442001	0.017289	0.146314	1.76223	0.834713	0.565804	0.399661		ATG10	-0.259257	0.0526227	0.221404	1.27883	0.654814	0.197852	0.437799		BMP5	-0.0393696	0.959221	0.992125	0.0180814	0.00343348	0.147639	0.400406
SH2B2	0.556599	0.0176025	0.148121	1.75442	0.829382	0.708146	0.367048		ATG12	0.37157	0.179318	0.416207	0.746377	0.380691	0.332709	0.582221		BMP6	0.263582	0.278981	0.674596	0.554425	0.170956	0.0506136	0.525011
LEPR	0.559442	0.0177571	0.148578	1.75063	0.828046	0.512932	0.407286		ATG16L1	0.0337067	0.937007	0.975213	0.028257	0.0109006	0.448607	0.396955		BMP7	0.793847	0.00563325	0.101742	2.24924	0.9925	0.691904	0.384521
ROCK1	-0.43917	0.0180588	0.149686	1.74331	0.824818	0.463446	0.510476		ATG5	0.561629	0.0470609	0.206445	1.32734	0.685195	0.493995	0.423928		BMP8A	-0.110099	0.682106	0.888684	0.166148	0.0512525	NA	0.451895
RFC4	0.542401	0.0180917	0.149686	1.74252	0.824818	0.00103841	0.516029		ATG7	-0.0363383	0.858626	0.934331	0.066196	0.0294991	0.150878	0.329123		BMPR1B	0.502578	0.0571112	0.343828	1.24328	0.463659	0.249581	0.509693
F13A1	0.57405	0.0185287	0.151299	1.73215	0.820164	0.191665	0.537641		ATM	0.495468	0.190308	0.427971	0.720542	0.368586	0.607546	0.37543		BNIP3	0.5405	0.0126917	0.180734	1.89648	0.742959	0.516908	0.644203
TRAF7	-0.416482	0.0185751	0.151299	1.73107	0.820164	0.63855	0.343401		ATOX1	-0.394169	0.0718217	0.260068	1.14374	0.584912	0.431545	0.341078		BNIP3L	0.103481	0.354719	0.726903	0.450116	0.138524	0.704378	0.429112
KIF2C	0.58668	0.0187803	0.151299	1.7263	0.820164	0.49492	0.444054		ATP2A2	-0.276451	0.301337	0.547583	0.520948	0.26155	0.596209	0.253395		BRAF	-0.110172	0.311093	0.697847	0.507109	0.15624	0.178987	0.412709
EPOR	0.302812	0.0187807	0.151299	1.72629	0.820164	0.279814	0.35516		ATP5F1D	-0.573668	0.111353	0.331817	0.9533	0.479101	0.821494	0.29543		BRCA1	-0.063251	0.321978	0.699192	0.492174	0.155403	0.00805883	0.308994
MAP3K7	-0.244127	0.0187974	0.151299	1.7259	0.820164	0.166273	0.277522		ATR	0.252438	0.66738	0.836272	0.175627	0.0776522	0.381518	0.241537		BRD2	-0.0589196	0.648026	0.876445	0.188407	0.0572755	0.794633	0.325935
PTPN5	0.571302	0.0190691	0.152656	1.71967	0.816286	0.397935	0.44407		ATRX	-0.129839	0.892253	0.950666	0.0495121	0.0219718	0.309336	0.394663		BRD3	-0.0389172	0.638523	0.874972	0.194823	0.058006	0.410975	0.352129
STAT2	-0.346375	0.0192279	0.153033	1.71607	0.815216	0.545496	0.385052		AURKA	0.284147	0.387821	0.637472	0.411369	0.195539	0.693029	0.2718		BRD4	0.134912	0.829571	0.951476	0.0811462	0.0216021	0.867918	0.237349
NTHL1	0.480583	0.0193228	0.153033	1.71393	0.815216	0.355079	0.466507		AURKB	0.250625	0.636376	0.819541	0.196286	0.0864291	0.516651	0.376495		BRD7	-0.248223	0.286224	0.674799	0.543294	0.170825	0.448532	0.359541
TNFRSF10D	0.840277	0.0196826	0.154565	1.70592	0.810888	0.264323	0.617942		AXIN1	0.363809	0.0785519	0.271198	1.10484	0.566713	0.410373	0.395136		BRIP1	0.460567	0.186877	0.578968	0.728443	0.237345	0.272499	0.414059
MIF	-0.714557	0.0197251	0.154565	1.70498	0.810888	0.487571	0.556882		AXIN2	0.669642	0.0932844	0.305534	1.03019	0.51494	0.536489	0.733682		BST2	0.0318204	0.815801	0.946717	0.0884156	0.0237799	0.705236	0.318983
NDUFS7	0.404652	0.0200642	0.155692	1.69758	0.807734	0.325457	0.405675		AXL	0.61914	0.0273323	0.16192	1.56332	0.790699	0.88913	0.226343		BTK	-0.193184	0.795435	0.942619	0.0993951	0.0256638	NA	0.362669
EGF	0.519177	0.0200791	0.155692	1.69726	0.807734	0.345544	0.462539		B2M	-0.671816	0.117126	0.33996	0.931347	0.468572	0.581632	0.541266		BTLA	0.180929	0.365215	0.727759	0.437451	0.138012	NA	0.537879
GNA11	-0.378396	0.0204803	0.157474	1.68866	0.802791	0.482988	0.426294		BAD	0.112108	0.757985	0.879913	0.120339	0.0555604	0.555737	0.362868		C1QA	0.669796	0.00775434	0.127602	2.11045	0.894142	0.988499	0.0975909
SERPINH1	-0.234994	0.020645	0.157474	1.68518	0.802791	0.581431	0.395566		BAG1	0.215809	0.965145	0.986459	0.0154075	0.0059208	0.192731	0.380149		C1QB	0.64661	0.0309935	0.272899	1.50873	0.563998	0.910419	0.21871
LIF	0.494488	0.0206783	0.157474	1.68449	0.802791	0.357458	0.400511		BAGE	-0.828798	0.225643	0.474684	0.646578	0.323595	0.58897	0.508143		C1QBP	-0.185904	0.136725	0.50869	0.864152	0.293547	0.546955	0.261946
CDC14B	0.390494	0.0207342	0.157474	1.68331	0.802791	0.394283	0.362103		BAIAP3	-1.51511	0.0675762	0.250391	1.17021	0.601381	0.642867	0.593327		C1R	-0.307158	0.54935	0.842584	0.260151	0.0743868	0.708707	0.691871
FOXA1	-0.155557	0.021396	0.16147	1.66967	0.791907	NA	0.509689		BAMBI	0.265196	0.464067	0.700708	0.33342	0.154463	0.274211	0.414505		C1S	-0.33168	0.374297	0.738185	0.426784	0.131835	0.721623	0.533161
MBNL1	0.321784	0.0214785	0.16147	1.668	0.791907	0.601611	0.449865		BAP1	-0.358933	0.0789838	0.271198	1.10246	0.566713	0.620387	0.384945		C2	-0.251873	0.403262	0.765681	0.394413	0.115952	0.559433	0.410441
SMAD2	-0.309257	0.0216249	0.16175	1.66505	0.791155	0.566182	0.484302		BATF	0.782281	0.036174	0.179434	1.4416	0.746096	0.498668	0.489015		C3	0.987928	0.00662259	0.114047	2.17897	0.942915	0.875497	0.587339
NDUFB8	-0.303808	0.0218395	0.162534	1.66076	0.789055	0.372041	0.420009		BATF3	-0.230243	0.344644	0.593509	0.462629	0.226573	0.204104	0.344545		C3AR1	0.826663	0.021943	0.241591	1.6587	0.616919	0.588373	0.456429
JADE1	-0.455119	0.022173	0.164191	1.65417	0.78465	0.281586	0.489015		BAX	-0.235857	0.113452	0.335375	0.945186	0.474469	0.560229	0.349077		C4B	-0.216821	0.986868	0.996114	0.00574114	0.00169105	0.507248	0.348423
IFNA1	-0.669854	0.0223674	0.164806	1.65039	0.783026	0.567037	0.709525		BBC3	0.307826	0.580787	0.780532	0.235983	0.107609	0.625795	0.203316		C4BPA	-0.152426	0.878362	0.962883	0.0563263	0.0164266	NA	0.409417
BMP7	-0.0877386	0.0224951	0.164927	1.64791	0.782708	0.140361	0.399251		BBS1	-0.0747063	0.0646046	0.246596	1.18974	0.608013	0.789349	0.212409		C5	0.338942	0.159416	0.533873	0.797468	0.272562	0.579583	0.237148
FCGR1A	-0.347578	0.0228014	0.166349	1.64204	0.77898	0.702634	0.470888		BCAT1	0.532367	0.234588	0.48659	0.629694	0.312837	0.505019	0.435911		C5AR1	0.441338	0.0930603	0.440327	1.03124	0.356225	0.430935	0.401084
COL1A1	0.837733	0.0231981	0.168414	1.63455	0.773622	0.572655	1.32059		BCL2	0.315101	0.415658	0.663298	0.381264	0.178291	0.691714	0.324861		C6	0.19629	0.806824	0.944087	0.0932209	0.0249879	0.204532	0.422483
ELMO1	-0.310171	0.0241243	0.174283	1.61755	0.758744	0.564297	0.591202		BCL6	0.634697	0.152835	0.392224	0.815777	0.406466	0.842697	0.291724		C8A	0.272307	0.263238	0.661059	0.579652	0.17976	0.306797	0.418317
TBXAS1	0.580981	0.024562	0.175435	1.60974	0.755884	0.522469	0.407018		BCOR	-0.277886	0.0391399	0.186386	1.40738	0.729586	0.599536	0.249516		C8B	0.0834773	0.926305	0.980598	0.0332462	0.00850884	-0.00803921	0.367507
TNFSF10	0.367486	0.0246124	0.175435	1.60885	0.755884	0.659405	0.361556		BID	0.594526	0.271004	0.522198	0.567024	0.282165	0.616634	0.323909		C8G	-0.089467	0.647541	0.876445	0.188733	0.0572755	0.116973	0.488217
CYLD	-0.404788	0.024702	0.175435	1.60727	0.755884	0.573475	0.441248		BIRC3	0.656514	0.0673634	0.250391	1.17158	0.601381	0.825807	0.219758		CACNA1C	-0.216702	0.555653	0.845666	0.255197	0.0728011	0.458885	0.333512
ELOB	-0.313872	0.0249238	0.175435	1.60339	0.755884	0.437522	0.281375		BIRC5	0.384726	0.2715	0.522198	0.566231	0.282165	0.54657	0.392016		CACNA1D	-0.504958	0.0698464	0.382692	1.15586	0.417151	0.840371	0.342327
IRF7	0.83656	0.0249494	0.175435	1.60294	0.755884	0.687432	0.68105		BIRC7	0.464473	0.652546	0.828124	0.185389	0.0819048	0.237558	0.749966		CACNA1E	0.215541	0.556164	0.845666	0.254797	0.0728011	0.0816173	0.517272
ROBO4	0.437749	0.0249944	0.175435	1.60216	0.755884	0.860566	0.23072		BLNK	0.81	0.0343448	0.176989	1.46414	0.752053	0.675075	0.376614		CACNA1G	-0.34921	0.440229	0.786406	0.356321	0.104353	0.119815	0.425669
DAB2	0.539665	0.0255161	0.178251	1.59319	0.748967	0.472176	0.403992		BLVRA	0.640386	0.0755141	0.266912	1.12197	0.573631	0.905833	0.154043		CACNA1H	-0.642032	0.0544702	0.337521	1.26384	0.471699	0.73617	0.272195
TIRAP	0.509297	0.0262578	0.181776	1.58074	0.740463	0.408548	0.346086		BMI1	0.415561	0.192776	0.431481	0.714947	0.365038	0.380359	0.723953		CACNA2D1	-0.38318	0.44566	0.792344	0.350996	0.101086	0.422488	0.387179
NR3C1	-0.422875	0.0263977	0.181776	1.57843	0.740463	0.458029	0.404876		BMP2	0.406323	0.183409	0.419179	0.73658	0.3776	0.460875	0.348165		CACNA2D2	-0.589711	0.0467041	0.311571	1.33065	0.506443	0.753555	0.371596
THY1	-0.352727	0.0265427	0.181776	1.57605	0.740463	0.828353	0.442431		BMP4	0.760113	0.0157293	0.118946	1.80329	0.924649	0.831428	0.335115		CACNA2D3	0.103304	0.591534	0.869109	0.22802	0.0609256	0.0625698	0.359475
HDAC2	-0.44465	0.0265642	0.181776	1.5757	0.740463	0.550025	0.457872		BMP5	0.331175	0.37519	0.623824	0.425748	0.204938	0.508535	0.474549		CACNA2D4	-0.151574	0.177614	0.570247	0.750523	0.243937	NA	0.399998
FOS	-1.13746	0.0267348	0.181776	1.57292	0.740463	0.377856	1.32014		BMP6	0.412431	0.634441	0.819187	0.197609	0.0866169	0.667586	0.214522		CACNB2	0.0998293	0.683465	0.888684	0.165284	0.0512525	0.0437423	0.338498
DIPK2B	0.514058	0.0267571	0.181776	1.57256	0.740463	0.559066	0.294703		BMP7	0.706108	0.168017	0.405467	0.774648	0.392044	0.78352	0.338347		CACNB3	0.142932	0.604372	0.87211	0.218696	0.059429	-0.0411089	0.44469
SIGIRR	0.361551	0.0268916	0.181856	1.57038	0.740273	0.293208	0.381556		BMP8A	-0.129763	0.291448	0.53887	0.535439	0.268516	0.520794	0.395955		CACNG1	0.195276	0.306256	0.697792	0.513916	0.156274	0.110731	0.408437
ROR2	-0.0601341	0.0272888	0.183703	1.56402	0.735883	0.218306	0.456856		BMPR1B	0.848209	0.0179728	0.12797	1.74538	0.892892	0.536321	0.429991		CACNG4	-0.177443	0.475806	0.804141	0.32257	0.0946676	0.683595	0.307919
ADM	0.400072	0.0284445	0.189502	1.546	0.722387	0.573875	0.471675		BNIP3	0.468111	0.0134441	0.110155	1.87147	0.957995	0.43942	0.816236		CACNG6	0.157759	0.40726	0.770309	0.390128	0.113335	NA	0.48842
RAC1	-0.482677	0.0284977	0.189502	1.54519	0.722387	0.526987	0.499203		BNIP3L	-0.277658	0.109369	0.32855	0.961107	0.483399	0.57095	0.234576		CALML3	-0.0290843	0.788318	0.941986	0.103298	0.0259557	0.650627	0.525271
GLI3	0.371775	0.028534	0.189502	1.54464	0.722387	0.490066	0.334413		BRAF	-0.152753	0.0372107	0.182481	1.42933	0.738784	0.471234	0.486248		CALML5	0.103792	0.326523	0.703902	0.486086	0.152488	0.08303	0.460246
RBX1	-0.331777	0.0288033	0.190436	1.54056	0.72025	0.46351	0.427641		BRCA1	0.449722	0.747971	0.876763	0.126115	0.0571178	0.634167	0.325014		CAMK2B	-0.442712	0.11933	0.482744	0.92325	0.316283	0.758448	0.20524
SMAD5	-0.369179	0.0293416	0.192373	1.53252	0.715856	0.284652	0.500816		BRD2	-0.508487	0.117251	0.33996	0.930883	0.468572	0.561619	0.307017		CAMP	0.0345629	0.817455	0.946717	0.0875363	0.0237799	NA	0.347138
TNFRSF18	0.506426	0.0294081	0.192373	1.53153	0.715856	0.455968	0.517976		BRD3	-0.299132	0.168101	0.405467	0.774431	0.392044	0.185287	0.467266		CAPN2	0.212497	0.879517	0.963043	0.0557559	0.0163541	0.858205	0.190134
HDAC5	-0.366513	0.0294859	0.192373	1.53038	0.715856	0.590933	0.406835		BRD4	-0.182753	0.318986	0.567071	0.496229	0.246363	0.869729	0.143977		CARD11	0.462029	0.0486295	0.319302	1.3131	0.495799	0.778114	0.20196
MAP3K5	-0.330869	0.0301059	0.193974	1.52135	0.712256	0.227955	0.526694		BRD7	-0.30044	0.35151	0.598375	0.454063	0.223027	0.512123	0.395523		CASP1	0.241523	0.229013	0.625773	0.640139	0.203583	0.672872	0.26683
PDGFRA	0.502857	0.0303328	0.193974	1.51809	0.712256	0.573365	0.39937		BRIP1	0.772709	0.107222	0.327293	0.969718	0.485064	0.70476	0.333622		CASP10	0.216942	0.208307	0.6002	0.681296	0.221704	0.132954	0.370224
HLA-DQA1	0.477339	0.0303423	0.193974	1.51795	0.712256	0.522441	0.314524		BST2	0.0727109	0.881715	0.944626	0.0546719	0.0247401	0.630833	0.339934		CASP12	0.060626	0.484025	0.805833	0.315132	0.0937552	0.414183	0.464695
WT1	0.655211	0.0304736	0.193974	1.51608	0.712256	0.386116	0.450443		BTK	0.157153	0.986174	0.995586	0.00604629	0.00192135	0.264592	0.244953		CASP3	0.0242948	0.925463	0.980498	0.0336411	0.00855334	0.225374	0.354815
AFDN	0.505452	0.0305204	0.193974	1.51541	0.712256	0.374011	0.663665		BTLA	0.561231	0.187657	0.424955	0.726634	0.371657	0.750972	0.325366		CASP7	0.374633	0.137305	0.50869	0.862313	0.293547	0.775162	0.234403
AKT1	0.108188	0.0306612	0.193974	1.51341	0.712256	0.722509	0.272514		C1QBP	-0.414545	0.0888832	0.295811	1.05118	0.528985	0.574167	0.346445		CASP8	0.363357	0.481696	0.805833	0.317227	0.0937552	0.328099	0.445909
COL27A1	0.220139	0.0307662	0.193974	1.51193	0.712256	0.585371	0.505056		C1R	0.423239	0.315035	0.564455	0.501641	0.248371	0.970414	0.197969		CASP9	-0.305273	0.183564	0.577195	0.736212	0.238678	0.292322	0.444931
UBB	-0.761665	0.0307791	0.193974	1.51174	0.712256	0.655824	0.629639		C1S	0.437815	0.271698	0.522198	0.565914	0.282165	0.85917	0.400426		CBL	-0.152036	0.411475	0.772139	0.385657	0.112305	0.324334	0.301795
CT45A1	0.79962	0.0310046	0.194163	1.50857	0.711833	0.0980046	1.17015		C2	0.349504	0.419203	0.666853	0.377575	0.17597	0.375719	0.38739		CBLC	-0.229747	0.330645	0.705598	0.480638	0.151443	0.135755	0.59917
FCGRT	0.200432	0.0311897	0.194163	1.50599	0.711833	0.714285	0.477946		C3AR1	0.993195	0.0471642	0.206445	1.32639	0.685195	0.918159	0.259374		CCL1	-0.172574	0.905479	0.977675	0.0431215	0.0098053	0.616621	0.449223
EDN1	0.52955	0.0312025	0.194163	1.50581	0.711833	0.463392	0.400474		C4B	-0.224578	0.916315	0.968015	0.0379551	0.0141177	0.525639	0.391284		CCL11	-0.206524	0.532909	0.838723	0.273347	0.0763814	0.202718	0.509926
CD47	-0.317576	0.0315318	0.194758	1.50125	0.710504	0.217944	0.511273		C4BPA	0.0969955	0.58655	0.785817	0.231695	0.104679	0.467617	0.336744		CCL13	-0.00895835	0.849592	0.956114	0.0707897	0.0194905	NA	0.462276
MSH2	0.501624	0.0315611	0.194758	1.50085	0.710504	0.208369	0.567484		C5	0.599432	0.0545029	0.221939	1.26358	0.653767	0.659016	0.371222		CCL14	0.424711	0.176878	0.570211	0.752326	0.243964	0.270744	0.57485
TNFSF12	0.399709	0.0317745	0.195262	1.49792	0.709383	0.814706	0.459032		C5AR1	0.809964	0.0183769	0.128987	1.73573	0.889455	0.631768	0.481913		CCL15	-1.93245	0.00432498	0.0853101	2.36402	1.069	0.831302	0.882535
IL32	0.418032	0.0328684	0.19974	1.48322	0.699536	0.553648	0.377507		C6	0.607051	0.16502	0.403369	0.782463	0.394298	0.58317	0.413413		CCL18	-0.580484	0.537529	0.839329	0.269598	0.0760678	0.90816	0.71024
CLCF1	0.59783	0.0329439	0.19974	1.48223	0.699536	0.473037	0.418576		C7	-1.7328	0.0183746	0.128987	1.73578	0.889455	0.829032	1.38354		CCL19	0.162217	0.428275	0.780167	0.368277	0.107812	0.486716	0.39013
BRCA1	0.512973	0.0330913	0.19974	1.48029	0.699536	0.416167	0.350695		C8A	0.653414	0.161929	0.401921	0.790674	0.39586	0.738264	0.333388		CCL2	-0.198144	0.683167	0.888684	0.165473	0.0512525	0.751468	0.782495
NOS2	0.544099	0.033153	0.19974	1.47948	0.699536	0.485189	0.502205		C8B	0.266604	0.665553	0.835325	0.176817	0.0781443	0.364976	0.35319		CCL21	-0.653744	0.0448089	0.31136	1.34864	0.506737	0.798674	0.327544
CAPN2	-0.287545	0.0331775	0.19974	1.47916	0.699536	0.642047	0.22399		C8G	0.41748	0.490493	0.71994	0.309367	0.142703	0.589394	0.362487		CCL24	0.338163	0.859619	0.959298	0.0656938	0.0180465	0.557538	0.399255
ALDOC	-0.254199	0.0333736	0.199825	1.4766	0.699351	0.285815	0.424419		CACNA1C	-0.441647	0.123505	0.347739	0.908316	0.458747	0.485926	0.590636		CCL25	-0.232679	0.958805	0.992125	0.0182697	0.00343348	0.753258	0.474931
SMPD3	-0.175695	0.0334615	0.199825	1.47545	0.699351	0.419969	0.552894		CACNA1D	-0.30754	0.35516	0.601986	0.449575	0.220414	0.611884	0.308507		CCL26	-0.299417	0.462667	0.800478	0.334732	0.0966505	NA	0.897628
FANCL	-0.156285	0.0339182	0.200128	1.46957	0.698692	0.432087	0.445648		CACNA1E	0.715116	0.218859	0.465035	0.659836	0.332514	0.612811	0.389529		CCL27	-0.0150397	0.871871	0.960326	0.059548	0.0175815	0.23815	0.535755
H3C8	0.832825	0.033941	0.200128	1.46928	0.698692	0.29498	0.751177		CACNA1G	-0.240851	0.28789	0.53887	0.540773	0.268516	0.305916	0.448551		CCL28	0.452743	0.420794	0.773728	0.375931	0.111412	0.206767	0.520537
FZD3	-0.235738	0.0340223	0.200128	1.46824	0.698692	0.105614	0.455704		CACNA2D1	-0.987603	0.00724938	0.0761442	2.1397	1.11836	0.267324	0.704789		CCL3	-0.628117	0.14236	0.512412	0.846612	0.290381	0.757764	0.440898
SRP54	-0.401932	0.0340911	0.200128	1.46736	0.698692	0.415218	0.375829		CACNA2D2	-0.832182	0.0113247	0.0998329	1.94597	1.00073	0.771646	0.349554		CCL4	-0.204641	0.310081	0.697847	0.508525	0.15624	0.114211	0.338573
CFI	0.339163	0.034188	0.200128	1.46613	0.698692	0.404247	0.427718		CACNA2D3	0.44739	0.411935	0.659542	0.385171	0.180758	0.679058	0.230271		CCL5	0.0468832	0.750773	0.922734	0.124491	0.0349234	0.644124	0.370669
VEGFC	0.356891	0.0346041	0.201193	1.46087	0.696388	0.322919	0.364491		CACNA2D4	0.0942727	0.190434	0.427971	0.720255	0.368586	0.241417	0.379064		CCL7	0.187981	0.536355	0.839329	0.270547	0.0760678	0.388761	0.441887
IFNGR2	-0.229878	0.0346415	0.201193	1.4604	0.696388	0.300424	0.341265		CACNB2	0.0592669	0.81299	0.908023	0.0899149	0.0419034	0.0154059	0.405622		CCNA1	0.0312699	0.99057	0.996114	0.00411484	0.00169105	0.0615984	0.410477
CARD11	0.483552	0.0351675	0.20345	1.45386	0.691543	0.479247	0.390872		CACNB3	0.368747	0.51479	0.728593	0.28837	0.137515	0.444268	0.321992		CCNB1	0.0760131	0.632093	0.874825	0.199219	0.0580786	0.0986733	0.340757
IRF9	0.335756	0.0353464	0.203689	1.45165	0.691033	0.16608	0.387324		CACNG1	0.506525	0.161019	0.401921	0.793123	0.39586	0.580453	0.360318		CCND1	0.797911	0.0246165	0.253174	1.60877	0.596581	0.678852	0.401022
POU2AF1	0.573129	0.0359098	0.206133	1.44479	0.685852	0.768436	0.46865		CACNG4	0.125063	0.623171	0.812426	0.205393	0.0902163	0.245051	0.31214		CCND2	0.0357762	0.756674	0.927129	0.121091	0.0328598	0.641492	0.403295
ITGA1	0.209233	0.0362164	0.206972	1.4411	0.684088	0.406874	0.44456		CACNG6	0.581384	0.272112	0.522198	0.565253	0.282165	0.70155	0.309616		CCND3	0.0526538	0.601777	0.87211	0.220564	0.059429	0.690768	0.396773
NDUFA11	-0.505748	0.0363587	0.206972	1.43939	0.684088	0.591706	0.408073		CALML3	0.170638	0.842748	0.927963	0.0743023	0.0324695	0.296519	0.414212		CCNO	0.229797	0.150051	0.52911	0.82376	0.276454	0.0913976	0.365229
FBP1	0.375808	0.0364752	0.206972	1.438	0.684088	0.310305	0.486641		CALML5	0.352484	0.445286	0.686304	0.351361	0.163484	0.434651	0.434699		CCR4	0.215952	0.579124	0.862706	0.237229	0.0641372	0.31353	0.426585
DUSP10	0.391998	0.0368305	0.2078	1.43379	0.682354	0.345279	0.449706		CAMK2B	-0.281283	0.272065	0.522198	0.565328	0.282165	0.301968	0.397429		CCR6	0.477924	0.0501352	0.322827	1.29986	0.49103	0.387575	0.403621
MS4A6A	0.600482	0.0369017	0.2078	1.43295	0.682354	0.681849	0.386904		CAMP	0.396566	0.510924	0.724962	0.291644	0.139685	0.456996	0.36221		CCR7	-0.586694	0.190657	0.578968	0.719747	0.237345	0.579714	0.53159
ASNS	-0.311268	0.0372829	0.209029	1.42849	0.679793	0.351736	0.335571		CAPN2	-0.0750477	0.245844	0.501508	0.60934	0.299722	0.641639	0.126394		CCR9	0.0506265	0.221705	0.616388	0.654224	0.210146	0.473168	0.482506
PKM	-0.521471	0.0374023	0.209029	1.4271	0.679793	0.798208	0.379071		CASP1	0.388252	0.317953	0.567071	0.497637	0.246363	0.554657	0.369382		CCRL2	0.537138	0.0158155	0.203505	1.80092	0.691424	0.386937	0.459373
TNFRSF1B	0.414573	0.0381829	0.21259	1.41813	0.672458	0.482462	0.405543		CASP10	0.669107	0.0400048	0.189288	1.39789	0.722877	0.687508	0.326714		CD14	-0.121545	0.940409	0.984667	0.0266833	0.00671044	0.938259	0.19588
PMAIP1	0.597138	0.038468	0.212902	1.4149	0.671821	0.0733451	0.507611		CASP12	0.36628	0.188033	0.425156	0.725766	0.371452	0.369433	0.37106		CD163	0.759599	0.134147	0.503477	0.87242	0.29802	0.844079	0.296422
WNT2B	0.373764	0.0385264	0.212902	1.41424	0.671821	0.305989	0.312027		CASP3	0.280519	0.275128	0.524408	0.560465	0.280331	0.3203	0.300197		CD164	0.135914	0.485058	0.805833	0.314207	0.0937552	0.81219	0.39122
UQCRQ	-0.413387	0.0410242	0.225862	1.38696	0.646157	0.412783	0.48763		CASP7	0.568707	0.0668863	0.250391	1.17466	0.601381	0.666353	0.345722		CD19	0.0527064	0.744928	0.917859	0.127886	0.0372239	0.143169	0.506215
RELN	-0.240086	0.0413018	0.226548	1.38403	0.644839	0.153255	0.439038		CASP8	0.712178	0.214948	0.459889	0.667667	0.337347	0.779404	0.261509		CD1A	0.14652	0.630912	0.874825	0.200031	0.0580786	-0.0110886	0.469521
NDUFB4	-0.545523	0.0421947	0.230255	1.37474	0.637791	0.700791	0.468233		CASP9	-0.141497	0.442656	0.686304	0.353933	0.163484	0.263031	0.456591		CD1E	0.103002	0.735571	0.909465	0.133375	0.0412141	NA	0.516106
TARP	0.519292	0.0422886	0.230255	1.37378	0.637791	0.414254	0.429211		CBL	-0.189289	0.101311	0.321289	0.994343	0.493105	0.45018	0.384945		CD2	0.0906083	0.903216	0.977675	0.0442083	0.0098053	0.0880715	0.441892
CXCR6	0.550178	0.0428803	0.230605	1.36774	0.637132	0.543434	0.39269		CBLC	-0.151467	0.416073	0.663298	0.380831	0.178291	0.529153	0.339976		CD200	-0.669893	0.0139382	0.192599	1.85579	0.715346	0.579232	0.457412
PSMD7	-0.311409	0.0430325	0.230605	1.3662	0.637132	0.543418	0.385956		CCL1	0.411796	0.423607	0.669542	0.373037	0.174222	0.343027	0.418332		CD207	0.123674	0.530524	0.836748	0.275295	0.0774051	0.0406059	0.389908
RAB7A	0.00751729	0.0430777	0.230605	1.36575	0.637132	0.919072	0.318108		CCL11	-0.196776	0.504089	0.724962	0.297493	0.139685	0.530149	0.733123		CD209	0.0887846	0.835653	0.951476	0.0779742	0.0216021	0.45306	0.387317
SIX1	0.399346	0.0431306	0.230605	1.36521	0.637132	0.544539	0.382408		CCL13	0.213342	0.991611	0.997674	0.00365881	0.00101156	0.387748	0.379762		CD22	0.43165	0.0304428	0.272899	1.51652	0.563998	0.707442	0.28017
FGF22	-0.200141	0.0431314	0.230605	1.36521	0.637132	0.446949	0.514168		CCL14	0.75777	0.179078	0.416207	0.746958	0.380691	0.452295	0.510352		CD24	0.727552	0.199307	0.591032	0.700478	0.228389	0.619554	0.608856
HDAC1	-0.303529	0.0436207	0.232382	1.36031	0.633798	0.328385	0.371218		CCL18	-0.78271	0.286792	0.53887	0.542433	0.268516	0.736111	1.02584		CD244	0.0408441	0.780139	0.938575	0.107828	0.0275311	0.334878	0.513884
MAPK8	-0.219527	0.0445507	0.236486	1.35115	0.626194	0.128798	0.390713		CCL19	0.566262	0.0844664	0.285604	1.07332	0.544235	0.52231	0.477802		CD276	0.144337	0.00462186	0.0877561	2.33518	1.05672	0.690195	0.199036
BAP1	-0.281401	0.0447421	0.236654	1.34928	0.625887	0.595844	0.359793		CCL2	-0.975542	0.290955	0.53887	0.536174	0.268516	0.649603	0.750636		CD300A	0.345487	0.238819	0.636499	0.621931	0.196202	0.0830315	0.433572
ELK1	0.35745	0.0452131	0.238294	1.34474	0.622887	0.433537	0.466279		CCL21	0.0652948	0.732582	0.869004	0.135144	0.0609784	0.289154	0.364331		CD34	-0.532477	0.0238105	0.253174	1.62323	0.596581	0.374161	0.45598
RGMB	0.311433	0.0453812	0.238332	1.34312	0.622818	0.257756	0.337693		CCL24	0.79892	0.507126	0.724962	0.294884	0.139685	0.860907	0.350873		CD36	0.0747329	0.820786	0.946717	0.0857699	0.0237799	0.124025	0.487639
DUSP2	0.626608	0.0459621	0.24053	1.3376	0.618832	0.336375	0.493539		CCL25	0.0770347	0.641417	0.822987	0.192859	0.084607	0.367519	0.551322		CD37	0.131707	0.624307	0.872484	0.204602	0.0592427	0.241949	0.384427
CD84	0.432266	0.0463441	0.24138	1.33401	0.617298	0.52887	0.261051		CCL26	0.200034	0.975384	0.992131	0.0108245	0.0034308	0.333121	0.632892		CD3D	0.34865	0.119216	0.482744	0.923667	0.316283	0.407045	0.311083
CXXC4	-0.316196	0.046599	0.24138	1.33162	0.617298	0.521527	0.503174		CCL27	0.415014	0.180878	0.416207	0.742614	0.380691	0.679809	0.254676		CD3EAP	0.326865	0.187751	0.578968	0.726418	0.237345	0.109234	0.481525
TNFRSF13C	0.726108	0.0466136	0.24138	1.33149	0.617298	0.401318	0.533038		CCL28	0.680407	0.507684	0.724962	0.294407	0.139685	0.708371	0.315329		CD4	0.369586	0.0913877	0.436846	1.03911	0.359672	0.330813	0.512257
FGF7	-0.177846	0.047473	0.244974	1.32355	0.61088	0.520021	0.395027		CCL3	-0.294021	0.485409	0.716027	0.313892	0.145071	0.586698	0.314921		CD40	-0.240251	0.300953	0.691947	0.521501	0.159927	0.1163	0.405187
TIAM1	0.226931	0.0481404	0.246911	1.31749	0.607459	0.795309	0.333625		CCL4	0.0103104	0.347562	0.59498	0.458968	0.225498	0.220156	0.360957		CD44	0.248417	0.634374	0.874825	0.197655	0.0580786	0.525791	0.329121
ZNF205	0.514195	0.0481819	0.246911	1.31712	0.607459	0.218277	0.493782		CCL5	0.855468	0.0448847	0.202666	1.3479	0.69322	0.747247	0.371184		CD46	-0.340046	0.131649	0.498117	0.880582	0.302669	0.893826	0.277506
HSD17B8	0.274921	0.0487323	0.248717	1.31218	0.604294	0.523468	0.387932		CCL7	0.47751	0.235189	0.487153	0.628583	0.312334	0.322589	0.549519		CD47	0.257602	0.638652	0.874972	0.194735	0.058006	0.463717	0.527428
IL13RA1	-0.418161	0.0488702	0.248717	1.31096	0.604294	0.433082	0.524346		CCNA1	0.442568	0.495525	0.723027	0.304934	0.140845	0.618479	0.231227		CD53	0.5022	0.12691	0.496922	0.896503	0.303712	0.830933	0.202391
CD164	-0.842384	0.0492812	0.24995	1.30732	0.602146	0.396182	0.702313		CCNB1	0.499251	0.106414	0.327293	0.972999	0.485064	0.681668	0.29223		CD55	0.585031	0.612717	0.87211	0.21274	0.059429	0.932608	0.160937
CD44	-0.428116	0.0495689	0.250551	1.30479	0.601104	0.430652	0.623082		CCND1	0.985652	0.00501704	0.0597147	2.29955	1.22392	0.902313	0.223005		CD59	-0.270419	0.393858	0.755768	0.404661	0.121611	0.525599	0.388788
ZBTB20	-0.309911	0.0498457	0.250908	1.30237	0.600485	0.586939	0.50658		CCND2	-0.976731	0.0121566	0.103772	1.91519	0.98392	0.598988	0.635893		CD6	0.121318	0.472046	0.803563	0.326016	0.09498	-0.0380529	0.40034
CTSS	0.59908	0.0499783	0.250908	1.30122	0.600485	0.760006	0.332842		CCND3	-0.166329	0.179996	0.416207	0.744738	0.380691	0.541943	0.399145		CD63	0.26968	0.416495	0.772139	0.38039	0.112305	0.834711	0.309898
BRD4	-0.317664	0.0505437	0.251688	1.29633	0.599138	0.759857	0.239914		CCNO	0.673329	0.0293547	0.165672	1.53232	0.780751	0.58107	0.367624		CD69	0.697224	0.0220221	0.241591	1.65714	0.616919	0.716489	0.350657
SMAD3	0.493559	0.0506749	0.251688	1.29521	0.599138	0.125263	0.37718		CCR4	0.790607	0.104672	0.327045	0.98017	0.485393	0.792124	0.28558		CD7	0.31211	0.232569	0.629593	0.633449	0.20094	0.0235526	0.489798
CD70	0.502476	0.0506988	0.251688	1.295	0.599138	0.376855	0.440849		CCR6	0.681721	0.0861304	0.288436	1.06484	0.53995	0.687687	0.305185		CD70	0.199242	0.339362	0.716969	0.469336	0.144499	0.14187	0.348346
VEGFA	0.088458	0.050852	0.251688	1.29369	0.599138	0.823936	0.369906		CCR7	-0.298032	0.220369	0.467573	0.65685	0.33015	0.604993	0.405011		CD74	0.981095	0.0084862	0.132295	2.07129	0.878455	0.96766	0.253897
FZD2	0.537405	0.0510053	0.251688	1.29238	0.599138	0.244227	0.412498		CCR9	0.343039	0.0767193	0.269596	1.1151	0.569287	0.337005	0.333028		CD81	-0.193305	0.400329	0.763997	0.397583	0.116908	0.807918	0.342684
EIF5AL1	-0.0864688	0.0511533	0.251688	1.29113	0.599138	0.536329	0.369078		CD14	0.398695	0.0542182	0.221815	1.26586	0.654009	0.822859	0.383254		CD83	0.243046	0.401344	0.763997	0.396484	0.116908	0.288459	0.390397
DKK2	0.43631	0.0518305	0.253682	1.28541	0.595711	0.314974	0.369337		CD163	1.29071	0.027003	0.161781	1.56859	0.791074	0.959296	0.291868		CD84	0.377997	0.095032	0.443074	1.02213	0.353524	0.681172	0.19212
PDK1	0.402868	0.0519011	0.253682	1.28482	0.595711	0.427558	0.336548		CD164	-0.70647	0.0637249	0.243867	1.19569	0.612847	0.737662	0.416697		CD8A	-0.250245	0.796871	0.943365	0.0986121	0.0253204	0.832444	0.288155
ATF3	-0.577936	0.0520823	0.25373	1.28331	0.595628	0.878985	0.446082		CD19	0.531223	0.22623	0.475243	0.64545	0.323084	0.557816	0.401262		CD8B	0.0945414	0.584066	0.864137	0.233538	0.0634172	0.0195851	0.311621
NT5E	0.389287	0.0524833	0.254316	1.27998	0.594626	0.623481	0.402076		CD1A	0.716787	0.156986	0.396607	0.804138	0.40164	0.638108	0.330672		CD9	0.234723	0.56559	0.853863	0.247498	0.0686119	0.596371	0.255116
CPA3	0.376238	0.0525461	0.254316	1.27946	0.594626	0.405374	0.325886		CD1E	0.412069	0.764279	0.88032	0.116748	0.0553593	0.509502	0.319543		CD99	-0.070671	0.257826	0.656717	0.588674	0.182622	0.833661	0.384629
DST	-0.305213	0.05342	0.257704	1.2723	0.588879	0.362804	0.427068		CD2	0.534615	0.289414	0.53887	0.538481	0.268516	0.682021	0.261494		CDC14A	0.338318	0.200312	0.591032	0.698293	0.228389	0.360382	0.385706
DSP	0.118024	0.054389	0.261526	1.26449	0.582485	0.848045	0.539183		CD200	-0.838902	0.00615858	0.0681455	2.21052	1.16656	0.565607	0.394662		CDC14B	-0.620076	0.00254479	0.057982	2.59435	1.23671	0.391092	0.45283
ITGAX	0.380861	0.0547476	0.262399	1.26163	0.581038	0.405378	0.372172		CD207	0.245946	0.851824	0.931721	0.0696504	0.030714	0.345042	0.292983		CDC20	0.265683	0.380405	0.740315	0.419754	0.130583	0.25194	0.391714
ITGA5	-0.272899	0.0551004	0.263235	1.25884	0.579656	0.666726	0.381928		CD209	0.400768	0.509611	0.724962	0.292761	0.139685	0.363574	0.417437		CDC25B	0.0718327	0.219677	0.616388	0.658215	0.210146	0.58549	0.328429
LTB	0.540841	0.0552777	0.263235	1.25745	0.579656	0.575612	0.506136		CD22	0.542672	0.0584344	0.230777	1.23333	0.636808	0.814086	0.223883		CDC25C	-0.0710062	0.994643	0.996662	0.00233256	0.00145194	NA	0.417494
C1QA	0.537555	0.0558087	0.264912	1.2533	0.576898	0.955408	0.180972		CD24	-0.665607	0.213151	0.458166	0.671313	0.338977	0.567388	0.649114		CDH1	-0.0284307	0.394469	0.755768	0.403987	0.121611	0.92177	0.321781
IRF8	0.407389	0.0561041	0.265077	1.25101	0.576628	0.347511	0.362833		CD244	0.350949	0.49274	0.722484	0.307383	0.141172	0.388977	0.364594		CDH11	0.457355	0.214234	0.611138	0.669112	0.213861	0.374653	0.544496
UBE2C	-0.417968	0.0562014	0.265077	1.25025	0.576628	0.312066	0.801465		CD276	0.192242	0.00160048	0.0272449	2.79575	1.56471	0.760658	0.224133		CDH2	0.667597	0.0109524	0.162205	1.96049	0.789936	0.583574	0.318735
NANOG	-0.15477	0.0568695	0.266936	1.24512	0.573593	0.160613	0.408318		CD300A	0.589449	0.145386	0.381767	0.837478	0.418202	0.578802	0.372097		CDH3	-0.0229542	0.836329	0.951476	0.0776227	0.0216021	0.0737549	0.389336
GPX4	-0.351358	0.056956	0.266936	1.24446	0.573593	0.255751	0.410378		CD34	-0.590874	0.0124263	0.105162	1.90566	0.97814	0.399669	0.456641		CDH5	-0.373253	0.112667	0.475383	0.948204	0.322956	0.513092	0.456051
HLA-DRB	0.344277	0.0573499	0.267935	1.24147	0.571971	0.895428	0.289422		CD36	0.323542	0.917033	0.968015	0.0376151	0.0141177	0.484954	0.385313		CDK2	-0.000953713	0.932364	0.982326	0.0304146	0.00774427	0.499136	0.246575
RUNX1T1	-0.21888	0.0580588	0.270393	1.23613	0.568004	0.418347	0.397725		CD37	0.72953	0.0157417	0.118946	1.80295	0.924649	0.60586	0.456149		CDK4	0.133713	0.540166	0.839329	0.267472	0.0760678	0.303116	0.326026
MCL1	-0.580482	0.0589333	0.273038	1.22964	0.563777	0.773409	0.33885		CD3D	0.83545	0.00924033	0.0849996	2.03431	1.07058	0.716521	0.288006		CDK6	-0.121017	0.991406	0.996114	0.00374862	0.00169105	0.300687	0.619875
C7	0.723655	0.0589954	0.273038	1.22918	0.563777	0.608788	0.910364		CD3EAP	0.551461	0.153871	0.392605	0.812844	0.406044	0.600569	0.391541		CDKN1A	0.447113	0.762598	0.928789	0.117704	0.0320829	0.873823	0.20343
C6	0.410761	0.0595934	0.274747	1.2248	0.561068	0.227775	0.427035		CD4	0.69493	0.0129192	0.108712	1.88876	0.963722	0.805561	0.351826		CDKN1B	0.100145	0.706083	0.903901	0.151144	0.0438791	0.224952	0.334475
ERCC3	-0.236506	0.0598805	0.274747	1.22271	0.561068	0.395049	0.329426		CD40	0.171222	0.536182	0.74283	0.270688	0.129111	0.205855	0.30182		CDKN1C	-0.222894	0.471312	0.803323	0.326691	0.0951098	0.88939	0.321444
RBL2	-0.363174	0.0599211	0.274747	1.22242	0.561068	0.601305	0.41639		CD44	-0.179699	0.446739	0.686304	0.349946	0.163484	0.676301	0.564161		CDKN2D	-0.368199	0.397316	0.760238	0.400864	0.11905	0.538801	0.375927
TLR4	-0.12218	0.060333	0.27498	1.21945	0.560699	0.0308353	0.425947		CD46	-0.558637	0.191651	0.430052	0.71749	0.366479	0.610084	0.477803		CEACAM1	0.286558	0.269451	0.664975	0.56952	0.177195	0.444481	0.336486
UQCR10	-0.201222	0.0604545	0.27498	1.21857	0.560699	0.41331	0.29638		CD47	-0.0599741	0.39359	0.644096	0.404956	0.19105	0.278531	0.436783		CEACAM3	0.500112	0.170246	0.553053	0.768923	0.257233	0.440984	0.628471
NPM1	-0.443363	0.060529	0.27498	1.21804	0.560699	0.603365	0.555657		CD53	0.927318	0.0177025	0.126654	1.75197	0.897381	0.851754	0.294622		CEBPA	0.362784	0.153653	0.532928	0.813459	0.273331	0.356326	0.332288
SOX17	0.363499	0.0609801	0.276182	1.21481	0.558804	0.195381	0.368541		CD55	0.252016	0.888318	0.948521	0.0514316	0.022953	0.551641	0.465906		CFB	0.532294	0.104163	0.461874	0.982285	0.335477	0.462065	0.536717
PBRM1	-0.32278	0.0614297	0.27737	1.21162	0.55694	0.167135	0.460298		CD59	-0.452392	0.152747	0.392224	0.816027	0.406466	0.789952	0.248263		CFD	0.291287	0.257155	0.656717	0.589805	0.182622	0.822902	0.286029
HERC6	0.295703	0.0622397	0.280173	1.20593	0.552573	0.484039	0.288894		CD6	0.295069	0.651637	0.828124	0.185994	0.0819048	0.433918	0.314955		CFI	0.179075	0.36003	0.727759	0.443662	0.138012	0.156983	0.342897
CCNB1	0.423238	0.0631228	0.283287	1.19981	0.547773	0.289428	0.361889		CD63	-0.044728	0.931865	0.973267	0.030647	0.0117682	0.730663	0.572098		CFP	0.046353	0.834145	0.951476	0.0787586	0.0216021	NA	0.251084
INHBB	-0.175636	0.0634313	0.283812	1.1977	0.54697	0.513773	0.446659		CD7	0.462509	0.516141	0.729339	0.287232	0.137071	0.523265	0.35398		CGAS	0.119534	0.30811	0.697847	0.511294	0.15624	0.518293	0.244241
BRD2	-0.449567	0.0636371	0.283875	1.19629	0.546873	0.521557	0.448683		CD70	0.701718	0.0351139	0.177568	1.45452	0.750635	0.710907	0.354347		CHAD	0.018487	0.546201	0.842584	0.262648	0.0743868	0.489675	0.427243
BRAF	-0.0425813	0.0640014	0.284643	1.19381	0.545699	0.590749	0.44949		CD81	-0.111948	0.989128	0.997369	0.00474765	0.0011443	0.924659	0.176531		CHEK2	0.0937103	0.654056	0.876445	0.184385	0.0572755	0.439141	0.24902
RUNX1	-0.141427	0.0648728	0.287655	1.18794	0.541129	0.596423	0.235118		CD83	0.204689	0.654858	0.828973	0.183853	0.0814594	0.486538	0.3339		CHIT1	-0.647373	0.0722433	0.382692	1.1412	0.417151	0.507066	0.449707
COL1A2	0.549347	0.0650802	0.287672	1.18655	0.541103	0.766246	0.870406		CD84	0.810263	0.00497206	0.0597147	2.30346	1.22392	0.935523	0.170067		CHUK	0.253434	0.493207	0.808267	0.306971	0.0924454	0.281177	0.394517
JUN	-0.518575	0.065531	0.287672	1.18355	0.541103	0.717641	0.580163		CD8A	0.0480146	0.926369	0.969578	0.033216	0.0134173	-0.00576652	0.574356		CIC	0.0165828	0.908845	0.978194	0.0415103	0.00957504	0.329954	0.356204
SGK2	0.275915	0.0655915	0.287672	1.18315	0.541103	0.463759	0.346961		CD8B	0.44626	0.364943	0.611403	0.437775	0.213672	0.537087	0.358089		CKLF	0.017579	0.910069	0.978194	0.0409258	0.00957504	0.79077	0.202104
HPRT1	0.369168	0.0657383	0.287672	1.18218	0.541103	0.190942	0.457446		CD9	0.256628	0.815629	0.909598	0.0885075	0.0411505	0.56652	0.42201		CLCF1	-0.127195	0.979414	0.995547	0.00903383	0.00193832	0.583614	0.269807
CCL27	0.430053	0.0658478	0.287672	1.18146	0.541103	0.290737	0.521033		CD99	0.0825327	0.681652	0.845942	0.166438	0.0726596	0.747317	0.546178		CLEC14A	-0.324738	0.654329	0.876445	0.184204	0.0572755	0.121183	0.491284
DAXX	0.283872	0.0670318	0.289844	1.17372	0.537835	0.461228	0.356636		CDC14A	0.775028	0.0485141	0.210086	1.31413	0.677603	0.873023	0.207897		CLEC4A	0.219219	0.436354	0.783492	0.360161	0.105965	0.0747915	0.413825
NCR1	0.526601	0.0670469	0.289844	1.17362	0.537835	0.324961	0.47422		CDC14B	-0.229582	0.117299	0.33996	0.930706	0.468572	0.342867	0.316297		CLEC4E	0.217876	0.307745	0.697847	0.51181	0.15624	0.180886	0.433506
ADGRE5	0.491842	0.0670613	0.289844	1.17353	0.537835	0.571418	0.497333		CDC20	0.731742	0.110471	0.330526	0.956751	0.480794	0.733762	0.344967		CLEC5A	0.262979	0.254126	0.653944	0.594951	0.184459	-0.0300707	0.527055
BAMBI	-0.202776	0.0672474	0.289844	1.17232	0.537835	0.351503	0.444086		CDC25B	0.141945	0.332366	0.58275	0.478383	0.234518	0.491386	0.33855		CLEC7A	0.244813	0.291678	0.683238	0.535097	0.165428	0.374064	0.233086
OAT	-0.343379	0.0673237	0.289844	1.17183	0.537835	0.415246	0.346324		CDC25C	0.278692	0.616129	0.809901	0.210328	0.0915679	0.283929	0.460366		CLECL1	0.400284	0.0374902	0.296201	1.42608	0.528414	0.164232	0.456486
RORA	-0.262006	0.0676932	0.290444	1.16945	0.536937	0.695027	0.252242		CDH1	-0.450808	0.142418	0.377706	0.846436	0.422846	0.431213	0.414937		CMA1	-0.100983	0.903903	0.977675	0.0438782	0.0098053	NA	0.462087
ITPK1	0.450668	0.0678553	0.290444	1.16842	0.536937	0.79829	0.609303		CDH11	0.667962	0.346029	0.593823	0.460887	0.226343	0.86021	0.2696		CMKLR1	-0.0382214	0.711893	0.906402	0.147586	0.0426791	0.298825	0.260942
WRN	0.360543	0.0688193	0.292496	1.16229	0.53388	0.232591	0.450024		CDH2	0.641907	0.0781725	0.271198	1.10695	0.566713	0.425508	0.561236		CMTM4	0.186842	0.505395	0.812778	0.296369	0.0900281	0.600577	0.321507
CEACAM1	0.298964	0.0688794	0.292496	1.16191	0.53388	0.278105	0.440514		CDH3	0.625573	0.196622	0.435924	0.706367	0.360589	0.555661	0.381546		CMTM6	0.430593	0.438295	0.783955	0.358234	0.105709	0.814716	0.253675
IRF5	-0.287358	0.0690267	0.292496	1.16098	0.53388	0.357796	0.632683		CDH5	-0.57568	0.00922228	0.0849996	2.03516	1.07058	0.427691	0.444915		CNOT2	0.151419	0.994264	0.996662	0.00249834	0.00145194	0.472825	0.351108
SPINK1	1.17493	0.0691246	0.292496	1.16037	0.53388	-0.0743568	1.54067		CDK2	0.336904	0.395692	0.645396	0.402643	0.190174	0.40633	0.299442		COL27A1	-0.653836	0.0129545	0.182721	1.88758	0.738212	0.373467	0.468574
GLS	0.0441994	0.0693609	0.29266	1.15888	0.533637	0.810194	0.594853		CDK4	0.222309	0.320501	0.567778	0.49417	0.245821	0.443427	0.41388		COL2A1	0.00109612	0.672435	0.885205	0.172349	0.0529559	0.122797	0.446987
TRAC	0.565529	0.0699893	0.294472	1.15497	0.530956	0.576887	0.415874		CDK6	0.717035	0.0775243	0.270149	1.11056	0.568396	0.766724	0.371201		COL6A6	0.150933	0.667492	0.88193	0.175554	0.0545659	0.120446	0.557024
SAA1	0.543191	0.0711217	0.298389	1.148	0.525217	0.636919	0.510055		CDKN1A	0.146312	0.751645	0.877907	0.123987	0.0565513	0.927178	0.145589		COX4I1	-0.379424	0.149094	0.52825	0.826539	0.27716	0.829841	0.422365
CCR4	0.574656	0.0714054	0.298733	1.14627	0.524717	0.446899	0.453844		CDKN1B	-0.0831669	0.715645	0.859772	0.145302	0.0656166	0.174734	0.316809		COX5B	0.0850002	0.784272	0.941972	0.105533	0.0259618	0.846052	0.2833
AICDA	0.578998	0.0716661	0.298798	1.14469	0.524623	0.259853	0.503492		CDKN1C	0.227421	0.739305	0.872438	0.131177	0.0592653	0.652779	0.415862		COX6A1	-0.0884645	0.397942	0.760455	0.40018	0.118926	0.655163	0.449613
ADH6	0.479751	0.0718245	0.298798	1.14373	0.524623	0.205988	0.509259		CDKN2D	-0.000535648	0.92244	0.969578	0.0350619	0.0134173	0.210398	0.390429		COX6B1	0.217472	0.585485	0.865373	0.232484	0.0627966	0.545957	0.362104
CD3D	0.4868	0.0724667	0.300042	1.13986	0.522818	0.45527	0.319922		CEACAM1	0.585522	0.0252041	0.15553	1.59853	0.808185	0.477901	0.41105		CPA3	0.213068	0.487526	0.805833	0.312002	0.0937552	0.598528	0.228294
IRAK2	0.339432	0.0725286	0.300042	1.13949	0.522818	0.340729	0.443084		CEACAM3	0.796928	0.102547	0.32382	0.989078	0.489696	0.605464	0.529797		CPSF7	-0.423243	0.0376001	0.296201	1.42481	0.528414	0.586648	0.430269
HES1	-0.564125	0.0727682	0.300194	1.13806	0.522598	0.534105	0.516644		CEBPA	0.58814	0.138862	0.37189	0.857415	0.429586	0.845793	0.198782		CR1	0.238073	0.31703	0.697847	0.498899	0.15624	0.26624	0.316071
LILRB3	0.802642	0.0733158	0.300905	1.1348	0.521571	0.408662	0.800027		CEBPB	0.64437	0.00399935	0.0515047	2.39801	1.28815	0.857222	0.195885		CR2	0.310761	0.520775	0.827743	0.28335	0.0821045	0.0809879	0.518506
IL17RA	0.289021	0.0733467	0.300905	1.13462	0.521571	0.162498	0.440853		CFB	0.87769	0.0389562	0.186386	1.40942	0.729586	0.815584	0.395361		CRABP2	0.0348282	0.612517	0.87211	0.212882	0.059429	0.250335	0.436583
LILRA5	-0.235477	0.0739001	0.301883	1.13136	0.520161	0.520055	0.445087		CFD	0.291048	0.335237	0.582752	0.474647	0.234517	0.436583	0.639309		CREB1	0.490566	0.00818781	0.132001	2.08683	0.879423	0.586249	0.291993
GADD45A	0.168154	0.0739929	0.301883	1.13081	0.520161	0.559715	0.407355		CFI	0.518238	0.702728	0.854467	0.153213	0.0683049	0.635813	0.36727		CREB3L1	0.433751	0.00268263	0.0591111	2.57144	1.22833	0.552586	0.495444
FGF12	-0.0610907	0.075758	0.308235	1.12057	0.511118	0.200795	0.397382		CFP	0.404111	0.789031	0.89158	0.102906	0.0498398	0.41327	0.399152		CREB3L3	0.218739	0.378555	0.739343	0.421871	0.131154	0.155832	0.368203
TP53	-0.0771415	0.0766895	0.309506	1.11526	0.509331	0.276254	0.356216		CGAS	0.299244	0.333605	0.58275	0.476767	0.234518	0.530859	0.36307		CREB3L4	-0.154699	0.33665	0.714296	0.472822	0.146122	0.0154896	0.465535
ALK	0.563486	0.0768573	0.309506	1.11431	0.509331	0.359346	0.454764		CHAD	0.439296	0.394316	0.644572	0.404155	0.190729	0.358615	0.401477		CREB5	-0.119074	0.795464	0.942619	0.0993795	0.0256638	0.686455	0.297251
CDH5	-0.202427	0.0769043	0.309506	1.11405	0.509331	0.417204	0.459986		CHEK2	0.28963	0.393106	0.644015	0.405491	0.191104	0.656131	0.207223		CREBBP	0.0911121	0.551168	0.843264	0.258716	0.0740367	0.851257	0.201845
SOX9	0.480629	0.0770506	0.309506	1.11322	0.509331	0.352975	0.484647		CHIT1	-0.231003	0.241395	0.493792	0.617272	0.306456	0.264054	0.331491		CRLF2	0.179187	0.493635	0.808267	0.306594	0.0924454	0.0871388	0.428064
MAPK3	0.289132	0.0771153	0.309506	1.11286	0.509331	0.434653	0.34314		CHUK	0.0893961	0.82071	0.911832	0.08581	0.0400851	0.401913	0.301541		CRP	0.569141	0.0440243	0.31136	1.35631	0.506737	0.360557	0.469097
ZC3H12A	0.381343	0.0773814	0.309735	1.11136	0.50901	0.442511	0.410676		CIC	0.158263	0.431906	0.676882	0.364611	0.169487	0.715358	0.351366		CSF1	-0.203855	0.567985	0.854856	0.245663	0.0681071	0.659701	0.422803
MAP2K2	-0.376781	0.0776946	0.31015	1.10961	0.508428	0.803912	0.250354		CKLF	-0.118246	0.516595	0.729339	0.28685	0.137071	0.13345	0.26564		CSF1R	0.485815	0.0251687	0.254402	1.59914	0.594479	0.877299	0.370152
C8G	0.506947	0.0780526	0.310742	1.10761	0.5076	0.416046	0.483434		CLCF1	0.470635	0.200765	0.441147	0.697312	0.355416	0.597913	0.309864		CSF2	0.307671	0.490783	0.806714	0.30911	0.0932802	0.201161	0.411017
MAP3K20	-0.16547	0.0783783	0.311202	1.1058	0.506958	0.523075	0.50143		CLEC14A	-0.303393	0.361453	0.609	0.441949	0.215383	0.540032	0.383771		CSF2RB	0.0997349	0.516751	0.825574	0.286719	0.0832438	0.339605	0.306403
PIK3R2	0.179465	0.079017	0.312899	1.10228	0.504596	0.861907	0.30653		CLEC4A	0.646487	0.0854967	0.287121	1.06805	0.541934	0.804365	0.261087		CSF3	0.242709	0.147527	0.525098	0.831129	0.27976	0.0788049	0.336198
DGLUCY	-0.175502	0.0794812	0.313167	1.09974	0.504224	0.227775	0.298325		CLEC4E	0.708474	0.0738693	0.262351	1.13154	0.581117	0.610266	0.385189		CSF3R	-0.0922879	0.313541	0.697847	0.503706	0.15624	0.368581	0.271712
PAX5	0.5441	0.0796087	0.313167	1.09904	0.504224	0.179186	0.384199		CLEC5A	0.348338	0.569359	0.770064	0.244614	0.113473	0.306948	0.477298		CST2	0.863099	0.0150104	0.200273	1.82361	0.698377	0.400881	0.549105
TFDP1	-0.200474	0.0797504	0.313167	1.09827	0.504224	0.180549	0.357683		CLEC7A	0.380332	0.436656	0.68216	0.35986	0.166114	0.480289	0.300294		CT45A1	-0.92735	0.0829625	0.411584	1.08112	0.385541	0.185585	1.22948
BCL2L1	-0.327939	0.0801114	0.313167	1.09631	0.504224	0.766845	0.284843		CLECL1	0.830877	0.00524778	0.0616823	2.28002	1.20984	0.649832	0.402024		CTAG1B	-0.313648	0.819526	0.946717	0.0864371	0.0237799	0.792933	0.465199
CACNG4	0.302506	0.0801419	0.313167	1.09614	0.504224	0.57898	0.370695		CLU	-2.58986	0.0270387	0.161781	1.56801	0.791074	0.396939	1.9001		CTAGE1	0.559588	0.0577739	0.345254	1.23827	0.461861	0.402796	0.415069
NFAM1	0.439359	0.0806532	0.31352	1.09338	0.503735	0.448005	0.38426		CMA1	0.281565	0.694782	0.852061	0.158152	0.0695295	0.238037	0.431864		CTCFL	0.156598	0.542318	0.839329	0.265746	0.0760678	NA	0.489988
IL34	0.345463	0.0806556	0.31352	1.09337	0.503735	0.360536	0.503376		CMKLR1	0.425248	0.161041	0.401921	0.793062	0.39586	0.394601	0.445971		CTLA4	0.4004	0.0538967	0.336797	1.26844	0.472631	0.539731	0.393021
NF1	-0.241183	0.0816315	0.316482	1.08814	0.499651	0.503068	0.339902		CMTM4	0.0921601	0.767556	0.881748	0.11489	0.0546554	0.0559459	0.402854		CTNNB1	0.384071	0.606139	0.87211	0.217428	0.059429	0.789137	0.335661
ABCF1	-0.233774	0.0837645	0.323904	1.07694	0.489584	0.112021	0.385877		CMTM6	0.571922	0.0290922	0.165672	1.53622	0.780751	0.62148	0.36487		CTSG	-0.0285153	0.919074	0.978539	0.0366497	0.00942178	0.00650996	0.48559
SYK	0.416754	0.0846996	0.325491	1.07212	0.487461	0.152557	0.422307		CNOT2	0.044282	0.799409	0.896902	0.097231	0.047255	0.833015	0.278544		CTSH	0.260625	0.292348	0.683238	0.5341	0.165428	0.442444	0.420143
MUC1	0.308933	0.0852643	0.325491	1.06923	0.487461	0.0893081	0.359451		COL27A1	-0.433697	0.242111	0.494573	0.615986	0.305769	0.535719	0.719248		CTSL	-0.386776	0.199797	0.591032	0.699411	0.228389	0.357487	0.383632
NOTCH3	-0.106684	0.0853109	0.325491	1.069	0.487461	0.217991	0.655342		COL2A1	0.349564	0.768032	0.881748	0.114621	0.0546554	0.17788	0.581104		CTSS	0.0748843	0.900509	0.976321	0.0455118	0.0104075	0.641222	0.303295
CYP8B1	0.490779	0.0853428	0.325491	1.06883	0.487461	0.454221	0.440444		COL6A6	0.158508	0.967932	0.987783	0.0141553	0.00533831	0.472802	0.441276		CTSW	-0.0441026	0.810888	0.944444	0.0910392	0.0248236	0.0876446	0.451809
IL2RA	0.346627	0.0854668	0.325491	1.0682	0.487461	0.699931	0.425108		COMP	0.944379	0.0825563	0.279785	1.08325	0.553176	0.928661	0.687973		CUL1	-0.332513	0.0113936	0.167069	1.94334	0.777104	0.282494	0.30225
BMI1	0.374139	0.0854936	0.325491	1.06807	0.487461	0.349567	0.616629		COX5B	-0.598285	0.0241349	0.151467	1.61735	0.819682	0.694845	0.238877		CX3CL1	-0.358183	0.0487491	0.319302	1.31203	0.495799	0.373419	0.317699
NUMBL	0.242312	0.0860683	0.326839	1.06516	0.485666	0.875287	0.322363		COX6A1	-0.75195	0.0163437	0.122106	1.78665	0.913264	0.929077	0.124045		CXADR	0.274292	0.386331	0.74694	0.413041	0.126714	0.204554	0.360642
PFKFB3	0.260625	0.0871557	0.330122	1.0597	0.481326	0.529893	0.36137		COX6B1	-0.113816	0.796755	0.895729	0.0986752	0.0478234	0.34538	0.342896		CXCL1	-0.481127	0.862464	0.959298	0.0642589	0.0180465	0.871543	0.437416
PLA2G1B	0.674191	0.0877665	0.330278	1.05667	0.481121	0.217484	1.10614		CPA3	0.589306	0.0561716	0.22606	1.25048	0.645776	0.764714	0.276554		CXCL11	0.472703	0.126728	0.496922	0.897126	0.303712	0.378645	0.382363
NLRC5	0.384183	0.0880597	0.330278	1.05522	0.481121	0.356127	0.459921		CPSF7	-0.376388	0.0408165	0.191295	1.38916	0.718296	0.803897	0.356994		CXCL12	-0.487351	0.0974047	0.446614	1.01142	0.350068	0.313039	0.341795
CMKLR1	0.463469	0.0883045	0.330278	1.05402	0.481121	0.364435	0.408827		CR1	0.429818	0.342094	0.590491	0.465855	0.228787	0.401916	0.383052		CXCL13	-0.142066	0.279372	0.674596	0.553817	0.170956	NA	0.357791
LIFR	0.521893	0.0885796	0.330278	1.05267	0.481121	0.439939	0.46457		CR2	0.535233	0.613949	0.809669	0.211868	0.0916927	0.751431	0.266736		CXCL14	-0.0805624	0.600401	0.87211	0.221559	0.059429	0.320132	0.298157
SMC3	-0.24727	0.0886529	0.330278	1.05231	0.481121	0.411226	0.276683		CRABP2	0.0334513	0.76441	0.88032	0.116673	0.0553593	0.435183	0.41498		CXCL16	0.499668	0.365072	0.727759	0.437621	0.138012	0.697839	0.346527
SOD1	-0.525664	0.0888301	0.330278	1.05144	0.481121	0.803959	0.45033		CREB1	0.589465	0.00399567	0.0515047	2.39841	1.28815	0.787874	0.220274		CXCL2	-0.652052	0.729879	0.909465	0.136749	0.0412141	0.892395	0.369831
C1QB	0.541407	0.0889537	0.330278	1.05084	0.481121	0.719932	0.366454		CREB3L3	0.523144	0.197511	0.43724	0.704409	0.35928	0.614066	0.316239		CXCL5	0.0689601	0.615166	0.87211	0.211008	0.059429	-0.0204511	0.47775
HLA-DRB4	0.573029	0.0890586	0.330278	1.05032	0.481121	0.560643	0.603851		CREB3L4	0.106504	0.404745	0.652907	0.392819	0.185149	0.173265	0.279422		CXCR1	-0.137257	0.826974	0.951476	0.0825079	0.0216021	0.245586	0.439365
EPCAM	-0.78248	0.0892039	0.330278	1.04962	0.481121	0.714408	0.736312		CREB5	0.107009	0.649644	0.827988	0.187325	0.0819758	0.449726	0.254036		CXCR3	-0.027489	0.357891	0.727759	0.446249	0.138012	0.714904	0.49324
MMP11	0.377077	0.0904424	0.334028	1.04363	0.476217	-0.00962651	0.471897		CREBBP	-0.132653	0.689497	0.850245	0.161468	0.0704558	0.802387	0.239053		CXCR4	0.896919	0.00408613	0.0817778	2.38869	1.08736	0.955293	0.289246
UQCR11	0.216575	0.0927557	0.34172	1.03266	0.46633	0.796772	0.275557		CRLF2	0.397327	0.5242	0.735185	0.280503	0.133603	0.386423	0.480343		CXCR6	0.0144308	0.542362	0.839329	0.265711	0.0760678	0.19194	0.232716
FZD7	0.40733	0.0937726	0.344609	1.02792	0.462674	0.482359	0.418611		CRP	0.888357	0.0567333	0.226442	1.24616	0.645043	0.86504	0.259603		CXXC4	0.102124	0.894619	0.970645	0.0483618	0.0129394	0.288854	0.435675
TP73	0.456083	0.0949447	0.348052	1.02253	0.458356	0.429085	0.451294		CSF1	-0.00993498	0.209889	0.45379	0.678009	0.343145	0.686119	0.370081		CXXC5	0.125102	0.184961	0.578968	0.732921	0.237345	0.605741	0.247881
IL23A	0.453127	0.0952662	0.348369	1.02106	0.457961	0.111816	0.419709		CSF1R	0.857164	0.00562099	0.0650366	2.25019	1.18684	0.958311	0.206043		CYFIP2	0.0487864	0.635002	0.874825	0.197225	0.0580786	0.144452	0.370586
RFC3	-0.041578	0.0957916	0.349427	1.01867	0.456644	0.0561815	0.46697		CSF2	0.709871	0.291264	0.53887	0.535713	0.268516	0.649339	0.39416		CYLD	-0.219354	0.243242	0.642142	0.613961	0.192369	0.727279	0.412283
OASL	0.38056	0.0963134	0.350467	1.01631	0.455353	0.419377	0.312101		CSF2RB	0.366167	0.25762	0.511442	0.58902	0.291204	0.507453	0.324763		CYP4A11	0.305512	0.39439	0.755768	0.404074	0.121611	0.29184	0.563363
ACTR3B	-0.193547	0.0968393	0.351517	1.01395	0.454053	0.79717	0.214584		CSF3	0.718802	0.0175877	0.126444	1.75479	0.898102	0.57849	0.394241		CYP8B1	-0.141238	0.769779	0.932169	0.113634	0.0305053	0.333112	0.463446
GPI	-0.403127	0.0975072	0.352387	1.01096	0.452981	0.499737	0.46028		CSF3R	0.173404	0.12416	0.34826	0.906017	0.458096	0.160784	0.431599		DAB2	-0.0256448	0.981209	0.996114	0.00823831	0.00169105	0.242852	0.309653
POLR2J	0.385725	0.0977354	0.352387	1.00995	0.452981	0.2169	0.447051		CST2	-0.0582186	0.864866	0.936396	0.063051	0.0285406	0.114783	0.928416		DACH2	-0.217407	0.660589	0.877428	0.180069	0.0567884	0.328724	0.301949
FGF14	-0.229298	0.0979686	0.352387	1.00891	0.452981	0.341676	0.511966		CT45A1	-0.12773	0.814113	0.908592	0.0893151	0.041631	0.820816	0.556175		DAXX	0.138317	0.304763	0.696534	0.516038	0.157058	0.551062	0.327216
SLAMF7	0.512507	0.0981683	0.352387	1.00803	0.452981	0.138343	0.465184		CTAG1B	-0.0510362	0.693564	0.852061	0.158914	0.0695295	0.632381	0.527536		DDB2	0.518189	0.0168198	0.212012	1.77418	0.67364	0.6456	0.279898
CDKN1C	0.450315	0.0982685	0.352387	1.00759	0.452981	0.913227	0.412584		CTAGE1	0.594539	0.264602	0.516469	0.577407	0.286955	0.704981	0.233829		DDIT3	-0.163601	0.420902	0.773728	0.375819	0.111412	0.372285	0.337337
MST1R	0.464154	0.0990273	0.35425	1.00425	0.45069	0.267966	0.376171		CTCFL	0.433232	0.556676	0.759151	0.254397	0.119672	0.384843	0.440649		DDIT4	0.0151477	0.111826	0.474243	0.951458	0.323999	0.736359	0.252658
TNFRSF12A	0.30405	0.100096	0.356013	0.999585	0.448534	0.280121	0.405278		CTLA4	0.606586	0.0871354	0.290647	1.05981	0.536633	0.833585	0.202058		DDX58	0.123479	0.957109	0.992125	0.0190388	0.00343348	0.304475	0.285456
PHF6	0.276394	0.100211	0.356013	0.999085	0.448534	0.77193	0.261688		CTNNB1	0.186229	0.506026	0.724962	0.295828	0.139685	0.869522	0.234631		DEFB1	0.192096	0.254336	0.653944	0.594592	0.184459	-0.0476658	0.488326
MMP9	0.457119	0.100241	0.356013	0.998953	0.448534	0.309135	0.377622		CTSG	0.0927868	0.837501	0.925627	0.0770145	0.0335642	0.437044	0.421024		DEPTOR	0.493251	0.176205	0.570211	0.753981	0.243964	0.43439	0.363212
ARID2	-0.212095	0.101127	0.358081	0.995133	0.446018	0.153286	0.436396		CTSL	-0.515251	0.299082	0.545187	0.52421	0.263454	0.44686	0.503246		DGLUCY	0.142001	0.502297	0.812778	0.29904	0.0900281	0.040755	0.22223
SPRY4	-0.30881	0.101364	0.358081	0.994117	0.446018	0.249433	0.470746		CTSS	0.673964	0.287234	0.53887	0.541764	0.268516	0.794928	0.323268		DIPK2B	-0.749529	0.0917812	0.436846	1.03725	0.359672	0.677512	0.337576
HACD2	0.249709	0.101684	0.358081	0.992746	0.446018	-0.00335709	0.417919		CTSW	0.233082	0.52421	0.735185	0.280495	0.133603	0.430812	0.441382		DKK2	0.0488749	0.502389	0.812778	0.298959	0.0900281	0.177465	0.22178
PGR	0.380117	0.101791	0.358081	0.992291	0.446018	0.559244	0.403871		CX3CL1	-0.00555357	0.298064	0.545187	0.52569	0.263454	0.121892	0.416654		DLL1	0.0423251	0.187921	0.578968	0.726024	0.237345	0.235553	0.265663
INHBA	-0.286988	0.102736	0.360551	0.988275	0.443033	0.568431	0.717382		CXADR	0.426846	0.688239	0.849401	0.162261	0.0708872	0.809253	0.343119		DLL3	-0.100865	0.476729	0.804141	0.321728	0.0946676	0.372557	0.438907
NDUFS8	-0.166474	0.104265	0.365049	0.981863	0.437649	0.656239	0.255381		CXCL1	-0.360627	0.763042	0.880124	0.117452	0.0554562	0.756861	0.37525		DLL4	-0.389342	0.405479	0.767921	0.392032	0.114684	0.854365	0.249025
GDF6	0.539254	0.108031	0.377345	0.966451	0.423262	0.242222	0.523883		CXCL11	0.740716	0.0618942	0.238712	1.20835	0.622126	0.839284	0.280131		DMBT1	-0.232068	0.722042	0.908325	0.141438	0.0417589	-0.0225555	0.487211
FBXW7	-0.231538	0.108983	0.379081	0.962639	0.421268	0.468474	0.258775		CXCL12	0.0664428	0.824037	0.912789	0.0840533	0.0396297	0.385159	0.251283		DNAJC14	0.407941	0.050853	0.325834	1.29368	0.487004	0.811745	0.265442
BCAT1	0.442099	0.109321	0.379081	0.961297	0.421268	0.376033	0.511064		CXCL13	0.323692	0.785739	0.891026	0.104722	0.0501097	0.568125	0.333468		DNMT1	-0.181539	0.359976	0.727759	0.443726	0.138012	0.243611	0.380906
CSF3	0.476094	0.109843	0.379081	0.959228	0.421268	0.151022	0.427353		CXCL14	0.175495	0.839678	0.926649	0.0758872	0.0330847	0.379522	0.595119		DNMT3A	-0.119392	0.943627	0.986943	0.0251996	0.00570777	0.556877	0.266402
TRAT1	0.552723	0.110233	0.379081	0.957688	0.421268	0.25317	0.531813		CXCL16	0.680762	0.144103	0.38042	0.841328	0.419736	0.834492	0.325549		DOCK9	-0.248312	0.212906	0.609892	0.671812	0.214747	0.95743	0.145935
LEFTY1	0.399502	0.110243	0.379081	0.957647	0.421268	0.0413579	0.430564		CXCL2	-0.506799	0.632998	0.81814	0.198598	0.0871725	0.777822	0.384012		DPP4	0.317437	0.535864	0.839329	0.270945	0.0760678	0.715967	0.402629
ARID1B	-0.280994	0.110604	0.379081	0.956228	0.421268	0.384736	0.412817		CXCL5	0.334599	0.535529	0.742621	0.271217	0.129233	0.0972789	0.588382		DSP	0.429594	0.841456	0.952859	0.0749688	0.0209714	0.81937	0.510702
PMCH	0.555614	0.111043	0.379081	0.95451	0.421268	0.170409	0.750924		CXCR1	0.268367	0.705684	0.855953	0.151389	0.0675501	0.605398	0.317735		DST	0.324926	0.22702	0.624937	0.643937	0.204164	0.559008	0.350499
APOC2	-0.0117858	0.111115	0.379081	0.954229	0.421268	0.380847	0.388501		CXCR3	0.293784	0.239907	0.492791	0.619957	0.307337	0.489775	0.425329		DTX1	-0.158689	0.841673	0.952859	0.0748567	0.0209714	0.228074	0.40499
IGFBP3	-0.807904	0.111265	0.379081	0.953642	0.421268	0.477469	0.933911		CXCR6	0.564609	0.0657329	0.247711	1.18222	0.606055	0.630466	0.434351		DTX3	-0.0809285	0.665885	0.88193	0.176601	0.0545659	0.580531	0.223875
MECOM	0.410319	0.11192	0.379081	0.951092	0.421268	0.175717	0.531154		CXXC4	-0.214072	0.272434	0.522198	0.564739	0.282165	0.587871	0.501518		DTX3L	0.170221	0.556063	0.845666	0.254876	0.0728011	0.261742	0.265694
GRIN1	0.416994	0.11227	0.379081	0.949735	0.421268	0.689238	0.585534		CXXC5	-0.0389173	0.543147	0.746198	0.265082	0.127146	0.0430653	0.45675		DTX4	0.279689	0.107735	0.467906	0.967642	0.329842	0.457013	0.320624
ENG	0.393809	0.112469	0.379081	0.948968	0.421268	0.725973	0.411945		CYFIP2	-0.301252	0.283065	0.533911	0.548114	0.272531	0.40336	0.557108		DUOX1	0.28579	0.250752	0.650375	0.600755	0.186836	0.13035	0.595135
CD1A	0.570267	0.112647	0.379081	0.94828	0.421268	0.266171	0.489411		CYLD	-0.624142	0.0129927	0.108713	1.8863	0.963719	0.580034	0.316107		DUSP1	-0.0519312	0.714297	0.906402	0.146121	0.0426791	0.829121	0.597082
IDH2	-0.0735987	0.112888	0.379081	0.947351	0.421268	0.0615392	0.35119		CYP4A11	0.603932	0.216015	0.460314	0.665516	0.336946	0.665448	0.462154		DUSP10	0.355872	0.127757	0.496922	0.893615	0.303712	0.198588	0.426899
IL20RB	0.405087	0.113138	0.379081	0.946391	0.421268	0.437719	0.38639		CYP8B1	0.349541	0.179026	0.416207	0.747084	0.380691	0.611091	0.36426		DUSP2	-0.0118645	0.986689	0.996114	0.00581977	0.00169105	0.136639	0.390187
TSC1	-0.204442	0.113354	0.379081	0.945562	0.421268	0.508162	0.332466		DAB2	0.51402	0.17455	0.413613	0.758081	0.383406	0.754332	0.288612		DUSP4	0.0886048	0.767357	0.931801	0.115003	0.0306769	0.187508	0.454882
GNAQ	-0.285068	0.11342	0.379081	0.945309	0.421268	0.167112	0.392244		DACH2	-0.152753	0.175024	0.414073	0.756903	0.382923	0.471925	0.52793		DUSP5	-0.241831	0.303746	0.695282	0.51749	0.157839	0.837487	0.314909
NSD3	-0.196624	0.113548	0.379081	0.94482	0.421268	0.287416	0.287626		DAXX	0.422189	0.0330428	0.173792	1.48092	0.759969	0.621911	0.255824		DUSP8	-0.200008	0.462493	0.800478	0.334895	0.0966505	0.543219	0.409445
CACNA1C	-0.224945	0.113717	0.379081	0.944173	0.421268	0.567476	0.420561		DDB2	0.46184	0.0363472	0.179434	1.43953	0.746096	0.645031	0.315377		E2F1	0.0313278	0.826473	0.951476	0.0827715	0.0216021	0.0434487	0.485987
GPSM3	-0.0910715	0.113823	0.379081	0.943771	0.421268	0.400813	0.342917		DDIT3	-0.384557	0.104156	0.326716	0.982314	0.48583	0.437982	0.421162		E2F3	0.113096	0.3656	0.727759	0.436994	0.138012	NA	0.410237
CLEC4A	0.427267	0.114225	0.379081	0.94224	0.421268	0.0629347	0.458363		DDIT4	-0.0269711	0.299282	0.545187	0.523919	0.263454	0.701286	0.300162		ECSIT	0.462353	0.0262695	0.261109	1.58055	0.583179	0.301937	0.365367
FANCC	0.269031	0.114575	0.379081	0.940911	0.421268	0.414525	0.382586		DDX58	0.0820339	0.668977	0.837457	0.174589	0.0770373	0.216076	0.365354		EDN1	-0.456198	0.294283	0.685272	0.531235	0.164137	0.47985	0.278991
POLD1	0.473923	0.114786	0.379081	0.940113	0.421268	0.477961	0.438479		DEFB1	0.636759	0.0789476	0.271198	1.10266	0.566713	0.789444	0.241875		EFNA1	-0.0603635	0.482486	0.805833	0.316515	0.0937552	0.390872	0.354362
MNAT1	0.226391	0.115037	0.379081	0.939162	0.421268	0.264131	0.347245		DEPTOR	0.53609	0.147398	0.385002	0.831509	0.414537	0.583609	0.503254		EFNA2	-0.0737339	0.987531	0.996114	0.00544932	0.00169105	0.492084	0.472137
FLG	0.486251	0.115564	0.379081	0.937179	0.421268	0.0472806	0.485314		DGLUCY	-0.033501	0.64183	0.822987	0.19258	0.084607	0.262321	0.312792		EFNA3	-0.228939	0.793931	0.942619	0.100217	0.0256638	0.546504	0.410117
PDGFRB	-0.216693	0.115692	0.379081	0.936696	0.421268	0.553073	0.345011		DIPK2B	-0.235471	0.748297	0.876763	0.125926	0.0571178	0.188838	0.322513		EFNA5	-0.0820763	0.642153	0.875166	0.192362	0.0579095	0.396613	0.184651
RIPK1	-0.159638	0.115854	0.379081	0.93609	0.421268	0.380923	0.307437		DKK2	0.485185	0.062334	0.239783	1.20528	0.620181	0.445208	0.412374		EGF	0.482909	0.131277	0.498117	0.881811	0.302669	0.490195	0.443081
JAK2	0.221395	0.115966	0.379081	0.935671	0.421268	0.603748	0.275459		DLL1	0.0850176	0.18546	0.422563	0.73175	0.374109	0.640825	0.33688		EGFR	-0.122037	0.865382	0.960023	0.0627923	0.0177185	0.504644	0.502603
POLR2D	-0.173892	0.116032	0.379081	0.935423	0.421268	0.334924	0.401643		DLL3	0.164971	0.404684	0.652907	0.392884	0.185149	0.55955	0.330552		EGR1	-0.997849	0.102051	0.455232	0.991185	0.341768	0.772377	0.797687
CD2	0.444007	0.116556	0.379081	0.933465	0.421268	0.239124	0.432456		DLL4	-0.376282	0.266037	0.517741	0.575058	0.285888	0.657502	0.355629		EGR2	-0.15394	0.768348	0.931801	0.114442	0.0306769	0.466645	0.409172
NDUFA3	-0.228687	0.11671	0.379081	0.932893	0.421268	0.522447	0.320063		DMBT1	0.192242	0.823905	0.912789	0.084123	0.0396297	0.290759	0.403181		EHHADH	-0.111956	0.649597	0.876445	0.187356	0.0572755	0.364386	0.248481
ATP2A2	-0.429294	0.116719	0.379081	0.932858	0.421268	0.792225	0.461076		DNAJC14	0.369852	0.0724558	0.261478	1.13993	0.582565	0.629863	0.328539		EIF2AK2	-0.230409	0.105835	0.465892	0.975371	0.331714	0.333447	0.423222
ARID1A	-0.21311	0.117154	0.379186	0.931243	0.421148	0.713302	0.280512		DNMT1	-0.2321	0.253429	0.507463	0.596144	0.294596	0.322436	0.291037		EIF2B4	0.0673648	0.973609	0.993925	0.0116154	0.00264617	0.237627	0.25369
ITGB2	0.384178	0.117263	0.379186	0.930838	0.421148	0.688138	0.410507		DNMT3A	-0.146968	0.494177	0.722484	0.306117	0.141172	0.765743	0.266651		EIF4EBP1	0.115727	0.828968	0.951476	0.081462	0.0216021	0.280923	0.311404
DACH2	0.0646543	0.117791	0.380063	0.928887	0.420144	0.294671	0.423103		DOCK9	-0.170212	0.262354	0.516133	0.581113	0.287239	0.129752	0.333395		EIF5AL1	0.0537583	0.489785	0.806714	0.309994	0.0932802	0.262333	0.408393
ETS2	-0.265117	0.118104	0.380244	0.927734	0.419937	0.837637	0.213091		DPP4	0.302239	0.861996	0.936396	0.0644949	0.0285406	0.321788	0.859577		ELANE	0.127584	0.613831	0.87211	0.211951	0.059429	0.847537	0.326927
CREBBP	-0.223765	0.118591	0.380983	0.925948	0.419094	0.652802	0.302518		DSP	0.547617	0.334068	0.58275	0.476165	0.234518	0.580159	0.550018		ELK1	-0.484799	0.232129	0.629593	0.634271	0.20094	0.605159	0.448405
E2F1	0.449477	0.118863	0.381029	0.924955	0.419042	0.257228	0.494499		DST	0.0197132	0.994019	0.998062	0.00260544	0.0008424	0.555293	0.329973		ELMO1	-0.379615	0.464053	0.801005	0.333433	0.0963649	0.613573	0.406681
PCK2	0.248018	0.119952	0.383691	0.920993	0.416019	0.13734	0.371872		DTX1	-0.354728	0.207227	0.450666	0.683553	0.346145	0.43555	0.563982		ELOB	-0.337602	0.00252114	0.057982	2.5984	1.23671	0.734271	0.256586
SGK1	-0.416672	0.121325	0.386331	0.916049	0.41304	0.640817	0.368982		DTX3	-0.457727	0.0270909	0.161781	1.56718	0.791074	0.717596	0.371638		ENDOG	1.14222	0.0192322	0.228935	1.71597	0.640288	0.316335	0.877633
CD69	0.434389	0.121349	0.386331	0.915965	0.41304	0.472732	0.3375		DTX3L	0.394191	0.135896	0.367938	0.866793	0.434225	0.498226	0.329402		ENO1	0.255428	0.213999	0.611138	0.669588	0.213861	0.0392359	0.477567
CASP3	0.256224	0.1218	0.386331	0.914354	0.41304	0.474366	0.297656		DTX4	0.45012	0.116971	0.33996	0.931922	0.468572	0.534296	0.299032		ENTPD1	0.395488	0.163273	0.543389	0.787084	0.264889	0.319139	0.425519
MBNL3	0.368453	0.122162	0.386331	0.913063	0.41304	0.279234	0.363428		DUOX1	0.561231	0.265758	0.517741	0.575513	0.285888	0.590989	0.350368		EOMES	0.47078	0.0422001	0.31136	1.37469	0.506737	0.209884	0.448495
KDM6A	0.296569	0.122662	0.386331	0.911291	0.41304	0.441832	0.453707		DUSP1	-1.26034	0.064886	0.247034	1.18785	0.607243	0.738523	0.585692		EP300	0.135219	0.56543	0.853863	0.247621	0.0686119	0.699098	0.373076
FLT3	0.415163	0.122801	0.386331	0.910798	0.41304	0.172589	0.455768		DUSP10	0.74787	0.00615662	0.0681455	2.21066	1.16656	0.672964	0.384795		EPCAM	-0.145608	0.2611	0.659879	0.583193	0.180536	0.816647	0.641452
SLC25A1	0.0498527	0.122858	0.386331	0.910598	0.41304	0.63525	0.244357		DUSP2	0.614744	0.221523	0.469351	0.65458	0.328503	0.594304	0.437813		EPHA2	0.186735	0.45233	0.796553	0.344544	0.0987854	0.340316	0.233301
FOXL2	0.399127	0.122864	0.386331	0.910574	0.41304	0.529693	0.386692		DUSP4	0.166785	0.727645	0.865902	0.13808	0.0625312	0.748937	0.419528		EPM2AIP1	-0.0893117	0.320536	0.699192	0.494123	0.155403	0.789976	0.293879
CCL1	0.58437	0.12387	0.387425	0.907032	0.411812	0.67183	0.45937		DUSP5	-0.0992928	0.72532	0.865653	0.13947	0.062656	0.52176	0.454707		EPO	-0.0245892	0.98609	0.996114	0.00608336	0.00169105	0.519837	0.447623
KIR	0.0218926	0.124173	0.387425	0.905972	0.411812	0.650292	0.366146		DUSP6	0.629119	0.0518214	0.219907	1.28549	0.657761	0.891554	0.336424		EPOR	-0.369263	0.0866991	0.420988	1.06199	0.37573	0.326291	0.294053
GNG12	0.0944457	0.124506	0.387425	0.904811	0.411812	0.743045	0.324153		DUSP8	-0.574722	0.0172544	0.124653	1.7631	0.904299	0.623291	0.448576		ERBB2	0.039417	0.629199	0.873977	0.201212	0.0584999	0.856872	0.326251
HMGB1	-0.21468	0.124525	0.387425	0.904743	0.411812	0.495868	0.463185		E2F1	0.480805	0.237983	0.490292	0.623454	0.309545	0.630601	0.382228		ERCC2	0.196514	0.341613	0.720184	0.466466	0.142556	0.061911	0.33165
HMGA1	0.330401	0.12465	0.387425	0.904307	0.411812	0.78841	0.68633		E2F3	0.117654	0.796366	0.895729	0.0988873	0.0478234	0.409692	0.403954		ERCC3	0.466698	0.0439984	0.31136	1.35656	0.506737	0.415249	0.352044
NRP1	-0.254193	0.124782	0.387425	0.903849	0.411812	0.726325	0.303918		EDN1	0.0733519	0.757403	0.879913	0.120673	0.0555604	0.489776	0.420759		ERCC6	-0.119175	0.323769	0.700003	0.489765	0.1549	0.711278	0.368288
RNF43	0.290165	0.125056	0.387463	0.902897	0.41177	0.194347	0.358146		EFNA1	-0.0816715	0.425872	0.67169	0.370721	0.172831	0.55308	0.213811		ERG	-0.417259	0.154123	0.533307	0.812134	0.273023	0.212459	0.359171
MDM2	-0.247238	0.128473	0.39662	0.891188	0.401625	0.358494	0.390468		EFNA2	0.243768	0.625085	0.813438	0.204061	0.0896755	0.412319	0.333678		ESR1	0.118089	0.685612	0.890358	0.163922	0.0504356	0.0145917	0.42431
STAT1	0.358014	0.128547	0.39662	0.890939	0.401625	0.82074	0.331528		EFNA3	0.0297199	0.640186	0.822303	0.193694	0.084968	0.28307	0.493466		ESR2	0.238281	0.268402	0.664722	0.571214	0.17736	0.0435189	0.444809
IFI27	0.383105	0.129648	0.398643	0.887236	0.399416	0.577079	0.390649		EFNA5	0.0750301	0.565469	0.767585	0.247591	0.114873	0.339455	0.227802		ETS1	0.18265	0.348747	0.725661	0.457489	0.139266	0.724998	0.314671
CCL19	0.404045	0.13017	0.398643	0.885488	0.399416	0.404433	0.454812		EGFR	-0.0437834	0.561	0.763641	0.251037	0.117111	0.358645	0.333345		ETS2	0.180838	0.49391	0.808267	0.306352	0.0924454	0.777773	0.234295
BATF	0.486518	0.130476	0.398643	0.884468	0.399416	0.386155	0.448577		EGR1	-1.8676	0.0821069	0.2789	1.08562	0.554552	0.797135	1.04107		ETV1	0.0483773	0.940701	0.984667	0.0265484	0.00671044	-0.0202005	0.485685
CDKN2D	0.367663	0.130717	0.398643	0.883667	0.399416	0.446057	0.425266		EGR2	-0.0935755	0.910712	0.964092	0.0406191	0.0158817	0.566887	0.39605		ETV4	0.391985	0.150531	0.529539	0.822375	0.276102	0.0974965	0.450769
PSMB5	-0.434824	0.130777	0.398643	0.883469	0.399416	0.725709	0.343854		EHHADH	0.127199	0.941195	0.977893	0.0263205	0.00970858	0.157008	0.307592		EWSR1	-0.242061	0.0429216	0.31136	1.36732	0.506737	0.904806	0.408136
CDK2	0.337857	0.130892	0.398643	0.883087	0.399416	0.604679	0.244305		EIF2AK2	-0.212458	0.199145	0.439073	0.700831	0.357463	0.642762	0.25705		EYA1	0.010887	0.687531	0.891014	0.162707	0.0501156	0.638467	0.454829
FGF6	0.551093	0.131087	0.398643	0.882442	0.399416	0.356911	0.509795		EIF2B4	0.205157	0.621476	0.812426	0.206576	0.0902163	0.316164	0.313138		EZH2	0.0750521	0.788031	0.941986	0.103457	0.0259557	NA	0.467787
L1CAM	0.141831	0.131408	0.398802	0.881378	0.399243	0.352193	0.348939		EIF4EBP1	0.701913	0.0403877	0.190491	1.39375	0.720125	0.535678	0.527463		F12	-0.0874297	0.709831	0.904811	0.148845	0.0434423	0.284056	0.405068
PLCB1	0.21876	0.133573	0.404544	0.874281	0.393035	0.526714	0.368829		EIF5AL1	-0.0327105	0.616546	0.809901	0.210034	0.0915679	0.357517	0.352132		F13A1	0.28524	0.774	0.93575	0.111259	0.0288402	0.299353	0.463021
MRC1	0.260061	0.134058	0.4046	0.872708	0.392974	0.867149	0.183836		ELANE	0.49889	0.227782	0.47715	0.64248	0.321345	0.771409	0.245878		F2RL1	-0.0895029	0.364259	0.727759	0.438589	0.138012	NA	0.393713
GDF15	0.336821	0.134138	0.4046	0.872448	0.392974	0.172827	0.382636		ELK1	-0.127349	0.935185	0.975063	0.0291025	0.0109674	0.232891	0.463368		FAAP24	-0.0286677	0.862566	0.959298	0.0642075	0.0180465	NA	0.432266
MYC	-0.304033	0.134774	0.405692	0.870393	0.391803	0.726732	0.389113		ELMO1	-0.689786	0.523785	0.735185	0.280847	0.133603	0.908288	0.461936		FADD	0.0962513	0.362659	0.727759	0.440501	0.138012	NA	0.363905
BRD3	-0.260215	0.135347	0.406591	0.868551	0.390843	0.423075	0.370177		ENDOG	1.25442	0.012192	0.103772	1.91393	0.98392	0.59881	0.609118		FAM124B	0.145929	0.578558	0.862706	0.237653	0.0641372	0.328995	0.32507
SLC39A6	0.173535	0.137308	0.411646	0.862304	0.385476	0.745402	0.347488		ENO1	0.0733885	0.695187	0.852061	0.157899	0.0695295	0.26016	0.485749		FAM30A	-0.061643	0.970706	0.993925	0.0129122	0.00264617	0.00109313	0.415884
MPPED1	0.0447315	0.138575	0.414604	0.858316	0.382366	0.428236	0.379894		ENTPD1	0.466091	0.318458	0.567071	0.496948	0.246363	0.330901	0.513692		FANCA	0.258776	0.360307	0.727759	0.443327	0.138012	0.214995	0.443985
H2AX	0.26997	0.13911	0.415368	0.85664	0.381567	0.492355	0.27648		EOMES	0.958764	0.00783536	0.0789399	2.10594	1.1027	0.755601	0.342464		FANCC	0.199299	0.49671	0.811055	0.303897	0.0909496	0.451745	0.317231
CD53	0.425118	0.139956	0.416772	0.854009	0.380102	0.583148	0.334257		EP300	0.271097	0.339497	0.587378	0.469164	0.231083	0.717705	0.266697		FANCE	0.402473	0.0412398	0.308465	1.38468	0.510794	0.307417	0.441151
MAPK8IP1	-0.182765	0.140221	0.416772	0.853188	0.380102	0.456955	0.719586		EPCAM	-0.928088	0.0349686	0.177568	1.45632	0.750635	0.609623	0.618175		FANCF	0.203725	0.600245	0.87211	0.221671	0.059429	0.0442731	0.459987
CX3CL1	0.352629	0.140774	0.416772	0.851477	0.380102	0.338439	0.390121		EPHA2	0.318614	0.262982	0.516133	0.580075	0.287239	0.521864	0.326068		FANCG	0.478163	0.0208776	0.236028	1.68032	0.627036	0.382344	0.355861
SF3B1	-0.545028	0.140843	0.416772	0.851266	0.380102	0.828528	0.390533		EPM2AIP1	-0.101362	0.451282	0.689019	0.345552	0.161769	0.610415	0.325636		FANCL	0.0439522	0.886594	0.968323	0.0522752	0.0139799	0.0483362	0.512619
TWF1	-0.288999	0.140988	0.416772	0.850819	0.380102	0.564529	0.373132		EPO	0.321075	0.607871	0.803801	0.216189	0.0948515	0.37421	0.320714		FAP	0.0133436	0.178862	0.570247	0.747481	0.243937	0.841537	0.381436
TAF3	0.315524	0.141666	0.416812	0.848733	0.380059	0.460489	0.449091		EPOR	-0.0664511	0.819997	0.911723	0.0861879	0.0401371	0.578247	0.3746		FASLG	-0.0392995	0.809107	0.944444	0.091994	0.0248236	NA	0.355123
IL1RL2	0.434674	0.142348	0.416812	0.846647	0.380059	0.231249	0.43251		ERBB2	0.115124	0.958818	0.983386	0.0182636	0.00727578	0.58364	0.233888		FBP1	-0.130666	0.624098	0.872484	0.204747	0.0592427	0.306446	0.478698
FZD10	0.608384	0.142679	0.416812	0.845641	0.380059	0.265418	0.491855		ERCC2	0.40916	0.075818	0.267349	1.12023	0.572922	0.420475	0.364974		FBXW7	-0.131783	0.504848	0.812778	0.29684	0.0900281	NA	0.346668
FGF21	0.361681	0.142686	0.416812	0.845618	0.380059	0.553241	0.328473		ERCC3	0.230192	0.422133	0.669057	0.374551	0.174537	0.383054	0.327081		FCER1A	0.0820015	0.90638	0.977675	0.0426898	0.0098053	NA	0.471648
STK11	-0.222621	0.14278	0.416812	0.845333	0.380059	0.318528	0.409033		ERCC6	-0.00631391	0.331965	0.58275	0.478907	0.234518	0.62382	0.413838		FCER1G	0.202778	0.262523	0.661059	0.580833	0.17976	0.3856	0.586245
TBL1XR1	-0.158731	0.142985	0.416812	0.844711	0.380059	0.395385	0.450487		ERG	-0.0928042	0.253244	0.507463	0.59646	0.294596	0.498337	0.251541		FCER2	0.135689	0.527075	0.833082	0.278128	0.0793124	0.0503516	0.368116
CD19	0.478516	0.143208	0.416812	0.844032	0.380059	0.227057	0.51568		ERO1A	0.469635	0.0514104	0.219209	1.28895	0.659141	0.802368	0.212593		FCGR1A	-0.10072	0.491494	0.806987	0.308482	0.0931332	0.480505	0.444187
PIM1	-0.190589	0.143266	0.416812	0.843856	0.380059	0.531261	0.333599		ESR1	0.487553	0.225084	0.47418	0.647656	0.324057	0.66127	0.265171		FCGR3A	0.837445	0.00271408	0.0591111	2.56638	1.22833	0.840151	0.556355
CHUK	-0.164038	0.143733	0.416812	0.842445	0.380059	0.203469	0.394011		ESR2	0.392676	0.222477	0.470697	0.652715	0.327258	0.667966	0.373747		FCGRT	-0.119881	0.787881	0.941986	0.10354	0.0259557	0.793531	0.373169
ATG10	-0.126911	0.143824	0.416812	0.842168	0.380059	NA	0.428583		ETS1	0.0064148	0.603927	0.801448	0.219015	0.0961244	0.730905	0.206717		FCN1	0.145357	0.254801	0.654004	0.593799	0.18442	0.170123	0.564173
NUF2	0.509189	0.144097	0.416812	0.841345	0.380059	0.0184566	0.400665		ETS2	-0.0842793	0.708581	0.856701	0.14961	0.0671705	0.816028	0.176428		FEN1	0.228614	0.260352	0.659113	0.584439	0.18104	-0.0190754	0.442689
RAG1	0.359941	0.144908	0.418342	0.838906	0.378469	0.37805	0.378819		ETV1	-0.420703	0.121337	0.346244	0.916006	0.460618	0.549398	0.675443		FEZ1	0.116991	0.389973	0.752018	0.408965	0.123772	0.161488	0.394586
ACSF3	-0.0960826	0.145203	0.418376	0.838025	0.378433	0.411027	0.4113		ETV4	0.780986	0.0301464	0.165672	1.52076	0.780751	0.607205	0.384824		FGCR2A	0.555702	0.0245787	0.253174	1.60944	0.596581	0.859556	0.280155
FOXA2	0.0609474	0.146052	0.420007	0.835491	0.376743	0.792881	0.441258		EYA1	0.328635	0.232287	0.483171	0.633974	0.315899	0.536708	0.274256		FGF1	0.0263205	0.675898	0.885845	0.170119	0.0526421	NA	0.449598
ITGAV	0.0528505	0.146339	0.420016	0.83464	0.376734	0.547833	0.335834		EZH2	0.356695	0.527438	0.735533	0.277828	0.133398	0.439668	0.41566		FGF10	0.197056	0.476447	0.804141	0.321985	0.0946676	0.354738	0.395626
PLA2G6	0.28589	0.14756	0.422272	0.831032	0.374408	0.500848	0.408782		F12	-0.0154983	0.942837	0.977893	0.0255632	0.00970858	0.358065	0.394586		FGF11	0.420828	0.149713	0.52911	0.82474	0.276454	0.504998	0.31674
RELA	-0.197574	0.147695	0.422272	0.830633	0.374408	0.294399	0.358594		F13A1	0.85929	0.253222	0.507463	0.596499	0.294596	0.886163	0.278403		FGF12	-0.277284	0.104795	0.463288	0.979659	0.334149	0.268935	0.28712
ABCB1	0.231193	0.14873	0.424411	0.827601	0.372214	0.289218	0.597366		F2RL1	0.372523	0.497096	0.723893	0.30356	0.140326	0.346165	0.417498		FGF14	0.110671	0.653045	0.876445	0.185057	0.0572755	0.345495	0.505111
GNAS	-1.2829	0.150111	0.427529	0.823586	0.369035	0.383209	1.10081		FAAP24	0.323144	0.517863	0.730433	0.285785	0.136419	0.489459	0.360523		FGF17	-0.0541756	0.309748	0.697847	0.508991	0.15624	0.760624	0.370072
VEGFB	-0.281815	0.150749	0.428243	0.821744	0.36831	0.656052	0.352837		FADD	0.503751	0.122359	0.347739	0.912363	0.458747	0.542579	0.313013		FGF18	0.144564	0.637502	0.874972	0.195519	0.058006	0.248698	0.467375
ANKRD28	-0.134539	0.150941	0.428243	0.821194	0.36831	0.174732	0.473767		FAM124B	0.401103	0.443873	0.686304	0.352741	0.163484	0.533315	0.302606		FGF19	0.0575272	0.803157	0.944087	0.0951998	0.0249879	0.112521	0.464213
LYZ	0.532349	0.151957	0.430302	0.81828	0.366226	0.837911	0.342981		FAM30A	0.171862	0.885799	0.947882	0.0526646	0.0232457	0.65288	0.223051		FGF20	0.374218	0.440727	0.786406	0.35583	0.104353	0.140473	0.482628
SERINC3	-0.393651	0.152981	0.43221	0.815362	0.364305	0.597862	0.379841		FANCA	0.535233	0.341612	0.590347	0.466467	0.228892	0.570397	0.293997		FGF21	0.31832	0.043235	0.31136	1.36416	0.506737	0.495958	0.377576
CD68	0.335884	0.153214	0.43221	0.814701	0.364305	0.822807	0.301255		FANCC	0.468329	0.0961068	0.310096	1.01725	0.508503	0.41223	0.401842		FGF22	0.509958	0.118209	0.482744	0.927348	0.316283	0.649643	0.480834
KDR	0.271246	0.155881	0.438897	0.807206	0.357637	0.644382	0.400116		FANCE	0.799588	0.00923397	0.0849996	2.03461	1.07058	0.650446	0.387953		FGF23	0.151325	0.702229	0.903563	0.153521	0.0440416	0.086438	0.273113
MAPT	0.0128775	0.156397	0.439515	0.805771	0.357027	0.0646812	0.416892		FANCF	0.418781	0.544657	0.747579	0.263877	0.126343	0.763936	0.219228		FGF4	0.524884	0.0367307	0.295493	1.43497	0.529453	0.684207	0.318378
BMP5	0.370545	0.157498	0.441581	0.802724	0.35499	0.120951	0.5218		FANCG	0.366203	0.149821	0.388467	0.824426	0.410646	0.54193	0.328765		FGF6	0.139958	0.420833	0.773728	0.37589	0.111412	0.385859	0.350811
ILF3	-0.477497	0.157845	0.441581	0.801768	0.35499	0.709255	0.409995		FANCL	-0.112333	0.251977	0.507463	0.598639	0.294596	0.721395	0.444446		FGF7	0.375564	0.469128	0.802285	0.328708	0.0956711	0.673165	0.256569
AKT3	-0.142274	0.158027	0.441581	0.801269	0.35499	0.459711	0.426131		FAP	0.674954	0.761596	0.880124	0.118276	0.0554562	0.640028	0.567595		FGF8	0.526706	0.0639079	0.363609	1.19445	0.439366	0.521744	0.475418
SOS1	-0.2876	0.158679	0.442568	0.79948	0.35402	0.258323	0.486724		FASLG	0.211627	0.873738	0.942168	0.058619	0.0258716	0.544027	0.322437		FGF9	0.285486	0.223758	0.618257	0.650221	0.208831	NA	0.501105
LAMA5	-0.273122	0.159971	0.445332	0.79596	0.351317	0.6305	0.324781		FBP1	0.245142	0.368093	0.614595	0.434042	0.211411	0.387224	0.414325		FGFR1	-0.0122039	0.767344	0.931801	0.11501	0.0306769	0.536792	0.293639
PPP2R3A	0.350784	0.160353	0.445558	0.794923	0.351096	0.328001	0.422294		FBXW7	-0.363321	0.0973433	0.312723	1.01169	0.50484	0.450775	0.346422		FGFR2	0.282528	0.170055	0.553053	0.769412	0.257233	0.15959	0.473569
NFE2L2	-0.310238	0.161719	0.447509	0.791239	0.349198	0.695371	0.314462		FCER1A	0.424228	0.693801	0.852061	0.158765	0.0695295	0.334224	0.408013		FGFR3	0.258357	0.379124	0.739343	0.421219	0.131154	0.07413	0.408292
CCND3	-0.218983	0.161838	0.447509	0.790919	0.349198	0.582792	0.464501		FCER1G	0.479845	0.217912	0.463688	0.66172	0.333774	0.762284	0.316304		FGFR4	-0.0698284	0.501557	0.812778	0.29968	0.0900281	0.577723	0.278347
TIE1	0.296634	0.162022	0.447509	0.790427	0.349198	0.436643	0.317673		FCER2	0.317299	0.697719	0.852061	0.156319	0.0695295	0.564489	0.379885		FH	0.120395	0.460949	0.80021	0.336347	0.0967959	0.579638	0.33153
HDAC11	0.2597	0.162264	0.447509	0.789779	0.349198	0.175964	0.374235		FCGR1A	-0.448299	0.464615	0.700708	0.332906	0.154463	0.615153	0.419747		FLG	-0.035702	0.794206	0.942619	0.100067	0.0256638	NA	0.43374
OPN3	-0.123598	0.162887	0.448162	0.788114	0.348565	0.14731	0.430078		FCGRT	0.0805515	0.304792	0.551006	0.515997	0.258844	0.717712	0.455533		FLNA	0.211812	0.414586	0.772139	0.382385	0.112305	0.679358	0.431933
DTX3L	0.22397	0.163273	0.448162	0.787087	0.348565	0.291056	0.327288		FCN1	0.368492	0.251665	0.507463	0.599177	0.294596	0.584743	0.309296		FLNB	-0.364474	0.0456855	0.31136	1.34022	0.506737	0.36102	0.251006
CASP10	0.452165	0.163408	0.448162	0.786726	0.348565	0.141228	0.469572		FEN1	0.522632	0.202423	0.443328	0.69374	0.353275	0.502064	0.39515		FLT1	-0.324695	0.191325	0.578968	0.718229	0.237345	0.708728	0.567685
GOT2	-0.158638	0.163866	0.448587	0.785511	0.348153	0.45799	0.377013		FEZ1	0.302908	0.565971	0.767585	0.247206	0.114873	0.424253	0.301672		FLT3	0.369997	0.209166	0.60034	0.679508	0.221603	0.274072	0.383275
CBL	-0.0372533	0.164987	0.450823	0.78255	0.345994	0.481871	0.350318		FGCR2A	0.751447	0.00699627	0.074228	2.15513	1.12943	0.950647	0.211113		FLT3LG	0.41659	0.110113	0.473383	0.958161	0.324787	0.578905	0.439803
HLA-F	-0.683926	0.1659	0.451291	0.780153	0.345543	0.707711	0.524536		FGF1	0.134038	0.984058	0.995511	0.00697918	0.00195398	0.511282	0.423868		FOLH1	0.562756	0.033139	0.283693	1.47966	0.547151	0.563992	0.350669
PGPEP1	-0.217582	0.166187	0.451291	0.779402	0.345543	0.721178	0.298515		FGF10	0.484282	0.180984	0.416207	0.74236	0.380691	0.755888	0.294582		FOS	-0.258961	0.657002	0.876445	0.182433	0.0572755	0.727457	0.9404
NDUFA13	-0.615994	0.166189	0.451291	0.779398	0.345543	0.748596	0.469307		FGF11	0.661193	0.0893022	0.29654	1.04914	0.527917	0.797405	0.26392		FOSL1	0.203356	0.459462	0.80021	0.337751	0.0967959	-0.0258308	0.439835
CD4	0.325344	0.166479	0.451291	0.77864	0.345543	0.540245	0.456051		FGF12	-0.338375	0.00861063	0.0835686	2.06497	1.07796	0.647045	0.366894		FOXA1	0.495799	0.0705067	0.382692	1.15177	0.417151	0.306677	0.421427
SAMSN1	0.312153	0.16679	0.451291	0.77783	0.345543	0.322353	0.367065		FGF14	-0.118627	0.151068	0.389778	0.820826	0.409183	0.785695	0.20293		FOXA2	-0.361252	0.408779	0.772139	0.388511	0.112305	0.815127	0.4403
HNF1A	0.235777	0.167182	0.451291	0.776811	0.345543	0.441515	0.306452		FGF17	0.212447	0.170954	0.408486	0.767122	0.388823	0.166998	0.459104		FOXC1	0.132717	0.41538	0.772139	0.381555	0.112305	0.0299541	0.396725
IL27	0.583757	0.167292	0.451291	0.776526	0.345543	0.234989	0.807546		FGF18	0.514363	0.248887	0.505124	0.603997	0.296602	0.641352	0.352924		FOXJ1	0.0591651	0.91236	0.978194	0.0398339	0.00957504	0.0227064	0.432653
FANCG	-0.11196	0.168113	0.45134	0.774399	0.345496	0.173152	0.358078		FGF19	0.444239	0.472664	0.706373	0.325447	0.150966	0.554003	0.261281		FOXL2	0.0448564	0.85457	0.958076	0.0682524	0.0186002	0.575249	0.335775
IFI35	0.293723	0.168446	0.45134	0.773541	0.345496	0.127652	0.469189		FGF20	0.70071	0.403057	0.652907	0.394633	0.185149	0.747895	0.338254		FOXM1	0.632112	0.0222632	0.242439	1.65241	0.615397	0.531228	0.348989
CXCR4	0.336276	0.16845	0.45134	0.773528	0.345496	0.79486	0.310782		FGF21	0.680001	0.00453471	0.0569145	2.34345	1.24478	0.726414	0.295676		FOXO4	-0.0542194	0.874737	0.960331	0.0581223	0.0175792	NA	0.389965
COL6A3	0.367851	0.168693	0.45134	0.772902	0.345496	0.829694	0.529684		FGF22	0.309817	0.763051	0.880124	0.117446	0.0554562	0.721934	0.415358		FPR1	0.128203	0.346857	0.724535	0.459849	0.13994	0.271488	0.213063
AMER1	0.457877	0.168833	0.45134	0.772541	0.345496	0.0742909	0.393488		FGF23	0.480925	0.623117	0.812426	0.205431	0.0902163	0.652756	0.258139		FPR3	0.237057	0.725949	0.909465	0.139094	0.0412141	0.162996	0.367733
NOS3	0.308884	0.169814	0.452876	0.770027	0.34402	0.262487	0.408148		FGF4	0.637535	0.0950162	0.309676	1.0222	0.509092	0.715236	0.311547		FST	0.760488	0.0345532	0.285082	1.46151	0.54503	0.631018	0.391242
SIGLEC5	0.430211	0.170296	0.452876	0.768796	0.34402	0.295376	0.437088		FGF6	0.691051	0.0919748	0.303373	1.03633	0.518022	0.633568	0.404855		FSTL3	-0.0455212	0.461423	0.80021	0.335901	0.0967959	0.843318	0.471985
CXCL2	0.145253	0.170326	0.452876	0.76872	0.34402	0.847292	0.407877		FGF7	0.197718	0.616209	0.809901	0.210272	0.0915679	0.42048	0.438826		FUBP1	-0.128999	0.460302	0.80021	0.336957	0.0967959	0.822983	0.33619
IFNA7	-0.0188093	0.170979	0.45345	0.767058	0.34347	0.381996	0.418377		FGF8	1.00517	0.0152007	0.118486	1.81814	0.926335	0.876833	0.281511		FUT4	0.182837	0.447644	0.793512	0.349067	0.100446	0.0421262	0.459976
POU2F2	-0.073229	0.171756	0.45345	0.765087	0.34347	0.590374	0.316729		FGF9	0.651429	0.125957	0.351304	0.899777	0.454317	0.608243	0.34125		FUT5	0.0026714	0.833453	0.951476	0.0791188	0.0216021	NA	0.605282
LDHA	0.264345	0.171928	0.45345	0.764654	0.34347	0.198611	0.456089		FGFR1	0.133046	0.603603	0.801448	0.219249	0.0961244	0.670161	0.454282		FUT7	0.101289	0.35765	0.727759	0.446541	0.138012	0.453296	0.254829
NOTCH1	-0.127921	0.171995	0.45345	0.764485	0.34347	0.188616	0.419584		FGFR2	0.496883	0.166331	0.403369	0.779026	0.394298	0.552992	0.315276		FUT8	0.529132	0.0239779	0.253174	1.62019	0.596581	0.589146	0.348768
IFITM2	-0.177515	0.17221	0.45345	0.763942	0.34347	0.671799	0.324392		FGFR3	0.658981	0.157009	0.396607	0.804076	0.40164	0.600615	0.343798		FYN	0.545772	0.0716816	0.382692	1.14459	0.417151	0.738435	0.344949
CD81	0.0813577	0.172378	0.45345	0.763517	0.34347	0.925313	0.233743		FGFR4	0.357199	0.40691	0.654152	0.390502	0.184321	0.505783	0.27177		FZD1	-0.105924	0.586211	0.865481	0.231946	0.0627426	0.714009	0.518642
IRAK4	0.172959	0.173861	0.456337	0.759798	0.340715	0.285503	0.406353		FH	0.0713955	0.891459	0.950505	0.0498986	0.0220458	0.42316	0.260726		FZD10	0.369779	0.193545	0.580254	0.713219	0.236382	0.0416449	0.449098
TPSAB1	0.342344	0.174092	0.456337	0.759221	0.340715	0.869404	0.378089		FLG	0.450549	0.231376	0.481952	0.635682	0.316997	0.513847	0.323841		FZD2	-0.201261	0.568557	0.854856	0.245226	0.0681071	0.0515103	0.422999
CACNA1D	0.197418	0.174926	0.457155	0.757147	0.339936	0.644184	0.387361		FLNA	0.656909	0.0228726	0.147923	1.64068	0.829964	0.9136	0.213753		FZD3	0.181539	0.728959	0.909465	0.137297	0.0412141	0.225498	0.379915
NFATC4	0.385703	0.175193	0.457155	0.756484	0.339936	0.266447	0.472987		FLNB	-0.648999	0.0327556	0.173792	1.48471	0.759969	0.617315	0.359323		FZD4	0.0597299	0.829539	0.951476	0.0811632	0.0216021	0.134172	0.27211
PPP2R2C	0.375854	0.17533	0.457155	0.756143	0.339936	0.561557	0.369389		FLT1	-0.235433	0.266767	0.517801	0.573868	0.285837	0.448354	0.485463		FZD5	-0.0793011	0.970506	0.993925	0.013002	0.00264617	NA	0.275064
ESR1	0.369465	0.176442	0.459244	0.753399	0.337956	0.0179775	0.447648		FLT3	0.78516	0.0299194	0.165672	1.52405	0.780751	0.763504	0.365872		FZD6	0.46173	0.0622513	0.359873	1.20585	0.44385	0.262805	0.492884
PRDX5	-0.349745	0.177956	0.462373	0.749688	0.335008	0.788994	0.264021		FLT3LG	0.688627	0.0596965	0.234511	1.22405	0.629838	0.779804	0.373306		FZD7	-0.0963947	0.989412	0.996114	0.00462266	0.00169105	0.338938	0.366451
ANGPT2	0.0093894	0.178589	0.463204	0.748146	0.334227	0.257395	0.576249		FOLH1	0.662502	0.139846	0.373841	0.85435	0.427313	0.549312	0.423372		FZD8	0.687688	0.0102692	0.155991	1.98846	0.806901	0.828081	0.353869
AURKB	0.485144	0.180202	0.466571	0.744241	0.331082	0.161374	0.470197		FOS	-1.39642	0.0810463	0.276566	1.09127	0.558202	0.7088	1.116		GABPA	-0.086838	0.792785	0.942619	0.100845	0.0256638	0.496013	0.402821
BIRC3	0.438374	0.180691	0.467022	0.743063	0.330663	0.0920419	0.420855		FOSL1	0.348225	0.43443	0.6794	0.36208	0.167875	0.47969	0.413116		GADD45A	0.206309	0.539286	0.839329	0.268181	0.0760678	0.348198	0.366383
KAT2B	0.195987	0.181277	0.467719	0.741658	0.330015	0.633724	0.317926		FOXA1	0.340242	0.694953	0.852061	0.158044	0.0695295	0.324842	0.510106		GADD45B	0.449411	0.083095	0.411584	1.08042	0.385541	0.908294	0.23749
LRRC32	-0.0667082	0.182626	0.470382	0.738437	0.32755	0.162528	0.415945		FOXA2	-0.300304	0.957169	0.983056	0.0190114	0.00742163	0.573698	0.34522		GADD45G	-0.191935	0.0425605	0.31136	1.37099	0.506737	0.223943	0.387618
SERINC5	0.154305	0.183155	0.470923	0.737182	0.32705	0.636363	0.220965		FOXC1	0.267663	0.439496	0.68443	0.357045	0.164671	0.745851	0.208501		GAS1	0.0903114	0.362366	0.727759	0.440852	0.138012	0.710986	0.313667
CLEC4E	0.490598	0.18526	0.47551	0.732219	0.32284	0.245485	0.497028		FOXJ1	-0.0237604	0.89963	0.953724	0.045936	0.0205773	0.392314	0.463074		GATA1	0.00178712	0.322949	0.699265	0.490866	0.155358	NA	0.438932
ATG16L1	-0.107388	0.186205	0.477109	0.73001	0.321382	0.110377	0.437482		FOXL2	0.443983	0.247773	0.504747	0.605947	0.296926	0.549789	0.31752		GATA2	-0.207946	0.731652	0.909465	0.135695	0.0412141	0.912329	0.283966
RIMKLA	0.337934	0.187173	0.478761	0.727757	0.319881	0.260558	0.445926		FOXM1	0.904858	0.0143045	0.113898	1.84453	0.943484	0.743724	0.332271		GATA3	0.566368	0.0184295	0.224316	1.73449	0.64914	0.597418	0.395643
CD9	0.021905	0.188234	0.479068	0.725302	0.319603	0.383866	0.417745		FOXO4	0.447064	0.0681744	0.250391	1.16638	0.601381	0.432627	0.34847		GBP2	0.280571	0.36287	0.727759	0.440249	0.138012	0.157555	0.423873
CRABP2	-0.00137695	0.188516	0.479068	0.724652	0.319603	0.615973	0.363086		FPR1	0.553679	0.137364	0.370557	0.862128	0.431145	0.740663	0.27		GDF15	0.151058	0.734495	0.909465	0.134011	0.0412141	0.1245	0.357139
RASA4	-0.904941	0.188555	0.479068	0.724562	0.319603	0.674936	0.647923		FPR3	0.527787	0.69605	0.852061	0.15736	0.0695295	0.766842	0.252158		GDF6	-0.0795887	0.681644	0.888684	0.166442	0.0512525	-0.00529372	0.440364
NDUFA6	-0.127424	0.188994	0.479068	0.723553	0.319603	0.675144	0.253649		FST	1.11977	0.00750924	0.0773923	2.1244	1.1113	0.925241	0.265747		GIMAP4	-0.473924	0.0719579	0.382692	1.14292	0.417151	0.248698	0.459979
CXCL13	0.465758	0.189039	0.479068	0.723447	0.319603	0.295473	0.371106		FSTL3	0.151101	0.195794	0.434822	0.7082	0.361689	0.65797	0.41801		GIMAP6	-0.284383	0.483592	0.805833	0.315521	0.0937552	0.447893	0.350268
CLECL1	0.430594	0.189275	0.479068	0.722907	0.319603	0.0782165	0.463792		FUBP1	-0.754008	0.0264216	0.161426	1.57804	0.792025	0.863549	0.172385		GLI1	-0.556378	0.309602	0.697847	0.509196	0.15624	0.357181	0.607698
DDIT3	-0.220955	0.189894	0.479068	0.721488	0.319603	0.311307	0.387459		FUT4	0.249061	0.748962	0.876847	0.12554	0.057076	0.336397	0.311106		GLI3	-0.472425	0.0348412	0.285082	1.45791	0.54503	0.568116	0.299258
ENO1	-0.182039	0.190045	0.479068	0.721144	0.319603	0.162472	0.47088		FUT5	1.00653	0.0120547	0.103772	1.91884	0.98392	0.668402	0.423706		GLS	-0.459525	0.0455536	0.31136	1.34148	0.506737	0.91317	0.477017
PRKCG	0.565583	0.190204	0.479068	0.72078	0.319603	0.0294781	0.494201		FUT7	0.37263	0.150725	0.38957	0.821815	0.409414	0.575732	0.326174		GLUD1	-0.0260764	0.842196	0.952859	0.0745868	0.0209714	0.252826	0.344211
ERCC2	0.212646	0.191759	0.482165	0.717244	0.316804	0.179848	0.361318		FUT8	0.565114	0.0862778	0.288436	1.0641	0.53995	0.804937	0.250418		GLUL	0.0795567	0.803229	0.944087	0.0951606	0.0249879	NA	0.322472
COX6B1	-0.331288	0.192917	0.483094	0.714628	0.315968	0.59952	0.321534		FYN	0.198074	0.879351	0.944414	0.0558375	0.0248376	0.656381	0.253891		GNA11	0.403854	0.129515	0.496922	0.88768	0.303712	0.765217	0.276443
RPS6KA5	-0.0650471	0.19333	0.483094	0.7137	0.315968	0.237601	0.289266		FZD1	-0.083614	0.656396	0.830165	0.182834	0.0808358	0.528635	0.584187		GNAQ	-0.200974	0.500733	0.812778	0.300394	0.0900281	0.225847	0.331475
ASXL1	0.33377	0.193789	0.483094	0.712671	0.315968	0.149669	0.716617		FZD10	0.978162	0.0330314	0.173792	1.48107	0.759969	0.731155	0.364304		GNAS	-0.914689	0.110914	0.473383	0.955013	0.324787	0.843287	0.76889
TGFB1	-0.250743	0.194013	0.483094	0.712168	0.315968	0.747912	0.373172		FZD2	0.336143	0.523673	0.735185	0.28094	0.133603	0.402436	0.338547		GNG12	-0.214181	0.078891	0.404282	1.10297	0.393315	0.695198	0.363962
TNFRSF1A	0.0689579	0.194101	0.483094	0.711973	0.315968	0.568565	0.363309		FZD3	-0.0541989	0.319975	0.567524	0.494885	0.246016	0.676818	0.327911		GNG4	0.117039	0.810941	0.944444	0.0910108	0.0248236	0.598225	0.562028
GAS1	0.317022	0.194451	0.483094	0.71119	0.315968	0.755555	0.318361		FZD4	0.146624	0.513841	0.728228	0.289172	0.137733	0.392625	0.321651		GNG7	0.0627435	0.763399	0.929001	0.117248	0.0319837	0.105411	0.470787
WNT5B	0.421538	0.194628	0.483094	0.710795	0.315968	0.277705	0.455898		FZD5	0.189811	0.797749	0.895729	0.0981337	0.0478234	0.207092	0.326142		GOT1	-0.0869488	0.221185	0.616388	0.655245	0.210146	0.185333	0.531291
WNT3	0.305527	0.195259	0.483094	0.709388	0.315968	0.427854	0.443662		FZD6	0.193031	0.781224	0.888256	0.107224	0.0514617	0.183974	0.4369		GOT2	-0.331826	0.138892	0.509156	0.857323	0.293149	0.546707	0.412663
CCNO	0.443532	0.195766	0.483094	0.708264	0.315968	0.274444	0.397549		FZD7	0.310935	0.303423	0.550698	0.517951	0.259087	0.280022	0.434737		GPC4	0.141394	0.84669	0.955025	0.0722756	0.0199852	0.0895717	0.442419
ETV4	0.389	0.195964	0.483094	0.707824	0.315968	0.102926	0.409047		FZD8	0.830645	0.015456	0.118946	1.8109	0.924649	0.856883	0.345703		GPI	-0.466674	0.0946933	0.443074	1.02368	0.353524	0.540195	0.505927
PMS2	0.346209	0.195998	0.483094	0.707747	0.315968	0.404192	0.355248		GABPA	-0.454947	0.0289431	0.165672	1.53845	0.780751	0.414132	0.437628		GPR160	0.385737	0.269175	0.664975	0.569966	0.177195	0.105639	0.472237
SPACA3	0.430554	0.196362	0.483094	0.706943	0.315968	0.350979	0.424166		GADD45A	0.374463	0.093455	0.305534	1.0294	0.51494	0.751635	0.291579		GPSM3	0.786546	0.0028198	0.059659	2.54978	1.22432	0.860128	0.235352
FGFR1	0.14525	0.196565	0.483094	0.706495	0.315968	0.668821	0.42213		GADD45B	0.095601	0.11893	0.342714	0.924709	0.465068	0.561555	0.639089		GPT	-0.0883689	0.846443	0.955025	0.0724022	0.0199852	0.323798	0.522546
EYA1	0.317748	0.197019	0.483094	0.705492	0.315968	0.664448	0.401795		GADD45G	-0.676353	0.00653975	0.0706961	2.18444	1.1506	0.285296	0.819866		GPX1	0.461975	0.0640796	0.363609	1.19328	0.439366	0.965116	0.112699
ACOT12	0.436182	0.197022	0.483094	0.705486	0.315968	0.238777	0.418625		GAS1	0.407333	0.0934481	0.305534	1.02943	0.51494	0.874947	0.177894		GPX4	0.0187023	0.716351	0.907542	0.144874	0.0421333	0.726204	0.256668
TGFBR2	-0.226564	0.198165	0.484703	0.702974	0.314525	0.806697	0.369732		GATA1	0.262382	0.391676	0.642384	0.407073	0.192205	0.285707	0.361908		GRB2	0.407023	0.043065	0.31136	1.36588	0.506737	0.923591	0.170699
ITGAE	0.306269	0.198332	0.484703	0.702607	0.314525	0.142894	0.35964		GATA2	-0.189729	0.896516	0.952444	0.0474421	0.0211606	0.542313	0.438574		GRB7	0.323413	0.109723	0.473383	0.959702	0.324787	0.129494	0.469202
ECSIT	0.182619	0.199492	0.486733	0.700076	0.312709	0.500752	0.38287		GATA3	0.916567	0.0118589	0.102708	1.92596	0.988398	0.862984	0.297764		GRIA3	-0.505056	0.0447584	0.31136	1.34913	0.506737	0.784597	0.365065
CD163	0.531116	0.200192	0.487638	0.698554	0.311903	0.728071	0.359625		GBP2	0.115222	0.345306	0.593823	0.461795	0.226343	0.588646	0.465267		GRIN1	-0.178763	0.629289	0.873977	0.20115	0.0584999	0.713504	0.572514
HLA-DRB5	0.873095	0.201002	0.488273	0.6968	0.311337	0.0403426	0.902588		GDF15	0.487879	0.560634	0.763641	0.251321	0.117111	0.557828	0.325941		GRIN2A	0.352657	0.0626829	0.359873	1.20285	0.44385	0.366457	0.410724
SPP1	0.585058	0.201269	0.488273	0.696223	0.311337	0.0740294	0.613729		GDF6	0.459665	0.563595	0.766469	0.249033	0.115505	0.336173	0.488314		GSK3B	-0.114611	0.275664	0.673693	0.55962	0.171538	0.230229	0.334847
LFNG	-0.0147858	0.201856	0.488273	0.694957	0.311337	0.295527	0.40344		GIMAP4	-0.170424	0.29926	0.545187	0.523951	0.263454	0.486092	0.422919		GTF2H3	0.488856	0.0272787	0.264051	1.56418	0.578313	0.50645	0.354053
SREBF1	-0.108154	0.201886	0.488273	0.694893	0.311337	0.898115	0.221731		GIMAP6	-0.0210201	0.678995	0.844928	0.168134	0.0731804	NA	0.311509		GTF3C1	0.177653	0.587762	0.866144	0.230799	0.0624098	0.773369	0.341593
MFGE8	0.266338	0.202101	0.488273	0.694432	0.311337	0.776092	0.375723		GLI1	-0.326028	0.525967	0.735294	0.279042	0.133539	0.4387	0.507306		GUSB	0.0605894	0.705415	0.903901	0.151555	0.0438791	0.335391	0.340814
GSK3B	-0.142832	0.203042	0.489657	0.692414	0.310108	0.142971	0.345277		GLI3	-0.10065	0.474062	0.706941	0.324165	0.150617	0.155668	0.351873		GZMM	0.345849	0.573503	0.859032	0.241465	0.0659905	0.00149242	0.60608
GADD45G	-0.484417	0.203335	0.489657	0.691788	0.310108	0.198025	0.702066		GLS	-0.415326	0.376816	0.624933	0.42387	0.204167	0.604687	0.756095		H2AX	-0.676188	0.0496891	0.321352	1.30374	0.493019	0.432726	0.399398
RASGRP1	0.10009	0.204403	0.491431	0.689512	0.308537	0.484801	0.30372		GLUD1	0.018383	0.924821	0.969578	0.0339425	0.0134173	0.593397	0.46908		H3-3A	0.326176	0.308626	0.697847	0.510567	0.15624	0.898198	0.36064
TCL1B	0.455742	0.20546	0.493171	0.687273	0.307003	0.357886	0.433768		GLUL	0.252837	0.966725	0.987393	0.014697	0.00550998	0.343562	0.361006		H3-5	-0.317013	0.197487	0.588486	0.704462	0.230264	0.587004	0.845794
TLR3	0.339587	0.206323	0.494359	0.685453	0.305958	0.568532	0.351211		GNA11	0.0254586	0.993663	0.998062	0.00276084	0.0008424	0.3846	0.389254		H3C10	-0.940948	0.0200276	0.231725	1.69837	0.635027	0.554037	0.753456
JAM3	-0.1257	0.206623	0.494359	0.684822	0.305958	0.2022	0.447642		GNAQ	-0.486042	0.104346	0.326716	0.981523	0.48583	0.548862	0.407562		H3C2	0.440098	0.432968	0.78103	0.363544	0.107333	0.235427	0.455124
NSD2	-0.145239	0.207108	0.49472	0.683804	0.30564	0.0311311	0.411423		GNAS	-2.19759	0.0168478	0.12306	1.77346	0.909883	0.663076	0.732087		H3C8	0.0310905	0.914792	0.978194	0.0386777	0.00957504	0.265344	0.631892
CTAGE1	0.0349518	0.209076	0.498617	0.679696	0.302233	0.0854679	0.335505		GNG12	-0.119736	0.424381	0.670051	0.372244	0.173892	0.700775	0.427961		HACD2	-0.0363747	0.863433	0.959298	0.0637714	0.0180465	NA	0.450398
NOG	0.503136	0.209535	0.498908	0.678744	0.30198	0.385395	0.416079		GNG4	0.225657	0.919511	0.969461	0.0364432	0.0134696	0.488235	0.441032		HAMP	-0.0187974	0.465273	0.801477	0.332292	0.096109	0.645531	0.322696
CDC20	0.466059	0.210978	0.500095	0.675763	0.300948	0.264465	0.464565		GNG7	0.465438	0.0311068	0.168752	1.50714	0.772752	0.514071	0.378532		HAVCR2	0.554779	0.0603985	0.353558	1.21897	0.45154	0.499879	0.356173
TLK2	-0.118417	0.211029	0.500095	0.675658	0.300948	0.288368	0.376478		GOT1	0.0445181	0.277723	0.527318	0.556388	0.277927	0.235199	0.461927		HDAC1	-0.182526	0.300833	0.691947	0.521675	0.159927	0.361117	0.397716
CCL3	0.334096	0.211046	0.500095	0.675623	0.300948	0.744511	0.45668		GOT2	-0.490464	0.0225337	0.147015	1.64717	0.832639	0.415945	0.36448		HDAC10	-0.129754	0.472606	0.803585	0.325501	0.0949683	0.362404	0.26434
PPP3CB	-0.402299	0.212393	0.502484	0.672859	0.298878	0.36917	0.556542		GPC4	0.565257	0.570737	0.771224	0.243564	0.112819	0.679671	0.441617		HDAC11	0.0376541	0.447924	0.793512	0.348795	0.100446	0.183291	0.415723
VSIR	0.344384	0.213414	0.503068	0.670776	0.298373	0.738661	0.329632		GPI	-0.869801	0.0087985	0.0846141	2.05559	1.07256	0.804659	0.281214		HDAC2	0.669017	0.0294403	0.270815	1.53106	0.567328	0.774812	0.355046
IFNAR2	0.232939	0.213558	0.503068	0.670483	0.298373	0.467478	0.288264		GPR160	0.599468	0.112515	0.333269	0.94879	0.477205	0.477443	0.429106		HDAC3	0.457548	0.0331317	0.283693	1.47976	0.547151	0.558781	0.315482
CDH2	-0.0256899	0.21366	0.503068	0.670278	0.298373	0.121761	0.422984		GPSM3	0.695475	0.0452278	0.203075	1.34459	0.692342	0.866947	0.234943		HDAC4	0.00106504	0.805021	0.944087	0.094193	0.0249879	0.152281	0.380663
AMH	-0.216994	0.214717	0.504755	0.668134	0.29692	0.705551	0.566611		GPT	-0.0301845	0.854997	0.933125	0.0680355	0.0300603	0.0518561	0.344314		HDAC5	0.188256	0.33464	0.712072	0.475422	0.147476	0.787462	0.314274
SLAMF6	0.44478	0.218579	0.51302	0.660391	0.289866	0.266135	0.511489		GPX1	0.464452	0.0135972	0.110645	1.86655	0.956067	0.950244	0.161966		HDAC6	-0.168974	0.48697	0.805833	0.312497	0.0937552	0.787264	0.230716
TBC1D10B	-0.166783	0.21898	0.513149	0.659595	0.289757	0.390652	0.316372		GPX4	-0.332656	0.130748	0.359921	0.883566	0.443793	0.7616	0.267866		HELLS	0.0739943	0.812111	0.944444	0.0903847	0.0248236	0.0596299	0.40267
PSAT1	0.457138	0.219721	0.513348	0.658128	0.289588	NA	0.586615		GRB2	0.335441	0.102039	0.322905	0.991235	0.490926	0.81649	0.227412		HERC6	-0.254842	0.237396	0.636499	0.624526	0.196202	0.342583	0.332615
CCL26	0.499451	0.219759	0.513348	0.658054	0.289588	-0.0319402	0.86358		GRB7	0.461448	0.0355984	0.178324	1.44857	0.748791	0.608545	0.252921		HES1	-0.198329	0.582516	0.862706	0.234692	0.0641372	NA	0.415964
KRT1	0.321854	0.221489	0.515348	0.654647	0.287899	0.138843	0.394894		GRIA3	-0.700278	0.0086328	0.0835686	2.06385	1.07796	0.731646	0.282666		HES5	-0.0549173	0.749487	0.921919	0.125236	0.0353072	-0.0115901	0.330701
CCRL2	0.364667	0.22177	0.515348	0.654096	0.287899	0.351328	0.437021		GRIN1	0.238231	0.155815	0.395141	0.80739	0.403248	0.669565	0.440865		HEY1	0.336267	0.22853	0.625607	0.641056	0.203698	0.447678	0.390884
LILRB1	0.385432	0.221995	0.515348	0.653657	0.287899	0.225443	0.475017		GRIN2A	0.718238	0.0288935	0.165672	1.5392	0.780751	0.856777	0.216718		HGF	-0.163487	0.548844	0.842584	0.260551	0.0743868	0.511602	0.249456
TRAF2	0.24103	0.22202	0.515348	0.653608	0.287899	0.420887	0.333407		GSK3B	-0.257444	0.0655924	0.247711	1.18315	0.606055	0.765349	0.175575		HHEX	0.136441	0.316153	0.697847	0.500102	0.15624	0.115062	0.216944
S100A9	0.331996	0.222355	0.515348	0.652954	0.287899	0.670924	0.323256		GTF2H3	0.551932	0.0513143	0.219209	1.28976	0.659141	0.732383	0.301673		HHIP	0.222142	0.300133	0.691947	0.522686	0.159927	0.291779	0.463637
CDC14A	0.43671	0.223247	0.515858	0.651215	0.28747	0.414888	0.35293		GTF3C1	0.23722	0.46337	0.700708	0.334072	0.154463	0.181797	0.394319		HIF1A	0.134924	0.955831	0.992125	0.0196189	0.00343348	0.59247	0.299916
TCF3	0.264581	0.223302	0.515858	0.651107	0.28747	0.695223	0.264838		GUSB	0.18915	0.835181	0.924442	0.0782194	0.0341204	0.384567	0.395355		HK1	0.386017	0.200435	0.591032	0.698027	0.228389	0.288031	0.558281
MAP4K2	0.336392	0.22362	0.515858	0.65049	0.28747	0.448441	0.371888		GZMM	0.681997	0.374694	0.623824	0.426323	0.204938	0.628956	0.404481		HK2	0.169567	0.319583	0.699192	0.495417	0.155403	0.1414	0.496542
WNT5A	0.364666	0.226062	0.520641	0.645772	0.283462	0.0111286	0.503984		H2AX	-0.406218	0.306964	0.551715	0.512913	0.258285	0.557875	0.265988		HLA-A	-0.517195	0.106328	0.465892	0.973353	0.331714	0.586753	0.363286
LAIR1	0.332114	0.226396	0.520641	0.645131	0.283462	0.371232	0.395169		H3-3A	-0.521924	0.107576	0.327293	0.968283	0.485064	0.722982	0.250014		HLA-B	0.208144	0.987972	0.996114	0.00525552	0.00169105	0.702728	0.305591
NTRK1	-0.065554	0.227558	0.52214	0.642908	0.282213	0.301909	0.387889		H3C10	-1.01409	0.0144724	0.114619	1.83946	0.940744	0.592067	0.541205		HLA-C	-0.531674	0.410413	0.772139	0.386779	0.112305	0.732904	0.330141
WNT7A	0.380657	0.227892	0.52214	0.642271	0.282213	0.584159	0.28473		H3C2	0.224484	0.784111	0.889861	0.105623	0.050678	0.572763	0.649747		HLA-DMA	0.530913	0.033713	0.285082	1.4722	0.54503	0.718409	0.377573
BCOR	0.174105	0.228106	0.52214	0.641864	0.282213	0.424171	0.339747		H3C8	0.863916	0.154176	0.392605	0.811982	0.406044	0.634203	0.544847		HLA-DOA	0.500817	0.0285088	0.267987	1.54502	0.571886	0.663156	0.356659
LGALS3	0.244693	0.228598	0.52246	0.640927	0.281947	0.804815	0.373188		HACD2	0.213334	0.353096	0.599697	0.452107	0.222068	0.209827	0.360185		HLA-DOB	0.214335	0.271575	0.667004	0.56611	0.175872	0.13573	0.365649
C5AR1	0.368626	0.2294	0.523013	0.639407	0.281487	0.460751	0.461514		HAMP	0.216207	0.177413	0.416207	0.751016	0.380691	0.326228	0.294099		HLA-DPA1	0.243557	0.186552	0.578968	0.7292	0.237345	0.523091	0.433929
TPM4	-0.0288736	0.229547	0.523013	0.639129	0.281487	0.904914	0.162427		HAVCR2	0.790096	0.053621	0.221815	1.27066	0.654009	0.793597	0.29059		HLA-DPB1	0.187629	0.282673	0.674799	0.548715	0.170825	0.68855	0.435955
HSP90B1	-0.410563	0.230371	0.523646	0.637573	0.280963	0.647292	0.562505		HDAC1	-0.486055	0.0238113	0.15135	1.62322	0.820018	0.53507	0.326451		HLA-DQA1	0.0398171	0.521921	0.827743	0.282395	0.0821045	0.645745	0.196148
CD63	-0.314408	0.230531	0.523646	0.63727	0.280963	0.828531	0.462835		HDAC10	0.0569822	0.973694	0.991204	0.0115773	0.00383686	0.00229056	0.334978		HLA-DQB1	0.0310213	0.577886	0.862706	0.238158	0.0641372	0.169479	0.419918
ITGB8	0.103715	0.230916	0.523716	0.636546	0.280904	0.627256	0.312762		HDAC11	0.297354	0.108435	0.328382	0.964832	0.483621	0.334305	0.397498		HLA-DRB3	0.583734	0.0672319	0.375083	1.17242	0.425872	0.915192	0.277912
ADAM12	-0.0290223	0.232091	0.525576	0.634342	0.279365	0.066698	0.431467		HDAC2	0.224367	0.445105	0.686304	0.351537	0.163484	0.540096	0.342372		HLA-DRB4	0.707916	0.0963973	0.445521	1.01593	0.351132	0.485698	0.692871
NBN	-0.126106	0.232713	0.526179	0.63318	0.278866	0.529476	0.419695		HDAC3	0.0508234	0.981015	0.995125	0.00832445	0.00212225	0.341957	0.240274		HLA-DRB5	0.777043	0.166847	0.551783	0.777682	0.258231	0.0535113	0.927046
PHGDH	0.385438	0.233208	0.526495	0.632257	0.278606	0.566222	0.34542		HDAC4	0.282973	0.677141	0.844858	0.169321	0.0732163	0.453427	0.315612		HLA-E	-0.440623	0.137911	0.50869	0.860401	0.293547	0.725215	0.374582
LEF1	-0.161092	0.23511	0.529981	0.62873	0.27574	0.502858	0.432081		HDAC5	-0.178257	0.658165	0.830948	0.181665	0.0804261	0.891068	0.111436		HLA-F	0.640033	0.947314	0.988704	0.0235062	0.0049335	0.942188	0.225554
BNIP3L	-0.381139	0.23615	0.531518	0.626811	0.274482	0.55207	0.456597		HDAC6	0.342383	0.272292	0.522198	0.564965	0.282165	0.479796	0.382538		HLA-G	-0.512162	0.499967	0.812778	0.301059	0.0900281	0.558772	0.493177
COL5A1	-0.247116	0.236936	0.532476	0.625369	0.2737	0.701049	0.758282		HELLS	0.296633	0.697746	0.852061	0.156303	0.0695295	0.796807	0.340786		HMGA1	-0.358042	0.725349	0.909465	0.139453	0.0412141	0.801837	0.543735
TNKS	-0.156191	0.238022	0.534107	0.623383	0.272372	0.699283	0.284499		HERC6	0.0408607	0.997683	0.998494	0.00100759	0.000654432	0.0348717	0.282157		HMGA2	0.40814	0.0533166	0.334584	1.27314	0.475495	0.421982	0.334428
TECR	-0.0229277	0.238383	0.534109	0.622724	0.27237	0.856468	0.287316		HES1	-0.762454	0.10721	0.327293	0.969765	0.485064	0.756483	0.434364		HMGB1	-0.492881	0.12228	0.48682	0.912644	0.312632	0.644215	0.44055
KRT17	-0.106168	0.239479	0.535105	0.620733	0.271561	0.403007	0.767826		HES5	0.0619036	0.95697	0.983056	0.0191017	0.00742163	0.338058	0.378917		HNF1A	-0.256271	0.220875	0.616388	0.655854	0.210146	0.475929	0.35177
TGFB2	0.396457	0.239564	0.535105	0.620579	0.271561	0.0768552	0.500053		HEY1	0.321978	0.484559	0.716027	0.314653	0.145071	0.336168	0.409998		HOXA10	-0.0543198	0.73894	0.912736	0.131391	0.039655	0.337699	0.377438
PIAS4	-0.0907981	0.240108	0.535105	0.619594	0.271561	0.369713	0.309189		HGF	0.104774	0.412624	0.659932	0.384445	0.180501	0.355874	0.319756		HOXA11	-0.351465	0.490694	0.806714	0.30919	0.0932802	0.358421	0.397818
CSF1	0.19392	0.240273	0.535105	0.619295	0.271561	0.689215	0.46599		HHEX	0.289765	0.129055	0.35809	0.889226	0.446008	0.478516	0.333276		HOXA9	-0.359081	0.608506	0.87211	0.215735	0.059429	0.507482	0.522447
SP1	-0.157456	0.241007	0.535933	0.61797	0.270889	NA	0.362093		HHIP	0.384364	0.236471	0.489125	0.626222	0.31058	0.331857	0.412215		HPRT1	-0.437605	0.142038	0.512412	0.847596	0.290381	0.302698	0.47838
PTGS2	0.249864	0.24214	0.537646	0.615933	0.269504	0.11876	0.425715		HIF1A	0.0842133	0.739181	0.872438	0.131249	0.0592653	0.579837	0.350442		HRAS	0.14549	0.46084	0.80021	0.33645	0.0967959	0.242025	0.53652
JAK3	0.318734	0.24274	0.53817	0.614859	0.26908	0.448542	0.356487		HK1	0.194437	0.847219	0.929474	0.0720045	0.0317626	0.569293	0.524084		HSD11B1	0.283422	0.466696	0.802285	0.330966	0.0956711	0.0740043	0.5133
MASP2	0.324977	0.243685	0.539459	0.613171	0.268042	0.362371	0.319663		HK2	0.57073	0.147336	0.385002	0.83169	0.414537	0.616417	0.354652		HSD17B8	-0.0250896	0.975134	0.993925	0.0109356	0.00264617	0.378416	0.353611
KRT7	0.453461	0.24422	0.539759	0.61222	0.2678	0.509134	0.763288		HLA-A	-0.66182	0.240728	0.493256	0.618474	0.306927	0.672485	0.497411		HSP90B1	0.517299	0.363278	0.727759	0.439761	0.138012	0.657234	0.415863
EOMES	0.487983	0.244622	0.539759	0.611504	0.2678	0.491635	0.402617		HLA-B	-0.334976	0.488572	0.717832	0.311071	0.143977	0.535013	0.399039		HSPA1A	0.906604	0.2472	0.644549	0.606951	0.190744	0.877144	0.477558
IL15RA	0.237622	0.244914	0.539759	0.610986	0.2678	0.291648	0.455412		HLA-C	-0.797489	0.279995	0.530757	0.552849	0.275104	0.385909	0.794617		HSPA2	-0.0356102	0.427859	0.780167	0.368699	0.107812	0.202898	0.380469
PLAU	0.317224	0.245279	0.539759	0.61034	0.2678	0.397594	0.45653		HLA-DMA	0.647971	0.0167441	0.12306	1.77614	0.909883	0.770798	0.381057		HSPA6	-0.0470673	0.893999	0.970645	0.0486628	0.0129394	0.869101	0.346371
GIMAP4	0.3035	0.245714	0.539914	0.609571	0.267676	0.630997	0.401572		HLA-DOA	0.840834	0.00501799	0.0597147	2.29947	1.22392	0.941475	0.217495		HSPB1	0.0452542	0.860494	0.959298	0.0652519	0.0180465	0.460668	0.315624
HLA-DQB1	0.308771	0.248067	0.544277	0.605431	0.26418	0.183573	0.471011		HLA-DOB	0.467543	0.349145	0.595847	0.456994	0.224865	0.68718	0.336496		ICAM1	-0.488913	0.120605	0.482744	0.918636	0.316283	0.542945	0.405543
PF4	0.323393	0.249259	0.546083	0.60335	0.262741	0.549936	0.357976		HLA-DPB1	0.166125	0.625595	0.813438	0.203707	0.0896755	0.365673	0.328364		ICAM2	-0.505971	0.277113	0.674596	0.557344	0.170956	0.462671	0.520441
ATP5F1D	-0.213975	0.24996	0.546669	0.60213	0.262276	0.720236	0.30734		HLA-DQA1	0.517156	0.0540459	0.221815	1.26724	0.654009	0.760273	0.225413		ICAM3	0.259992	0.376398	0.739319	0.424352	0.131168	0.101822	0.617872
CCNA1	0.411298	0.250264	0.546669	0.601601	0.262276	0.256858	0.401674		HLA-DQB1	0.339793	0.870787	0.940653	0.0600881	0.0265705	0.605025	0.379402		ICAM4	0.252627	0.08845	0.428087	1.0533	0.368468	0.312625	0.409021
REPS1	-0.292932	0.25232	0.550055	0.598049	0.259594	0.565511	0.349806		HLA-DRB4	1.28094	0.0076615	0.077717	2.11569	1.10948	0.796053	0.506706		ICOS	0.10046	0.654961	0.876445	0.183784	0.0572755	-0.0587957	0.441909
PTPN11	-0.279694	0.25318	0.550055	0.596571	0.259594	0.593539	0.455319		HLA-DRB5	1.65014	0.0362732	0.179434	1.44041	0.746096	0.878395	0.403695		ICOSLG	0.0754996	0.622905	0.872484	0.205578	0.0592427	0.515169	0.433705
CKLF	-0.135825	0.254231	0.550055	0.594772	0.259594	0.437418	0.295655		HLA-E	-0.528411	0.395331	0.645396	0.403039	0.190174	0.75986	0.394666		ID1	0.500406	0.0491565	0.319302	1.30842	0.495799	0.667262	0.477517
UTY	-0.0247723	0.254634	0.550055	0.594084	0.259594	0.31426	0.444095		HLA-F	-0.0438928	0.439274	0.68443	0.357265	0.164671	0.768312	0.291917		ID2	-0.371948	0.721528	0.908325	0.141747	0.0417589	0.771504	0.181191
FGF18	0.369799	0.255088	0.550055	0.593311	0.259594	0.316857	0.406872		HLA-G	-0.203176	0.97881	0.99425	0.00930176	0.00250422	0.270868	0.423355		ID4	-0.17154	0.617411	0.87211	0.209425	0.059429	0.685485	0.37077
NFKB1	0.122822	0.255351	0.550055	0.592863	0.259594	0.217391	0.440979		HMGA1	-0.0276406	0.568647	0.769804	0.245157	0.11362	0.552589	0.718442		IDH1	-0.141123	0.540099	0.839329	0.267527	0.0760678	0.65537	0.274175
HLA-DOA	0.340017	0.255687	0.550055	0.592291	0.259594	0.527547	0.364813		HMGA2	0.550419	0.161873	0.401921	0.790824	0.39586	0.533896	0.405698		IDH2	0.00300207	0.553163	0.844571	0.257147	0.0733639	0.0255071	0.394881
PCNA	0.154814	0.25593	0.550055	0.591879	0.259594	0.448421	0.327632		HMGB1	-0.707561	0.016277	0.122106	1.78843	0.913264	0.728731	0.454648		IER3	0.219837	0.526291	0.832731	0.278774	0.0794952	0.511807	0.451868
PRUNE1	0.0922829	0.256085	0.550055	0.591615	0.259594	0.582619	0.345321		HNF1A	-0.0204934	0.75738	0.879913	0.120686	0.0555604	0.127938	0.207933		IFI27	-0.38811	0.206128	0.598437	0.685863	0.222982	0.498739	0.416655
GRIA3	-0.195221	0.256367	0.550055	0.591138	0.259594	0.657309	0.316087		HOXA10	0.173358	0.714979	0.859772	0.145707	0.0656166	0.404147	0.360674		IFI35	0.215555	0.04417	0.31136	1.35487	0.506737	0.177992	0.446219
PRKCB	0.518209	0.256374	0.550055	0.591127	0.259594	0.56817	0.367105		HOXA11	0.309266	0.289304	0.53887	0.538646	0.268516	0.385809	0.368168		IFI6	-0.657606	0.0755645	0.389443	1.12168	0.409556	0.774075	0.427019
MAML2	0.218862	0.256895	0.550055	0.590244	0.259594	0.344616	0.297588		HOXA9	-0.184867	0.659821	0.830948	0.180574	0.0804261	0.486342	0.507628		IFIH1	-0.15226	0.242844	0.642142	0.614673	0.192369	0.41325	0.448028
CXXC5	-0.16402	0.257403	0.550055	0.589387	0.259594	0.304312	0.400174		HPRT1	-0.0684368	0.790078	0.89158	0.10233	0.0498398	0.122997	0.403827		IFIT2	0.402868	0.112076	0.474243	0.950486	0.323999	0.258687	0.375056
ELANE	0.371306	0.257811	0.550055	0.588699	0.259594	0.835051	0.343931		HRAS	0.254085	0.401536	0.652772	0.396275	0.185239	0.19544	0.619573		IFIT3	0.0371301	0.482578	0.805833	0.316433	0.0937552	0.0650912	0.431256
SETBP1	0.290837	0.257933	0.550055	0.588494	0.259594	0.512281	0.349774		HSD11B1	0.392088	0.928218	0.970827	0.03235	0.0128581	0.509519	0.373424		IFITM1	-0.599146	0.0175995	0.219033	1.7545	0.659491	0.662277	0.477575
IL17B	0.345122	0.25835	0.550055	0.587791	0.259594	0.563976	0.429366		HSD17B8	0.249831	0.199402	0.439073	0.700271	0.357463	0.259245	0.433255		IFITM2	-0.711117	0.0178036	0.219726	1.74949	0.658118	0.71272	0.363968
HLA-G	0.308986	0.258478	0.550055	0.587577	0.259594	0.540659	0.387534		HSP90B1	0.106735	0.887305	0.948243	0.0519272	0.0230803	0.399705	0.687174		IFNA1	0.613627	0.0626923	0.359873	1.20279	0.44385	0.590453	0.544226
POLB	-0.0971542	0.2585	0.550055	0.58754	0.259594	0.146916	0.457107		HSPA1A	-0.183731	0.388632	0.638098	0.410461	0.195113	0.465959	1.17703		IFNA2	0.0997816	0.637943	0.874972	0.195218	0.058006	0.691577	0.494459
LY86	0.377301	0.260114	0.552313	0.584837	0.257815	0.434188	0.449957		HSPA2	0.1299	0.355257	0.601986	0.449457	0.220414	0.233146	0.451554		IFNA7	-0.292477	0.779697	0.938575	0.108074	0.0275311	0.369703	0.51527
IER3	-0.0350605	0.26054	0.552313	0.584126	0.257815	0.630502	0.418382		HSPA6	-0.0173616	0.961699	0.984367	0.0169609	0.00684288	0.695226	0.402713		IFNAR1	0.631427	0.0662091	0.371423	1.17908	0.430131	0.5678	0.432965
GPX1	0.00247713	0.26068	0.552313	0.583893	0.257815	0.914065	0.142152		HSPB1	-0.0962777	0.879131	0.944414	0.0559462	0.0248376	0.889224	0.283915		IFNAR2	0.326998	0.115088	0.47628	0.938971	0.322138	0.661459	0.317786
RASAL1	0.278224	0.26135	0.552943	0.582777	0.25732	0.188149	0.394502		ICAM1	0.0121456	0.989961	0.997369	0.00438202	0.0011443	0.667868	0.280622		IFNGR1	0.208607	0.293427	0.684355	0.5325	0.164719	0.428613	0.360165
LCOR	0.286509	0.262175	0.553895	0.58141	0.256572	0.361125	0.34886		ICAM2	-0.417418	0.680824	0.84589	0.166965	0.0726861	0.753845	0.40591		IFNL2	-0.199351	0.286989	0.674799	0.542134	0.170825	0.199549	0.498912
SMARCA4	-0.181319	0.263116	0.554328	0.579853	0.256233	0.708493	0.353462		ICAM3	0.441516	0.305453	0.551006	0.515056	0.258844	0.617684	0.287612		IGF1R	0.0136438	0.814411	0.945995	0.0891561	0.0241112	0.932398	0.254464
SFRP1	0.459098	0.263128	0.554328	0.579833	0.256233	0.341855	0.603607		ICAM4	0.486296	0.110473	0.330526	0.956744	0.480794	0.593189	0.368403		IGF2R	0.355908	0.315961	0.697847	0.500367	0.15624	0.838393	0.183829
CDKN1B	-0.183312	0.265389	0.558296	0.576118	0.253135	0.342544	0.303274		ICOS	0.453896	0.526771	0.735294	0.278379	0.133539	0.530248	0.292937		IGFBP3	-0.172069	0.870341	0.960326	0.0603104	0.0175815	0.192367	0.648578
CACNA1E	0.499575	0.267387	0.561283	0.57286	0.250818	0.121962	0.513755		ICOSLG	0.374742	0.296376	0.544071	0.528157	0.264345	0.332563	0.457729		IGLL1	0.129427	0.717185	0.907822	0.144369	0.0419995	0.534639	0.642179
FADD	0.4075	0.26772	0.561283	0.572319	0.250818	0.105378	0.378122		ID1	-0.818744	0.165076	0.403369	0.782316	0.394298	0.632614	0.647696		IHH	-0.114512	0.677863	0.886851	0.168858	0.0521493	0.693556	0.19096
ZEB1	-0.159487	0.267945	0.561283	0.571954	0.250818	0.385412	0.332624		ID2	-0.777017	0.0366876	0.180513	1.43548	0.743492	0.708834	0.457049		IKBKB	0.192415	0.355844	0.726903	0.448741	0.138524	0.55996	0.254082
POLR1B	-0.0137312	0.269577	0.563903	0.569317	0.248795	0.174867	0.381387		ID4	-0.246645	0.564208	0.766598	0.248561	0.115432	0.679163	0.54244		IKBKE	0.421116	0.114869	0.47628	0.939797	0.322138	0.63332	0.307595
CCL2	-0.777398	0.270177	0.564362	0.568351	0.248442	0.65933	0.910858		IDH1	-0.296926	0.215505	0.459889	0.666542	0.337347	0.503896	0.34472		IKBKG	0.276938	0.0489585	0.319302	1.31017	0.495799	0.854037	0.370868
SOX10	0.42422	0.273673	0.57086	0.562767	0.243471	0.262767	0.447336		IDH2	-0.0705966	0.697581	0.852061	0.156405	0.0695295	0.608911	0.302126		IL10RA	-0.123162	0.673617	0.885205	0.171587	0.0529559	0.40215	0.240205
HDAC4	0.281908	0.274741	0.572223	0.561077	0.242434	0.29148	0.336522		IER3	0.184777	0.198121	0.437937	0.703069	0.358588	0.659397	0.303317		IL11RA	-0.395491	0.364294	0.727759	0.438548	0.138012	0.106428	0.430808
MMP7	0.466457	0.2751	0.572223	0.56051	0.242434	0.112223	0.509479		IFI27	-0.00500517	0.771557	0.883741	0.112632	0.0536752	0.506534	0.307857		IL12B	0.0776284	0.457047	0.800103	0.340039	0.0968541	NA	0.461691
ICAM2	0.0885531	0.275914	0.573111	0.559227	0.241761	0.483437	0.451921		IFI35	0.509278	0.00557816	0.0650366	2.25351	1.18684	0.55826	0.367152		IL12RB1	-0.151107	0.651392	0.876445	0.186157	0.0572755	0.0187923	0.67081
IFIT2	0.0592422	0.277505	0.573947	0.556729	0.241128	0.450431	0.333252		IFI6	-0.489955	0.194097	0.432919	0.711981	0.363594	0.51822	0.324732		IL13RA1	0.141815	0.571829	0.858033	0.242734	0.0664958	0.154862	0.430973
RAF1	0.0975281	0.277583	0.573947	0.556607	0.241128	0.352324	0.351278		IFIH1	0.656271	0.0790752	0.271198	1.10196	0.566713	0.675145	0.372909		IL13RA2	0.0718032	0.858221	0.959298	0.0664009	0.0180465	NA	0.53069
ITGA9	-0.14858	0.277791	0.573947	0.556282	0.241128	0.588956	0.408775		IFIT2	0.462111	0.363562	0.611205	0.439421	0.213813	0.676025	0.298938		IL15RA	-0.0360147	0.677225	0.8868	0.169267	0.0521743	0.471297	0.407759
SMAD4	-0.293355	0.277866	0.573947	0.556164	0.241128	0.630525	0.413575		IFIT3	0.167581	0.64284	0.823333	0.191897	0.0844243	0.366486	0.487486		IL16	0.224969	0.321378	0.699192	0.492984	0.155403	NA	0.410228
OAS3	0.32186	0.280004	0.577558	0.552835	0.238404	0.255092	0.365376		IFITM1	-0.559648	0.0133884	0.110155	1.87327	0.957995	0.868337	0.231547		IL17B	-0.188042	0.385553	0.746411	0.413916	0.127022	0.590877	0.451529
ALKBH2	0.278702	0.280728	0.577613	0.551714	0.238363	0.460132	0.247453		IFNA1	-0.0562273	0.683563	0.846631	0.165221	0.0723059	0.5894	0.688654		IL17RA	0.0614228	0.668569	0.882487	0.174854	0.0542917	NA	0.374006
SPINK5	0.0836445	0.280811	0.577613	0.551586	0.238363	0.302152	0.357724		IFNA2	0.38171	0.498585	0.724924	0.302261	0.139707	0.395815	0.50547		IL17RB	0.113033	0.432873	0.78103	0.36364	0.107333	NA	0.409291
NDUFA7	-0.25549	0.282837	0.580519	0.548464	0.236183	0.584682	0.321713		IFNA7	-0.311286	0.272782	0.522198	0.564184	0.282165	0.285347	0.309675		IL18	0.554271	0.0861176	0.420988	1.06491	0.37573	0.315043	0.466686
SIRT4	0.25786	0.28375	0.580519	0.547065	0.236183	0.280724	0.386652		IFNAR1	0.691834	0.111036	0.331541	0.954536	0.479462	0.5706	0.423792		IL18R1	0.191153	0.170285	0.553053	0.768823	0.257233	0.105557	0.370799
TLR5	0.427112	0.284439	0.580519	0.546011	0.236183	0.18132	0.38197		IFNAR2	0.559937	0.0219579	0.145177	1.65841	0.838102	0.890369	0.172695		IL18RAP	0.33703	0.355523	0.726903	0.449132	0.138524	0.114992	0.473944
MS4A2	0.447267	0.284699	0.580519	0.545614	0.236183	0.153389	0.45412		IFNGR1	0.194955	0.337176	0.584044	0.472143	0.233554	0.513625	0.258276		IL1B	0.388342	0.222249	0.616388	0.653159	0.210146	0.307966	0.429371
OLR1	0.500276	0.285019	0.580519	0.545127	0.236183	0.0158899	0.557853		IFNGR2	0.607197	0.0414875	0.192611	1.38208	0.715319	0.885018	0.264282		IL1R1	0.0581798	0.733777	0.909465	0.134436	0.0412141	0.573714	0.285744
LILRA1	-0.0665551	0.28548	0.580519	0.544424	0.236183	0.218392	0.491937		IFNL2	-0.112129	0.61233	0.808254	0.213014	0.0924521	0.2251	0.643291		IL1R2	0.277434	0.349826	0.725661	0.456147	0.139266	0.237265	0.413783
ATG5	-0.112106	0.285598	0.580519	0.544244	0.236183	0.564831	0.351149		IGF1R	-0.0260976	0.867191	0.937452	0.0618855	0.028051	0.363744	0.376971		IL1RAP	0.379473	0.176592	0.570211	0.75303	0.243964	0.308081	0.481773
CD55	-0.333016	0.285743	0.580519	0.544025	0.236183	0.380651	0.431928		IGF2R	0.450775	0.105955	0.327293	0.974879	0.485064	0.932081	0.129102		IL1RL1	0.153704	0.338682	0.716555	0.470207	0.14475	0.0749208	0.412412
PLA2G4C	-0.162093	0.285843	0.580519	0.543873	0.236183	0.508558	0.345908		IGFBP3	-0.979973	0.266625	0.517801	0.574098	0.285837	0.70588	0.807864		IL1RL2	0.378916	0.0266509	0.261391	1.57429	0.58271	0.376103	0.318372
HLA-B	-0.54312	0.286144	0.580519	0.543416	0.236183	0.650019	0.39462		IGLL1	0.168023	0.654895	0.828973	0.183829	0.0814594	0.295394	0.731678		IL20RA	-0.00267317	0.998504	0.999179	0.000650093	0.00035675	0.131661	0.350268
DEFB1	0.444662	0.28682	0.580832	0.54239	0.235949	0.088493	0.499642		IHH	0.677932	0.00647509	0.0705118	2.18875	1.15174	0.746706	0.312149		IL20RB	0.131574	0.61809	0.87211	0.208948	0.059429	0.287511	0.421851
NOS1	0.438308	0.287083	0.580832	0.541993	0.235949	0.234646	0.464033		IKBKB	0.171979	0.422514	0.669057	0.374159	0.174537	0.609054	0.318472		IL21R	0.0520492	0.436449	0.783492	0.360066	0.105965	0.629356	0.24368
PAK3	-0.35419	0.287794	0.581439	0.540918	0.235496	0.700274	0.472128		IKBKE	0.692602	0.0345476	0.176989	1.46158	0.752053	0.875946	0.32273		IL22RA1	0.43634	0.0397218	0.301682	1.40097	0.520451	0.515303	0.41833
REN	0.299095	0.288167	0.581439	0.540355	0.235496	0.682427	0.315635		IKBKG	0.416197	0.0572442	0.227289	1.24227	0.643422	0.75975	0.295449		IL23A	0.0574164	0.424953	0.777943	0.371659	0.109052	NA	0.342076
HDAC10	0.186737	0.29128	0.585902	0.53569	0.232175	0.464068	0.277547		IL10RA	0.397718	0.140795	0.375032	0.851412	0.425932	0.416725	0.42626		IL24	0.252509	0.267366	0.664551	0.572894	0.177472	0.549536	0.475833
LTBR	-0.205481	0.293279	0.585902	0.532719	0.232175	0.45608	0.336915		IL11RA	-0.23797	0.727457	0.865902	0.138193	0.0625312	0.465919	0.381112		IL27	0.963714	0.0714127	0.382692	1.14622	0.417151	0.235488	0.84239
IL7R	0.404285	0.293572	0.585902	0.532286	0.232175	0.354657	0.483375		IL12B	0.379677	0.281085	0.531656	0.551162	0.274369	0.492756	0.31027		IL2RA	0.15386	0.287518	0.674824	0.541335	0.170809	0.790878	0.365345
FGF8	0.478461	0.293666	0.585902	0.532147	0.232175	0.393779	0.48272		IL12RB1	-0.315197	0.357958	0.604558	0.446168	0.218562	0.192935	0.508901		IL2RB	-0.0631312	0.619077	0.87211	0.208255	0.059429	0.394119	0.4147
CIC	0.14168	0.294021	0.585902	0.531622	0.232175	0.659984	0.348309		IL13RA1	-0.276346	0.497012	0.723893	0.303633	0.140326	0.866008	0.321644		IL32	0.779986	0.0077492	0.127602	2.11074	0.894142	0.782114	0.380401
ISG20	0.299168	0.294099	0.585902	0.531506	0.232175	0.0695413	0.343109		IL13RA2	0.0559289	0.887417	0.948243	0.0518721	0.0230803	0.117683	0.419443		IL34	-0.19007	0.708703	0.904811	0.149536	0.0434423	0.338656	0.474769
ITGAL	0.358136	0.294729	0.585902	0.530577	0.232175	0.475423	0.384245		IL15RA	0.201608	0.250794	0.507412	0.600683	0.294639	0.237998	0.386846		IL3RA	0.214335	0.388219	0.749612	0.410923	0.125163	0.425927	0.327456
LAMC3	0.434727	0.295539	0.585902	0.529385	0.232175	0.378853	0.404174		IL16	0.464946	0.189396	0.427355	0.72263	0.369211	0.634617	0.405478		IL4	0.029136	0.779713	0.938575	0.108065	0.0275311	NA	0.349599
PAX8	0.0510293	0.295754	0.585902	0.529069	0.232175	0.23238	0.303827		IL17B	0.15708	0.882119	0.944626	0.054473	0.0247401	0.508188	0.277738		IL4R	0.148437	0.250453	0.650375	0.601274	0.186836	0.750535	0.154221
FANCE	0.397115	0.295782	0.585902	0.529029	0.232175	0.134886	0.446818		IL17RA	0.350444	0.120144	0.344165	0.920298	0.463233	0.320858	0.428736		IL6R	-0.223398	0.166914	0.551783	0.777508	0.258231	0.652589	0.500562
CDH1	-0.422377	0.296685	0.585902	0.527704	0.232175	0.714495	0.465217		IL17RB	0.383815	0.377433	0.625115	0.423161	0.20404	0.394566	0.35057		IL6ST	-0.369235	0.0713429	0.382692	1.14665	0.417151	0.714087	0.347868
E2F3	0.00455753	0.296695	0.585902	0.527689	0.232175	0.402436	0.332448		IL18	0.766466	0.0525423	0.221404	1.27949	0.654814	0.794049	0.381864		IL7R	0.321227	0.155804	0.533873	0.807422	0.272562	0.439775	0.466931
SERPING1	0.42587	0.296776	0.585902	0.527571	0.232175	0.710522	0.57247		IL18R1	0.318856	0.306644	0.551715	0.513365	0.258285	0.715211	0.246594		ILF3	-0.169834	0.169725	0.553053	0.770253	0.257233	0.866175	0.304098
HSD11B1	0.108666	0.29686	0.585902	0.527448	0.232175	0.327062	0.459659		IL18RAP	0.536654	0.758115	0.879913	0.120265	0.0555604	0.622538	0.355088		INHBA	1.13269	0.00831567	0.132001	2.0801	0.879423	0.732179	0.56002
CCND1	0.18774	0.296871	0.585902	0.527432	0.232175	0.297586	0.41793		IL1B	0.472064	0.333026	0.58275	0.477522	0.234518	0.533027	0.389697		INHBB	0.00932964	0.37803	0.739343	0.422473	0.131154	0.227872	0.45929
BMP2	0.351457	0.296954	0.585902	0.527311	0.232175	0.23205	0.402825		IL1R1	0.0644753	0.980261	0.995042	0.00865821	0.00215844	0.752859	0.370102		IRAK1	0.443198	0.0265901	0.261391	1.57528	0.58271	0.867763	0.223717
FOLH1	0.0997455	0.297105	0.585902	0.52709	0.232175	0.143261	0.418137		IL1R2	0.464495	0.467643	0.702776	0.330085	0.153183	0.809864	0.20454		IRAK2	-0.321049	0.227938	0.62514	0.642184	0.204022	0.239457	0.479781
MAF	-0.0866433	0.29923	0.589308	0.523995	0.229658	0.78794	0.391771		IL1RAP	0.56628	0.129448	0.35809	0.887903	0.446008	0.579756	0.401602		IRAK4	0.292372	0.26694	0.664551	0.573587	0.177472	0.367726	0.40499
HAMP	0.235005	0.301617	0.592261	0.520544	0.227487	0.541896	0.353909		IL1RL1	0.45647	0.135281	0.366944	0.868762	0.4354	0.592409	0.308147		IRF2	0.376664	0.0799193	0.40814	1.09735	0.389191	0.678203	0.258703
MLLT3	-0.101337	0.301759	0.592261	0.52034	0.227487	0.400958	0.348611		IL20RA	0.0901272	0.787388	0.89158	0.103811	0.0498398	0.0940769	0.34431		IRF3	0.191861	0.353647	0.726903	0.45143	0.138524	0.624896	0.152302
TNFSF8	0.427287	0.301929	0.592261	0.520095	0.227487	0.167257	0.398537		IL20RB	0.536661	0.142564	0.377706	0.845989	0.422846	0.538753	0.311786		IRF5	0.28962	0.655223	0.876445	0.183611	0.0572755	0.233541	0.607599
RAD52	0.226386	0.302755	0.592463	0.518909	0.227339	0.673358	0.274371		IL21R	0.203351	0.357482	0.604558	0.446746	0.218562	0.387906	0.321616		IRF7	-0.0895486	0.80767	0.944087	0.0927663	0.0249879	0.648586	0.724337
IGF2R	0.0948672	0.302953	0.592463	0.518625	0.227339	0.846488	0.184009		IL22RA1	0.57982	0.0241365	0.151467	1.61733	0.819682	0.685784	0.345727		IRF8	0.268218	0.238956	0.636499	0.621682	0.196202	0.239567	0.390432
HLA-DMB	0.22877	0.303232	0.592463	0.518224	0.227339	0.507775	0.314727		IL23A	0.510543	0.073124	0.261478	1.13594	0.582565	0.531111	0.344367		IRF9	-0.191094	0.190084	0.578968	0.721055	0.237345	0.142045	0.387116
CASP12	0.305654	0.304089	0.593354	0.517	0.226686	0.490562	0.412519		IL24	0.631794	0.128408	0.357466	0.891409	0.446766	0.539237	0.474429		IRS1	0.284017	0.0755917	0.389443	1.12153	0.409556	0.492646	0.383662
KYAT1	0.229819	0.304816	0.59399	0.515962	0.226221	0.213207	0.437366		IL27	1.54747	0.00914454	0.0849996	2.03884	1.07058	0.690156	0.580383		ISG15	0.59942	0.178289	0.570247	0.748875	0.243937	0.589052	0.593736
DUSP5	0.142538	0.306294	0.595858	0.513861	0.224857	0.632729	0.439764		IL2RA	0.500487	0.0378232	0.183659	1.42224	0.735987	0.641603	0.327284		ISG20	0.297248	0.314511	0.697847	0.502364	0.15624	0.186675	0.352451
FGF10	0.287226	0.306579	0.595858	0.513457	0.224857	0.443631	0.426938		IL2RB	0.286614	0.306749	0.551715	0.513217	0.258285	0.612085	0.326874		ITCH	0.460591	0.0408941	0.307432	1.38834	0.512251	0.728583	0.276111
ITCH	-0.21172	0.307304	0.596484	0.512432	0.224401	0.589082	0.329736		IL34	0.155394	0.468359	0.702776	0.329421	0.153183	0.436167	0.480331		ITGA1	0.123597	0.532165	0.838442	0.273954	0.0765268	0.226882	0.288223
KRT6A	0.299869	0.307849	0.59676	0.511662	0.2242	0.100079	0.442165		IL3RA	0.280619	0.494075	0.722484	0.306207	0.141172	0.234628	0.395181		ITGA2	0.833693	0.014045	0.192599	1.85248	0.715346	0.492447	0.531454
BIRC7	0.574891	0.308473	0.597187	0.510783	0.22389	0.576856	0.475908		IL4	0.493505	0.0631134	0.242153	1.19988	0.615911	0.477071	0.377775		ITGA3	-0.342395	0.134319	0.503477	0.871864	0.29802	0.704332	0.284084
FST	0.359278	0.309704	0.598267	0.509053	0.223105	0.00714724	0.429213		IL4R	0.349465	0.165761	0.403369	0.780518	0.394298	0.818433	0.18143		ITGA5	-0.0725435	0.772686	0.934925	0.111997	0.0292232	0.54686	0.21656
RAD50	-0.198282	0.309839	0.598267	0.508864	0.223105	0.361562	0.39256		IL6R	0.128906	0.880696	0.944626	0.0551739	0.0247401	0.239705	0.598717		ITGA6	0.217718	0.285225	0.674799	0.544812	0.170825	0.290865	0.345069
NDC1	0.340458	0.311244	0.600198	0.506899	0.221705	0.248249	0.541809		IL6ST	-0.525831	0.092761	0.305287	1.03263	0.515292	0.308441	0.464956		ITGA7	-0.207541	0.354191	0.726903	0.450763	0.138524	0.207624	0.374525
TNFSF13	0.235913	0.312416	0.601545	0.505267	0.220732	0.553992	0.491613		IL7R	0.725512	0.0437137	0.199767	1.35938	0.699475	0.795974	0.300616		ITGA9	0.0381971	0.940047	0.984667	0.0268504	0.00671044	0.240242	0.478474
DNMT3A	-0.0275763	0.313166	0.601545	0.504226	0.220732	0.775526	0.195543		ILF3	-0.647331	0.0296037	0.165672	1.52865	0.780751	0.792041	0.264357		ITGAE	0.35609	0.116119	0.476379	0.935096	0.322048	0.362174	0.37364
IL18RAP	0.199624	0.313619	0.601545	0.503597	0.220732	0.238584	0.470078		INHBA	0.845699	0.107277	0.327293	0.969492	0.485064	0.717176	0.642305		ITGAL	0.0857767	0.225844	0.622859	0.646191	0.205611	0.0981882	0.197835
SLC7A5	-0.0962178	0.313998	0.601545	0.503074	0.220732	0.519906	0.366961		INHBB	-0.166307	0.780902	0.888256	0.107403	0.0514617	0.499443	0.483939		ITGAV	0.993826	0.00837818	0.132001	2.07685	0.879423	0.928274	0.235416
PRMT8	0.0638002	0.314115	0.601545	0.502912	0.220732	0.158473	0.530851		IRAK1	0.488243	0.0172219	0.124653	1.76392	0.904299	0.931883	0.144095		ITGAX	0.200885	0.180699	0.573212	0.743044	0.241684	0.53514	0.311191
HLA-E	-0.0877877	0.314379	0.601545	0.502546	0.220732	0.831835	0.381599		IRAK2	0.018383	0.984084	0.995511	0.00696797	0.00195398	0.536742	0.364474		ITGB1	0.399877	0.581621	0.862706	0.23536	0.0641372	0.938528	0.152736
ARG2	-0.185676	0.315448	0.602749	0.501073	0.219863	0.353972	0.371219		IRAK4	0.465331	0.0520567	0.220274	1.28352	0.657036	0.729694	0.298714		ITGB7	0.13518	0.327853	0.704718	0.484321	0.151985	0.226802	0.352222
CSF1R	0.371349	0.315897	0.602749	0.500454	0.219863	0.847904	0.350467		IRF2	0.468204	0.0330303	0.173792	1.48109	0.759969	0.558284	0.356108		ITGB8	0.318729	0.282887	0.674799	0.548387	0.170825	0.653068	0.293519
SFN	0.189625	0.316421	0.602749	0.499735	0.219863	0.551999	0.330139		IRF3	0.27673	0.17338	0.4115	0.761	0.38563	0.611757	0.232796		ITPK1	-0.503621	0.0987102	0.447063	1.00564	0.349631	0.88337	0.512604
CDKN1A	-0.300801	0.316637	0.602749	0.499439	0.219863	0.810362	0.264942		IRF5	0.00226144	0.49519	0.723027	0.305228	0.140845	0.427582	0.632693		JADE1	0.487766	0.0554427	0.337904	1.25616	0.471207	0.486696	0.509317
PTCRA	0.296887	0.32159	0.611392	0.492698	0.21368	0.773843	0.41027		IRF7	0.747011	0.0952873	0.309676	1.02097	0.509092	0.731075	0.508387		JAG1	0.798753	0.00732211	0.124644	2.13536	0.904328	0.68127	0.401931
SNAI2	0.0725295	0.322076	0.611532	0.492042	0.213581	0.395387	0.288234		IRF8	0.675607	0.0201239	0.13633	1.69629	0.865409	0.945347	0.118421		JAG2	-0.390517	0.354633	0.726903	0.45022	0.138524	0.461809	0.506737
ITGA6	-0.0640011	0.323612	0.613661	0.489976	0.212072	0.343421	0.367168		IRF9	0.144662	0.94371	0.978051	0.0251612	0.00963841	0.463082	0.227492		JAK1	-0.0394828	0.134158	0.503477	0.872383	0.29802	0.821664	0.345499
CHIT1	0.41637	0.324545	0.614419	0.488725	0.211535	0.270968	0.412315		IRS1	0.31289	0.137035	0.370344	0.863169	0.431395	0.557439	0.297454		JAK2	0.227723	0.565292	0.853863	0.247727	0.0686119	0.54111	0.30227
BMP6	0.148849	0.324842	0.614419	0.488328	0.211535	0.142072	0.461339		ISG15	0.475932	0.2955	0.543646	0.529443	0.264684	0.791284	0.480731		JAK3	0.38238	0.0525108	0.332344	1.27975	0.478412	0.339362	0.396112
CD59	-0.181973	0.326208	0.616217	0.486505	0.210266	0.587269	0.401032		ISG20	0.596416	0.107092	0.327293	0.970242	0.485064	0.567412	0.338463		JAM3	-0.0215669	0.852703	0.957432	0.0692023	0.018892	0.418594	0.234732
ITGA3	-0.143548	0.330019	0.619489	0.481461	0.207966	0.543156	0.322266		ITCH	0.248871	0.163387	0.402351	0.786782	0.395395	0.296794	0.353372		JUN	-0.125749	0.305799	0.697792	0.514564	0.156274	0.848369	0.449802
CXCR1	0.405624	0.330473	0.619489	0.480864	0.207966	0.395687	0.450406		ITGA1	0.332829	0.504266	0.724962	0.29734	0.139685	0.731921	0.44488		JUNB	-0.52084	0.0531669	0.334584	1.27436	0.475495	0.77889	0.747125
KRT18	-0.0798805	0.331408	0.619489	0.479637	0.207966	0.457295	0.503503		ITGA2	0.917621	0.0226715	0.147265	1.64452	0.8319	0.64787	0.498166		JUP	-0.47573	0.037887	0.296882	1.42151	0.527417	0.710224	0.358816
PPP3CC	0.102588	0.331961	0.619489	0.478913	0.207966	0.0855446	0.315537		ITGA3	-0.485943	0.0405565	0.19068	1.39194	0.719695	0.50796	0.383547		KAT2B	0.169127	0.574599	0.859576	0.240635	0.0657155	0.342284	0.47349
KRT19	0.411279	0.332004	0.619489	0.478857	0.207966	0.383419	0.333605		ITGA5	-0.345442	0.364811	0.611403	0.437932	0.213672	0.562911	0.454216		KDM5C	0.0841613	0.855352	0.958228	0.0678549	0.0185313	0.10426	0.287865
PRLR	0.189336	0.332297	0.619489	0.478473	0.207966	0.436225	0.450725		ITGA6	0.153717	0.669513	0.837457	0.174241	0.0770373	0.558498	0.290598		KDM6A	-0.23505	0.350435	0.725866	0.455393	0.139144	0.433801	0.473867
TTC30A	0.262784	0.332517	0.619489	0.478186	0.207966	0.0642529	0.400592		ITGA7	-0.159538	0.418252	0.666055	0.378562	0.17649	0.795673	0.323983		KDR	-0.298374	0.280329	0.674596	0.552333	0.170956	0.587408	0.402618
WNT7B	0.3138	0.332558	0.619489	0.478132	0.207966	0.604138	0.520931		ITGA9	-0.110383	0.443126	0.686304	0.353473	0.163484	0.619808	0.434249		KEAP1	0.325903	0.177108	0.570211	0.751761	0.243964	0.463033	0.40397
WNT10B	0.229187	0.332636	0.619489	0.478031	0.207966	0.291243	0.364199		ITGAE	0.662359	0.0199472	0.136137	1.70012	0.866022	0.820096	0.20793		KIF2C	-0.0106289	0.872583	0.960326	0.0591934	0.0175815	0.359933	0.308059
FSTL3	0.196622	0.33299	0.619489	0.477569	0.207966	0.757326	0.6019		ITGAL	0.443913	0.0700442	0.254254	1.15463	0.594733	0.48136	0.432014		KIR	0.323917	0.119022	0.482744	0.924371	0.316283	0.506509	0.348415
LYN	0.174952	0.333506	0.619489	0.476897	0.207966	0.28502	0.329346		ITGAX	0.581746	0.0134626	0.110155	1.87087	0.957995	0.688521	0.291795		KLF4	-0.722494	0.482257	0.805833	0.316722	0.0937552	0.726147	0.654417
CXCL16	0.181094	0.334167	0.619489	0.476037	0.207966	0.352354	0.428353		ITGB1	0.111531	0.678706	0.844928	0.168319	0.0731804	0.784066	0.220024		KLRG1	0.573172	0.0210781	0.23649	1.67617	0.626186	0.527299	0.454438
CCR9	0.292413	0.334177	0.619489	0.476023	0.207966	0.490505	0.399819		ITGB7	0.390316	0.1696	0.407096	0.770573	0.390303	0.864457	0.288006		KMT2C	0.00375612	0.377511	0.739343	0.42307	0.131154	0.583285	0.34713
FH	-0.0489995	0.334404	0.619489	0.475728	0.207966	0.532306	0.288865		ITGB8	0.422445	0.0769351	0.269596	1.11388	0.569287	0.733767	0.235081		KMT2D	-0.251565	0.190407	0.578968	0.720316	0.237345	0.433781	0.265652
SSX1	-0.0119615	0.334569	0.619489	0.475514	0.207966	0.422833	0.399767		ITPK1	-0.0529522	0.643212	0.823333	0.191646	0.0844243	0.37476	0.486337		KRAS	0.532779	0.00610308	0.106337	2.21445	0.973315	0.67797	0.261181
CACNA2D2	-0.242472	0.334633	0.619489	0.475431	0.207966	0.707926	0.322871		JADE1	0.0326474	0.65931	0.830948	0.18091	0.0804261	0.770388	0.265894		KRT1	0.267993	0.159663	0.533873	0.796795	0.272562	0.139587	0.39674
ZBTB16	0.263829	0.335589	0.620484	0.474192	0.20727	0.575689	0.491341		JAG1	-0.0822298	0.874734	0.942168	0.0581239	0.0258716	0.845094	0.33113		KRT10	0.300774	0.218088	0.615773	0.661368	0.210579	0.345682	0.316756
STAT4	0.169413	0.336665	0.621697	0.472802	0.206421	0.701371	0.364389		JAG2	-0.387958	0.145328	0.381767	0.83765	0.418202	0.32128	0.323461		KRT14	-0.463259	0.722396	0.908325	0.141225	0.0417589	0.782585	0.42631
IDH1	-0.155804	0.337115	0.621753	0.472222	0.206382	0.436301	0.354674		JAK1	-0.121341	0.0902774	0.2986	1.04442	0.52491	0.662813	0.324226		KRT17	-0.407555	0.964277	0.993111	0.0157982	0.00300204	0.229135	0.810509
PAK5	-0.00431458	0.338664	0.623832	0.470231	0.204932	NA	0.290629		JAK2	0.449117	0.122592	0.347739	0.911538	0.458747	0.879042	0.180872		KRT18	0.892384	0.0593587	0.35024	1.22652	0.455634	0.615466	0.465141
FPR1	0.425476	0.342874	0.630803	0.464865	0.200106	0.506746	0.312832		JAK3	0.701114	0.00981457	0.0891741	2.00813	1.04976	0.656541	0.331115		KRT19	0.257167	0.541538	0.839329	0.266371	0.0760678	0.26598	0.258438
SERINC2	0.279087	0.343774	0.631675	0.463726	0.199506	0.576772	0.294698		JAM3	-0.147267	0.5383	0.743677	0.268976	0.128615	0.426997	0.545046		KRT5	-0.18104	0.69713	0.900316	0.156686	0.045605	0.394326	0.347981
DMBT1	0.42431	0.345121	0.632114	0.462029	0.199205	0.152659	0.525148		JUN	-0.644324	0.0359916	0.179434	1.4438	0.746096	0.828577	0.525908		KRT6A	-0.193638	0.916107	0.978194	0.0380536	0.00957504	NA	0.371171
GUSB	0.12856	0.345265	0.632114	0.461848	0.199205	0.43715	0.372144		JUP	-0.36552	0.14493	0.381767	0.838842	0.418202	0.646803	0.366278		KRT7	-0.734034	0.618405	0.87211	0.208727	0.059429	0.570288	0.707777
SELPLG	0.309899	0.34544	0.632114	0.461627	0.199205	0.616241	0.34422		KAT2B	0.365114	0.166723	0.403458	0.778006	0.394202	0.560175	0.316947		KYAT1	-0.108895	0.740721	0.914173	0.130345	0.0389716	0.258999	0.333753
MEF2C	0.464539	0.345721	0.632114	0.461275	0.199205	0.594104	0.427805		KDM5C	0.149377	0.864949	0.936396	0.0630096	0.0285406	0.42756	0.362978		L1CAM	0.0938756	0.879809	0.963043	0.0556114	0.0163541	0.340764	0.324813
IKBKE	0.271486	0.346416	0.632605	0.460402	0.198868	0.509958	0.39471		KDM6A	0.0615187	0.925911	0.969578	0.0334309	0.0134173	0.158776	0.467477		LAG3	0.0660826	0.695797	0.899979	0.157517	0.0457678	0.449448	0.306373
BAX	-0.315218	0.347915	0.63456	0.458526	0.197527	0.547113	0.363474		KDR	-0.0271281	0.92337	0.969578	0.0346242	0.0134173	0.388321	0.585355		LAIR1	0.210672	0.129385	0.496922	0.888116	0.303712	0.42182	0.343542
JUP	0.110209	0.349073	0.635124	0.457084	0.197141	0.778079	0.309599		KEAP1	0.464527	0.0675263	0.250391	1.17053	0.601381	0.711658	0.250393		LAIR2	0.161756	0.159143	0.533873	0.798211	0.272562	0.623524	0.311723
TERT	0.422518	0.349083	0.635124	0.457072	0.197141	0.316683	0.469752		KIF2C	0.576051	0.112443	0.333269	0.949066	0.477205	0.683426	0.374243		LAMA1	-0.253234	0.455898	0.799981	0.341133	0.0969201	NA	0.463898
NKD1	0.363409	0.350608	0.637061	0.455178	0.195819	0.135867	0.444773		KIR	0.34581	0.541386	0.744468	0.266493	0.128154	0.716173	0.30829		LAMA3	0.35837	0.358593	0.727759	0.445398	0.138012	0.458796	0.359325
NDC80	0.335849	0.351007	0.637061	0.454684	0.195819	0.093686	0.417093		KLF4	-0.590261	0.485002	0.716027	0.314257	0.145071	0.514988	1.18475		LAMA5	-0.587538	0.0269886	0.262961	1.56882	0.580108	0.913128	0.238879
IL1RL1	0.302766	0.352131	0.637622	0.453296	0.195437	0.0992988	0.426465		KLRG1	0.809089	0.00730921	0.076232	2.13613	1.11786	0.655616	0.444194		LAMB3	0.213613	0.451897	0.796553	0.344961	0.0987854	0.295997	0.377138
PTGER4	0.0477729	0.352259	0.637622	0.453138	0.195437	0.404168	0.286437		KMT2C	-0.378047	0.0115659	0.101356	1.93682	0.99415	0.842561	0.223943		LAMC2	0.39536	0.0659185	0.371199	1.18099	0.430394	0.299071	0.425633
LRP5	0.33849	0.352608	0.637622	0.452708	0.195437	0.372749	0.376738		KMT2D	-0.362781	0.0990944	0.316291	1.00395	0.499914	0.836943	0.153521		LAMC3	-0.207483	0.609547	0.87211	0.214993	0.059429	0.173817	0.397944
CSF3R	0.265691	0.353724	0.638125	0.451336	0.195094	0.293503	0.408619		KRAS	0.481778	0.0164072	0.122106	1.78497	0.913264	0.528762	0.346193		LAMP1	-0.000102219	0.810116	0.944444	0.0914529	0.0248236	0.672362	0.243198
PARP12	0.232583	0.353748	0.638125	0.451306	0.195094	0.362639	0.36345		KRT1	0.589847	0.0346569	0.176989	1.46021	0.752053	0.705702	0.256098		LAT	0.0430762	0.756853	0.927129	0.120989	0.0328598	0.524504	0.321137
KRT5	-0.149187	0.35528	0.638642	0.44943	0.194742	0.393942	0.368713		KRT10	0.376193	0.0771835	0.269596	1.11248	0.569287	0.69215	0.204011		LCK	0.254993	0.151866	0.53171	0.81854	0.274325	0.43639	0.316216
RXRG	-0.05124	0.355312	0.638642	0.44939	0.194742	0.495083	0.553083		KRT14	-0.479681	0.946202	0.979947	0.0240163	0.00879732	0.770228	0.387738		LCOR	0.162814	0.437727	0.783885	0.358797	0.105747	0.365309	0.220444
FGFR3	0.400623	0.355508	0.638642	0.449151	0.194742	0.218984	0.402895		KRT17	-0.513723	0.447156	0.686304	0.349541	0.163484	0.699898	0.706333		LCP1	0.63434	0.0458316	0.31136	1.33884	0.506737	0.750336	0.304396
CCL7	0.289528	0.35576	0.638642	0.448843	0.194742	0.35209	0.539688		KRT18	0.812504	0.0157261	0.118946	1.80338	0.924649	0.503118	0.590483		LDHA	-0.0385529	0.891466	0.970507	0.049895	0.0130015	NA	0.56945
LAMP1	-0.0410076	0.356768	0.639479	0.447614	0.194174	0.712332	0.232706		KRT19	0.668446	0.238029	0.490292	0.623371	0.309545	0.76485	0.281024		LDHB	0.301537	0.463972	0.801005	0.333508	0.0963649	0.31753	0.348814
WEE1	0.152541	0.357089	0.639479	0.447223	0.194174	0.174063	0.371997		KRT5	-0.330227	0.858001	0.934331	0.0665122	0.0294991	0.605572	0.33391		LEF1	0.606895	0.0564037	0.342352	1.24869	0.465528	0.444783	0.373837
S100A7	0.388021	0.357791	0.639961	0.446371	0.193846	0.408757	0.496678		KRT6A	0.106231	0.467145	0.702776	0.330549	0.153183	0.586454	0.347716		LEFTY1	0.427635	0.247014	0.644549	0.607278	0.190744	0.194059	0.461583
AURKA	0.00431809	0.358551	0.640548	0.445449	0.193448	0.729229	0.267825		KRT7	-0.280573	0.83711	0.925627	0.0772173	0.0335642	0.554443	0.832445		LEFTY2	-0.152302	0.957408	0.992125	0.0189031	0.00343348	0.131205	0.412214
HLA-DPB1	-0.0215044	0.35967	0.641068	0.444095	0.193096	0.766879	0.314183		KYAT1	0.120925	0.759384	0.880005	0.119539	0.0555146	0.229437	0.466705		LEPR	0.211923	0.546889	0.842584	0.262101	0.0743868	0.608185	0.159346
CASP8	0.348821	0.359718	0.641068	0.444037	0.193096	0.466837	0.424256		L1CAM	0.235707	0.454783	0.692322	0.342196	0.159692	0.53282	0.311673		LGALS3	0.361495	0.216502	0.613076	0.664539	0.212485	0.540384	0.425262
CLEC5A	0.0853596	0.360141	0.641068	0.443528	0.193096	0.225332	0.528864		LAG3	0.192421	0.738812	0.872438	0.131466	0.0592653	0.354843	0.385332		LGALS9	0.863952	0.0196434	0.230888	1.70678	0.636599	0.819159	0.438035
KRT10	0.0754186	0.360831	0.641171	0.442696	0.193026	0.191212	0.31416		LAIR1	0.542786	0.0274422	0.16192	1.56158	0.790699	0.704462	0.285888		LGR5	0.663594	0.0298571	0.271278	1.52495	0.566585	0.483806	0.402565
C5	0.26049	0.361064	0.641171	0.442415	0.193026	0.120549	0.335662		LAMA1	-0.0727178	0.709953	0.85692	0.14877	0.0670597	0.235627	0.447965		LIF	-0.379807	0.384604	0.745548	0.414986	0.127524	0.411144	0.360074
JAG2	0.00255869	0.36159	0.641336	0.441783	0.192915	0.205683	0.473671		LAMA3	0.130397	0.725372	0.865653	0.139439	0.062656	0.647524	0.340939		LIFR	-0.564064	0.110784	0.473383	0.955522	0.324787	0.38039	0.450497
YTHDF2	0.13772	0.364099	0.644542	0.438781	0.190749	0.476597	0.447104		LAMB3	0.427749	0.603873	0.801448	0.219055	0.0961244	0.707718	0.230384		LILRA1	0.000407985	0.52219	0.827743	0.282171	0.0821045	NA	0.477359
ATF2	-0.172211	0.364268	0.644542	0.438579	0.190749	0.51706	0.37944		LAMC2	0.522376	0.179904	0.416207	0.744959	0.380691	0.751763	0.298505		LILRA3	0.212529	0.709919	0.904811	0.148791	0.0434423	0.584577	0.578689
NECTIN1	-0.0697376	0.365364	0.64538	0.437274	0.190185	0.30677	0.289859		LAMC3	0.227244	0.897136	0.952444	0.0471415	0.0211606	0.313998	0.358156		LILRA4	1.0917	0.0252513	0.254402	1.59772	0.594479	0.592991	0.585829
BCL6	0.394646	0.366022	0.64538	0.436493	0.190185	0.259055	0.470056		LAMP1	-0.0411098	0.744067	0.874574	0.128388	0.0582033	0.248986	0.232447		LILRA5	0.565293	0.131675	0.498117	0.880497	0.302669	0.441456	0.466102
ICOSLG	0.299243	0.366631	0.64538	0.435771	0.190185	0.506503	0.445572		LAT	0.269831	0.506821	0.724962	0.295146	0.139685	0.309323	0.38162		LILRB1	0.351764	0.199002	0.591032	0.701142	0.228389	0.33223	0.476131
POLR2H	-0.137925	0.36689	0.64538	0.435464	0.190185	0.459711	0.47249		LCK	0.493549	0.199525	0.439073	0.700003	0.357463	0.463251	0.535729		LILRB2	-0.270254	0.609367	0.87211	0.215121	0.059429	0.449437	0.753281
MAP2K4	0.00151124	0.366921	0.64538	0.435427	0.190185	0.159495	0.398925		LCOR	0.449323	0.149752	0.388467	0.824628	0.410646	0.556831	0.370664		LILRB3	0.124278	0.722103	0.908325	0.141401	0.0417589	0.233758	0.908468
IFNL2	0.0872215	0.369036	0.648329	0.432932	0.188204	0.443248	0.5345		LDHA	0.225792	0.432976	0.677841	0.363536	0.168872	0.360981	0.428797		LILRB4	0.481766	0.037248	0.296201	1.4289	0.528414	0.560758	0.44481
PSEN1	0.10468	0.371372	0.651049	0.430191	0.186387	0.634274	0.325994		LDHB	0.265421	0.499737	0.724962	0.301259	0.139685	0.690144	0.318593		LRP1	0.63252	0.0467032	0.311571	1.33065	0.506443	0.947052	0.252018
XCR1	-0.0308366	0.371463	0.651049	0.430085	0.186387	0.754495	0.690575		LEF1	0.445803	0.25702	0.510936	0.590032	0.291634	0.493495	0.446188		LRP5	-0.160226	0.933906	0.982326	0.0296967	0.00774427	0.164053	0.381079
SUV39H2	0.254494	0.372111	0.651415	0.429327	0.186143	0.153978	0.439474		LEFTY1	0.827137	0.0343368	0.176989	1.46424	0.752053	0.882229	0.201533		LRP6	0.223764	0.473549	0.803585	0.324635	0.0949683	0.206158	0.32157
PRKAR1B	-0.0539111	0.372595	0.651491	0.428763	0.186092	0.655275	0.228876		LEFTY2	-0.0527547	0.758774	0.879987	0.119888	0.0555237	0.441105	0.286736		LRRC32	0.439313	0.128601	0.496922	0.890757	0.303712	0.320419	0.534041
IL11RA	0.15752	0.373479	0.652267	0.427734	0.185574	0.21918	0.415089		LEPR	0.771365	0.0439661	0.199767	1.35688	0.699475	0.839824	0.328742		LTB	-0.259806	0.520243	0.827743	0.283794	0.0821045	0.420038	0.526615
ADORA2A	-0.140477	0.375335	0.654737	0.425581	0.183933	0.324553	0.622737		LFNG	0.71149	0.0211226	0.140912	1.67525	0.851051	0.835238	0.278689		LTBP1	0.308295	0.247168	0.644549	0.607008	0.190744	0.542043	0.536134
IL2RB	0.349745	0.376317	0.655636	0.424446	0.183337	0.514335	0.402767		LGALS3	0.606188	0.0469662	0.206445	1.32821	0.685195	0.865019	0.210783		LTBR	0.21411	0.32057	0.699192	0.494078	0.155403	0.744518	0.285045
RANBP2	-0.247458	0.377709	0.655636	0.422843	0.183337	0.587692	0.442154		LGALS9	1.05528	0.0137787	0.111509	1.86079	0.952688	0.814433	0.449943		LTF	0.139563	0.409545	0.772139	0.387698	0.112305	NA	0.387903
FUT7	0.271341	0.377947	0.655636	0.422569	0.183337	0.422944	0.344869		LGR5	0.863262	0.029229	0.165672	1.53419	0.780751	0.755496	0.318706		LY6E	0.0870903	0.675155	0.885845	0.170596	0.0526421	0.675422	0.562348
HHEX	0.153324	0.378116	0.655636	0.422375	0.183337	0.235653	0.322493		LIF	0.114681	0.540186	0.744468	0.267456	0.128154	0.357434	0.303941		LY86	-0.232739	0.647228	0.876445	0.188943	0.0572755	0.500558	0.402008
TMPRSS2	0.215653	0.378235	0.655636	0.422238	0.183337	0.439193	0.37585		LIFR	-0.0421709	0.616859	0.809901	0.209814	0.0915679	0.260979	0.605083		LYN	0.332611	0.205332	0.598437	0.687543	0.222982	0.442798	0.315612
MAGEA1	0.350102	0.378507	0.655636	0.421926	0.183337	0.619752	0.464998		LILRA1	-0.0661471	0.983245	0.995511	0.00733813	0.00195398	0.299788	0.447204		LYZ	0.166037	0.480431	0.805833	0.318369	0.0937552	0.800722	0.311869
CD7	0.150399	0.380411	0.657516	0.419747	0.182094	0.0601291	0.378332		LILRA3	0.482476	0.445435	0.686304	0.351216	0.163484	0.325457	0.549492		MAD2L2	0.410725	0.138617	0.509156	0.858185	0.293149	0.324017	0.404225
AKAP1	-0.0937489	0.380669	0.657516	0.419452	0.182094	0.216324	0.462637		LILRA4	1.08614	0.0803238	0.274733	1.09516	0.561089	0.783552	0.4722		MAF	0.251939	0.317934	0.697847	0.497663	0.15624	0.759362	0.421395
MASP1	0.0531503	0.380924	0.657516	0.419162	0.182094	0.234144	0.42188		LILRA5	0.329817	0.711909	0.857185	0.147575	0.0669255	0.420826	0.494704		MAGEA1	-0.373795	0.349846	0.725661	0.456123	0.139266	0.702727	0.359106
TNFRSF14	-0.155366	0.383429	0.661069	0.416315	0.179753	0.544429	0.205732		LILRB1	0.737196	0.0444709	0.201411	1.35192	0.695916	0.496373	0.604215		MAGEA12	-0.0278255	0.820502	0.946717	0.0859205	0.0237799	0.275768	0.444957
MAVS	-0.0870256	0.38395	0.661198	0.415725	0.179669	0.317565	0.330858		LILRB2	-0.198556	0.510357	0.724962	0.292126	0.139685	0.764215	0.581147		MAGEA4	-0.630294	0.42122	0.773728	0.375491	0.111412	0.567908	0.418082
EPO	0.345664	0.38536	0.662828	0.414134	0.178599	0.576856	0.42175		LILRB3	0.92692	0.449102	0.687554	0.347655	0.162693	0.714605	0.621986		MAGEC1	-0.0926367	0.995367	0.996713	0.00201697	0.00143008	0.122045	0.512466
LOXL2	0.286123	0.385792	0.662828	0.413647	0.178599	0.249916	0.500555		LILRB4	0.782095	0.0132146	0.109948	1.87895	0.958811	0.750859	0.411484		MAML2	-0.0628214	0.303307	0.695282	0.518118	0.157839	0.238423	0.286573
BMPR1B	0.345631	0.387193	0.664465	0.412072	0.177528	0.363328	0.402374		LRP1	0.76369	0.0201595	0.13633	1.69552	0.865409	0.988799	0.0757968		MAP2K1	0.131372	0.542282	0.839329	0.265775	0.0760678	0.498458	0.296229
NECTIN2	-0.213807	0.387997	0.665073	0.411172	0.177131	0.766915	0.234		LRP5	0.178264	0.525905	0.735294	0.279092	0.133539	0.511439	0.39311		MAP2K2	0.0140082	0.257597	0.656717	0.589058	0.182622	0.865822	0.20945
DDIT4	-0.0421187	0.388622	0.665374	0.410473	0.176934	0.829427	0.219284		LRP6	0.265188	0.649107	0.827988	0.187683	0.0819758	0.833939	0.221722		MAP2K4	0.331616	0.13784	0.50869	0.860624	0.293547	0.0776267	0.417716
THBS1	0.0209421	0.389625	0.666321	0.409354	0.176317	0.686555	0.939464		LRRC32	0.372605	0.498783	0.724924	0.302088	0.139707	0.436519	0.456425		MAP2K6	0.293733	0.10041	0.450629	0.998222	0.346181	0.289456	0.331314
PIK3CG	-0.0661334	0.390503	0.666334	0.408376	0.176308	0.43764	0.35964		LTB	0.281035	0.520814	0.733199	0.283317	0.134778	0.542837	0.503536		MAP3K1	0.176539	0.363289	0.727759	0.439748	0.138012	0.216358	0.297533
NUPR1	0.355868	0.390532	0.666334	0.408344	0.176308	0.640747	1.30657		LTBP1	0.0112812	0.685533	0.846767	0.163972	0.0722359	0.523719	0.475727		MAP3K12	0.402029	0.159508	0.533873	0.797217	0.272562	0.904497	0.178732
TXN2	-0.111275	0.395143	0.672438	0.403246	0.172348	0.360216	0.347966		LTBR	0.00862854	0.742936	0.873938	0.129049	0.0585194	0.545966	0.238522		MAP3K13	0.0177352	0.500491	0.812778	0.300604	0.0900281	0.501144	0.253682
GRB7	0.138036	0.395256	0.672438	0.403122	0.172348	0.258806	0.387325		LTF	0.333526	0.363586	0.611205	0.439393	0.213813	0.362267	0.341681		MAP3K14	-0.130891	0.537321	0.839329	0.269766	0.0760678	0.0111363	0.340316
LAMA3	-0.227973	0.395832	0.672438	0.402489	0.172348	0.177026	0.428435		LY6E	0.356444	0.361269	0.609	0.442169	0.215383	0.878881	0.20226		MAP3K20	0.548134	0.169918	0.553053	0.769759	0.257233	0.339276	0.444177
MAP3K14	0.109579	0.396207	0.672438	0.402078	0.172348	0.142933	0.348574		LY86	0.144562	0.80917	0.905121	0.0919604	0.0432933	0.312266	0.404596		MAP3K5	-0.0858704	0.873829	0.960326	0.0585736	0.0175815	0.300381	0.354805
CMA1	0.382549	0.396614	0.672438	0.401631	0.172348	0.25523	0.404024		LYN	0.507564	0.0602827	0.235564	1.21981	0.627891	0.526838	0.371049		MAP3K8	0.0158675	0.849543	0.956114	0.0708149	0.0194905	0.446303	0.352652
CASP9	0.163776	0.396834	0.672438	0.401391	0.172348	0.431368	0.42287		LYZ	0.698385	0.123126	0.347739	0.909649	0.458747	0.748834	0.419253		MAP4K2	-0.11126	0.819981	0.946717	0.0861962	0.0237799	0.325328	0.374269
HMGA2	0.142278	0.398877	0.673256	0.399161	0.17182	0.141132	0.371502		MAD2L2	0.775695	0.00386201	0.0506163	2.41319	1.29571	0.78448	0.324599		MAPK1	0.0401638	0.945375	0.987377	0.0243959	0.00551711	0.794634	0.284188
TLR2	0.333918	0.399063	0.673256	0.398959	0.17182	0.112092	0.473614		MAF	0.165296	0.734672	0.869743	0.133907	0.0606089	0.538342	0.302339		MAPK10	-0.0234305	0.759177	0.928734	0.119657	0.0321088	0.709235	0.460534
CCL15	-0.352188	0.399103	0.673256	0.398915	0.17182	0.768211	0.675003		MAGEA1	-0.0236929	0.708615	0.856701	0.149589	0.0671705	0.761693	0.422614		MAPK11	0.0540253	0.971139	0.993925	0.0127187	0.00264617	0.374477	0.415636
PRKCE	0.105291	0.399135	0.673256	0.39888	0.17182	0.628024	0.30795		MAGEA12	0.078865	0.856412	0.933294	0.0673172	0.0299816	0.242847	0.292987		MAPK12	0.260436	0.682967	0.888684	0.1656	0.0512525	0.35513	0.441504
CDC25C	0.349698	0.399742	0.673514	0.39822	0.171654	0.0711961	0.453876		MAGEA3	-0.180139	0.455315	0.692322	0.341688	0.159692	0.297306	0.328413		MAPK14	-0.267817	0.124259	0.492051	0.905673	0.30799	0.851751	0.18884
SH2D1B	0.0922964	0.401002	0.674658	0.396854	0.170916	0.373302	0.371671		MAGEA4	-0.303403	0.683707	0.846631	0.16513	0.0723059	0.613836	0.437982		MAPK3	-0.111885	0.634336	0.874825	0.197681	0.0580786	0.465335	0.181822
PLD1	-0.0404775	0.401333	0.674658	0.396495	0.170916	0.129012	0.361034		MAGEC1	0.350045	0.631991	0.81814	0.199289	0.0871725	0.455751	0.353809		MAPK8	0.226337	0.220215	0.616388	0.657154	0.210146	0.226279	0.38899
RPS6KA6	0.135932	0.402176	0.675141	0.395584	0.170606	0.452115	0.332203		MAML2	0.156041	0.753602	0.878882	0.122858	0.0560695	0.331416	0.249405		MAPK8IP1	-0.0736046	0.957321	0.992125	0.0189426	0.00343348	0.474606	0.624525
AXL	0.234652	0.402531	0.675141	0.3952	0.170606	0.323379	0.302862		MAP2K1	-0.238308	0.206908	0.450634	0.684222	0.346176	0.598305	0.379057		MAPK8IP2	-0.291159	0.138078	0.50869	0.859876	0.293547	0.17184	0.436755
EHHADH	0.239155	0.404946	0.677259	0.392603	0.169245	0.576155	0.245561		MAP2K2	-0.362772	0.961769	0.984367	0.0169294	0.00684288	0.719619	0.274925		MAPK9	0.172205	0.606093	0.87211	0.217461	0.059429	0.515013	0.415154
FUT8	0.0359817	0.405136	0.677259	0.3924	0.169245	0.366117	0.346904		MAP2K4	0.333127	0.365736	0.612039	0.436833	0.213221	0.744233	0.26338		MAPKAPK2	0.369553	0.205631	0.598437	0.686912	0.222982	0.78576	0.354853
PDZK1IP1	0.283665	0.405643	0.677259	0.391856	0.169245	0.68672	0.615783		MAP2K6	0.509753	0.0434645	0.199291	1.36187	0.700513	0.632781	0.283291		MAPT	0.114504	0.402063	0.764384	0.395706	0.116688	0.0561512	0.380171
NGF	0.29594	0.40575	0.677259	0.391742	0.169245	0.719869	0.487031		MAP3K1	0.289443	0.195831	0.434822	0.708118	0.361689	0.346162	0.309931		MARCO	0.082615	0.687898	0.891014	0.162476	0.0501156	0.299129	0.485821
MAPK10	-0.271353	0.406081	0.677259	0.391388	0.169245	0.570791	0.537634		MAP3K12	0.330895	0.335249	0.582752	0.474632	0.234517	0.715123	0.291985		MASP1	0.1148	0.669451	0.882865	0.174281	0.0541056	0.0213693	0.422262
RIPK3	0.0509891	0.406612	0.677381	0.39082	0.169167	0.283829	0.409016		MAP3K13	0.0976506	0.519746	0.732392	0.284209	0.135257	0.16705	0.336055		MASP2	-0.0887004	0.7899	0.941986	0.102428	0.0259557	0.23108	0.323547
NUP107	-0.0209283	0.408211	0.679015	0.389115	0.168121	0.558305	0.378031		MAP3K14	-0.0213118	0.965047	0.986459	0.0154515	0.0059208	0.225116	0.317231		MAVS	0.271645	0.18075	0.573212	0.742923	0.241684	0.65246	0.331548
FGCR2A	0.195745	0.408509	0.679015	0.388798	0.168121	0.855718	0.257855		MAP3K20	0.382664	0.781498	0.888256	0.107072	0.0514617	0.576677	0.504882		MBNL1	-0.132045	0.933623	0.982326	0.0298287	0.00774427	0.80815	0.30659
SELP	0.343222	0.409338	0.67963	0.387917	0.167727	0.0757228	0.476541		MAP3K5	-0.416739	0.125484	0.351304	0.901411	0.454317	0.712625	0.446919		MBNL3	0.19536	0.616365	0.87211	0.210162	0.059429	0.177079	0.349678
LY6E	0.269353	0.410755	0.681218	0.386418	0.166714	0.779057	0.488291		MAP3K7	0.458072	0.0303154	0.165672	1.51834	0.780751	0.76119	0.190542		MCAM	-0.270904	0.70781	0.904458	0.150083	0.0436118	0.191683	0.53751
CSF2RB	0.266432	0.411434	0.681581	0.3857	0.166482	0.329251	0.364525		MAP3K8	0.100118	0.698448	0.852061	0.155866	0.0695295	0.359107	0.345059		MCAT	0.109002	0.560532	0.848823	0.251399	0.071183	NA	0.529558
TFEB	-0.0856262	0.41288	0.683213	0.384176	0.165444	0.737906	0.511156		MAP4K2	0.225131	0.602737	0.801448	0.219872	0.0961244	0.45312	0.312266		MCL1	-0.0867074	0.10736	0.467906	0.969156	0.329842	0.612323	0.349405
MRM2	0.276346	0.413531	0.683526	0.383492	0.165245	0.233543	0.425873		MAPK1	0.0275667	0.955934	0.983056	0.0195722	0.00742163	0.458683	0.279015		MCM2	0.113329	0.434861	0.78349	0.36165	0.105966	0.190973	0.432078
GPR160	0.213731	0.41706	0.688575	0.379801	0.162048	0.0701142	0.41146		MAPK10	-0.294783	0.421171	0.668547	0.375541	0.174868	0.798591	0.451741		MCM4	-0.0791425	0.936533	0.98439	0.028477	0.0068329	0.228175	0.432753
MAGEC1	0.442682	0.418054	0.688575	0.378768	0.162048	0.407538	0.459762		MAPK11	0.237888	0.840963	0.927376	0.0752233	0.0327442	0.317199	0.313398		MCM5	0.0367307	0.905653	0.977675	0.0430381	0.0098053	0.461526	0.274791
PLA2G10	0.391264	0.418443	0.688575	0.378364	0.162048	0.431428	0.544748		MAPK12	0.227244	0.924882	0.969578	0.0339138	0.0134173	0.254475	0.431862		MCM7	0.386903	0.0997227	0.450272	1.00121	0.346525	0.28655	0.424855
APP	-0.197043	0.418446	0.688575	0.378361	0.162048	0.803635	0.245158		MAPK14	-0.209432	0.171497	0.408971	0.765744	0.388308	0.817572	0.233256		MDC1	0.0287212	0.642931	0.875166	0.191836	0.0579095	NA	0.312243
SLAMF1	-0.00195169	0.419249	0.689078	0.377528	0.161732	0.33697	0.293151		MAPK3	0.177246	0.462	0.700329	0.335358	0.154698	0.642671	0.344495		MDM2	0.385308	0.914819	0.978194	0.038665	0.00957504	0.533512	0.343752
NGFR	0.34195	0.419681	0.689078	0.37708	0.161732	0.630618	0.450503		MAPK8	0.00681073	0.953748	0.983056	0.0205663	0.00742163	0.722687	0.204844		MDM4	0.524374	0.045815	0.31136	1.33899	0.506737	0.785225	0.257373
PPP2R2B	-0.0164321	0.420204	0.689172	0.37654	0.161672	0.339176	0.232997		MAPK8IP1	-0.256369	0.333715	0.58275	0.476624	0.234518	0.591271	0.668329		ME2	0.190904	0.390806	0.752645	0.408039	0.12341	0.255553	0.358423
KEAP1	0.138624	0.421213	0.690062	0.375499	0.161112	0.321727	0.407652		MAPK8IP2	-0.228528	0.107624	0.327293	0.96809	0.485064	0.334242	0.392091		MECOM	-0.108096	0.617035	0.87211	0.209691	0.059429	NA	0.433354
MIB1	-0.121191	0.42219	0.690313	0.374492	0.160954	0.75004	0.248367		MAPK9	0.104378	0.633078	0.81814	0.198543	0.0871725	0.211484	0.396228		MED12	0.526623	0.039087	0.300434	1.40797	0.522251	0.605045	0.423732
HK2	0.401163	0.422357	0.690313	0.37432	0.160954	0.109384	0.47636		MAPKAPK2	0.284831	0.297769	0.545187	0.52612	0.263454	0.667376	0.332		MEF2C	0.129048	0.699188	0.901216	0.155406	0.0451709	0.294974	0.556354
P4HA2	-0.433965	0.422764	0.690313	0.373902	0.160954	0.566912	0.585967		MAPT	0.127382	0.973803	0.991204	0.0115289	0.00383686	0.296055	0.454791		MELK	0.248373	0.595913	0.87211	0.224817	0.059429	-0.00324009	0.470764
TYMP	0.165722	0.425716	0.693082	0.37088	0.159215	0.500398	0.477408		MARCO	0.485448	0.386081	0.635317	0.413322	0.197009	0.604294	0.314259		MEN1	0.203711	0.0723523	0.382692	1.14055	0.417151	0.126641	0.377533
CFB	0.345396	0.425769	0.693082	0.370826	0.159215	0.19231	0.463528		MASP1	0.167951	0.907625	0.961511	0.0420935	0.0170456	0.0851602	0.432202		MET	-0.0917175	0.931165	0.982326	0.0309735	0.00774427	0.310503	0.322199
CCL24	0.460756	0.42622	0.693082	0.370366	0.159215	0.493983	0.510124		MASP2	0.236277	0.648277	0.827671	0.188239	0.0821422	0.368002	0.361153		MFGE8	-0.238143	0.445504	0.792344	0.351148	0.101086	0.818338	0.383675
TSHR	0.375984	0.426332	0.693082	0.370252	0.159215	-0.0143929	0.521866		MAVS	0.184619	0.44746	0.686304	0.349246	0.163484	0.762447	0.196816		MFNG	0.166541	0.152836	0.532928	0.815773	0.273331	0.293634	0.392251
ABL1	-0.0865922	0.428656	0.695145	0.367891	0.157925	0.454045	0.426958		MBNL1	0.189739	0.17958	0.416207	0.745741	0.380691	0.254235	0.39979		MGMT	-0.0361227	0.558795	0.847058	0.252747	0.0720866	0.258822	0.285225
PIK3R5	0.400478	0.428711	0.695145	0.367835	0.157925	0.157399	0.451137		MBNL3	0.563812	0.152689	0.392224	0.816192	0.406466	0.73707	0.241101		MIA	0.189219	0.449848	0.794071	0.346934	0.100141	0.445998	0.240039
FGF19	0.386711	0.429009	0.695145	0.367534	0.157925	0.177714	0.447557		MCAM	-0.756624	0.00863335	0.0835686	2.06382	1.07796	0.839125	0.394174		MIB1	-0.0129024	0.806566	0.944087	0.0933603	0.0249879	0.774314	0.234696
CFP	0.357758	0.430498	0.696576	0.366028	0.157031	0.278636	0.356826		MCAT	0.776299	0.248981	0.505124	0.603834	0.296602	0.76874	0.273829		MICA	0.390508	0.125078	0.493976	0.902818	0.306294	0.171679	0.422449
EFNA2	0.317502	0.430833	0.696576	0.365691	0.157031	0.570914	0.440758		MCL1	-0.667189	0.00757723	0.0773923	2.12049	1.1113	0.740625	0.279987		MIF	0.0986131	0.610415	0.87211	0.214375	0.059429	0.694672	0.395182
LAMC2	0.127016	0.432368	0.697356	0.364146	0.156545	0.134693	0.423846		MCM2	0.29111	0.476444	0.706992	0.321988	0.150586	0.659895	0.254174		MKI67	0.200097	0.581818	0.862706	0.235213	0.0641372	0.032464	0.451582
MARCO	0.402833	0.432715	0.697356	0.363798	0.156545	0.445334	0.483702		MCM4	0.032398	0.854612	0.933125	0.068231	0.0300603	0.292874	0.551129		MLF1	0.33167	0.255426	0.654475	0.592734	0.184107	0.221565	0.478609
FAAP24	0.351812	0.432728	0.697356	0.363785	0.156545	0.0920267	0.46579		MCM5	0.283741	0.586842	0.785817	0.231479	0.104679	0.613377	0.349564		MLH1	-0.0979452	0.603977	0.87211	0.21898	0.059429	0.222974	0.254184
RPTOR	0.129198	0.434469	0.699099	0.362041	0.155461	0.603695	0.347344		MCM7	0.516097	0.0535063	0.221815	1.2716	0.654009	0.540705	0.406369		MLLT3	0.105404	0.470036	0.802911	0.327868	0.0953325	0.123401	0.335909
CLEC14A	0.0213454	0.434837	0.699099	0.361673	0.155461	0.405882	0.387231		MDC1	0.122197	0.370813	0.618439	0.430845	0.208703	0.0707199	0.486652		MLPH	-0.129849	0.626232	0.872484	0.203264	0.0592427	0.236053	0.480079
SPIB	0.273628	0.435226	0.699099	0.361285	0.155461	0.503359	0.403554		MDM2	0.138069	0.305362	0.551006	0.515186	0.258844	0.776624	0.242879		MMP11	0.438092	0.315988	0.697847	0.500329	0.15624	0.374039	0.393457
DDX58	-0.0414455	0.436924	0.701066	0.359594	0.154241	0.398578	0.347444		MDM4	-0.0259437	0.931216	0.973267	0.0309495	0.0117682	0.518053	0.407869		MMP7	0.0354112	0.547422	0.842584	0.261678	0.0743868	NA	0.529354
HEY1	-0.0142891	0.438167	0.702301	0.35836	0.153477	0.460221	0.406671		ME2	-0.0939302	0.280251	0.530757	0.552452	0.275104	0.878369	0.278065		MMRN2	-0.407352	0.0730042	0.383401	1.13665	0.416346	0.844451	0.235102
APLNR	0.0686469	0.439858	0.704249	0.356687	0.152274	0.600873	0.376259		MECOM	0.302223	0.620885	0.812426	0.206989	0.0902163	0.264894	0.479728		MNAT1	-0.108482	0.634754	0.874825	0.197395	0.0580786	0.275751	0.19782
CCL18	-0.202226	0.442127	0.706472	0.354453	0.150905	0.868309	0.946731		MED12	0.634202	0.0389012	0.186386	1.41004	0.729586	0.755969	0.331965		MNX1	-0.622963	0.158021	0.533873	0.801284	0.272562	0.624151	0.463133
BAG1	0.0273917	0.442201	0.706472	0.35438	0.150905	0.228851	0.478237		MEF2C	0.593587	0.332479	0.58275	0.478236	0.234518	0.568619	0.465427		MPO	-0.133458	0.697274	0.900316	0.156597	0.045605	0.439095	0.45565
TICAM1	0.0984967	0.443638	0.708004	0.352972	0.149964	0.0467068	0.343659		MELK	0.562284	0.467311	0.702776	0.330394	0.153183	0.681851	0.3059		MPPED1	0.0956492	0.567896	0.854856	0.245731	0.0681071	0.315994	0.356071
MLH1	-0.0988581	0.448419	0.714864	0.348316	0.145776	0.606215	0.308562		MEN1	0.376406	0.0596604	0.234511	1.22431	0.629838	0.56086	0.356078		MR1	0.392873	0.167378	0.552085	0.776302	0.257994	0.267583	0.419699
PGF	0.0904115	0.449386	0.715635	0.347381	0.145308	0.147616	0.449144		MET	0.096378	0.995718	0.998494	0.00186376	0.000654432	0.223568	0.286899		MRC1	0.00625333	0.805549	0.944087	0.0939078	0.0249879	0.714179	0.314943
H3C2	-0.215614	0.449983	0.715816	0.346804	0.145199	0.101227	0.584736		MFGE8	0.0281945	0.922894	0.969578	0.0348482	0.0134173	0.70984	0.367579		MRM2	0.14193	0.910393	0.978194	0.0407713	0.00957504	0.168777	0.421825
CXADR	0.152554	0.45472	0.722575	0.342256	0.141117	0.44433	0.47249		MFNG	0.41744	0.108869	0.328382	0.963095	0.483621	0.54805	0.39315		MRPL19	0.188183	0.625827	0.872484	0.203546	0.0592427	0.558874	0.338986
LILRB4	0.300329	0.456512	0.724645	0.340548	0.139875	0.355362	0.497776		MGMT	-0.046763	0.528002	0.735626	0.277365	0.133343	0.373902	0.410567		MS4A2	0.000890392	0.97499	0.993925	0.0109999	0.00264617	NA	0.368208
EIF2B4	0.137792	0.458897	0.726084	0.338284	0.139013	0.175583	0.320459		MIA	0.146887	0.718953	0.860349	0.1433	0.0653255	0.818311	0.215735		MSH2	-0.323122	0.283915	0.674799	0.546812	0.170825	0.121512	0.5597
AXIN2	0.370226	0.459109	0.726084	0.338084	0.139013	0.699766	0.635152		MIB1	-0.134094	0.469261	0.703416	0.328586	0.152788	0.534197	0.301663		MSH6	0.419912	0.13949	0.509471	0.855457	0.29288	0.392163	0.343279
LILRA4	-0.00555872	0.459247	0.726084	0.337954	0.139013	-0.0755557	0.618894		MICA	0.753445	0.0568512	0.226442	1.24526	0.645043	0.832269	0.233893		MST1R	-0.12811	0.789393	0.941986	0.102707	0.0259557	0.0684296	0.344239
PPP3R1	0.154135	0.45938	0.726084	0.337828	0.139013	0.556702	0.30397		MIF	-0.615944	0.0563386	0.226118	1.24919	0.645665	0.770776	0.219483		MTF1	-0.0193822	0.968987	0.993925	0.0136822	0.00264617	0.29185	0.482453
CD209	0.311984	0.461536	0.728716	0.335794	0.137442	0.522165	0.385583		MKI67	0.364715	0.62633	0.813679	0.203197	0.0895467	0.315166	0.444641		MTF2	0.283185	0.286779	0.674799	0.542452	0.170825	0.244165	0.34637
PBX1	-0.122711	0.462144	0.728898	0.335223	0.137334	0.202624	0.322163		MLF1	0.297906	0.317901	0.567071	0.497709	0.246363	0.318018	0.435178		MUC1	0.0732112	0.795593	0.942619	0.0993089	0.0256638	NA	0.382678
FZD4	0.0868943	0.462684	0.728973	0.334716	0.137288	0.402987	0.295598		MLH1	-0.196803	0.309525	0.555645	0.509304	0.255203	0.455581	0.454885		MX1	0.499107	0.0462137	0.311571	1.33523	0.506443	0.424672	0.499532
NOTCH2	0.244841	0.464953	0.730189	0.332591	0.136565	0.134739	0.383157		MLLT3	0.00406775	0.956605	0.983056	0.0192671	0.00742163	0.509421	0.33477		MXI1	-0.0590516	0.640109	0.875166	0.193746	0.0579095	0.105218	0.224393
BLNK	0.360556	0.465905	0.730189	0.331702	0.136565	0.167321	0.421451		MLPH	-0.622956	0.138796	0.37189	0.857623	0.429586	0.606257	0.798894		MYBL2	0.167578	0.374594	0.738185	0.426439	0.131835	0.31353	0.330927
ARG1	0.253787	0.466566	0.730189	0.331087	0.136565	0.091894	0.3685		MMP11	0.815169	0.0456335	0.203564	1.34072	0.6913	0.724463	0.409597		MYC	0.0204659	0.182532	0.575183	0.738662	0.240194	0.727759	0.432169
IL24	0.379285	0.466637	0.730189	0.331021	0.136565	0.520011	0.534902		MMP7	0.501868	0.948032	0.981157	0.0231768	0.00826136	0.593237	0.300458		MYD88	0.196224	0.731743	0.909465	0.135642	0.0412141	0.182493	0.53698
ACTA2	0.0120159	0.466768	0.730189	0.330899	0.136565	0.559482	0.582153		MMRN2	-0.330906	0.0439731	0.199767	1.35681	0.699475	0.382174	0.386734		NANOG	-0.217465	0.923563	0.979797	0.0345333	0.0088637	0.143282	0.416011
TRAF1	0.241631	0.466824	0.730189	0.330847	0.136565	0.11204	0.402701		MNAT1	0.117909	0.590891	0.788388	0.228492	0.10326	0.691978	0.302192		NASP	0.105613	0.535558	0.839329	0.271194	0.0760678	0.474132	0.16651
BTLA	0.380302	0.467423	0.730189	0.33029	0.136565	NA	0.56615		MNX1	-0.65967	0.0969421	0.312111	1.01349	0.505691	0.576359	0.799156		NAT8L	-0.271062	0.873808	0.960326	0.058584	0.0175815	0.682952	0.383968
KLRG1	0.235918	0.467514	0.730189	0.330205	0.136565	0.389852	0.412231		MPO	0.0276139	0.65134	0.828124	0.186192	0.0819048	0.1228	0.361976		NCAM1	0.234809	0.232302	0.629593	0.633946	0.20094	0.556732	0.336115
SHC1	-0.0995042	0.468084	0.730189	0.329677	0.136565	0.493918	0.264384		MPPED1	0.140381	0.740143	0.872733	0.130684	0.0591188	0.306593	0.376772		NCOR1	-0.0967018	0.236812	0.636499	0.625596	0.196202	0.531565	0.210676
MXI1	0.109801	0.468386	0.730189	0.329396	0.136565	0.313006	0.324047		MR1	0.550444	0.179973	0.416207	0.744792	0.380691	0.768211	0.250029		NCR1	0.215134	0.45649	0.800073	0.340569	0.0968705	0.202578	0.458839
STK11IP	-0.0452811	0.470343	0.732469	0.327586	0.135211	0.688791	0.310809		MRC1	0.266314	0.476443	0.706992	0.321989	0.150586	0.595364	0.317208		NDC1	0.357431	0.086497	0.420988	1.063	0.37573	0.212609	0.464477
MDC1	0.0934761	0.471345	0.733128	0.326661	0.13482	0.483528	0.312419		MRM2	0.418276	0.534785	0.742621	0.271821	0.129233	0.558001	0.31844		NDC80	0.160493	0.616809	0.87211	0.209849	0.059429	NA	0.422079
TAB1	0.233	0.471756	0.733128	0.326282	0.13482	0.45289	0.461901		MRPL19	0.459187	0.0264866	0.161426	1.57697	0.792025	0.38741	0.460014		NDUFA1	-0.396821	0.0285901	0.267987	1.54378	0.571886	0.804172	0.349324
CREB3L3	0.304405	0.473157	0.733714	0.324994	0.134473	0.207046	0.391061		MS4A2	0.448157	0.50262	0.724962	0.298761	0.139685	0.449553	0.379134		NDUFA12	-0.0593762	0.701813	0.903563	0.153778	0.0440416	0.62896	0.345638
CAMP	0.362003	0.473578	0.733714	0.324608	0.134473	0.236669	0.40541		MSH2	0.178502	0.780548	0.888256	0.107601	0.0514617	0.46528	0.449326		NDUFA13	-0.302061	0.14467	0.517527	0.839622	0.286067	0.905197	0.237414
DPP4	-0.015198	0.47362	0.733714	0.32457	0.134473	0.441132	0.722075		MSH6	0.611421	0.00429211	0.0547984	2.36733	1.26123	0.823297	0.195399		NDUFA2	-0.0556278	0.673485	0.885205	0.171672	0.0529559	0.509097	0.358287
OAS2	0.282349	0.475216	0.735417	0.323109	0.133466	0.744591	0.404328		MST1R	0.336044	0.446024	0.686304	0.350642	0.163484	0.452228	0.276451		NDUFA4L2	0.601751	0.00577266	0.103004	2.23862	0.987147	0.671433	0.270041
PLOD2	0.0143403	0.477158	0.736999	0.321337	0.132533	0.644458	0.45731		MTF1	0.0873344	0.703851	0.85513	0.152519	0.0679678	0.180829	0.409544		NDUFA6	-0.0767481	0.86112	0.959298	0.0649364	0.0180465	0.516939	0.348647
IL12RB1	-0.164089	0.477421	0.736999	0.321098	0.132533	0.0899259	0.526889		MTF2	0.380182	0.193161	0.431481	0.71408	0.365038	0.654029	0.304994		NDUFB1	-0.0937939	0.804955	0.944087	0.0942283	0.0249879	0.844953	0.30493
CD207	0.122272	0.477731	0.736999	0.320817	0.132533	0.202243	0.360003		MUC1	0.382144	0.18175	0.417196	0.740526	0.37966	0.338153	0.392397		NDUFB10	-0.353456	0.0920296	0.436846	1.03607	0.359672	0.72272	0.206637
PRR5	0.303047	0.478777	0.737845	0.319867	0.132035	0.127799	0.486194		MX1	0.536871	0.0541168	0.221815	1.26667	0.654009	0.711197	0.381699		NDUFB11	-0.195758	0.313407	0.697847	0.503891	0.15624	0.346183	0.458997
PLA2G3	0.289846	0.479679	0.738065	0.31905	0.131905	0.21631	0.386547		MXI1	0.0507489	0.986029	0.995586	0.00611012	0.00192135	0.687934	0.278492		NDUFB4	-0.647551	0.0231864	0.25065	1.63477	0.600932	0.860413	0.330398
ADA	-0.0444879	0.480249	0.738065	0.318533	0.131905	0.334505	0.261026		MYBL2	0.267317	0.347909	0.59498	0.458535	0.225498	0.210979	0.420934		NDUFB7	-0.141268	0.786761	0.941986	0.104157	0.0259557	0.853138	0.260146
ERBB2	0.0757067	0.48077	0.738065	0.318063	0.131905	0.776375	0.347844		MYC	-0.283567	0.68516	0.846767	0.164208	0.0722359	0.713225	0.294113		NDUFB8	-0.219602	0.142548	0.512412	0.846039	0.290381	0.284507	0.392916
ASL	-0.0536629	0.481218	0.738065	0.317658	0.131905	0.669371	0.241087		MYD88	0.118724	0.998494	0.998494	0.000654432	0.000654432	-0.0241489	0.569888		NDUFS7	-0.174535	0.550163	0.842597	0.259508	0.0743799	0.295174	0.353218
UBA7	0.159378	0.481649	0.738065	0.317269	0.131905	0.453208	0.383445		NANOG	-0.372235	0.287992	0.53887	0.540619	0.268516	0.708768	0.279839		NDUFS8	-0.0111739	0.863176	0.959298	0.0639005	0.0180465	0.786692	0.152056
KRT14	-0.0164221	0.48191	0.738065	0.317034	0.131905	0.765977	0.466274		NASP	0.0241156	0.889968	0.949598	0.0506257	0.0224601	0.758663	0.168802		NECTIN1	0.469777	0.0155434	0.202544	1.80845	0.693481	0.897521	0.159734
API5	-0.124699	0.486817	0.741919	0.312634	0.129643	0.420042	0.460016		NAT8L	-0.117571	0.746803	0.876399	0.126794	0.057298	0.227911	0.337526		NECTIN2	0.118555	0.529597	0.836177	0.276054	0.0777019	0.688303	0.243138
IRF3	0.0848692	0.487781	0.741919	0.311775	0.129643	0.597753	0.204506		NBN	0.692552	0.00693997	0.074228	2.15864	1.12943	0.910052	0.208112		NEFL	0.163881	0.461431	0.80021	0.335893	0.0967959	0.353592	0.378589
FUT4	0.0662237	0.487807	0.741919	0.311752	0.129643	0.273943	0.406819		NCAM1	-0.546664	0.0853744	0.287121	1.06867	0.541934	0.774947	0.789943		NEIL1	-0.149561	0.505997	0.812778	0.295852	0.0900281	0.745553	0.335042
TNFRSF10C	0.22806	0.48843	0.741919	0.311197	0.129643	0.214081	0.431253		NCR1	0.741735	0.0606531	0.235972	1.21715	0.627139	0.580988	0.454188		NF1	0.146371	0.797497	0.943365	0.0982711	0.0253204	0.657755	0.294222
NASP	-0.0814978	0.488543	0.741919	0.311097	0.129643	0.347805	0.249038		NDC1	0.697889	0.0231629	0.149149	1.63521	0.826379	0.82996	0.327182		NF2	0.213831	0.273227	0.669949	0.563476	0.173958	0.66887	0.304547
PGM2	0.0086873	0.490282	0.741919	0.309554	0.129643	0.267467	0.255065		NDC80	0.496342	0.292642	0.539729	0.533664	0.267824	0.54529	0.325767		NFAM1	-0.221736	0.88657	0.968323	0.0522871	0.0139799	0.260587	0.440388
MCM5	0.24701	0.490625	0.741919	0.30925	0.129643	0.421534	0.35838		NDUFA12	-0.542723	0.01559	0.118946	1.80715	0.924649	0.833133	0.206672		NFATC1	0.348562	0.370548	0.733664	0.431156	0.134502	0.266812	0.389942
IRF2	0.0915403	0.490683	0.741919	0.309199	0.129643	0.495305	0.303707		NDUFA13	-0.918055	0.0247878	0.153602	1.60576	0.813604	0.780413	0.342638		NFATC2	0.138619	0.725471	0.909465	0.13938	0.0412141	0.144744	0.259904
AMBP	0.209583	0.490938	0.741919	0.308973	0.129643	NA	0.502238		NDUFA2	-0.122071	0.715799	0.859772	0.145209	0.0656166	0.859544	0.181723		NFATC3	-0.537774	0.0121316	0.174435	1.91608	0.758366	0.644482	0.340459
PSMB2	-0.102019	0.491025	0.741919	0.308896	0.129643	0.343279	0.275861		NDUFA4L2	0.212371	0.443882	0.686304	0.352733	0.163484	0.374549	0.468773		NFATC4	0.0523213	0.567881	0.854856	0.245743	0.0681071	NA	0.45524
MAP2K6	0.21602	0.491031	0.741919	0.308891	0.129643	0.377676	0.336563		NDUFA6	-0.204172	0.526278	0.735294	0.278785	0.133539	0.468876	0.281522		NFE2L2	0.264182	0.401002	0.763997	0.396854	0.116908	0.816914	0.177728
MICA	0.362937	0.491185	0.741919	0.308755	0.129643	-0.0282713	0.416471		NDUFB1	-0.854651	0.0085592	0.0835686	2.06757	1.07796	0.786046	0.363797		NFIL3	0.178658	0.301354	0.691947	0.520923	0.159927	0.0504904	0.416053
CCL25	0.309714	0.491192	0.741919	0.308748	0.129643	0.717471	0.557666		NDUFB10	-0.432189	0.113713	0.335476	0.944189	0.474338	0.790252	0.236655		NFKB1	0.276248	0.490677	0.806714	0.309204	0.0932802	0.138369	0.393929
ARNT	0.161478	0.49144	0.741919	0.308529	0.129643	0.272905	0.260573		NDUFB11	-0.177053	0.450783	0.688967	0.346033	0.161801	0.337385	0.46856		NFKB2	0.573679	0.0202743	0.232392	1.69305	0.633779	0.645119	0.289103
CD276	0.0479048	0.492452	0.742158	0.307636	0.129504	0.522916	0.2749		NDUFB7	-0.773898	0.0728655	0.261478	1.13748	0.582565	0.736483	0.246875		NFKBIA	-0.303613	0.238356	0.636499	0.622774	0.196202	0.914955	0.217368
PDGFD	0.0596865	0.4926	0.742158	0.307505	0.129504	0.205523	0.402846		NDUFB8	-0.52341	0.005036	0.0597147	2.29791	1.22392	0.416899	0.440875		NFKBIZ	0.1163	0.505647	0.812778	0.296153	0.0900281	0.653442	0.265175
NF2	-0.0918296	0.494496	0.743259	0.305838	0.12886	0.515672	0.326213		NDUFS7	0.230117	0.404022	0.652907	0.393594	0.185149	0.633173	0.324922		NGF	0.078526	0.124024	0.492051	0.906495	0.30799	0.805801	0.403581
HLA-A	-0.144625	0.49466	0.743259	0.305693	0.12886	0.707972	0.407633		NDUFS8	-0.177648	0.253418	0.507463	0.596162	0.294596	0.741413	0.212881		NGFR	0.278586	0.25861	0.656717	0.587354	0.182622	0.733522	0.284275
EGFR	0.0782533	0.495018	0.743259	0.305379	0.12886	0.491344	0.449551		NECTIN1	0.40004	0.0679901	0.250391	1.16755	0.601381	0.674491	0.297302		NID2	-0.381546	0.137065	0.50869	0.863073	0.293547	0.197387	0.370843
CAMK2B	0.161429	0.495339	0.743259	0.305098	0.12886	0.586829	0.315299		NECTIN2	-0.0952522	0.923075	0.969578	0.0347632	0.0134173	0.686732	0.2471		NKD1	0.639544	0.00499901	0.0914016	2.30112	1.03905	0.463147	0.471126
CD244	0.310105	0.496105	0.743655	0.304427	0.128629	0.329279	0.45579		NEFL	0.416712	0.568037	0.769683	0.245623	0.113688	0.388106	0.369776		NKG7	-0.231315	0.619596	0.87211	0.207892	0.059429	0.277099	0.486223
ITGB7	0.255136	0.497765	0.745389	0.302976	0.127617	0.533068	0.426367		NEIL1	-0.164293	0.475431	0.706941	0.322912	0.150617	0.659527	0.325754		NKX2-1	-0.0392166	0.83663	0.951476	0.0774666	0.0216021	NA	0.592026
CHEK2	0.19592	0.499007	0.746494	0.301894	0.126974	0.287999	0.286926		NF1	-0.0948119	0.396473	0.645958	0.401787	0.189795	0.520338	0.229628		NLRC5	-0.132647	0.612827	0.87211	0.212662	0.059429	0.0681571	0.351207
TACSTD2	0.078326	0.499608	0.74664	0.30137	0.126889	0.0338593	0.399804		NF2	0.122001	0.540485	0.744468	0.267216	0.128154	0.577967	0.266197		NOD1	-0.0531929	0.911469	0.978194	0.0402583	0.00957504	0.00458091	0.288541
CEBPB	-0.0889019	0.503529	0.75174	0.297976	0.123932	0.564879	0.292878		NFAM1	0.217623	0.34922	0.595847	0.456901	0.224865	0.20325	0.359042		NOG	-0.143326	0.903071	0.977675	0.044278	0.0098053	0.181754	0.429876
SPRY2	-0.111838	0.505345	0.752946	0.296412	0.123236	0.590461	0.371766		NFATC1	0.710288	0.21545	0.459889	0.666653	0.337347	0.508615	0.514687		NOS1	0.180915	0.316211	0.697847	0.500023	0.15624	0.390846	0.351042
CACNG1	0.311249	0.505503	0.752946	0.296276	0.123236	0.0253877	0.424811		NFATC2	0.257559	0.851041	0.931553	0.0700496	0.0307923	0.380917	0.412079		NOS2	-0.179347	0.620075	0.87211	0.207556	0.059429	0.483493	0.477318
B2M	-0.227258	0.506016	0.752946	0.295836	0.123236	0.71083	0.413062		NFATC3	-0.572201	0.00854489	0.0835686	2.06829	1.07796	0.898695	0.222609		NOS3	-0.359387	0.42007	0.773728	0.376678	0.111412	0.535398	0.298322
C4BPA	0.249422	0.50637	0.752946	0.295532	0.123236	0.0444172	0.410194		NFATC4	0.438024	0.166077	0.403369	0.779689	0.394298	0.400379	0.439166		NOTCH1	0.155008	0.850664	0.956593	0.070242	0.0192727	NA	0.54726
IFI6	0.167652	0.508473	0.755314	0.293732	0.121873	0.814946	0.365828		NFE2L2	-0.0460561	0.9376	0.975213	0.0279825	0.0109006	0.767718	0.286543		NOTCH2	0.404638	0.155656	0.533873	0.807834	0.272562	0.453623	0.356163
CTSW	0.277184	0.509338	0.75558	0.292994	0.12172	0.307789	0.459591		NFIL3	0.271688	0.286486	0.53887	0.542897	0.268516	0.22808	0.397043		NOTCH3	-0.0415854	0.925548	0.980498	0.0336012	0.00855334	0.30847	0.510358
AIRE	0.211668	0.509672	0.75558	0.292709	0.12172	0.245174	0.516468		NFKB1	0.39907	0.170651	0.408486	0.767892	0.388823	0.508272	0.396984		NPM1	-0.521347	0.126567	0.496922	0.897678	0.303712	0.457294	0.595506
TXNIP	0.0890873	0.512152	0.758497	0.290601	0.120046	0.905123	0.476947		NFKB2	0.542131	0.0300234	0.165672	1.52254	0.780751	0.665413	0.349457		NPM2	-0.246622	0.207242	0.598437	0.683523	0.222982	0.376303	0.305286
IGF1R	-0.0397414	0.513494	0.759725	0.289464	0.119343	0.735233	0.385272		NFKBIA	-0.348363	0.171989	0.408971	0.7645	0.388308	0.838584	0.182988		NR3C1	-0.19038	0.467961	0.802285	0.32979	0.0956711	0.824613	0.279323
ETS1	-0.176236	0.515063	0.76043	0.288139	0.118941	0.758027	0.29286		NFKBIZ	-0.0226677	0.531189	0.738834	0.274751	0.131453	0.857412	0.268794		NR4A1	-0.82702	0.178737	0.570247	0.747786	0.243937	0.699345	0.810639
MAP3K12	-0.0711345	0.515434	0.76043	0.287827	0.118941	0.800757	0.241579		NGF	0.374466	0.04596	0.204405	1.33762	0.689509	0.361541	0.472621		NR4A3	-0.125618	0.918413	0.978539	0.036962	0.00942178	0.623966	0.375404
BBC3	0.309307	0.515832	0.76043	0.287492	0.118941	0.37108	0.40464		NGFR	0.620537	0.111973	0.332996	0.950887	0.477561	0.663022	0.477109		NRAS	0.260621	0.245599	0.644549	0.609774	0.190744	0.355057	0.30512
TGFB3	0.137266	0.516276	0.76043	0.287118	0.118941	0.270323	0.400932		NID2	0.203315	0.622876	0.812426	0.205598	0.0902163	0.176858	0.379769		NRDE2	-0.159517	0.261553	0.659898	0.58244	0.180523	0.508461	0.397491
A2M	-0.01055	0.516538	0.76043	0.286898	0.118941	0.291236	0.496397		NKG7	0.0833788	0.86493	0.936396	0.0630188	0.0285406	0.0407245	0.414781		NRP1	-0.142845	0.549586	0.842584	0.259965	0.0743868	0.78009	0.255228
SIRPA	-0.0701895	0.517481	0.761062	0.286105	0.11858	0.0252449	0.346152		NKX2-1	0.115008	0.952898	0.983056	0.0209538	0.00742163	0.751016	0.398016		NSD1	0.514846	0.0306315	0.272899	1.51383	0.563998	0.578575	0.417256
FGF1	0.107717	0.518674	0.761373	0.285106	0.118403	0.101006	0.439084		NLRC5	0.251535	0.587777	0.786054	0.230788	0.104548	0.21303	0.465802		NSD2	-0.0763225	0.536946	0.839329	0.270069	0.0760678	0.0451633	0.390391
HIF1A	-0.0507109	0.519302	0.761373	0.28458	0.118403	0.590741	0.349446		NOD1	0.124757	0.774255	0.88523	0.111116	0.0529441	0.345272	0.492196		NSD3	0.0663633	0.640638	0.875166	0.193387	0.0579095	0.133466	0.260316
TRBC1	0.307603	0.519332	0.761373	0.284555	0.118403	0.724079	0.450254		NOG	0.35981	0.52485	0.735294	0.279965	0.133539	0.562837	0.360926		NT5E	-0.15499	0.991172	0.996114	0.00385113	0.00169105	0.727616	0.300423
ALCAM	0.00204889	0.519749	0.761373	0.284207	0.118403	0.823615	0.615305		NOS1	0.619223	0.107606	0.327293	0.968164	0.485064	0.805544	0.337121		NTF3	-0.0182668	0.619674	0.87211	0.207837	0.059429	0.0293065	0.430459
FASLG	0.250927	0.52111	0.762613	0.283071	0.117696	0.230454	0.373482		NOS2	0.364752	0.404548	0.652907	0.39303	0.185149	0.466168	0.359133		NTHL1	-0.00289561	0.859539	0.959298	0.0657346	0.0180465	0.306627	0.451417
WNT4	-0.613619	0.522201	0.763455	0.282162	0.117217	0.699368	0.639136		NOS3	-0.0505029	0.95436	0.983056	0.0202879	0.00742163	0.360637	0.384534		NTRK1	0.0251847	0.346815	0.724535	0.459902	0.13994	0.24212	0.398749
MAGEA4	0.326891	0.52329	0.763803	0.281257	0.117018	0.46572	0.500496		NOTCH1	0.0270874	0.504914	0.724962	0.296783	0.139685	0.240878	0.453361		NTRK2	0.309891	0.505504	0.812778	0.296275	0.0900281	0.0852744	0.374006
PTPRR	0.271637	0.524232	0.763803	0.280476	0.117018	0.328139	0.327355		NOTCH2	0.649478	0.0667537	0.250391	1.17552	0.601381	0.8163	0.262558		NUF2	0.083487	0.960917	0.992125	0.0173142	0.00343348	0.113823	0.329911
FGF17	0.266622	0.524943	0.763803	0.279888	0.117018	0.61281	0.474046		NOTCH3	-0.148269	0.256819	0.510936	0.590372	0.291634	0.782744	0.504444		NUP107	0.0173312	0.794804	0.942619	0.0997397	0.0256638	0.11205	0.390865
FGF4	0.112651	0.525337	0.763803	0.279562	0.117018	0.543634	0.33212		NPM1	-0.964711	0.00642664	0.0705026	2.19202	1.15179	0.384614	0.835173		NUPR1	-1.19887	0.0985647	0.447063	1.00628	0.349631	0.684126	0.936859
CSF2	0.4022	0.525527	0.763803	0.279405	0.117018	0.314861	0.462809		NPM2	-0.169827	0.119151	0.342714	0.923903	0.465068	0.375616	0.30709		OAS1	-0.0233077	0.833375	0.951476	0.0791595	0.0216021	0.872153	0.234787
TNFRSF11A	0.0950666	0.526308	0.763803	0.27876	0.117018	-0.00923529	0.496077		NR3C1	-0.613255	0.037536	0.183468	1.42555	0.73644	0.449712	0.377593		OAS2	0.550521	0.00453374	0.0872009	2.34354	1.05948	0.8555	0.339424
CXCL11	0.268013	0.526657	0.763803	0.278472	0.117018	0.153405	0.373224		NR4A3	-0.868836	0.0196986	0.13583	1.70556	0.867004	0.634452	0.639197		OAS3	0.0923852	0.629357	0.873977	0.201103	0.0584999	0.426176	0.309753
EP300	0.135878	0.527042	0.763803	0.278155	0.117018	0.828996	0.331659		NRAS	0.276865	0.255251	0.50947	0.593032	0.292881	0.713652	0.252279		OASL	0.0860434	0.644191	0.876076	0.190986	0.0574583	0.367063	0.262212
TNFRSF25	0.27841	0.527081	0.763803	0.278123	0.117018	0.508712	0.384608		NRDE2	-0.146801	0.202656	0.443328	0.693241	0.353275	0.347531	0.486709		OAT	0.151014	0.250372	0.650375	0.601415	0.186836	0.274163	0.278405
MTF1	0.106717	0.528006	0.763889	0.277361	0.11697	0.259539	0.458043		NRP1	-0.397039	0.106225	0.327293	0.973774	0.485064	0.806872	0.24947		OAZ1	-0.156208	0.134623	0.503477	0.87088	0.29802	0.889566	0.288843
CYP4A11	0.29842	0.52915	0.763889	0.276421	0.11697	0.458924	0.612906		NSD1	0.46619	0.0729365	0.261478	1.13706	0.582565	0.489042	0.41519		OLR1	0.713862	0.155244	0.533873	0.808985	0.272562	0.43886	0.479081
GPC4	0.423862	0.529164	0.763889	0.276409	0.11697	0.299173	0.500708		NSD2	-0.221561	0.163525	0.402351	0.786417	0.395395	0.226807	0.368806		OPN3	0.06637	0.714004	0.906402	0.146299	0.0426791	0.0419968	0.508594
MAP3K1	0.112904	0.529653	0.763889	0.276009	0.11697	0.174657	0.306465		NSD3	-0.130261	0.577524	0.777557	0.23843	0.109268	0.578015	0.242926		OSM	-0.0389702	0.990447	0.996114	0.0041689	0.00169105	0.635723	0.368458
GRIN2A	0.365581	0.529928	0.763889	0.275783	0.11697	0.31867	0.402939		NT5E	0.234297	0.224524	0.473674	0.648738	0.32452	0.580303	0.403705		P4HA1	0.547003	0.0482541	0.319302	1.31647	0.495799	0.660042	0.282021
PLCB4	0.108964	0.530235	0.763889	0.275532	0.11697	0.538691	0.306965		NTF3	0.263731	0.474991	0.706941	0.323314	0.150617	0.280433	0.423828		P4HA2	0.994856	0.190226	0.578968	0.720731	0.237345	0.701709	0.408659
CD83	-0.0383574	0.530774	0.763923	0.27509	0.116951	0.217726	0.312928		NTHL1	0.477687	0.183109	0.419141	0.737291	0.37764	0.742095	0.242816		PAK3	-0.135906	0.548536	0.842584	0.260795	0.0743868	0.885817	0.35665
CASP7	0.194075	0.531971	0.764902	0.274112	0.116394	0.552745	0.328071		NTRK1	-0.0403694	0.855818	0.933294	0.0676184	0.0299816	0.309221	0.379204		PAK5	0.55436	0.0552052	0.337847	1.25802	0.47128	0.324993	0.405608
TBK1	-0.0350861	0.532901	0.765495	0.273354	0.116057	0.10782	0.354202		NTRK2	0.536541	0.675541	0.843572	0.170348	0.0738777	0.513	0.476036		PARP12	-0.04785	0.767832	0.931801	0.114734	0.0306769	0.183773	0.314839
CD8B	0.351719	0.533828	0.766084	0.272599	0.115724	0.249862	0.398275		NUF2	0.592676	0.358	0.604558	0.446117	0.218562	0.690738	0.295209		PARP4	0.0206142	0.830343	0.951476	0.0807424	0.0216021	0.39301	0.326989
LRP1	0.13117	0.536897	0.769744	0.270109	0.113654	0.896631	0.272761		NUMBL	-0.612249	0.0284191	0.165672	1.54639	0.780751	0.736395	0.316192		PARP9	-0.288581	0.191207	0.578968	0.718497	0.237345	0.644312	0.322647
PYCR2	0.261209	0.538404	0.770362	0.268892	0.113305	0.469578	0.298972		NUP107	-0.00359712	0.794097	0.894341	0.100126	0.048497	0.424661	0.437165		PAX5	-0.0452471	0.601583	0.87211	0.220704	0.059429	NA	0.33647
LILRA3	0.269946	0.538852	0.770362	0.268531	0.113305	0.598817	0.583839		NUPR1	-0.842997	0.263468	0.516133	0.579273	0.287239	0.709231	1.1088		PAX8	0.515279	0.0900307	0.432907	1.04561	0.363605	0.38639	0.383219
SOCS2	0.118592	0.538989	0.770362	0.26842	0.113305	0.505495	0.430818		OAS1	0.531906	0.0472552	0.206445	1.32555	0.685195	0.494969	0.433535		PBRM1	0.239898	0.415704	0.772139	0.381216	0.112305	0.479733	0.437548
COL6A6	0.00757545	0.539409	0.770362	0.268081	0.113305	0.303588	0.571952		OAS3	0.414245	0.254551	0.508759	0.594225	0.293488	0.608034	0.264346		PBX1	-0.462506	0.0621615	0.359873	1.20648	0.44385	0.250937	0.360084
ENTPD1	0.0706033	0.541568	0.7727	0.266347	0.111989	0.195148	0.427378		OASL	0.466604	0.138688	0.37189	0.857961	0.429586	0.813928	0.208054		PBX3	-0.00102611	0.414604	0.772139	0.382367	0.112305	0.225268	0.261571
PEBP1	-0.14274	0.542299	0.772997	0.265762	0.111822	0.799751	0.412427		OAT	-0.192365	0.997824	0.998494	0.000945934	0.000654432	0.43774	0.348103		PCK1	0.386343	0.0757323	0.389443	1.12072	0.409556	0.438276	0.431142
EZH2	0.281642	0.543987	0.774056	0.264411	0.111228	0.138218	0.508108		OLR1	1.21414	0.0409589	0.191357	1.38765	0.718156	0.596782	0.509297		PCK2	-0.131267	0.454508	0.79849	0.342458	0.0977307	0.150125	0.368411
NFATC1	0.361725	0.544087	0.774056	0.264332	0.111228	0.252704	0.430975		OPN3	-0.057228	0.609265	0.804926	0.215193	0.094244	0.480016	0.293407		PDCD1	-0.241414	0.648385	0.876445	0.188167	0.0572755	0.822143	0.495873
HES5	0.116821	0.544796	0.774321	0.263766	0.111079	0.398251	0.319463		OSM	0.610355	0.0532301	0.221815	1.27384	0.654009	0.681792	0.329944		PDGFA	0.234269	0.244622	0.643991	0.611504	0.19112	0.0605849	0.549388
SMAD9	-0.0191363	0.545449	0.774507	0.263246	0.110975	0.725415	0.327548		P4HA1	0.643422	0.0325087	0.173792	1.488	0.759969	0.772602	0.353992		PDGFB	0.00420434	0.979028	0.995547	0.00920506	0.00193832	0.448772	0.378677
COL11A1	-0.00132204	0.546281	0.774945	0.262584	0.110729	0.674383	0.580873		P4HA2	0.560891	0.420612	0.668376	0.376118	0.174979	0.514632	0.630344		PDGFC	0.894426	0.0351215	0.285797	1.45443	0.543943	0.495209	0.509533
SMAP1	0.0940486	0.548096	0.776775	0.261144	0.109705	0.186408	0.496552		PAK3	-0.490096	0.213113	0.458166	0.67139	0.338977	0.694179	0.380001		PDGFD	0.339888	0.157122	0.533873	0.803764	0.272562	0.251288	0.407287
GLI1	0.23035	0.550949	0.779122	0.258889	0.108394	0.368128	0.597846		PAK5	0.550045	0.193004	0.431481	0.714434	0.365038	0.550059	0.31914		PDGFRA	0.539741	0.0727569	0.383401	1.13813	0.416346	0.820981	0.352389
MIA	-0.0423317	0.55152	0.779122	0.258438	0.108394	0.654371	0.282499		PARP12	0.184733	0.769835	0.88245	0.113602	0.0543097	0.214127	0.368245		PDGFRB	0.233024	0.309086	0.697847	0.509921	0.15624	0.660237	0.25958
EPHA2	0.131879	0.551662	0.779122	0.258327	0.108394	0.314867	0.316956		PARP4	0.0918781	0.767749	0.881748	0.114781	0.0546554	0.647401	0.43982		PDK1	-0.162369	0.474772	0.803585	0.323515	0.0949683	0.181749	0.336898
LEFTY2	0.0995471	0.551856	0.779122	0.258174	0.108394	0.409789	0.338031		PARP9	-0.492363	0.134441	0.365334	0.871469	0.43731	0.638762	0.423167		PDZK1IP1	-0.43373	0.856558	0.958853	0.067243	0.0182478	0.737181	0.606006
RELB	0.122109	0.552973	0.779485	0.257296	0.108192	0.66731	0.33616		PAX5	0.498853	0.119321	0.342714	0.923283	0.465068	0.536746	0.297131		PEBP1	-0.297239	0.115748	0.476379	0.936486	0.322048	0.807193	0.41692
KMT2D	-0.111216	0.553166	0.779485	0.257145	0.108192	0.529835	0.248649		PAX8	0.566309	0.298439	0.545187	0.525144	0.263454	0.822094	0.179307		PECAM1	-0.39894	0.182294	0.575183	0.739229	0.240194	0.876515	0.372415
CDK4	0.0885963	0.556389	0.783282	0.254621	0.106082	0.406848	0.384248		PBRM1	-0.0828822	0.653633	0.828793	0.184666	0.081554	0.327111	0.30431		PF4	0.264341	0.131845	0.498117	0.879938	0.302669	0.355948	0.393639
ARNT2	0.0816881	0.557451	0.784031	0.253793	0.105667	0.463015	0.391714		PBX1	-0.585217	0.0224198	0.146919	1.64937	0.832922	0.686122	0.258507		PFKFB3	0.0543555	0.987942	0.996114	0.00526839	0.00169105	0.265099	0.367916
PSMC4	-0.100784	0.559504	0.786171	0.252197	0.104483	0.241786	0.201318		PBX3	0.0980488	0.504113	0.724962	0.297473	0.139685	0.258211	0.323875		PGF	-0.0553236	0.634209	0.874825	0.197767	0.0580786	NA	0.424941
LAT	0.226755	0.561828	0.78869	0.250397	0.103094	0.639604	0.316963		PCK1	-0.0921356	0.551044	0.753818	0.258813	0.122733	0.48272	0.670907		PGM2	0.102723	0.599495	0.87211	0.222215	0.059429	0.101074	0.328943
FGF9	0.365943	0.562628	0.788771	0.249779	0.103049	-0.00602505	0.477821		PCK2	0.11675	0.774651	0.88523	0.110894	0.0529441	0.100638	0.339734		PGPEP1	-0.209366	0.413782	0.772139	0.383228	0.112305	0.553011	0.317365
IL12B	0.302049	0.562952	0.788771	0.249529	0.103049	0.094485	0.418974		PDCD1	-0.120225	0.753666	0.878882	0.122821	0.0560695	0.446828	0.177141		PGR	0.0744342	0.71484	0.906402	0.145791	0.0426791	0.549688	0.323228
WNT10A	0.126159	0.564393	0.790043	0.248418	0.102349	0.541525	0.401056		PDGFA	-0.330026	0.30022	0.546224	0.52256	0.262629	0.563199	0.344721		PHF6	0.415461	0.0579165	0.345254	1.2372	0.461861	0.808565	0.220844
CMTM4	-0.0946814	0.567126	0.793119	0.246321	0.100662	0.426795	0.392218		PDGFB	-0.0420837	0.7312	0.869004	0.135964	0.0609784	0.713147	0.22967		PHGDH	0.126776	0.704969	0.903901	0.15183	0.0438791	0.273404	0.257615
RRM2	0.127306	0.568498	0.793181	0.245271	0.100628	0.364396	0.333958		PDGFC	1.01949	0.0818329	0.278608	1.08707	0.555006	0.841215	0.388895		PIAS4	0.0741318	0.367727	0.731011	0.434475	0.136076	0.456643	0.252733
TET2	0.0434617	0.56911	0.793181	0.244804	0.100628	0.477919	0.28492		PDGFD	0.399575	0.332605	0.58275	0.478072	0.234518	0.553399	0.341013		PIK3CA	0.496531	0.0249996	0.254402	1.60207	0.594479	0.607796	0.340149
IL16	0.239977	0.569196	0.793181	0.244738	0.100628	0.255721	0.470453		PDGFRB	0.0163307	0.984996	0.995586	0.00656575	0.00192135	0.791141	0.246349		PIK3CB	-0.0332998	0.881416	0.964089	0.0548192	0.0158828	0.022427	0.507408
CD8A	0.298259	0.569601	0.793181	0.24443	0.100628	0.672411	0.48088		PDK1	0.240499	0.631856	0.81814	0.199382	0.0871725	0.340152	0.395349		PIK3CD	0.209962	0.0722569	0.382692	1.14112	0.417151	0.271053	0.332436
C8B	0.183126	0.569848	0.793181	0.244241	0.100628	0.100544	0.408251		PDZK1IP1	-0.150065	0.50208	0.724962	0.299227	0.139685	0.470938	0.600555		PIK3CG	0.306091	0.269851	0.664975	0.568875	0.177195	0.32805	0.378561
PDGFB	-0.046288	0.570953	0.793521	0.243399	0.100442	0.280794	0.39956		PEBP1	-0.439979	0.236814	0.489151	0.625593	0.310557	0.544483	0.262693		PIK3R1	-0.0334499	0.80221	0.944087	0.0957119	0.0249879	0.387537	0.408863
CREB3L1	0.118431	0.571164	0.793521	0.243239	0.100442	0.592371	0.437848		PECAM1	-0.395708	0.215423	0.459889	0.666708	0.337347	0.708257	0.549616		PIK3R2	0.0350793	0.662678	0.879414	0.178697	0.0558065	0.724209	0.374367
POLD4	0.0610519	0.572509	0.794644	0.242218	0.0998273	0.343789	0.368496		PF4	0.587734	0.0298308	0.165672	1.52534	0.780751	0.561116	0.381632		PIK3R5	0.51217	0.065556	0.370566	1.18339	0.431134	0.356757	0.450434
LAMA1	0.180516	0.57466	0.796607	0.240589	0.0987557	0.0827554	0.38764		PFKFB3	0.31498	0.272911	0.522198	0.563979	0.282165	0.30932	0.392701		PIM1	0.519661	0.0313191	0.272899	1.50419	0.563998	0.776117	0.287152
KDM5C	0.0652158	0.574999	0.796607	0.240333	0.0987557	0.435042	0.315429		PGF	0.0350878	0.993421	0.998062	0.00286656	0.0008424	0.0600546	0.436864		PKM	0.276353	0.868627	0.960326	0.0611665	0.0175815	0.858425	0.277901
CD200	-0.169009	0.576326	0.7977	0.239332	0.0981604	0.474699	0.408302		PGM2	0.11141	0.933739	0.974536	0.0297746	0.0112019	0.159208	0.417642		PKP3	-0.202194	0.27852	0.674596	0.555143	0.170956	0.361226	0.361315
TPO	0.201873	0.577305	0.798309	0.238595	0.0978291	0.18625	0.403072		PGPEP1	-0.426949	0.0957675	0.309676	1.01878	0.509092	0.655039	0.291413		PLA2G10	0.174998	0.139666	0.509471	0.854909	0.29288	0.167131	0.486992
ATR	0.0422401	0.577971	0.798484	0.238094	0.0977338	0.108589	0.314189		PGR	0.454551	0.181977	0.417196	0.739983	0.37966	0.65386	0.349476		PLA2G1B	0.724142	0.114065	0.47628	0.942849	0.322138	0.531189	0.850588
BID	0.26028	0.581241	0.802107	0.235643	0.0957677	0.0688811	0.429084		PHF6	0.691855	0.00452549	0.0569145	2.34433	1.24478	0.729441	0.299518		PLA2G3	-0.259628	0.468531	0.802285	0.329262	0.0956711	0.0661946	0.392686
TPR	-0.0727777	0.581676	0.802107	0.235319	0.0957677	0.690603	0.303572		PHGDH	0.512214	0.271232	0.522198	0.56666	0.282165	0.552343	0.400689		PLA2G4C	-0.22244	0.216	0.612828	0.665546	0.212661	0.174816	0.372286
PDGFC	0.125066	0.582596	0.802628	0.234632	0.0954859	0.177827	0.576422		PIAS4	-0.0166663	0.87937	0.944414	0.0558284	0.0248376	0.269603	0.35482		PLA2G4F	-0.0532244	0.735157	0.909465	0.13362	0.0412141	0.22026	0.443339
SSX4	0.386416	0.583516	0.803148	0.233947	0.0952045	0.578112	0.444936		PIK3CA	0.544193	0.0351299	0.177568	1.45432	0.750635	0.804912	0.229975		PLA2G6	0.212052	0.431614	0.78103	0.364904	0.107333	0.156471	0.435982
GNG4	0.108618	0.585638	0.803967	0.232371	0.0947619	0.811955	0.502402		PIK3CB	0.348375	0.129599	0.35809	0.887398	0.446008	0.419854	0.423878		PLAT	0.462218	0.179044	0.570247	0.747039	0.243937	0.740047	0.530265
GZMM	0.336148	0.585959	0.803967	0.232133	0.0947619	-0.0165888	0.585194		PIK3CD	0.342387	0.0956824	0.309676	1.01917	0.509092	0.678331	0.345587		PLAU	0.575878	0.0545309	0.337521	1.26336	0.471699	0.663563	0.439847
IL18R1	0.127702	0.58612	0.803967	0.232013	0.0947619	0.114142	0.374933		PIK3CG	0.239958	0.585399	0.785304	0.232548	0.104962	0.492104	0.339639		PLAUR	0.278718	0.317791	0.697847	0.497858	0.15624	0.137768	0.337966
NPM2	0.0767946	0.586786	0.803967	0.23152	0.0947619	0.276111	0.304315		PIK3R1	0.425686	0.158134	0.397616	0.800976	0.400536	0.709119	0.304727		PLCB1	0.02678	0.892593	0.970507	0.0493467	0.0130015	0.301144	0.388775
ASPA	0.352543	0.586913	0.803967	0.231427	0.0947619	0.222192	0.493085		PIK3R2	0.214544	0.132443	0.362622	0.87797	0.440546	0.265805	0.502861		PLCB4	0.27242	0.322956	0.699265	0.490857	0.155358	0.632267	0.192017
BRIP1	0.312143	0.587368	0.803967	0.23109	0.0947619	0.0513278	0.416234		PIK3R5	0.912648	0.0237733	0.15135	1.62391	0.820018	0.902626	0.230877		PLCE1	-0.144468	0.0450675	0.31136	1.34614	0.506737	0.571191	0.423848
APOL6	0.056706	0.588677	0.804718	0.230123	0.0943561	0.31088	0.319854		PIM1	0.329072	0.229087	0.479206	0.64	0.319478	0.624468	0.314056		PLCG2	0.216522	0.621628	0.872484	0.206469	0.0592427	0.0253691	0.553975
SAMD9	0.0576979	0.589004	0.804718	0.229882	0.0943561	0.132716	0.480423		PKM	-0.245119	0.153076	0.392224	0.815093	0.406466	0.623063	0.189689		PLD1	0.00514948	0.657395	0.876445	0.182174	0.0572755	0.067897	0.358478
VCAN	0.203455	0.589614	0.80481	0.229432	0.0943068	0.537061	0.873067		PKP3	0.37608	0.205229	0.447635	0.687761	0.349076	0.39792	0.380382		PLK1	0.238371	0.280142	0.674596	0.552621	0.170956	NA	0.55223
TNFAIP3	0.132353	0.591013	0.805976	0.228403	0.093678	0.541194	0.345561		PLA2G10	0.566262	0.0535886	0.221815	1.27093	0.654009	0.808786	0.386038		PLOD2	0.598326	0.0550256	0.337847	1.25943	0.47128	0.656852	0.399278
FLT3LG	0.272038	0.595161	0.810887	0.225365	0.0910398	0.291338	0.459477		PLA2G1B	1.39833	0.0102942	0.0918415	1.98741	1.03696	0.168066	1.06566		PMAIP1	0.471491	0.296379	0.68765	0.528152	0.162633	0.356414	0.527518
ATG12	0.105815	0.596169	0.811514	0.22463	0.0907042	0.198602	0.549858		PLA2G3	0.0302177	0.783128	0.889427	0.106167	0.0508897	0.0690491	0.307485		PMCH	0.614933	0.237733	0.636499	0.623911	0.196202	0.274327	0.629206
MYD88	-0.0775005	0.596949	0.811828	0.224063	0.0905357	0.4057	0.412289		PLA2G4C	-0.384533	0.0610857	0.236209	1.21406	0.626704	0.239509	0.450663		PML	0.594862	0.00258475	0.0580003	2.58758	1.23657	0.777326	0.264559
SOST	0.184383	0.600103	0.814907	0.221774	0.0888918	0.324469	0.284694		PLA2G4F	0.198493	0.70075	0.853462	0.154437	0.0688157	0.315391	0.43619		PMS2	0.0910185	0.545784	0.842584	0.262979	0.0743868	0.00326143	0.280831
NKG7	0.314693	0.6011	0.814907	0.221054	0.0888918	0.402021	0.453468		PLA2G6	0.497942	0.090326	0.2986	1.04419	0.52491	0.497739	0.489264		PNMA1	-0.405589	0.0817133	0.411584	1.08771	0.385541	0.789304	0.292417
PPARGC1A	0.138351	0.601133	0.814907	0.221029	0.0888918	0.386509	0.316059		PLAT	0.11687	0.874212	0.942168	0.0583832	0.0258716	0.55496	0.516555		POLB	-0.140462	0.41215	0.772139	0.384945	0.112305	0.0473763	0.482769
PROM1	0.262883	0.60149	0.814907	0.220772	0.0888918	0.574178	0.480949		PLAU	0.893101	0.0100646	0.0905605	1.9972	1.04306	0.809274	0.383354		POLD1	0.222057	0.189966	0.578968	0.721323	0.237345	0.645393	0.325813
RRAD	0.136061	0.602212	0.814907	0.220251	0.0888918	0.438421	0.548651		PLAUR	0.301981	0.32242	0.570494	0.491579	0.243749	0.375967	0.435708		POLD4	0.309406	0.0580474	0.345254	1.23622	0.461861	0.289072	0.386396
GRB2	-0.0715814	0.602514	0.814907	0.220033	0.0888918	0.712715	0.256705		PLCB1	0.24554	0.273493	0.522336	0.563054	0.28205	0.239612	0.394009		POLR2A	-0.0873775	0.119901	0.482744	0.921178	0.316283	0.497037	0.286795
TCF7	0.310579	0.603505	0.815014	0.219319	0.0888349	0.10501	0.415988		PLCB4	0.381384	0.180178	0.416207	0.744298	0.380691	0.765122	0.29056		POLR2D	0.492635	0.010126	0.155991	1.99456	0.806901	0.453834	0.379617
HLA-DMA	0.117058	0.603694	0.815014	0.219183	0.0888349	0.559669	0.371951		PLCE1	-0.263245	0.0274263	0.16192	1.56183	0.790699	0.731915	0.473802		POLR2H	0.49249	0.0278124	0.264183	1.55576	0.578095	0.319341	0.46357
RAD21	-0.160676	0.604403	0.815229	0.218673	0.0887205	0.481383	0.375317		PLCG2	0.177934	0.841724	0.927525	0.0748302	0.0326744	0.242278	0.557348		POLR2J	0.23627	0.193048	0.580254	0.714335	0.236382	0.174179	0.352586
C8A	0.381108	0.605307	0.815436	0.218024	0.08861	0.186879	0.41403		PLD1	-0.035328	0.343922	0.592956	0.46354	0.226978	0.0346169	0.37308		POU2AF1	-0.336581	0.918524	0.978539	0.0369096	0.00942178	0.892523	0.263641
MCM7	0.129194	0.606123	0.815436	0.217439	0.08861	0.188688	0.440767		PLK1	0.476118	0.335739	0.582918	0.473998	0.234392	0.623898	0.285374		POU2F2	-0.077996	0.642563	0.875166	0.192084	0.0579095	0.408525	0.362244
NSD1	-0.0486556	0.606209	0.815436	0.217378	0.08861	0.52055	0.352208		PLOD2	0.612666	0.0217277	0.144299	1.66299	0.840737	0.848355	0.30778		POU5F1	0.253908	0.337641	0.715373	0.471545	0.145467	0.308753	0.302871
BCL2	0.379798	0.60824	0.817426	0.215925	0.0875515	0.629054	0.374864		PMAIP1	1.06863	0.0243896	0.151769	1.61279	0.818816	0.692701	0.411772		PPARGC1A	0.0858769	0.609798	0.87211	0.214814	0.059429	NA	0.295924
IL1R1	0.00629555	0.608953	0.817642	0.215417	0.087437	0.740656	0.340205		PMCH	1.17055	0.0302911	0.165672	1.51868	0.780751	0.623311	0.567544		PPARGC1B	0.0929434	0.343053	0.721678	0.464639	0.141656	-0.0367469	0.487406
EIF2AK2	0.0179511	0.610975	0.818624	0.213977	0.0869157	0.45473	0.372169		PMS2	0.437227	0.171007	0.408486	0.766986	0.388823	0.689058	0.299534		PPL	-0.162804	0.405079	0.767921	0.392461	0.114684	0.868283	0.452799
CXCL14	0.256058	0.611188	0.818624	0.213825	0.0869157	0.312012	0.519182		POLB	-0.237616	0.133637	0.364286	0.874074	0.438557	0.666102	0.337683		PPP2CB	-0.463932	0.0184784	0.224316	1.73333	0.64914	0.955555	0.377611
CACNA1G	0.108359	0.611342	0.818624	0.213716	0.0869157	0.0979626	0.435847		POLD1	0.69598	0.0270795	0.161781	1.56736	0.791074	0.751779	0.358664		PPP2R1A	-0.404362	0.0585394	0.346788	1.23255	0.459937	0.874981	0.306005
CREB1	0.0988983	0.614752	0.821758	0.2113	0.0852561	0.269457	0.28961		POLD4	0.370458	0.129488	0.35809	0.887771	0.446008	0.548403	0.289916		PPP2R2B	0.0783491	0.777342	0.938575	0.109388	0.0275311	0.284085	0.215567
CTSG	0.121302	0.614793	0.821758	0.211271	0.0852561	0.110818	0.512304		POLR2A	-0.275066	0.0771355	0.269596	1.11275	0.569287	0.89275	0.155383		PPP2R2C	-0.0832519	0.748927	0.921919	0.125561	0.0353072	0.663295	0.30881
CD300A	0.243961	0.615617	0.822118	0.21069	0.085066	NA	0.433561		POLR2D	0.318743	0.118374	0.342405	0.926745	0.46546	0.668771	0.289914		PPP2R3A	0.136513	0.508578	0.814275	0.293642	0.0892288	0.215545	0.284302
TRAF6	0.151135	0.616539	0.822608	0.210039	0.0848071	0.430094	0.359264		POLR2H	0.354565	0.119406	0.342714	0.922973	0.465068	0.331069	0.506206		PPP3CA	0.352917	0.00495888	0.0914016	2.30462	1.03905	0.484449	0.33882
CACNA2D3	0.344086	0.620801	0.826487	0.207048	0.0827639	0.273455	0.371657		POLR2J	0.621996	0.0233686	0.149822	1.63137	0.824424	0.601288	0.400457		PPP3CB	-0.294917	0.129459	0.496922	0.887868	0.303712	0.581259	0.459497
SOCS1	0.225654	0.620993	0.826487	0.206913	0.0827639	0.66331	0.41047		POU2AF1	0.236547	0.239068	0.49175	0.621478	0.308256	0.397375	0.475986		PPP3CC	0.177015	0.282397	0.674799	0.54914	0.170825	0.11561	0.281457
TOP2A	0.36049	0.621675	0.826487	0.206436	0.0827639	0.148032	0.541407		POU2F2	-0.151225	0.702226	0.854467	0.153523	0.0683049	0.722582	0.290842		PPP3R1	-0.113537	0.954063	0.992125	0.0204229	0.00343348	0.487246	0.291507
RYBP	-0.0116602	0.623028	0.826487	0.205493	0.0827639	0.484293	0.472796		POU5F1	0.937489	0.00590384	0.0667449	2.22887	1.17558	0.882218	0.238246		PRC1	0.422442	0.0696738	0.382692	1.15693	0.417151	0.166743	0.457924
SH2D1A	0.373794	0.62344	0.826487	0.205205	0.0827639	0.134222	0.463544		PPARGC1A	0.224228	0.853289	0.932635	0.0689039	0.0302881	0.309525	0.368909		PRKAA2	-0.11338	0.27799	0.674596	0.55597	0.170956	0.0528612	0.309203
FGF11	0.240365	0.624287	0.826487	0.204616	0.0827639	0.113176	0.344964		PPARGC1B	0.232548	0.506598	0.724962	0.295337	0.139685	0.79221	0.320371		PRKACA	0.0184605	0.78997	0.941986	0.102389	0.0259557	0.934994	0.196979
DLL4	0.01306	0.624384	0.826487	0.204549	0.0827639	0.815049	0.209506		PPL	-0.492608	0.333317	0.58275	0.477143	0.234518	0.545351	0.412882		PRKACB	-0.0424852	0.960226	0.992125	0.0176263	0.00343348	0.844932	0.320812
MERTK	0.133817	0.624582	0.826487	0.20441	0.0827639	0.208744	0.36361		PPP2CB	-0.870467	0.0112333	0.0996198	1.94949	1.00165	0.627067	0.525679		PRKAR1B	-0.642621	0.023553	0.252768	1.62795	0.597279	0.605823	0.371335
TYK2	-0.126409	0.625056	0.826487	0.204081	0.0827639	0.545146	0.431482		PPP2R1A	-0.593204	0.0568781	0.226442	1.24506	0.645043	0.763241	0.33854		PRKAR2A	0.151941	0.244812	0.643991	0.611167	0.19112	0.430916	0.272967
MAPK12	-0.0331923	0.625339	0.826487	0.203884	0.0827639	0.577957	0.333079		PPP2R2B	0.061917	0.821823	0.912384	0.0852215	0.0398222	0.181239	0.285507		PRKAR2B	0.331967	0.232962	0.629593	0.632715	0.20094	0.257426	0.344083
PYCR3	0.00422463	0.625585	0.826487	0.203713	0.0827639	0.139766	0.365833		PPP2R2C	0.292602	0.252284	0.507463	0.59811	0.294596	0.334465	0.379004		PRKCA	0.268906	0.141918	0.512412	0.847963	0.290381	0.528617	0.252683
F12	0.0719313	0.628426	0.8295	0.201746	0.0811838	0.313957	0.423713		PPP2R3A	0.487298	0.132464	0.362622	0.877904	0.440546	0.546526	0.429561		PRKCB	-0.0236444	0.805839	0.944087	0.0937515	0.0249879	0.739766	0.238856
CACNG6	0.423625	0.629043	0.829574	0.20132	0.0811447	0.121135	0.493534		PPP3CA	-0.0918611	0.725268	0.865653	0.139501	0.062656	0.407762	0.387854		PRKCD	-0.214771	0.258239	0.656717	0.587978	0.182622	0.0718434	0.416588
PRC1	0.263554	0.631082	0.831524	0.199914	0.0801252	0.205578	0.339759		PPP3CB	-0.697216	0.0269652	0.161781	1.5692	0.791074	0.784226	0.474289		PRKCE	0.0854229	0.807301	0.944087	0.0929644	0.0249879	0.678032	0.291958
CEACAM3	0.296817	0.632277	0.832357	0.199093	0.0796903	0.284789	0.602689		PPP3CC	0.279603	0.0978392	0.313636	1.00949	0.503574	0.360778	0.308329		PRKCG	-0.271816	0.841404	0.952859	0.0749954	0.0209714	NA	0.499431
KRAS	-0.0510007	0.633095	0.832694	0.198531	0.0795146	0.560747	0.312602		PPP3R1	0.0405979	0.695572	0.852061	0.157658	0.0695295	0.803007	0.183248		PRKDC	0.318077	0.11427	0.47628	0.942068	0.322138	0.524875	0.360077
CD34	-0.0583965	0.635382	0.834961	0.196965	0.0783336	0.497063	0.416926		PRC1	0.685996	0.0394324	0.187177	1.40415	0.727747	0.498318	0.397304		PRLR	-0.451788	0.0829941	0.411584	1.08095	0.385541	0.45594	0.430059
ULBP2	0.255273	0.639876	0.839742	0.193904	0.0758542	0.180848	0.861702		PRKAA2	0.0519967	0.293866	0.541312	0.531851	0.266552	0.279822	0.367187		PRMT8	0.161375	0.143598	0.514937	0.842851	0.288246	0.0142238	0.509062
RORC	0.084288	0.640818	0.839742	0.193265	0.0758542	0.53605	0.334535		PRKACA	-0.0733167	0.768936	0.882102	0.11411	0.0544812	0.747556	0.209138		PROM1	1.03968	0.0446443	0.31136	1.35023	0.506737	0.779816	0.369548
FCER1A	0.342227	0.642191	0.839742	0.192336	0.0758542	0.183676	0.478711		PRKACB	-1.01915	0.0140019	0.1127	1.85381	0.948076	0.772615	0.471189		PRR5	0.463862	0.0695729	0.382692	1.15756	0.417151	0.211096	0.521493
CDH11	0.210607	0.642351	0.839742	0.192227	0.0758542	0.237983	0.561834		PRKAR1B	-0.696532	0.00616576	0.0681455	2.21001	1.16656	0.721028	0.388372		PRUNE1	-0.283565	0.0342358	0.285082	1.46552	0.54503	0.580836	0.398187
CXCR3	0.321273	0.642412	0.839742	0.192187	0.0758542	0.698668	0.505704		PRKAR2A	0.368093	0.00887348	0.0847846	2.05191	1.07168	0.440621	0.384162		PSAT1	-0.0812736	0.349614	0.725661	0.456411	0.139266	0.0197161	0.56077
TNFRSF13B	0.0875859	0.642422	0.839742	0.192179	0.0758542	0.437441	0.325271		PRKAR2B	0.37994	0.334862	0.582752	0.475134	0.234517	0.771878	0.226806		PSEN1	0.174148	0.4362	0.783492	0.360315	0.105965	0.636944	0.331984
TNFRSF10A	0.278161	0.643542	0.840463	0.191423	0.0754812	0.250788	0.365914		PRKCB	0.494564	0.660708	0.831026	0.17999	0.0803852	0.651434	0.260958		PSEN2	-0.148966	0.706154	0.903901	0.151101	0.0438791	0.668579	0.304712
SMARCB1	-0.17401	0.646254	0.843262	0.189597	0.0740377	0.835616	0.275072		PRKCD	0.0158217	0.304363	0.551006	0.516608	0.258844	0.516596	0.394773		PSMB10	0.228137	0.131742	0.498117	0.880274	0.302669	0.457981	0.281887
SPA17	0.169629	0.647791	0.844523	0.188565	0.0733885	0.163478	0.476723		PRKCE	0.190714	0.790442	0.89158	0.10213	0.0498398	0.241624	0.286109		PSMB2	0.138757	0.465409	0.801477	0.332166	0.096109	0.188869	0.27562
SDHA	-0.053731	0.649431	0.845917	0.187467	0.0726721	0.370625	0.3066		PRKCG	0.293768	0.550931	0.753818	0.258903	0.122733	0.301449	0.3414		PSMB5	-0.262757	0.0965647	0.445521	1.01518	0.351132	0.911893	0.285926
PLCG2	-0.0385885	0.650241	0.846227	0.186926	0.0725129	0.149229	0.542783		PRKDC	0.279077	0.172038	0.408971	0.764375	0.388308	0.731772	0.269824		PSMB7	-0.586069	0.0369116	0.295493	1.43284	0.529453	0.531837	0.347149
MNX1	-0.0367069	0.65104	0.846524	0.186392	0.0723607	0.312326	0.687963		PRLR	-0.262451	0.264337	0.516469	0.577843	0.286955	0.481784	0.434453		PSMB8	0.27638	0.31806	0.697847	0.497491	0.15624	0.659812	0.271768
C3AR1	0.166532	0.653151	0.848523	0.184986	0.0713362	0.0817766	0.40605		PRMT8	0.225175	0.407244	0.654152	0.390145	0.184321	0.280792	0.448399		PSMB9	0.255681	0.258962	0.656717	0.586764	0.182622	0.381521	0.283962
FEZ1	0.185916	0.653867	0.848709	0.18451	0.071241	0.346129	0.30523		PROM1	1.30257	0.0223473	0.146919	1.65077	0.832922	0.742566	0.491755		PSMC4	-0.0284307	0.95391	0.992125	0.0204928	0.00343348	0.127912	0.224067
GIMAP6	0.263363	0.65471	0.84906	0.183951	0.0710617	0.399055	0.364842		PRR5	0.766909	0.0283381	0.165672	1.54763	0.780751	0.605559	0.38884		PSMD7	0.331543	0.094473	0.443074	1.02469	0.353524	0.613201	0.371699
S100B	0.123991	0.655755	0.849305	0.183259	0.0709362	0.192005	0.402903		PRUNE1	-0.191282	0.160623	0.401921	0.794192	0.39586	0.169227	0.438443		PSPH	0.248302	0.345689	0.724222	0.461314	0.140128	0.118141	0.438067
PSMB8	0.145573	0.656047	0.849305	0.183065	0.0709362	0.508088	0.317017		PSAT1	0.375865	0.864347	0.936396	0.0633119	0.0285406	0.437546	0.354687		PTCH1	0.413657	0.0325522	0.281928	1.48742	0.549861	0.441176	0.390398
HLA-C	-0.265816	0.657819	0.850856	0.181893	0.0701439	0.580905	0.576197		PSEN1	0.278828	0.183705	0.41921	0.735879	0.377569	0.674826	0.265492		PTCRA	-0.84371	0.344317	0.723309	0.463042	0.140676	0.83546	0.415403
CHAD	0.420809	0.659553	0.852275	0.18075	0.0694202	0.499196	0.446776		PSEN2	-0.0992645	0.849083	0.930786	0.0710499	0.0311502	0.427327	0.264867		PTEN	-0.104969	0.349093	0.725661	0.457059	0.139266	0.645664	0.526434
MMRN2	0.0764458	0.660067	0.852275	0.180412	0.0694202	0.671755	0.328592		PSMB10	-0.0317346	0.897956	0.952631	0.0467447	0.0210751	0.190461	0.395555		PTGDR2	0.160477	0.330451	0.705598	0.480893	0.151443	0.425273	0.317374
OLFML2B	0.168729	0.662514	0.854689	0.178805	0.0681917	0.0767327	0.505422		PSMB2	0.0367384	0.797289	0.895729	0.0983843	0.0478234	0.268696	0.273577		PTGER4	0.209345	0.858945	0.959298	0.0660348	0.0180465	0.389389	0.330494
PPARGC1B	0.139605	0.663621	0.855372	0.17808	0.0678449	0.206774	0.475641		PSMB5	-0.697582	0.0116476	0.101471	1.93376	0.993657	0.731577	0.338043		PTGS2	-0.0592927	0.978685	0.995547	0.00935725	0.00193832	NA	0.541971
IL4R	0.201027	0.664287	0.855486	0.177644	0.0677871	0.624179	0.228874		PSMB8	0.421953	0.212256	0.458126	0.67314	0.339015	0.670751	0.28389		PTPN11	0.106891	0.64822	0.876445	0.188277	0.0572755	0.673	0.371382
BAIAP3	-0.733597	0.666487	0.85739	0.176208	0.0668216	0.747413	0.668534		PSMB9	0.429569	0.187652	0.424955	0.726648	0.371657	0.392863	0.516575		PTPN5	-0.0536119	0.602381	0.87211	0.220128	0.059429	0.407437	0.26042
IL18	0.212195	0.666923	0.85739	0.175924	0.0668216	0.078169	0.522824		PSMC4	-0.129214	0.665487	0.835325	0.17686	0.0781443	0.509058	0.23065		PTPRR	0.219188	0.329158	0.705598	0.482596	0.151443	0.206465	0.206486
ERG	0.324454	0.669062	0.859393	0.174534	0.0658082	0.293674	0.349691		PSMD7	0.020134	0.751356	0.877907	0.124154	0.0565513	0.187765	0.21379		PTTG1	0.126763	0.430273	0.78103	0.366256	0.107333	0.197692	0.460177
CLEC7A	0.135519	0.67085	0.860943	0.173375	0.0650256	0.225655	0.279169		PSPH	0.0815434	0.541116	0.744468	0.266709	0.128154	0.384787	0.327111		PTTG2	0.174799	0.888642	0.969439	0.0512734	0.0134796	0.407504	0.508154
CD6	0.173751	0.673706	0.86277	0.17153	0.0641051	0.0582707	0.392843		PTCH1	0.600535	0.029843	0.165672	1.52516	0.780751	0.782779	0.242736		PUM1	-0.0738686	0.206177	0.598437	0.685759	0.222982	0.794391	0.291285
RET	0.0537173	0.673939	0.86277	0.17138	0.0641051	0.681252	0.395645		PTCRA	-0.546823	0.74079	0.872801	0.130305	0.0590849	0.667317	0.37982		PURA	-0.120738	0.485372	0.805833	0.313926	0.0937552	0.352109	0.454978
PLCE1	-0.118777	0.674021	0.86277	0.171327	0.0641051	0.639532	0.411678		PTEN	-0.649078	0.0151428	0.118486	1.81979	0.926335	0.880111	0.384537		PVR	-0.519169	0.0193227	0.228935	1.71393	0.640288	0.765934	0.433202
IL20RA	0.0928004	0.674961	0.863228	0.170721	0.0638746	0.310144	0.376858		PTGER4	0.257118	0.69996	0.853202	0.154927	0.0689482	0.75512	0.23976		PVRIG	-0.63794	0.0864456	0.420988	1.06326	0.37573	0.730404	0.312986
CNOT2	-0.107137	0.677238	0.865392	0.169259	0.0627873	0.400614	0.390989		PTGS2	0.190571	0.43806	0.683632	0.358467	0.165178	0.219448	0.41454		PYCR1	0.165696	0.500406	0.812778	0.300677	0.0900281	0.131807	0.370201
POLR2A	-0.187688	0.678089	0.865733	0.168713	0.0626163	0.727931	0.241151		PTPN11	-0.172802	0.801847	0.898287	0.0959087	0.0465851	0.702226	0.446029		PYCR2	-0.0712916	0.916049	0.978194	0.0380812	0.00957504	0.416861	0.324715
MTF2	0.0969966	0.67877	0.865855	0.168278	0.0625548	0.301214	0.351115		PTPN5	0.51769	0.0512288	0.219209	1.29049	0.659141	0.442482	0.44069		PYCR3	-0.138169	0.744947	0.917859	0.127874	0.0372239	0.113402	0.388411
IRS1	0.0288732	0.680074	0.866773	0.167444	0.0620948	0.496261	0.353584		PTPRR	0.490824	0.180364	0.416207	0.743849	0.380691	0.726422	0.30635		RAB7A	-0.174522	0.106159	0.465892	0.974043	0.331714	0.862073	0.311311
C1QBP	-0.22864	0.681169	0.867345	0.166745	0.061808	0.483102	0.346125		PTTG1	0.211627	0.45924	0.697573	0.337961	0.15641	0.574672	0.317227		RAC1	0.152426	0.930985	0.982326	0.0310573	0.00774427	0.648483	0.353512
IL22RA1	0.14348	0.681695	0.867345	0.16641	0.061808	0.515681	0.383907		PTTG2	0.195258	0.991271	0.997674	0.00380739	0.00101156	0.284458	0.616134		RAC2	-0.249734	0.601245	0.87211	0.220949	0.059429	0.787392	0.381439
APOA1	0.369449	0.685604	0.870187	0.163927	0.0603873	0.449115	0.442839		PUM1	-0.176276	0.212514	0.458126	0.672613	0.339015	0.530171	0.294313		RAC3	-0.0806337	0.206008	0.598437	0.686116	0.222982	0.535852	0.231388
THBD	0.0850114	0.686315	0.870187	0.163477	0.0603873	0.592929	0.388327		PURA	-0.237262	0.474845	0.706941	0.323448	0.150617	0.861374	0.208087		RAD21	-0.168771	0.0973715	0.446614	1.01157	0.350068	0.55356	0.366672
ISG15	-0.123488	0.686515	0.870187	0.16335	0.0603873	0.417262	0.654052		PVR	-0.490179	0.0326471	0.173792	1.48616	0.759969	0.287883	0.427213		RAD50	0.0588905	0.93179	0.982326	0.030682	0.00774427	0.602467	0.318927
TFE3	0.0344591	0.686687	0.870187	0.163241	0.0603873	0.604376	0.277436		PVRIG	-0.699146	0.104977	0.327293	0.978907	0.485064	0.56315	0.326558		RAD51C	0.0968012	0.682407	0.888684	0.165957	0.0512525	0.233811	0.445498
PPP2CB	-0.406535	0.686866	0.870187	0.163128	0.0603873	0.762561	0.571579		PYCR1	0.666604	0.0198391	0.136027	1.70248	0.866376	0.776864	0.276552		RAD52	0.0377507	0.617469	0.87211	0.209385	0.059429	0.386444	0.30512
TNF	0.17725	0.687492	0.870235	0.162733	0.0603634	0.755276	0.371036		PYCR2	0.189917	0.787972	0.89158	0.103489	0.0498398	0.191244	0.3089		RAF1	-0.0409515	0.505289	0.812778	0.29646	0.0900281	0.112969	0.307168
RASGRF2	0.0871876	0.688404	0.870646	0.162157	0.0601585	0.646154	0.366028		PYCR3	-0.133945	0.531302	0.738834	0.274659	0.131453	NA	0.36441		RAG1	-0.0347277	0.800445	0.944087	0.0966685	0.0249879	NA	0.373038
LRP6	0.0414239	0.689437	0.871209	0.161505	0.0598779	0.01177	0.396965		RAB7A	-0.167005	0.705523	0.855953	0.151489	0.0675501	0.812387	0.365265		RANBP2	-0.146801	0.636834	0.874972	0.195974	0.058006	0.488692	0.514167
BTK	0.350336	0.692577	0.87443	0.159532	0.0582748	0.462131	0.34435		RAC1	-0.330252	0.163549	0.402351	0.786353	0.395395	0.853842	0.271387		RASA4	-0.676259	0.111626	0.474243	0.952233	0.323999	0.792332	0.474543
BIRC5	0.275618	0.694857	0.875531	0.158105	0.0577286	0.365704	0.426719		RAC2	-0.0424829	0.682008	0.845942	0.16621	0.0726596	0.367955	0.386196		RASAL1	0.14887	0.675712	0.885845	0.170238	0.0526421	0.0621355	0.420369
HGF	0.268262	0.694943	0.875531	0.158051	0.0577286	0.487604	0.303238		RAC3	-0.605174	0.430266	0.676459	0.366263	0.169759	0.493824	0.43355		RASGRF1	-0.253364	0.122202	0.48682	0.912921	0.312632	0.582188	0.480832
NTRK2	0.226651	0.695222	0.875531	0.157876	0.0577286	0.26207	0.449428		RAD21	-0.329447	0.0532284	0.221815	1.27386	0.654009	0.73386	0.18692		RASGRF2	0.230224	0.218286	0.615773	0.660975	0.210579	0.588497	0.363799
TMUB2	0.0765901	0.697115	0.876647	0.156696	0.0571753	0.0962244	0.398795		RAD50	-0.139392	0.478677	0.708212	0.319958	0.149837	0.712316	0.319764		RASGRP1	0.287103	0.504087	0.812778	0.297494	0.0900281	0.448461	0.284734
SKP1	0.0699241	0.697345	0.876647	0.156552	0.0571753	0.416464	0.42132		RAD51C	0.0762082	0.818016	0.910455	0.0872382	0.0407414	0.325763	0.446976		RB1	0.290035	0.539378	0.839329	0.268107	0.0760678	0.538408	0.254969
RUNX3	0.341243	0.697922	0.876647	0.156193	0.0571753	0.472615	0.516341		RAD52	0.264136	0.2614	0.516133	0.582694	0.287239	0.661251	0.283106		RBL2	-0.149421	0.471362	0.803323	0.326645	0.0951098	0.842846	0.23078
DDB2	-0.0563481	0.699083	0.876647	0.155471	0.0571753	0.484788	0.217064		RAF1	0.0565766	0.968441	0.987783	0.0139267	0.00533831	0.595242	0.29394		RBP4	-0.197016	0.442044	0.787807	0.354534	0.10358	0.938017	0.469751
CDC25B	0.0701122	0.699135	0.876647	0.155439	0.0571753	0.683119	0.306528		RAG1	0.325213	0.505937	0.724962	0.295904	0.139685	0.202508	0.481038		RBX1	-0.174218	0.0399504	0.30187	1.39848	0.52018	0.590918	0.368169
JAK1	-0.0818586	0.69966	0.876647	0.155113	0.0571753	0.84378	0.362834		RANBP2	-0.394259	0.316741	0.566538	0.499296	0.246771	0.553304	0.483682		REL	0.272809	0.278615	0.674596	0.554995	0.170956	0.603627	0.359731
CD22	0.111022	0.7004	0.876833	0.154654	0.0570833	0.469243	0.292112		RASA4	-1.5812	0.0203752	0.137162	1.6909	0.862766	0.687666	0.482057		RELA	-0.0225009	0.908923	0.978194	0.0414731	0.00957504	0.585438	0.234308
FCER2	0.18161	0.701306	0.877225	0.154092	0.0568891	0.392117	0.41932		RASAL1	0.427094	0.263468	0.516133	0.579272	0.287239	0.416141	0.344795		RELB	-0.180287	0.868014	0.960326	0.0614732	0.0175815	0.559848	0.406087
APOC3	0.175073	0.703145	0.878783	0.152955	0.0561185	0.628581	0.425456		RASGRF1	-0.0398645	0.953427	0.983056	0.0207126	0.00742163	0.160974	0.526851		RELN	0.199617	0.321963	0.699192	0.492194	0.155403	0.175699	0.301583
NTF3	0.281997	0.705283	0.880047	0.151636	0.0554943	0.206626	0.464		RASGRF2	0.317411	0.14707	0.385002	0.832474	0.414537	0.458911	0.40244		REN	-0.473287	0.222225	0.616388	0.653206	0.210146	0.747708	0.318534
TCF7L1	0.266754	0.705345	0.880047	0.151599	0.0554943	0.521838	0.404408		RASGRP1	0.387193	0.154512	0.392605	0.811037	0.406044	0.356363	0.398014		REPS1	0.158881	0.413427	0.772139	0.383601	0.112305	0.543392	0.33445
IL1B	0.0837217	0.7071	0.881494	0.150519	0.0547804	0.125059	0.447108		RB1	-0.10055	0.103104	0.324886	0.986726	0.488269	0.540334	0.242851		RET	-0.640495	0.14785	0.525098	0.830179	0.27976	0.745789	0.35157
FOXJ1	-0.0829255	0.708381	0.882348	0.149733	0.0543601	0.252233	0.428896		RBL2	-0.512595	0.0676916	0.250391	1.16947	0.601381	0.793524	0.294671		RFC3	0.208505	0.458305	0.80021	0.338846	0.0967959	0.107629	0.492041
DNMT1	-0.0505613	0.711275	0.884957	0.147962	0.053078	0.607291	0.319223		RBP4	1.25459	0.00470669	0.0585765	2.32728	1.23228	0.965067	0.227086		RFC4	-0.0484834	0.915541	0.978194	0.0383224	0.00957504	NA	0.477383
ARMH3	-0.038493	0.712848	0.884957	0.147003	0.053078	0.650181	0.275496		REL	0.260402	0.226674	0.475501	0.644599	0.322849	0.540479	0.381453		RGMB	-0.466689	0.153261	0.532928	0.814569	0.273331	0.373497	0.315661
FAM124B	0.255174	0.713737	0.884957	0.146462	0.053078	0.379815	0.348528		RELA	-0.220075	0.275799	0.525011	0.559407	0.279832	0.693365	0.368093		RHOA	-0.155395	0.11513	0.47628	0.93881	0.322138	0.843922	0.405574
FZD5	0.269112	0.713806	0.884957	0.14642	0.053078	0.150691	0.308175		RELB	-0.0581784	0.599578	0.798539	0.222154	0.097704	0.760894	0.286823		RHOB	-0.493062	0.119995	0.482744	0.920839	0.316283	0.653279	0.452236
NDUFB11	0.0187049	0.713932	0.884957	0.146343	0.053078	0.455093	0.383551		RELN	-0.0404687	0.765535	0.88093	0.116035	0.0550586	0.494928	0.404578		RICTOR	-0.0423742	0.416569	0.772139	0.380313	0.112305	0.501245	0.291552
IFIT3	0.130451	0.715204	0.884957	0.14557	0.053078	0.335281	0.419828		REN	-0.174192	0.589346	0.787035	0.229629	0.104006	0.287832	0.287269		RIMKLA	0.361716	0.113267	0.47628	0.945895	0.322138	0.15224	0.498976
LAMB3	0.214136	0.715533	0.884957	0.14537	0.053078	0.526827	0.320885		REPS1	-0.134051	0.919712	0.969461	0.0363483	0.0134696	0.509261	0.220862		RIMKLB	0.252792	0.0892862	0.430726	1.04922	0.365799	0.546353	0.305166
GATA3	0.350199	0.715633	0.884957	0.14531	0.053078	0.318544	0.387848		RET	-0.586777	0.0954015	0.309676	1.02044	0.509092	0.77838	0.425258		RIN1	-0.612223	0.49022	0.806714	0.309609	0.0932802	0.8599	0.456119
FOXM1	0.272746	0.715853	0.884957	0.145176	0.053078	0.491195	0.39081		RFC3	0.166927	0.781465	0.888256	0.10709	0.0514617	0.567912	0.327227		RIPK1	0.131486	0.652334	0.876445	0.18553	0.0572755	0.582713	0.263249
GTF2H3	0.0630755	0.716871	0.885476	0.144559	0.052823	0.126418	0.388957		RFC4	0.493918	0.121183	0.346244	0.916559	0.460618	0.611471	0.343646		RIPK2	0.0808081	0.449674	0.794071	0.347102	0.100141	0.15117	0.238341
CTSL	-0.128475	0.7195	0.887983	0.142969	0.0515955	0.288662	0.464698		RGMB	-0.155257	0.865898	0.936739	0.0625331	0.0283815	0.307345	0.33367		RIPK3	0.539001	0.0804663	0.409521	1.09439	0.387724	0.51198	0.391378
BAD	0.0475605	0.720473	0.888418	0.142383	0.0513825	0.304734	0.390629		RHOA	-0.473938	0.108333	0.328382	0.96524	0.483621	0.848991	0.258607		RNF43	0.238418	0.278208	0.674596	0.55563	0.170956	0.0558465	0.32373
PARP9	-0.203782	0.721052	0.888418	0.142033	0.0513825	0.5285	0.321984		RICTOR	0.236317	0.510656	0.724962	0.291872	0.139685	0.375636	0.344892		RNLS	0.0214786	0.581482	0.862706	0.235464	0.0641372	0.0499138	0.327006
PSMB9	0.173887	0.721809	0.888611	0.141578	0.0512881	0.47463	0.412556		RIMKLA	0.699649	0.019303	0.134215	1.71437	0.872199	0.745354	0.265583		ROBO4	-0.498129	0.0635831	0.363577	1.19666	0.439403	0.810304	0.37194
EFNA3	0.258659	0.722595	0.88884	0.141105	0.0511763	0.530936	0.428021		RIMKLB	-0.0940475	0.657098	0.830343	0.18237	0.0807425	0.696431	0.268742		ROCK1	0.0798155	0.609844	0.87211	0.214781	0.059429	0.69507	0.343018
EPM2AIP1	-0.0120506	0.725306	0.890374	0.139479	0.0504276	0.753326	0.304454		RIN1	-0.636587	0.472378	0.706373	0.32571	0.150966	0.675828	0.353673		ROPN1	-0.314293	0.888925	0.969439	0.0511349	0.0134796	0.12519	0.555636
IFNAR1	0.0604069	0.726001	0.890374	0.139063	0.0504276	0.498171	0.380632		RIPK1	-0.0281512	0.588081	0.786054	0.230563	0.104548	0.421392	0.328028		ROR2	-0.0939044	0.819173	0.946717	0.0866245	0.0237799	0.134695	0.389344
MELK	0.313911	0.728006	0.890374	0.137865	0.0504276	0.184898	0.458847		RIPK2	0.157306	0.397968	0.647682	0.400152	0.188638	0.130009	0.3533		RORA	-0.367098	0.208728	0.600246	0.680419	0.221671	0.857863	0.167945
ANXA1	0.0944999	0.729084	0.890374	0.137223	0.0504276	0.740399	0.371104		RIPK3	0.58999	0.223837	0.4729	0.650068	0.325231	0.452373	0.451159		RORC	-0.382257	0.223724	0.618257	0.650287	0.208831	0.319807	0.379523
NFKBIA	-0.0447494	0.729211	0.890374	0.137147	0.0504276	0.818152	0.246828		RNF43	0.528584	0.0464664	0.205423	1.33286	0.687351	0.802281	0.235527		RPL23	0.354114	0.281964	0.674799	0.549807	0.170825	0.877192	0.250589
TNFSF15	0.182774	0.729333	0.890374	0.137074	0.0504276	0.0642335	0.392612		RNLS	0.106037	0.679479	0.844928	0.167824	0.0731804	0.494073	0.225		RPL7A	-0.118715	0.940786	0.984667	0.0265091	0.00671044	0.831711	0.34583
MFNG	0.250899	0.729419	0.890374	0.137023	0.0504276	0.155455	0.429282		ROBO4	-0.0603797	0.667437	0.836272	0.17559	0.0776522	0.44975	0.369648		RPLP0	-0.145339	0.719704	0.908325	0.142846	0.0417589	0.511184	0.574881
TOX	0.0319931	0.729779	0.890374	0.136808	0.0504276	0.146078	0.362744		ROCK1	-0.359355	0.0538259	0.221815	1.26901	0.654009	0.713909	0.340307		RPS27A	-0.230817	0.606717	0.87211	0.217014	0.059429	0.833448	0.447885
P4HA1	0.0964192	0.729816	0.890374	0.136786	0.0504276	0.28505	0.381074		ROPN1	-0.104319	0.762743	0.880124	0.117622	0.0554562	0.696843	0.214623		RPS6	0.224367	0.581548	0.862706	0.235415	0.0641372	0.904388	0.25942
AXIN1	0.0137238	0.729854	0.890374	0.136764	0.0504276	0.297346	0.291837		ROR2	-0.154039	0.270455	0.522198	0.567904	0.282165	0.456505	0.40694		RPS6KA5	0.466548	0.029744	0.271278	1.5266	0.566585	0.483038	0.320098
CCR6	0.203798	0.730788	0.890395	0.136208	0.0504174	0.386275	0.337237		RORA	-0.629105	0.0197188	0.13583	1.70512	0.867004	0.857157	0.23851		RPS6KA6	-0.141585	0.522579	0.827743	0.281848	0.0821045	0.387741	0.350795
IFNA2	0.281928	0.731086	0.890395	0.136031	0.0504174	0.606067	0.560536		RORC	-0.297969	0.376504	0.624933	0.424231	0.204167	0.833358	0.16955		RPS6KB1	0.419287	0.071252	0.382692	1.1472	0.417151	0.385696	0.408395
GATA2	0.0182168	0.731675	0.890395	0.135682	0.0504174	0.798838	0.409936		RPL23	-0.647362	0.100648	0.31987	0.997196	0.495026	0.925739	0.169452		RPTOR	-0.341899	0.0842198	0.415765	1.07459	0.381152	0.440015	0.389216
SELENOK	-0.0196401	0.73323	0.89101	0.13476	0.0501175	0.284884	0.385548		RPL7A	-1.23711	0.0208596	0.139788	1.68069	0.854531	0.733616	0.355739		RRAD	-0.121004	0.832063	0.951476	0.079844	0.0216021	0.404635	0.38294
RPLP0	0.193715	0.733384	0.89101	0.134669	0.0501175	0.383535	0.775692		RPLP0	0.0483767	0.57372	0.774548	0.2413	0.110952	0.137319	0.787746		RRAS2	0.168682	0.312538	0.697847	0.505097	0.15624	0.267384	0.317643
ENDOG	0.112207	0.73537	0.89269	0.133494	0.0492991	-0.0526479	0.81708		RPS27A	-1.03958	0.0384455	0.185465	1.41515	0.731738	0.939092	0.138392		RRM2	0.0204511	0.582509	0.862706	0.234697	0.0641372	0.249635	0.357992
GLUL	0.17328	0.737351	0.893681	0.132326	0.0488176	0.166076	0.348832		RPS6	-0.973484	0.024379	0.151769	1.61298	0.818816	0.87783	0.320102		RSAD2	-0.187619	0.786988	0.941986	0.104032	0.0259557	-0.0343147	0.342918
PRKAR2B	0.0479731	0.737392	0.893681	0.132301	0.0488176	0.338421	0.342598		RPS6KA5	0.401501	0.179608	0.416207	0.745675	0.380691	0.47903	0.376941		RUNX1T1	-0.139884	0.781249	0.939147	0.107211	0.0272664	0.520622	0.388817
CREB5	0.226083	0.740571	0.895386	0.130434	0.0479897	0.616476	0.307334		RPS6KA6	-0.00565286	0.941951	0.977893	0.0259718	0.00970858	0.247363	0.342631		RUNX3	-0.110004	0.913066	0.978194	0.0394977	0.00957504	NA	0.43512
IRAK1	0.0450454	0.740829	0.895386	0.130282	0.0479897	0.636008	0.245937		RPS6KB1	0.0279836	0.93556	0.975063	0.0289283	0.0109674	0.706611	0.412054		RXRG	0.00799771	0.784871	0.941972	0.105202	0.0259618	0.421764	0.357394
CALML5	0.248692	0.741957	0.895386	0.129622	0.0479897	0.165154	0.46841		RPTOR	-0.2127	0.234336	0.48659	0.63016	0.312837	0.759572	0.240192		RYBP	-0.28443	0.166248	0.551783	0.779244	0.258231	0.481003	0.505757
ZAP70	0.296092	0.742057	0.895386	0.129563	0.0479897	0.335299	0.37875		RRAD	0.015057	0.894817	0.952029	0.0482657	0.0213499	0.598098	0.54586		S100A7	-0.0915073	0.952747	0.992125	0.0210225	0.00343348	0.350664	0.474477
APC	-0.0253092	0.742227	0.895386	0.129463	0.0479897	0.455539	0.462797		RRAS2	0.288563	0.382961	0.632291	0.416846	0.199083	0.783908	0.25985		S100A8	0.298839	0.26796	0.664722	0.57193	0.17736	0.471824	0.313205
ICOS	0.353436	0.742427	0.895386	0.129346	0.0479897	0.21478	0.416604		RRM2	0.147758	0.379862	0.627874	0.420374	0.202127	0.50483	0.201571		S100A9	0.380321	0.159558	0.533873	0.797082	0.272562	0.758807	0.215833
GTF3C1	0.0595666	0.746404	0.899451	0.127026	0.0460227	0.643723	0.376943		RSAD2	0.0208142	0.818242	0.910455	0.0871184	0.0407414	0.234912	0.306545		S100B	0.075398	0.586727	0.865481	0.231564	0.0627426	0.103483	0.349736
IL1RAP	0.186807	0.748625	0.901393	0.125736	0.045086	0.194675	0.44494		RUNX1T1	-0.358764	0.37777	0.625115	0.422772	0.20404	0.704533	0.34982		SAA1	0.148935	0.381566	0.740628	0.41843	0.1304	0.865472	0.357784
IL1R2	0.18706	0.750377	0.902769	0.124721	0.0444236	0.122066	0.405918		RUNX3	0.231239	0.734387	0.869743	0.134075	0.0606089	0.425169	0.522977		SAMD9	0.23944	0.29821	0.689	0.525478	0.161781	0.00164961	0.435943
MAP3K8	0.0842505	0.752152	0.90417	0.123694	0.0437498	0.551462	0.332619		RXRG	-0.0432423	0.76159	0.880124	0.118279	0.0554562	0.3789	0.615168		SAMSN1	0.448859	0.158565	0.533873	0.799794	0.272562	0.32762	0.33416
FLNB	-0.284524	0.757618	0.910002	0.12055	0.0409578	0.294664	0.341937		RYBP	-0.29609	0.289259	0.53887	0.538713	0.268516	0.334472	0.41021		SBNO2	0.326278	0.0740576	0.387559	1.13043	0.411662	0.452577	0.317461
TSPAN7	-0.208454	0.759079	0.910118	0.119713	0.0409022	0.886754	0.37003		S100A7	0.296513	0.619726	0.812426	0.2078	0.0902163	0.683858	0.44352		SELE	0.0295993	0.993653	0.996662	0.00276542	0.00145194	0.077884	0.415
VTCN1	0.362055	0.761151	0.910118	0.118529	0.0409022	0.33307	0.501167		S100A9	0.712316	0.0330921	0.173792	1.48028	0.759969	0.659179	0.405773		SELENOK	-0.154222	0.616308	0.87211	0.210202	0.059429	0.219504	0.353928
MME	0.174071	0.761258	0.910118	0.118468	0.0409022	0.267205	0.410466		S100B	0.199388	0.789239	0.89158	0.102791	0.0498398	0.747485	0.294839		SELP	-0.136174	0.908877	0.978194	0.0414949	0.00957504	-0.0273797	0.467194
TOLLIP	0.0500535	0.762275	0.910118	0.117888	0.0409022	0.766792	0.438397		SAA1	0.692126	0.0475654	0.206582	1.32271	0.684908	0.806692	0.407799		SELPLG	0.132413	0.326256	0.703902	0.486441	0.152488	0.545274	0.353412
CTLA4	0.206186	0.762507	0.910118	0.117756	0.0409022	0.511258	0.330533		SAMD9	0.297138	0.486621	0.7171	0.312809	0.14442	0.621025	0.361349		SERINC1	-0.279686	0.0951367	0.443074	1.02165	0.353524	0.974779	0.23107
STAG2	-0.19281	0.76293	0.910118	0.117515	0.0409022	0.440985	0.361382		SAMSN1	0.761012	0.0256082	0.157368	1.59162	0.803082	0.53826	0.46002		SERINC2	0.287478	0.110567	0.473383	0.956376	0.324787	0.608949	0.300375
MAPKAPK2	-0.0847221	0.762974	0.910118	0.11749	0.0409022	0.639465	0.426335		SBNO2	-0.214904	0.375305	0.623824	0.425615	0.204938	0.728984	0.228227		SERINC3	0.423363	0.186214	0.578968	0.729988	0.237345	0.980018	0.094956
LGALS9	0.191326	0.763047	0.910118	0.117448	0.0409022	0.82043	0.469015		SELE	0.305963	0.937679	0.975213	0.0279457	0.0109006	0.234199	0.52658		SERINC5	0.186847	0.196332	0.587274	0.707008	0.231159	0.574762	0.248364
SOX2	0.212526	0.763246	0.910118	0.117336	0.0409022	0.473263	0.328307		SELENOK	-0.173862	0.779847	0.888256	0.107991	0.0514617	0.411654	0.395387		SERPINA1	-2.10892	0.0313253	0.272899	1.5041	0.563998	0.148801	2.06827
TRAF3	0.0999143	0.764465	0.910838	0.116643	0.0405587	0.414217	0.373882		SELP	0.207047	0.541357	0.744468	0.266516	0.128154	0.579188	0.318944		SERPING1	-0.209287	0.733708	0.909465	0.134477	0.0412141	0.715079	0.522519
NFATC3	-0.0344271	0.765084	0.910843	0.116291	0.0405564	0.518319	0.308822		SELPLG	0.442312	0.123178	0.347739	0.909466	0.458747	0.438865	0.391215		SETBP1	-0.0881621	0.728009	0.909465	0.137863	0.0412141	0.132897	0.335568
SFRP2	-0.378358	0.766616	0.911718	0.115422	0.0401394	0.699534	1.06777		SERINC2	0.566565	0.0336467	0.175486	1.47306	0.755758	0.837617	0.209707		SETD2	0.43616	0.236689	0.636499	0.625821	0.196202	0.726647	0.368242
CASP1	0.14673	0.76705	0.911718	0.115176	0.0401394	0.402252	0.297734		SERINC3	0.0297116	0.659567	0.830948	0.180741	0.0804261	0.491482	0.233655		SF3A1	-0.426522	0.0344249	0.285082	1.46313	0.54503	0.951588	0.220665
ACTB	-0.391471	0.768139	0.91228	0.11456	0.0398718	0.869317	0.244463		SERINC5	0.341152	0.0379944	0.183888	1.42028	0.735447	0.720225	0.233579		SF3B1	0.135243	0.603528	0.87211	0.219303	0.059429	0.922728	0.226974
CCL13	0.2223	0.769444	0.912494	0.113823	0.0397698	0.189558	0.443011		SERPINA1	0.771079	0.651969	0.828124	0.185773	0.0819048	0.507037	0.770279		SFN	-0.103108	0.321363	0.699192	0.493004	0.155403	0.519137	0.36712
FEN1	0.294017	0.769551	0.912494	0.113762	0.0397698	0.199978	0.444177		SERPING1	0.216583	0.746589	0.876399	0.126918	0.057298	0.694016	0.540266		SFRP1	-0.708115	0.200735	0.591032	0.697376	0.228389	0.515862	0.581333
EGR2	0.0603648	0.771351	0.913484	0.112748	0.0392988	0.528767	0.424204		SETBP1	0.202675	0.732874	0.869004	0.134971	0.0609784	0.859082	0.204124		SFRP2	1.7732	0.0155908	0.202544	1.80713	0.693481	0.860909	0.637783
AREG	0.0830111	0.77162	0.913484	0.112597	0.0392988	0.519478	0.357358		SETD2	0.0135329	0.67318	0.841333	0.171869	0.075032	0.609079	0.226727		SFRP4	0.0259033	0.989875	0.996114	0.00441977	0.00169105	0.734335	0.747496
APOB	0.375974	0.774067	0.915435	0.111221	0.0383723	0.176665	0.517905		SF3B1	-0.409785	0.166413	0.403369	0.778812	0.394298	0.654626	0.227482		SFXN1	-0.074063	0.558196	0.847017	0.253213	0.0721079	0.391331	0.471559
NOD1	0.17795	0.774504	0.915435	0.110976	0.0383723	0.432802	0.405427		SFN	0.0865171	0.115038	0.338037	0.93916	0.471035	0.331715	0.318992		SGK1	0.507355	0.421316	0.773728	0.375392	0.111412	0.82421	0.324836
PSEN2	0.0497017	0.776312	0.915597	0.109964	0.0382957	0.6426	0.314589		SFRP1	-0.249017	0.581314	0.780532	0.235589	0.107609	0.392455	0.451576		SGK2	0.0026341	0.915755	0.978194	0.0382206	0.00957504	0.307631	0.347271
NRDE2	0.0127155	0.776415	0.915597	0.109906	0.0382957	0.257252	0.418291		SFRP2	1.39485	0.0283302	0.165672	1.54775	0.780751	0.792732	1.10092		SH2B2	-0.501238	0.252047	0.652591	0.598518	0.185359	0.683708	0.346455
CTAG1B	0.262612	0.776539	0.915597	0.109837	0.0382957	0.766968	0.498957		SFRP4	0.890446	0.0558673	0.225795	1.25284	0.646286	0.846209	0.495265		SH2D1A	-0.0997811	0.841698	0.952859	0.0748439	0.0209714	-0.053656	0.478931
CD46	-0.218592	0.777114	0.915597	0.109515	0.0382957	0.842292	0.371821		SFXN1	-0.152035	0.546047	0.748792	0.26277	0.125639	0.177153	0.488573		SH2D1B	0.459712	0.0159397	0.203505	1.79752	0.691424	0.608585	0.292114
NAT8L	0.153491	0.778312	0.916279	0.108846	0.0379721	0.623445	0.344654		SGK1	0.0906833	0.877628	0.944414	0.0566896	0.0248376	0.744219	0.349701		SHC1	0.181456	0.0939009	0.442889	1.02733	0.353705	0.647528	0.245075
HHIP	0.162222	0.779857	0.91737	0.107985	0.0374555	0.310774	0.459564		SGK2	0.278549	0.291304	0.53887	0.535654	0.268516	0.242543	0.43598		SHC2	0.0445667	0.768846	0.931801	0.114161	0.0306769	0.28756	0.385002
APOA2	0.303213	0.78125	0.918195	0.10721	0.0370652	0.557949	0.437412		SH2B2	0.0553608	0.742629	0.873938	0.129228	0.0585194	0.417437	0.332159		SHC3	0.345193	0.355657	0.726903	0.448969	0.138524	0.127896	0.472535
TRIM21	0.261846	0.781799	0.918195	0.106905	0.0370652	0.347484	0.496182		SH2D1A	0.274013	0.625044	0.813438	0.204089	0.0896755	0.432118	0.398229		SHC4	-0.11569	0.974947	0.993925	0.0110191	0.00264617	NA	0.389422
ROPN1	0.209974	0.78283	0.918677	0.106333	0.036837	0.238761	0.477562		SH2D1B	0.552008	0.0607059	0.235972	1.21677	0.627139	0.838489	0.264312		SIGIRR	0.213447	0.207048	0.598437	0.683929	0.222982	0.18475	0.353626
PRKDC	-0.0390001	0.785128	0.920645	0.105059	0.0359077	0.541173	0.372899		SHC1	0.0819519	0.229684	0.479777	0.638869	0.318961	0.653077	0.198438		SIGLEC1	0.00718838	0.843966	0.954133	0.0736751	0.0203913	0.532271	0.371094
MAPK11	0.183863	0.786152	0.921116	0.104494	0.0356857	0.366038	0.382568		SHC2	-0.649233	0.0356407	0.178324	1.44805	0.748791	0.614159	0.288994		SIGLEC5	0.0640976	0.579744	0.862706	0.236763	0.0641372	NA	0.383647
FLT1	0.0892626	0.787303	0.921129	0.103858	0.0356797	0.65227	0.549799		SHC3	0.507165	0.441892	0.686304	0.354684	0.163484	0.361515	0.47451		SIN3A	-0.488475	0.013091	0.182904	1.88303	0.737776	0.431995	0.462405
G6PD	0.180835	0.787406	0.921129	0.103801	0.0356797	0.500801	0.237606		SHC4	0.564211	0.109246	0.32855	0.961593	0.483399	0.739965	0.318936		SIRPA	0.577867	0.0568512	0.34366	1.24526	0.463871	0.562794	0.361998
CTNNB1	-0.197842	0.789409	0.922743	0.102698	0.0349193	0.814354	0.333522		SIGIRR	0.574998	0.00903761	0.0849996	2.04395	1.07058	0.799017	0.302681		SIRPB2	0.186269	0.214992	0.611138	0.667578	0.213861	0.496048	0.413352
H3C10	-0.0731466	0.790462	0.923245	0.102119	0.0346832	0.475151	0.668844		SIGLEC1	0.227749	0.749949	0.877309	0.124969	0.0568472	0.481525	0.39779		SIRT4	0.0659375	0.637222	0.874972	0.195709	0.058006	0.063065	0.28631
RAD51C	-0.020593	0.791988	0.923824	0.101282	0.0344106	0.233466	0.477849		SIGLEC5	0.494309	0.165563	0.403369	0.781038	0.394298	0.637549	0.384216		SIX1	-0.33819	0.345729	0.724222	0.461264	0.140128	0.683514	0.376717
MAPK8IP2	0.0626303	0.792627	0.923824	0.100931	0.0344106	0.201715	0.37006		SIN3A	-0.460423	0.0153064	0.118685	1.81513	0.925605	0.770087	0.264448		SKP1	0.22838	0.381507	0.740628	0.418497	0.1304	0.366261	0.357808
SLC16A2	0.152239	0.793521	0.923824	0.100442	0.0344106	0.451558	0.410023		SIRPA	0.507677	0.140096	0.373841	0.853575	0.427313	0.654039	0.280127		SKP2	-0.135049	0.83704	0.951476	0.0772537	0.0216021	0.502555	0.269573
ICAM3	0.181524	0.793603	0.923824	0.100397	0.0344106	0.327369	0.52101		SIRPB2	0.239851	0.289426	0.53887	0.538462	0.268516	0.334544	0.285576		SLAMF1	0.0781404	0.428985	0.7805	0.367558	0.107627	0.181526	0.244459
HELLS	0.222639	0.794077	0.923824	0.100137	0.0344106	0.40176	0.429416		SIRT4	0.323798	0.262999	0.516133	0.580046	0.287239	0.591066	0.367346		SLAMF6	0.0204082	0.853763	0.957897	0.0686625	0.0186814	NA	0.439315
IL3RA	0.0662839	0.794911	0.924068	0.0996816	0.034296	0.458345	0.335138		SIX1	0.0611566	0.697911	0.852061	0.1562	0.0695295	0.516356	0.31716		SLAMF7	0.388451	0.219443	0.616388	0.658678	0.210146	0.418061	0.382578
IL21R	0.151302	0.795963	0.924566	0.0991069	0.0340621	0.648792	0.254046		SKP1	0.298304	0.264686	0.516469	0.577269	0.286955	0.761347	0.361898		SLC11A1	0.259207	0.0981405	0.447063	1.00815	0.349631	0.144864	0.512922
IFITM1	0.0394988	0.797128	0.925193	0.0984719	0.0337675	0.768811	0.359466		SKP2	-0.0938941	0.802506	0.898345	0.0955519	0.0465567	0.556884	0.315078		SLC16A1	0.720016	0.0258455	0.25863	1.58762	0.587322	0.518869	0.54996
PVR	0.0289902	0.79851	0.926072	0.0977194	0.0333552	0.615995	0.434275		SLAMF1	0.0761887	0.77973	0.888256	0.108056	0.0514617	0.525345	0.365128		SLC16A2	-0.335964	0.556143	0.845666	0.254814	0.0728011	0.605341	0.321413
NFATC2	0.11894	0.799616	0.926628	0.0971187	0.0330945	0.0860647	0.376298		SLAMF6	0.465188	0.57918	0.779079	0.237186	0.108419	0.540132	0.439162		SLC2A1	-0.0149978	0.752341	0.923895	0.123585	0.0343773	0.00453189	0.337215
LILRB2	0.0716981	0.801019	0.926757	0.096357	0.0330341	0.428395	0.743149		SLAMF7	0.900958	0.0294536	0.165672	1.53086	0.780751	0.864231	0.28002		SLC39A6	-0.0708298	0.653272	0.876445	0.184906	0.0572755	0.639305	0.354811
PPL	-0.329804	0.801311	0.926757	0.0961989	0.0330341	0.694621	0.539774		SLC11A1	0.479689	0.0846987	0.285737	1.07212	0.544033	0.826348	0.169171		SLC7A5	0.169434	0.155219	0.533873	0.809054	0.272562	0.125457	0.502696
NEFL	0.252831	0.801604	0.926757	0.09604	0.0330341	0.503041	0.344669		SLC16A1	0.920221	0.0354893	0.178324	1.4499	0.748791	0.763805	0.392159		SMAD2	0.349344	0.157238	0.533873	0.803441	0.272562	0.740062	0.411751
SPRY1	0.0309784	0.802289	0.926825	0.0956693	0.0330023	0.503099	0.350613		SLC16A2	-0.183725	0.464317	0.700708	0.333185	0.154463	0.484831	0.424022		SMAD3	0.0374366	0.730255	0.909465	0.136525	0.0412141	NA	0.347063
SPRED1	0.0944949	0.803107	0.927047	0.0952267	0.0328983	0.806945	0.281264		SLC25A1	-0.497176	0.0336515	0.175486	1.473	0.755758	0.696966	0.242627		SMAD4	0.0641583	0.625244	0.872484	0.20395	0.0592427	0.69306	0.334174
SIRPB2	0.0535814	0.80424	0.927632	0.0946145	0.0326245	0.472403	0.385371		SLC2A1	0.141539	0.719184	0.860349	0.14316	0.0653255	0.543546	0.357697		SMAD5	-0.180257	0.0750939	0.389443	1.1244	0.409556	0.137128	0.582945
HSPA2	0.16551	0.805415	0.928264	0.0939805	0.0323285	0.205403	0.449957		SLC39A6	0.102705	0.615542	0.809901	0.210742	0.0915679	0.637965	0.307104		SMAD9	0.0242412	0.539342	0.839329	0.268136	0.0760678	0.589618	0.432478
CACNB2	-0.0405623	0.810215	0.931964	0.0913999	0.0306009	0.292354	0.37033		SLC7A5	0.0732164	0.44066	0.685523	0.355896	0.163978	NA	0.517464		SMAP1	0.186819	0.59101	0.869109	0.228405	0.0609256	0.0912931	0.448814
REL	-0.0124071	0.810404	0.931964	0.0912984	0.0306009	0.459809	0.358947		SMAD2	0.040087	0.989288	0.997369	0.00467706	0.0011443	0.703212	0.315769		SMARCA4	0.406557	0.521719	0.827743	0.282563	0.0821045	0.897364	0.247223
CACNB3	0.225815	0.811364	0.931964	0.0907845	0.0306009	0.156091	0.371948		SMAD3	0.530995	0.1235	0.347739	0.908334	0.458747	0.602801	0.312106		SMARCB1	0.187152	0.872278	0.960326	0.059345	0.0175815	0.908608	0.203227
STAT5B	-0.0314326	0.811896	0.931964	0.0904994	0.0306009	0.605843	0.291453		SMAD4	-0.229197	0.259285	0.513371	0.586222	0.289569	0.734436	0.247903		SMC1A	0.246178	0.100098	0.450592	0.999576	0.346217	0.517354	0.256161
EGR1	-0.869751	0.812085	0.931964	0.0903983	0.0306009	0.522465	1.02823		SMAD9	0.00510489	0.823163	0.912789	0.0845142	0.0396297	0.0658399	0.538735		SMC3	0.00805345	0.657819	0.876445	0.181894	0.0572755	0.592808	0.255193
GADD45B	-0.35381	0.812401	0.931964	0.0902297	0.0306009	0.628225	0.536653		SMAP1	0.280868	0.366475	0.612584	0.435956	0.212834	0.447644	0.398146		SMPD3	-0.326116	0.569776	0.855819	0.244296	0.0676181	0.497321	0.490852
HLA-DOB	0.253208	0.813502	0.932505	0.0896415	0.0303489	0.0903622	0.439333		SMARCA4	0.225238	0.95109	0.983056	0.0217785	0.00742163	0.760824	0.222156		SNAI1	-0.172488	0.933453	0.982326	0.0299074	0.00774427	0.573074	0.338941
PTTG2	0.0204591	0.81605	0.933718	0.0882834	0.0297841	0.522735	0.550123		SMARCB1	0.013142	0.896877	0.952444	0.0472669	0.0211606	0.431568	0.253746		SNAI2	0.249007	0.240328	0.637861	0.619195	0.195274	0.368753	0.323593
NKX2-1	0.154225	0.816481	0.933718	0.0880541	0.0297841	0.0634594	0.625999		SMC3	-0.239217	0.13866	0.37189	0.858048	0.429586	0.603504	0.302551		SNCA	0.171698	0.485329	0.805833	0.313964	0.0937552	NA	0.45051
TNN	0.317102	0.817115	0.933718	0.0877169	0.0297841	0.372158	0.339084		SMPD3	-0.501811	0.0678949	0.250391	1.16816	0.601381	0.498572	0.54782		SOCS1	-0.465099	0.253817	0.653944	0.595479	0.184459	0.751475	0.358966
CD3EAP	0.224596	0.818072	0.933718	0.0872084	0.0297841	-0.0379865	0.496426		SNAI1	-0.109025	0.861531	0.936396	0.0647293	0.0285406	0.542265	0.297828		SOCS2	-0.126208	0.651727	0.876445	0.185934	0.0572755	0.323434	0.485986
CBLC	0.07828	0.818303	0.933718	0.0870859	0.0297841	0.108884	0.52935		SNAI2	0.321536	0.576498	0.776882	0.239202	0.109645	0.5614	0.217326		SOD1	-0.545864	0.00437783	0.0853101	2.35874	1.069	0.877796	0.431985
DKK1	0.217903	0.818343	0.933718	0.0870645	0.0297841	0.329377	0.421542		SNCA	0.271033	0.535078	0.742621	0.271583	0.129233	0.449148	0.456301		SOD2	-0.119318	0.379406	0.739343	0.420896	0.131154	0.806761	0.21855
DLL3	0.265836	0.819688	0.934268	0.0863513	0.0295284	0.450777	0.447266		SOCS1	-0.239445	0.414193	0.661726	0.382797	0.179322	0.160733	0.58809		SOS1	0.407259	0.280588	0.674596	0.55193	0.170956	0.628107	0.405033
FCER1G	0.277067	0.820828	0.934268	0.0857479	0.0295284	0.444058	0.514958		SOCS2	-0.00761533	0.97876	0.99425	0.00932364	0.00250422	0.24408	0.359465		SOS2	0.121614	0.845559	0.955025	0.0728563	0.0199852	0.848402	0.316291
ESR2	0.154396	0.821293	0.934268	0.0855018	0.0295284	0.00134351	0.468636		SOD2	-0.582957	0.00701683	0.074228	2.15386	1.12943	0.845312	0.161767		SOST	-0.135208	0.950305	0.991128	0.0221369	0.00387017	0.196222	0.359556
CFD	-0.000239327	0.821349	0.934268	0.0854725	0.0295284	0.536368	0.545276		SOS1	0.119659	0.847259	0.929474	0.0719839	0.0317626	0.769579	0.253624		SOX10	0.0256581	0.923028	0.979797	0.0347852	0.0088637	-0.00940896	0.468515
TPI1	0.118203	0.823111	0.934631	0.0845414	0.0293598	0.596003	0.252187		SOS2	0.038851	0.845291	0.929381	0.0729938	0.0318063	0.266837	0.292353		SOX17	0.0294264	0.818958	0.946717	0.0867384	0.0237799	0.0371518	0.323876
SHC3	0.161972	0.823291	0.934631	0.0844466	0.0293598	0.420111	0.410329		SOST	0.0491746	0.789303	0.89158	0.102756	0.0498398	0.289405	0.278061		SOX2	-0.475118	0.241476	0.639759	0.617127	0.193983	0.55908	0.401358
CXCL1	0.1205	0.823561	0.934631	0.0843043	0.0293598	0.766567	0.525178		SOX10	0.449878	0.44765	0.686304	0.349061	0.163484	0.603942	0.314575		SPA17	0.0292102	0.869249	0.960326	0.0608558	0.0175815	NA	0.437393
PDCD1	0.121189	0.826831	0.937624	0.0825833	0.0279714	0.73835	0.452684		SOX17	0.392926	0.15455	0.392605	0.810931	0.406044	0.520242	0.284		SPACA3	0.339282	0.185909	0.578968	0.730699	0.237345	0.199538	0.445157
MAPK14	0.0583854	0.828419	0.937653	0.0817498	0.0279579	0.543018	0.299023		SOX2	-0.262592	0.336167	0.582978	0.473445	0.234348	0.327875	0.368757		SPANXB1	0.724753	0.118525	0.482744	0.926189	0.316283	0.366984	0.822274
PML	0.116605	0.828501	0.937653	0.0817069	0.0279579	0.5815	0.286363		SP1	0.491699	0.0147302	0.11604	1.83179	0.935394	0.721602	0.231465		SPIB	0.299361	0.0986229	0.447063	1.00602	0.349631	0.672259	0.319913
ITGA2	0.0839273	0.828756	0.937653	0.0815734	0.0279579	NA	0.497771		SPA17	0.19884	0.652493	0.828124	0.185424	0.0819048	0.448252	0.437129		SPINK1	0.36518	0.756316	0.927129	0.121297	0.0328598	-0.0661533	1.61598
TBP	0.172241	0.831361	0.938679	0.0802102	0.0274827	0.396592	0.353975		SPACA3	0.769837	0.0390686	0.186386	1.40817	0.729586	0.767111	0.307829		SPINK5	0.412229	0.0382839	0.298413	1.41698	0.525183	0.377386	0.38377
MEN1	0.172694	0.832879	0.938679	0.079418	0.0274827	0.219073	0.395725		SPANXB1	0.660574	0.104322	0.326716	0.981625	0.48583	0.179014	1.02688		SPOP	-0.16117	0.355341	0.726903	0.449355	0.138524	0.549946	0.332635
ITGB1	-0.288346	0.832935	0.938679	0.0793891	0.0274827	0.773606	0.269767		SPIB	0.572988	0.0377736	0.183659	1.42281	0.735987	0.808078	0.297188		SPP1	1.80497	0.0346833	0.285082	1.45988	0.54503	0.706405	0.793256
PBX3	0.0990749	0.83296	0.938679	0.0793757	0.0274827	0.17998	0.319697		SPINK1	1.54011	0.163367	0.402351	0.786837	0.395395	0.716394	0.626337		SPRED1	0.399624	0.266082	0.664551	0.574985	0.177472	0.639888	0.282693
CCL28	0.227664	0.834286	0.938679	0.0786848	0.0274827	0.0169476	0.451037		SPINK5	0.495873	0.162017	0.401921	0.79044	0.39586	0.657573	0.307209		SPRY1	-0.168962	0.368503	0.731572	0.433559	0.135743	0.319514	0.324926
CR2	0.224471	0.834733	0.938679	0.0784524	0.0274827	-0.0412119	0.482186		SPOP	-0.222788	0.410869	0.658547	0.386296	0.181413	0.617049	0.424284		SPRY2	0.0452435	0.893181	0.970507	0.0490607	0.0130015	0.439387	0.328142
CXCL5	0.265639	0.835016	0.938679	0.0783053	0.0274827	0.0683824	0.517518		SPP1	2.39003	0.00504007	0.0597147	2.29756	1.22392	0.852524	0.377701		SPRY4	0.0819328	0.81656	0.946717	0.088012	0.0237799	0.350836	0.411557
DEPTOR	0.0428385	0.835526	0.938679	0.0780399	0.0274827	0.336419	0.495979		SPRED1	0.494119	0.214976	0.459889	0.66761	0.337347	0.653077	0.431372		SREBF1	-0.680905	0.0278276	0.264183	1.55552	0.578095	0.830191	0.378513
ATF1	0.0301567	0.835803	0.938679	0.0778963	0.0274827	0.668611	0.247687		SPRY1	-0.137984	0.471143	0.705523	0.326848	0.151489	0.580747	0.37522		SRP54	0.514972	0.029072	0.269097	1.53653	0.570091	0.635414	0.329553
SIGLEC1	0.22056	0.836001	0.938679	0.077793	0.0274827	0.363759	0.458043		SPRY2	-0.0665943	0.762924	0.880124	0.117519	0.0554562	0.783564	0.292337		SRR	-0.222468	0.573655	0.859032	0.241349	0.0659905	0.438656	0.355932
RNLS	0.0845587	0.837123	0.939226	0.077211	0.0272299	0.348386	0.313517		SPRY4	-0.226877	0.402844	0.652907	0.394863	0.185149	0.613387	0.406045		SRSF2	-0.28434	0.128387	0.496922	0.891478	0.303712	0.822475	0.223162
LCK	0.238556	0.83864	0.940216	0.0764245	0.0267723	0.364508	0.47322		SREBF1	-0.78906	0.159063	0.399276	0.79843	0.398727	0.799703	0.379191		SSX4	0.316765	0.14248	0.512412	0.846246	0.290381	0.421462	0.46545
C4B	-0.00775698	0.839331	0.940279	0.0760669	0.0267433	0.493237	0.366516		SRP54	0.11304	0.410364	0.65845	0.386831	0.181477	0.148206	0.241752		ST6GAL1	-0.0408151	0.588773	0.866773	0.230052	0.0620947	0.595278	0.269864
COL2A1	0.348468	0.842374	0.942866	0.0744953	0.0255502	0.160651	0.550584		SRR	-0.155176	0.607313	0.803781	0.216587	0.0948622	0.204089	0.540919		STAG2	0.00530439	0.196683	0.587274	0.706233	0.231159	0.662079	0.30976
EFNA5	0.157106	0.843371	0.942866	0.0739813	0.0255502	0.492797	0.198645		SSX4	0.70318	0.0783763	0.271198	1.10582	0.566713	0.794397	0.373661		STAT1	-0.516116	0.092	0.436846	1.03621	0.359672	0.324722	0.53901
FGF23	0.3296	0.843844	0.942866	0.0737379	0.0255502	0.452248	0.280399		ST6GAL1	-0.529528	0.17794	0.416207	0.749726	0.380691	0.568761	0.731959		STAT2	0.567516	0.015172	0.200622	1.81896	0.697622	0.784485	0.292999
CD36	0.248809	0.844186	0.942866	0.0735617	0.0255502	0.371144	0.446737		STAG2	-0.187506	0.149241	0.388446	0.826112	0.410669	0.642215	0.31605		STAT3	-0.39486	0.0106826	0.159807	1.97132	0.796404	0.742759	0.250736
RRAS2	0.119881	0.847012	0.945192	0.0721107	0.0244798	0.578202	0.321324		STAT1	-0.158102	0.468266	0.702776	0.329507	0.153183	0.372965	0.544517		STAT4	0.669052	0.0241904	0.253174	1.61636	0.596581	0.727779	0.368218
IL17RB	0.270783	0.848032	0.945192	0.0715879	0.0244798	0.0405688	0.431752		STAT2	0.221141	0.383568	0.632589	0.416157	0.198878	0.800405	0.309668		STAT5B	0.113497	0.799637	0.944087	0.0971071	0.0249879	0.692538	0.232492
STC1	0.108442	0.848184	0.945192	0.0715099	0.0244798	0.268986	0.446401		STAT4	0.838466	0.00572787	0.0652536	2.24201	1.1854	0.710927	0.35444		STAT6	0.16057	0.641906	0.875166	0.192529	0.0579095	0.453994	0.31111
GATA1	0.260595	0.851108	0.946834	0.0700153	0.0237259	0.00410917	0.468724		STAT5B	0.0820641	0.925798	0.969578	0.0334838	0.0134173	0.772838	0.206022		STC1	0.0829964	0.806172	0.944087	0.0935721	0.0249879	0.175801	0.469127
HRAS	0.108595	0.851758	0.946834	0.0696836	0.0237259	0.286164	0.576137		STAT6	-0.0367988	0.726173	0.865902	0.13896	0.0625312	0.681548	0.340686		STING1	-0.291469	0.9402	0.984667	0.0267797	0.00671044	0.621743	0.518105
SLC1A5	0.255412	0.852123	0.946834	0.0694977	0.0237259	0.500594	0.432289		STC1	0.191438	0.71873	0.860349	0.143434	0.0653255	0.324185	0.364205		STK11	-0.336601	0.265703	0.664551	0.575604	0.177472	0.398853	0.472326
GOT1	0.131467	0.852215	0.946834	0.0694508	0.0237259	0.307186	0.530855		STING1	-0.0978604	0.916921	0.968015	0.0376681	0.0141177	0.487858	0.293099		STK11IP	-0.302251	0.979183	0.995547	0.009136	0.00193832	0.745676	0.302774
BRD7	-0.0522174	0.853013	0.94701	0.0690446	0.0236454	0.458285	0.403195		STK11	-0.559222	0.045505	0.203564	1.34194	0.6913	0.631114	0.400889		STMN1	0.0692582	0.610759	0.87211	0.21413	0.059429	0.0686831	0.572571
TANK	0.0203981	0.853793	0.947167	0.0686473	0.0235735	0.570749	0.331272		STK11IP	-0.347532	0.639746	0.822303	0.193992	0.084968	0.786527	0.298667		SUV39H2	0.193919	0.182536	0.575183	0.738651	0.240194	0.0631273	0.328371
CREB3L4	0.261204	0.856611	0.948451	0.0672162	0.022985	0.133854	0.424885		STMN1	-0.405283	0.00233896	0.034297	2.63098	1.46474	0.538331	0.312882		SYK	0.0627419	0.391668	0.753326	0.407082	0.123017	NA	0.408168
TNFSF9	0.271116	0.857508	0.948451	0.0667618	0.022985	0.353342	0.545752		SUV39H2	0.448413	0.0655386	0.247711	1.1835	0.606055	0.323579	0.451438		SYT17	-0.18909	0.104104	0.461874	0.982535	0.335477	0.733407	0.325831
FAM30A	0.233505	0.8582	0.948451	0.0664115	0.022985	0.13668	0.403176		SYK	0.479496	0.0602311	0.235564	1.22018	0.627891	0.525693	0.312743		TAB1	0.0139919	0.778354	0.938575	0.108823	0.0275311	0.244373	0.528919
EFNA1	-0.0213081	0.858289	0.948451	0.0663664	0.022985	0.452095	0.321686		TAB1	0.246992	0.871824	0.941086	0.0595714	0.0263705	0.324789	0.361783		TACSTD2	0.330066	0.253572	0.653944	0.595898	0.184459	0.109722	0.446607
SLC11A1	0.220481	0.858738	0.948451	0.0661391	0.022985	0.324897	0.43661		TACSTD2	0.408392	0.476897	0.706992	0.321575	0.150586	0.790809	0.182043		TAF3	0.2265	0.312948	0.697847	0.504527	0.15624	0.486109	0.328954
DNAJC14	-0.0380888	0.858793	0.948451	0.0661113	0.022985	0.593652	0.358644		TAF3	0.542025	0.0610049	0.236209	1.21464	0.626704	0.725419	0.354689		TANK	0.442758	0.0811425	0.411285	1.09075	0.385857	0.594554	0.310427
STAT6	-0.197369	0.86409	0.95234	0.0634411	0.0212078	0.782473	0.311997		TANK	0.463156	0.0687149	0.250657	1.16295	0.60092	0.759442	0.264119		TAP1	0.199317	0.239471	0.636727	0.620747	0.196047	0.24177	0.301634
USP9Y	0.154929	0.864145	0.95234	0.0634133	0.0212078	0.215116	0.456505		TAP1	0.286757	0.291998	0.539214	0.53462	0.268239	0.440373	0.341662		TAP2	0.191578	0.698301	0.900857	0.155957	0.045344	0.630309	0.261258
TYMS	0.225842	0.86447	0.95234	0.0632499	0.0212078	0.0189293	0.434492		TAP2	0.389946	0.661005	0.831026	0.179795	0.0803852	0.806256	0.274453		TAPBP	0.0776438	0.874084	0.960326	0.0584467	0.0175815	0.34439	0.361111
RIPK2	0.076498	0.865425	0.95234	0.0627708	0.0212078	0.138867	0.295176		TAPBP	0.147397	0.84346	0.928057	0.0739355	0.0324255	0.361022	0.402481		TAPBPL	-0.00375835	0.989117	0.996114	0.00475223	0.00169105	0.550258	0.19418
LTF	0.193963	0.866218	0.95234	0.0623728	0.0212078	NA	0.335836		TAPBPL	-0.00835374	0.982657	0.995511	0.00759812	0.00195398	0.0542933	0.20723		TARP	0.0319911	0.760997	0.928789	0.118617	0.0320829	0.0348899	0.355751
MLF1	-0.0337643	0.866324	0.95234	0.0623198	0.0212078	0.264901	0.516312		TARP	0.551283	0.130206	0.359096	0.885371	0.44479	0.663292	0.316747		TBC1D10B	-0.0691917	0.723946	0.909384	0.140294	0.0412525	0.265729	0.322792
MCM4	0.11154	0.866816	0.95234	0.062073	0.0212078	0.41458	0.386422		TBC1D10B	-0.235974	0.2408	0.493256	0.618344	0.306927	0.048176	0.424014		TBK1	0.445561	0.156481	0.533873	0.805539	0.272562	0.351286	0.392415
RAC2	0.207251	0.867748	0.95245	0.0616066	0.021158	0.788904	0.327952		TBK1	0.410475	0.315195	0.564455	0.501421	0.248371	0.482118	0.300954		TBL1XR1	0.187932	0.762512	0.928789	0.117753	0.0320829	0.461189	0.372355
NFKB2	-0.0315475	0.869681	0.95245	0.0606403	0.021158	0.546525	0.3001		TBL1XR1	0.0292009	0.552267	0.754528	0.257851	0.122325	0.88797	0.274409		TBP	0.120639	0.735678	0.909465	0.133312	0.0412141	0.0990544	0.236469
XCL1	0.328648	0.869731	0.95245	0.0606152	0.021158	0.23212	0.423016		TBP	0.292881	0.647378	0.827236	0.188842	0.0823706	0.846104	0.258036		TBXAS1	0.453466	0.0510421	0.325834	1.29207	0.487004	0.391973	0.370985
GLUD1	0.0444594	0.869779	0.95245	0.0605909	0.021158	0.264677	0.431028		TCF3	0.267002	0.493984	0.722484	0.306287	0.141172	0.826727	0.220401		TCF3	0.00242033	0.929386	0.982326	0.0318039	0.00774427	0.472791	0.25868
TAP1	0.08744	0.870131	0.95245	0.0604153	0.021158	0.41924	0.341426		TCF7	0.831312	0.0182264	0.128987	1.7393	0.889455	0.791516	0.304785		TCF7	0.520732	0.0355373	0.2876	1.44932	0.541211	0.371153	0.421943
PLK1	0.237747	0.873824	0.953761	0.0585761	0.0205605	0.0832011	0.502165		TCF7L1	-0.00340478	0.645832	0.825973	0.18988	0.0830339	0.55534	0.282691		TCF7L1	-0.270159	0.483044	0.805833	0.316013	0.0937552	0.477322	0.441499
DOCK9	0.0780998	0.87439	0.953761	0.0582947	0.0205605	0.779767	0.320472		TCL1B	0.460616	0.0732704	0.261478	1.13507	0.582565	0.707006	0.230212		TCL1B	0.00487389	0.287052	0.674799	0.54204	0.170825	0.211059	0.432319
FZD8	0.142958	0.87454	0.953761	0.0582204	0.0205605	0.657143	0.424017		TECR	-0.55942	0.0683039	0.250391	1.16555	0.601381	0.563847	0.410476		TECR	-0.536493	0.0103222	0.155991	1.98623	0.806901	0.8971	0.291142
SPANXB1	-0.0641792	0.874562	0.953761	0.0582095	0.0205605	0.565955	0.720705		TERT	0.794128	0.0657199	0.247711	1.1823	0.606055	0.709093	0.388101		TERT	0.37161	0.188786	0.578968	0.724029	0.237345	0.166662	0.397797
TSLP	0.235919	0.874677	0.953761	0.0581525	0.0205605	0.369683	0.389913		TET2	-0.138216	0.352936	0.599697	0.452304	0.222068	0.340938	0.33824		TET2	-0.181678	0.193549	0.580254	0.71321	0.236382	0.412287	0.222329
PIK3CD	0.132425	0.875193	0.953761	0.0578962	0.0205605	0.517456	0.330609		TFDP1	-0.320141	0.203657	0.444862	0.6911	0.351774	0.452445	0.302681		TFDP1	-0.119667	0.837119	0.951476	0.0772128	0.0216021	0.376302	0.328942
HAVCR2	0.235318	0.875927	0.953858	0.0575322	0.0205161	0.180124	0.360699		TFE3	-0.426941	0.0430057	0.1978	1.36647	0.703775	0.608625	0.300765		TFE3	-0.4614	0.019985	0.231725	1.6993	0.635027	0.628046	0.294221
FANCF	0.215057	0.877383	0.954743	0.0568106	0.0201136	-0.033704	0.45528		TFEB	-0.124949	0.942898	0.977893	0.0255354	0.00970858	0.483522	0.454243		TFEB	-0.0393223	0.655477	0.876445	0.183443	0.0572755	0.328564	0.563776
IKBKB	-0.0204358	0.87997	0.955421	0.0555324	0.0198052	0.499698	0.345393		TFRC	0.474952	0.0474126	0.206524	1.32411	0.68503	0.33	0.530616		TFRC	0.454812	0.045082	0.31136	1.346	0.506737	0.264653	0.544104
ITGA7	0.048003	0.880521	0.955421	0.0552604	0.0198052	0.418668	0.386628		TGFB1	0.480844	0.105849	0.327293	0.975312	0.485064	0.66309	0.40674		TGFB1	0.731587	0.0144689	0.196591	1.83957	0.706437	0.727254	0.349097
DKK4	0.199154	0.880706	0.955421	0.0551689	0.0198052	0.503958	0.347815		TGFB2	0.506106	0.157527	0.396763	0.802646	0.401469	0.553525	0.338879		TGFB2	0.109648	0.474693	0.803585	0.323588	0.0949683	-0.0603694	0.463665
SNAI1	0.0634636	0.88113	0.955421	0.0549599	0.0198052	0.565198	0.313915		TGFBR1	0.219436	0.474303	0.706941	0.323944	0.150617	0.762791	0.183277		TGFBR1	0.552714	0.0191308	0.228935	1.71827	0.640288	0.474577	0.380445
MET	0.188096	0.882249	0.955421	0.0544091	0.0198052	0.205859	0.320259		TGFBR2	-0.631487	0.00850013	0.0835686	2.07057	1.07796	0.907528	0.155954		TGFBR2	-0.404923	0.0600863	0.353126	1.22122	0.45207	0.3823	0.502696
FZD1	0.0223096	0.88233	0.955421	0.0543688	0.0198052	0.657981	0.562196		THBD	-0.186145	0.551239	0.753818	0.25866	0.122733	0.459013	0.559195		THBD	-0.271156	0.374825	0.738185	0.426172	0.131835	0.553	0.357139
TNFRSF10B	0.00948603	0.882523	0.955421	0.0542742	0.0198052	0.357339	0.425877		THBS4	0.504734	0.488198	0.717832	0.311404	0.143977	0.649866	0.333366		THBS4	-0.214285	0.331484	0.706372	0.479537	0.150967	0.154445	0.524501
PIK3CA	0.0476621	0.88604	0.957174	0.0525469	0.0190091	0.468622	0.328734		THEM4	-0.511509	0.0699691	0.254254	1.15509	0.594733	0.535515	0.37481		THEM4	-0.0656775	0.761324	0.928789	0.11843	0.0320829	-0.0205229	0.492002
SELE	0.276364	0.886191	0.957174	0.0524729	0.0190091	0.291101	0.47882		THY1	1.13176	0.0307838	0.167613	1.51168	0.775692	0.899348	0.303836		TIAM1	0.172019	0.497777	0.811902	0.302965	0.0904961	0.805222	0.299747
IL6ST	-0.156596	0.886537	0.957174	0.052303	0.0190091	0.743054	0.386586		TIAM1	0.39895	0.59639	0.795008	0.224469	0.0996283	0.698871	0.316497		TICAM1	0.488327	0.0275442	0.264183	1.55997	0.578095	0.415198	0.383287
ID4	-0.0751048	0.886981	0.957174	0.0520857	0.0190091	0.519398	0.552227		TICAM1	0.586824	0.00896266	0.0849996	2.04756	1.07058	0.714802	0.260896		TICAM2	0.164835	0.664347	0.88084	0.177605	0.0551032	0.274727	0.333803
CEBPA	0.225356	0.888113	0.957174	0.0515318	0.0190091	0.299286	0.323613		TICAM2	0.611265	0.0452498	0.203075	1.34438	0.692342	0.553248	0.38348		TIE1	-0.762304	0.0146126	0.196739	1.83527	0.706109	0.480362	0.440858
PARP4	0.0712639	0.888935	0.957174	0.0511301	0.0190091	0.452033	0.448838		TIE1	-0.46567	0.124106	0.34826	0.906206	0.458096	0.526456	0.349116		TIRAP	-0.17769	0.478922	0.805833	0.319735	0.0937552	0.28993	0.29196
IGLL1	0.0385957	0.889541	0.957174	0.0508341	0.0190091	0.572938	0.65515		TIRAP	0.331607	0.510599	0.724962	0.29192	0.139685	0.459777	0.262688		TLK2	0.32213	0.0347567	0.285082	1.45896	0.54503	0.695481	0.238724
SLC16A1	0.200205	0.89079	0.957174	0.0502245	0.0190091	0.0297344	0.494186		TLK2	0.203713	0.189583	0.427355	0.722201	0.369211	0.578315	0.346917		TLR1	0.488868	0.0485536	0.319302	1.31378	0.495799	0.687181	0.260032
FGF20	0.326492	0.890966	0.957174	0.0501389	0.0190091	0.0606509	0.508356		TLR3	0.372125	0.444808	0.686304	0.351827	0.163484	0.450715	0.372014		TLR2	0.886208	0.00277643	0.0595927	2.55651	1.22481	0.708504	0.498957
TXK	0.211778	0.891157	0.957174	0.0500459	0.0190091	0.41511	0.402612		TLR4	0.67407	0.0686879	0.250657	1.16312	0.60092	0.856395	0.269466		TLR3	0.0325381	0.982205	0.996114	0.0077979	0.00169105	0.607121	0.273237
PTCH1	0.186878	0.891251	0.957174	0.0499999	0.0190091	0.346525	0.372956		TLR5	0.727823	0.0559157	0.225795	1.25247	0.646286	0.772071	0.319087		TLR4	0.79625	0.00292063	0.0609219	2.53452	1.21523	0.599171	0.402837
PRKCD	0.230593	0.892338	0.957647	0.0494705	0.0187945	0.283245	0.426073		TMEM140	0.0982055	0.958476	0.983386	0.0184188	0.00727578	0.388841	0.379529		TLR5	0.300711	0.189561	0.578968	0.722251	0.237345	0.224668	0.287111
TMEM140	0.152035	0.895569	0.960419	0.0479008	0.0175394	0.255784	0.403083		TMEM163	0.19041	0.501506	0.724962	0.299724	0.139685	0.430006	0.267868		TMEM140	-0.0538296	0.892004	0.970507	0.0496334	0.0130015	0.352483	0.327675
SPOP	-0.0616181	0.896274	0.960479	0.0475593	0.0175123	0.548319	0.429677		TMEM45B	0.619585	0.0545481	0.221939	1.26322	0.653767	0.598853	0.383835		TMEM163	-0.246886	0.186822	0.578968	0.728572	0.237345	0.438134	0.423874
SOCS3	-0.41448	0.898635	0.961712	0.0464165	0.0169548	0.778861	0.601167		TMPRSS2	0.460652	0.176692	0.416027	0.752783	0.380879	0.559919	0.399546		TMEM45B	0.620788	0.0427189	0.31136	1.36938	0.506737	0.722827	0.298225
TNR	0.156356	0.898724	0.961712	0.0463738	0.0169548	0.346905	0.489994		TMUB2	-0.197091	0.319132	0.567071	0.49603	0.246363	0.371783	0.339666		TMPRSS2	0.244999	0.415667	0.772139	0.381254	0.112305	0.25975	0.314372
BST2	0.0408904	0.902592	0.964324	0.0445084	0.0157772	0.433922	0.436348		TNF	-0.3038	0.454575	0.692322	0.342394	0.159692	0.565367	0.344377		TMUB2	-0.273681	0.201868	0.593187	0.694933	0.226808	0.202944	0.428619
HSPA6	0.0297057	0.903004	0.964324	0.0443101	0.0157772	0.835716	0.332143		TNFRSF10A	0.303787	0.4876	0.717828	0.311937	0.14398	0.50903	0.223365		TNF	-0.481051	0.312886	0.697847	0.504614	0.15624	0.776918	0.371187
ICAM4	0.233669	0.903117	0.964324	0.0442558	0.0157772	0.287465	0.450926		TNFRSF10B	-0.10885	0.296465	0.544071	0.528026	0.264345	0.596176	0.380983		TNFRSF10A	0.0256263	0.670527	0.883497	0.173584	0.0537948	0.0165198	0.414176
MPO	0.161072	0.90565	0.966332	0.0430394	0.0148738	0.39635	0.461239		TNFRSF10C	0.217808	0.71657	0.86	0.144741	0.0655016	0.11486	0.475437		TNFRSF10B	-0.118336	0.32923	0.705598	0.482501	0.151443	0.297017	0.440883
CRP	0.319216	0.907569	0.967682	0.0421201	0.0142673	0.0694116	0.432607		TNFRSF10D	0.750813	0.162351	0.402077	0.789544	0.395691	0.323513	0.719323		TNFRSF10C	-0.0102521	0.937567	0.984667	0.0279976	0.00671044	0.24462	0.392383
BATF3	0.136852	0.909018	0.967838	0.0414274	0.0141975	0.244719	0.355823		TNFRSF11A	0.336242	0.707712	0.856701	0.150144	0.0671705	0.466589	0.404043		TNFRSF10D	-0.0894643	0.869444	0.960326	0.0607583	0.0175815	-0.0238922	0.729263
MYBL2	0.0997385	0.90955	0.967838	0.0411732	0.0141975	0.33988	0.368891		TNFRSF12A	0.150548	0.165968	0.403369	0.779974	0.394298	0.13034	0.327888		TNFRSF11A	0.241176	0.437432	0.783885	0.359089	0.105747	NA	0.46665
NDUFB10	-0.0787337	0.909676	0.967838	0.0411134	0.0141975	0.590538	0.280242		TNFRSF13B	0.0713593	0.727919	0.865902	0.137917	0.0625312	0.34694	0.231101		TNFRSF12A	-0.153503	0.688264	0.891014	0.162245	0.0501156	0.475039	0.346643
RHOA	-0.318543	0.913786	0.971513	0.0391554	0.0125515	0.710812	0.536448		TNFRSF13C	1.05264	0.0300966	0.165672	1.52148	0.780751	0.839807	0.314441		TNFRSF13B	-0.0162266	0.520248	0.827743	0.28379	0.0821045	0.345931	0.386883
CALML3	0.199723	0.914628	0.97171	0.0387555	0.0124632	0.637197	0.46373		TNFRSF14	-0.0530064	0.604916	0.802042	0.218305	0.095803	0.402525	0.23258		TNFRSF13C	0.326536	0.327168	0.704266	0.48523	0.152263	0.382396	0.448117
E2F4	0.0173455	0.916986	0.972712	0.0376375	0.0120156	0.692254	0.371669		TNFRSF18	0.472296	0.165867	0.403369	0.780239	0.394298	0.526787	0.440602		TNFRSF14	0.10236	0.986324	0.996114	0.00598023	0.00169105	0.273017	0.221115
SNCA	0.0993358	0.918829	0.972712	0.0367654	0.0120156	0.0509864	0.42906		TNFRSF1A	-0.0889636	0.996927	0.998494	0.00133664	0.000654432	0.714357	0.355032		TNFRSF18	-0.0341301	0.993905	0.996662	0.00265497	0.00145194	0.531894	0.396889
PECAM1	0.00323281	0.919425	0.972712	0.0364837	0.0120156	0.8928	0.432125		TNFRSF1B	0.337807	0.230199	0.480175	0.637897	0.3186	0.603729	0.369043		TNFRSF1A	-0.157922	0.418949	0.773728	0.377839	0.111412	0.271638	0.340877
IFNGR1	-0.0136522	0.920403	0.972712	0.0360219	0.0120156	0.652213	0.289061		TNFRSF25	0.0423282	0.969787	0.988476	0.0133235	0.00503408	0.551118	0.366515		TNFRSF1B	-0.0767662	0.923241	0.979797	0.0346851	0.0088637	0.517329	0.352711
TAP2	0.198368	0.921392	0.972712	0.0355558	0.0120156	0.556018	0.350247		TNFSF10	0.285341	0.346452	0.59386	0.460357	0.226316	0.419729	0.491899		TNFRSF25	-0.236082	0.722489	0.908325	0.141169	0.0417589	0.497584	0.310638
HOXA9	0.174214	0.922304	0.972712	0.0351257	0.0120156	0.424172	0.592016		TNFSF12	-0.334321	0.460344	0.698534	0.336917	0.155812	0.752376	0.362851		TNFSF10	-0.0821445	0.62364	0.872484	0.205066	0.0592427	0.414599	0.301076
MGMT	-0.0106402	0.922705	0.972712	0.0349369	0.0120156	0.188112	0.340116		TNFSF13	-0.0177985	0.508268	0.724962	0.293907	0.139685	0.357294	0.550374		TNFSF12	-0.73403	0.0389137	0.300434	1.4099	0.522251	0.859326	0.391948
PVRIG	-0.0612066	0.923898	0.972712	0.0343759	0.0120156	0.703488	0.278588		TNFSF15	0.39747	0.208972	0.453129	0.679913	0.343778	0.557285	0.26166		TNFSF13	-0.253712	0.952855	0.992125	0.0209733	0.00343348	0.50977	0.504303
CCR7	0.288662	0.924184	0.972712	0.0342418	0.0120156	0.499124	0.50808		TNFSF8	0.406344	0.509439	0.724962	0.292908	0.139685	0.41774	0.348068		TNFSF15	0.214696	0.284461	0.674799	0.545978	0.170825	0.0339577	0.446907
NEIL1	-0.0147314	0.924284	0.972712	0.0341947	0.0120156	0.728038	0.280719		TNFSF9	0.302585	0.718109	0.860349	0.143809	0.0653255	0.166989	0.556874		TNFSF8	-0.0209433	0.965449	0.993627	0.0152707	0.00277646	NA	0.398193
BMP4	0.169987	0.924999	0.972712	0.0338588	0.0120156	0.481062	0.343815		TNKS	-0.243661	0.25356	0.507463	0.595919	0.294596	0.627172	0.325697		TNFSF9	0.0314691	0.632705	0.874825	0.198798	0.0580786	0.348081	0.540738
FOSL1	0.144868	0.925153	0.972712	0.0337863	0.0120156	0.17899	0.491853		TNN	0.499613	0.114605	0.337434	0.940798	0.471811	0.574546	0.366006		TNKS	-0.08747	0.70446	0.903901	0.152144	0.0438791	0.565625	0.297799
FANCA	0.276457	0.925311	0.972712	0.0337124	0.0120156	0.251614	0.382107		TNR	0.211906	0.772271	0.883874	0.112231	0.0536097	0.680934	0.340279		TNN	0.182511	0.140713	0.51203	0.851665	0.290704	NA	0.300593
LGR5	0.199668	0.925995	0.972712	0.0333914	0.0120156	-0.0263542	0.352918		TOLLIP	-0.222708	0.406046	0.653646	0.391424	0.184657	0.567149	0.287132		TNR	0.0555496	0.70695	0.904139	0.150612	0.043765	0.257713	0.447257
CCL11	0.00974771	0.926475	0.972712	0.0331663	0.0120156	0.684066	0.564899		TOP2A	0.627499	0.20212	0.443328	0.694391	0.353275	0.526003	0.411984		TOLLIP	-0.272762	0.295849	0.68765	0.52893	0.162633	0.886769	0.342156
TMEM45B	-0.0012026	0.926522	0.972712	0.0331442	0.0120156	0.442989	0.355288		TOX	-0.282638	0.051509	0.219209	1.28812	0.659141	0.690907	0.262022		TOP2A	0.267009	0.315029	0.697847	0.50165	0.15624	NA	0.619887
DUSP4	0.0781798	0.926905	0.972712	0.0329647	0.0120156	0.404432	0.519386		TP53	0.246195	0.838808	0.926379	0.0763375	0.0332112	0.473019	0.362195		TOX	-0.314631	0.074991	0.389443	1.12499	0.409556	0.275925	0.394721
NFIL3	0.0930303	0.927393	0.972712	0.032736	0.0120156	-0.0348921	0.410687		TP73	0.341547	0.331688	0.58275	0.47927	0.234518	0.381615	0.418672		TP53	0.323336	0.375589	0.738708	0.425287	0.131527	0.288778	0.347039
PPP2R1A	-0.188842	0.928561	0.972857	0.0321893	0.0119509	0.569435	0.458057		TPI1	0.101178	0.735807	0.870391	0.133236	0.0602856	0.454621	0.170588		TP73	-0.114537	0.963737	0.993111	0.0160415	0.00300204	0.544811	0.301182
CCL4	0.214951	0.929184	0.972857	0.0318981	0.0119509	0.263612	0.3273		TPM1	0.424556	0.12587	0.351304	0.900079	0.454317	0.69887	0.441652		TPI1	-0.0170255	0.629665	0.873977	0.200891	0.0584999	0.630488	0.268044
PLA2G4F	0.251718	0.929502	0.972857	0.0317495	0.0119509	0.245912	0.411542		TPO	0.543297	0.449394	0.687554	0.347373	0.162693	0.712596	0.292361		TPO	0.341424	0.267016	0.664551	0.573462	0.177472	0.178242	0.366913
MKI67	0.164619	0.931379	0.973912	0.0308735	0.0114804	0.199682	0.492682		TPR	0.267181	0.478498	0.708212	0.32012	0.149837	0.970336	0.0556651		TPR	0.339959	0.285163	0.674799	0.544907	0.170825	0.589302	0.365716
MCM2	0.177781	0.931825	0.973912	0.0306656	0.0114804	0.36004	0.394054		TPSAB1	-1.07713	0.00567996	0.0652095	2.24565	1.18569	0.886942	0.402001		TPTE	0.607759	0.0243105	0.253174	1.61421	0.596581	0.114792	0.716157
SLC2A1	0.156537	0.933429	0.9749	0.0299186	0.0110398	0.186691	0.384457		TPTE	0.191347	0.697402	0.852061	0.156517	0.0695295	0.45491	0.601303		TRAC	0.604713	0.00831103	0.132001	2.08035	0.879423	0.654863	0.364797
NDUFA2	-0.0664431	0.935707	0.976583	0.02886	0.0102907	0.585889	0.354315		TRAF1	0.174337	0.961107	0.984367	0.0172283	0.00684288	0.185041	0.326956		TRAF1	-0.0672945	0.682447	0.888684	0.165931	0.0512525	0.217834	0.430545
FPR3	0.290731	0.936463	0.976583	0.0285095	0.0102907	0.0258665	0.394306		TRAF2	-0.0453114	0.70926	0.856782	0.149194	0.0671299	0.459852	0.315963		TRAF2	-0.286341	0.237396	0.636499	0.624527	0.196202	0.311795	0.34464
LAG3	0.126338	0.937019	0.976583	0.0282517	0.0102907	0.469916	0.374855		TRAF3	0.3022	0.161278	0.401921	0.792424	0.39586	0.304328	0.338825		TRAF3	0.202286	0.214666	0.611138	0.668236	0.213861	0.356719	0.375651
MED12	0.107579	0.937911	0.976826	0.0278383	0.0101828	0.497775	0.403636		TRAF6	-0.0800279	0.506517	0.724962	0.295406	0.139685	0.464943	0.277222		TRAF6	-0.231163	0.317756	0.697847	0.497906	0.15624	0.0714097	0.426692
SKP2	0.0411548	0.938724	0.976986	0.0274619	0.0101118	0.423146	0.317624		TRAF7	-0.0839899	0.846708	0.929474	0.0722663	0.0317626	0.297039	0.375462		TRAF7	0.332492	0.191556	0.578968	0.717704	0.237345	0.416867	0.407325
RIN1	-0.024364	0.942599	0.980329	0.0256731	0.00862807	0.830104	0.454317		TRAT1	0.560869	0.186697	0.424076	0.728864	0.372556	0.745985	0.327515		TRAT1	0.00814579	0.71277	0.906402	0.147051	0.0426791	0.0445198	0.453818
FGFR2	0.214355	0.944639	0.981762	0.0247341	0.00799389	0.2533	0.398893		TRBC1	0.395974	0.0319738	0.172194	1.49521	0.763983	0.669417	0.355012		TRBC1	0.0883715	0.0707372	0.382692	1.15035	0.417151	0.80462	0.38531
TAPBP	0.0697535	0.945462	0.981928	0.0243557	0.00792017	0.337336	0.37045		TRIM21	0.532537	0.0728818	0.261478	1.13738	0.582565	0.541511	0.382938		TRIM21	0.27069	0.0957583	0.44457	1.01882	0.352059	0.170358	0.524725
MAGEA12	0.10669	0.947471	0.983325	0.023434	0.00730294	0.348687	0.403794		TSC1	-0.28125	0.0191244	0.1336	1.71841	0.874192	0.390474	0.226486		TSC1	-0.0768087	0.1511	0.530282	0.820736	0.275493	0.53458	0.38481
HOXA10	0.227677	0.948671	0.983761	0.0228844	0.00711047	0.428121	0.404261		TSHR	0.604623	0.116695	0.33996	0.932946	0.468572	0.579069	0.420659		TSHR	0.22864	0.263352	0.661059	0.579463	0.17976	NA	0.506635
LDHB	-0.0361155	0.949306	0.983761	0.0225939	0.00711047	0.396226	0.405414		TSLP	0.410482	0.403207	0.652907	0.394472	0.185149	0.630052	0.329306		TSLP	0.174563	0.448765	0.794052	0.347981	0.100151	0.25254	0.351736
ATRX	-0.157288	0.950801	0.983761	0.0219102	0.00711047	0.651654	0.378237		TTC30A	0.147797	0.894015	0.951859	0.0486552	0.0214273	0.194972	0.327296		TTC30A	-0.114986	0.641278	0.875166	0.192954	0.0579095	0.037659	0.411681
DLL1	0.0426925	0.952473	0.983761	0.0211473	0.00711047	0.49541	0.353109		TTR	-4.35494	0.0168584	0.12306	1.77318	0.909883	0.393711	3.24061		TUBB	0.545314	0.00373534	0.0768339	2.42767	1.11445	0.829558	0.255344
SRR	0.0672916	0.953688	0.983761	0.0205938	0.00711047	0.446845	0.394651		TUBB	0.211073	0.150036	0.388467	0.823805	0.410646	0.800511	0.248272		TWF1	-0.011933	0.479944	0.805833	0.31881	0.0937552	0.462399	0.368513
RSAD2	0.208433	0.95381	0.983761	0.0205382	0.00711047	0.0658193	0.299365		TWF1	-0.300932	0.116291	0.33996	0.934455	0.468572	0.2012	0.353971		TXK	0.179739	0.359016	0.727759	0.444886	0.138012	0.0723199	0.389095
ACVR1B	0.0532104	0.955738	0.983761	0.019661	0.00711047	0.525357	0.411836		TXK	0.391518	0.32722	0.577607	0.485161	0.238368	0.313716	0.466888		TXN2	-0.482069	0.130524	0.498117	0.88431	0.302669	0.444741	0.389302
CRLF2	0.21814	0.956606	0.983761	0.019267	0.00711047	0.359971	0.445703		TXN2	-0.593345	0.0462077	0.204891	1.33529	0.688477	0.467659	0.41968		TXNIP	-0.146433	0.0822516	0.411584	1.08486	0.385541	0.826932	0.392167
BNIP3	-0.0723894	0.957335	0.983761	0.0189361	0.00711047	0.491698	0.83481		TXNIP	-0.0573458	0.185881	0.422872	0.730765	0.373791	0.611948	0.43733		TYK2	-0.129864	0.4961	0.810954	0.304431	0.0910037	0.717257	0.411711
FCN1	0.223135	0.957365	0.983761	0.0189226	0.00711047	0.0842172	0.548191		TYK2	-0.256273	0.710642	0.857053	0.148349	0.0669925	0.529185	0.331246		TYMP	0.0390895	0.557775	0.847017	0.253541	0.0721079	0.504261	0.540003
PURA	-0.116524	0.957506	0.983761	0.0188585	0.00711047	0.461023	0.420865		TYMP	0.204812	0.291376	0.53887	0.535546	0.268516	0.407199	0.448568		TYMS	0.512151	0.153306	0.532928	0.81444	0.273331	0.345559	0.501928
PRKACA	-0.0917772	0.957853	0.983761	0.0187013	0.00711047	0.837466	0.285126		TYMS	0.737993	0.133809	0.364286	0.873513	0.438557	0.824665	0.257897		U2AF1	0.0503489	0.65412	0.876445	0.184343	0.0572755	0.84119	0.187472
CD1E	0.309067	0.958866	0.983761	0.0182421	0.00711047	0.114758	0.505341		U2AF1	-0.332525	0.153618	0.392605	0.813559	0.406044	0.636971	0.258947		UBA7	-0.250698	0.61868	0.87211	0.208534	0.059429	0.578849	0.340663
PTTG1	0.084864	0.959288	0.983761	0.0180509	0.00711047	0.168209	0.437585		UBA7	-0.0913201	0.955523	0.983056	0.0197589	0.00742163	0.482489	0.360777		UBB	-0.365059	0.0465352	0.311571	1.33222	0.506443	0.893601	0.369675
STING1	0.193609	0.959357	0.983761	0.0180199	0.00711047	0.530022	0.501843		UBC	-0.914124	0.0678005	0.250391	1.16877	0.601381	0.841351	0.187026		UBC	0.00875536	0.985084	0.996114	0.00652681	0.00169105	0.410449	0.508824
CGAS	0.17971	0.959375	0.983761	0.0180117	0.00711047	0.382268	0.369416		UBE2C	-1.09598	0.0577362	0.228629	1.23855	0.640868	0.755368	0.738535		UBE2C	-0.678012	0.453975	0.79849	0.342968	0.0977307	0.244421	0.809685
IL13RA2	-0.0158742	0.960116	0.983761	0.0176765	0.00711047	0.130087	0.488965		UBE2T	0.756695	0.042661	0.196825	1.36997	0.705919	0.841058	0.236112		UBE2T	0.484854	0.0391518	0.300434	1.40725	0.522251	0.453083	0.338182
CR1	0.191745	0.960489	0.983761	0.0175076	0.00711047	0.121621	0.360646		ULBP2	-0.385008	0.42957	0.676082	0.366966	0.170001	0.411533	0.865843		ULBP2	-0.640281	0.267436	0.664551	0.572781	0.177472	0.341702	0.755945
SFXN1	-0.0779719	0.960512	0.983761	0.0174972	0.00711047	0.330011	0.478331		UQCR10	-0.423209	0.0168678	0.12306	1.77294	0.909883	0.321133	0.357122		UQCR10	-0.221987	0.203786	0.597639	0.690825	0.223561	0.0685722	0.384231
FN1	0.106441	0.962448	0.985063	0.0166226	0.00653611	0.631085	1.03712		UQCR11	-0.0438288	0.817289	0.910455	0.0876244	0.0407414	0.346922	0.23144		UQCR11	-0.260404	0.162119	0.540763	0.790165	0.266993	0.695519	0.348364
IKBKG	0.139259	0.964684	0.985439	0.0156148	0.00637027	0.790335	0.38042		UQCRQ	-0.505613	0.0418885	0.193865	1.37791	0.7125	0.742752	0.227717		UQCRQ	-0.0922263	0.432775	0.78103	0.363738	0.107333	0.59127	0.461965
MAPK9	-0.0678267	0.965446	0.985439	0.015272	0.00637027	0.471461	0.399293		USP9Y	0.659493	0.707359	0.856701	0.15036	0.0671705	0.756898	0.338877		USP9Y	0.504564	0.625968	0.872484	0.203448	0.0592427	0.34138	0.372765
MX1	0.0377639	0.966246	0.985439	0.0149121	0.00637027	0.343071	0.440697		UTY	0.619947	0.915372	0.968015	0.0384026	0.0141177	0.842179	0.297014		UTY	0.64472	0.423839	0.776864	0.372799	0.109655	0.434524	0.494583
NFKBIZ	-0.138968	0.966486	0.985439	0.0148044	0.00637027	0.783652	0.316602		VEGFA	-0.656737	0.32354	0.571793	0.490072	0.242761	0.911755	0.372904		VEGFA	-0.745195	0.0289505	0.269097	1.53834	0.570091	0.919118	0.297691
ATM	0.0336674	0.966621	0.985439	0.0147439	0.00637027	0.654385	0.321217		VEGFB	-0.833613	0.0317247	0.171476	1.4986	0.765798	0.76232	0.374856		VEGFB	-0.551799	0.192159	0.579609	0.716338	0.236865	0.858573	0.279849
FCGR3A	0.179997	0.966808	0.985439	0.0146597	0.00637027	0.25468	0.442681		VEGFC	0.549043	0.0285501	0.165672	1.54439	0.780751	0.735759	0.316177		VEGFC	0.192152	0.427783	0.780167	0.368776	0.107812	0.497623	0.290216
FOXC1	0.134946	0.969176	0.987173	0.0135976	0.00560691	0.161259	0.367603		VHL	0.553273	0.0791072	0.271198	1.10178	0.566713	0.743705	0.284025		VHL	0.10793	0.964085	0.993111	0.0158846	0.00300204	0.330455	0.353949
TFRC	0.02014	0.969933	0.987198	0.0132583	0.00559571	-1.86e-05	0.40848		VSIR	0.180007	0.574566	0.774983	0.24066	0.110708	0.361191	0.449698		VSIR	-0.164376	0.830343	0.951476	0.0807423	0.0216021	0.712964	0.326582
CCL14	0.333059	0.970678	0.987198	0.0129249	0.00559571	0.225924	0.424746		VTCN1	0.383965	0.364469	0.611403	0.438339	0.213672	0.481619	0.418042		VTCN1	0.0219102	0.458449	0.80021	0.338709	0.0967959	NA	0.467426
ACVR2A	0.0764686	0.9712	0.987198	0.0126912	0.00559571	0.239563	0.491122		WEE1	0.629449	0.0141519	0.113291	1.84919	0.945803	0.696847	0.331502		WEE1	0.476908	0.0546962	0.337521	1.26204	0.471699	0.432079	0.341004
HSPB1	-0.141532	0.973249	0.988188	0.0117762	0.00516043	0.729332	0.376534		WIPF1	0.59348	0.00755883	0.0773923	2.12155	1.1113	0.933166	0.155004		WIPF1	0.105991	0.486379	0.805833	0.313026	0.0937552	0.457317	0.304807
ALKBH3	0.175888	0.973509	0.988188	0.0116602	0.00516043	0.321188	0.401941		WNT10A	0.0283737	0.754281	0.878906	0.122467	0.0560574	0.0984458	0.376399		WNT10A	-0.0977848	0.971205	0.993925	0.0126891	0.00264617	0.598883	0.411946
XPA	-0.199467	0.976314	0.990357	0.0104105	0.00420831	0.55401	0.378421		WNT10B	0.470237	0.208928	0.453129	0.680002	0.343778	0.583294	0.339348		WNT10B	0.24105	0.508552	0.814275	0.293665	0.0892288	0.505175	0.303609
ATG7	-0.0134523	0.977908	0.991295	0.00970183	0.00379699	0.199116	0.384378		WNT2B	0.30132	0.462994	0.700708	0.334425	0.154463	0.274692	0.415827		WNT2B	-0.0724438	0.545681	0.842584	0.263062	0.0743868	-0.035189	0.375109
MAP3K13	0.0799154	0.98063	0.993374	0.00849497	0.00288729	0.323545	0.341108		WNT3	0.423062	0.0489864	0.211513	1.30992	0.674663	0.685509	0.31453		WNT3	0.117536	0.227929	0.62514	0.642201	0.204022	0.345758	0.419968
ANLN	0.29457	0.982442	0.993402	0.00769318	0.00287496	0.114552	0.435858		WNT4	-0.734546	0.169564	0.407096	0.770666	0.390303	0.46529	0.827326		WNT4	-0.120927	0.311962	0.697847	0.505898	0.15624	0.672035	0.431628
PLAUR	0.0232631	0.983482	0.993402	0.00723364	0.00287496	0.37103	0.351021		WNT5A	0.635998	0.276857	0.526349	0.557744	0.278726	0.501052	0.487378		WNT5A	0.271332	0.72176	0.908325	0.141607	0.0417589	0.0704658	0.472748
PRKAA2	0.165376	0.983878	0.993402	0.00705854	0.00287496	0.358489	0.334282		WNT5B	0.616533	0.256019	0.510316	0.591727	0.292161	0.815222	0.242479		WNT5B	0.194995	0.714253	0.906402	0.146148	0.0426791	0.175989	0.458711
DUOX1	0.275441	0.984638	0.993402	0.00672342	0.00287496	-0.00250638	0.536622		WNT6	0.66595	0.0345308	0.176989	1.46179	0.752053	0.575578	0.473207		WNT6	-0.0175504	0.733428	0.909465	0.134643	0.0412141	0.716979	0.377055
CACNA2D4	0.245847	0.985768	0.993402	0.00622526	0.00287496	0.186073	0.377432		WNT7A	0.0282028	0.536758	0.742934	0.270221	0.12905	0.147742	0.295311		WNT7A	-0.352454	0.905726	0.977675	0.0430032	0.0098053	0.362625	0.355306
MAPK1	-0.0125971	0.985797	0.993402	0.00621235	0.00287496	0.730316	0.323694		WNT7B	0.293115	0.405146	0.652907	0.392388	0.185149	0.338826	0.411667		WNT7B	-0.0206853	0.806872	0.944087	0.0931955	0.0249879	0.589607	0.516112
MR1	0.157571	0.985941	0.993402	0.00614897	0.00287496	0.470454	0.358169		WRN	0.461917	0.282232	0.533145	0.549393	0.273154	0.606997	0.331697		WRN	0.101374	0.974062	0.993925	0.0114135	0.00264617	0.0555355	0.386209
KLF4	0.132233	0.986113	0.993402	0.00607343	0.00287496	0.552068	1.03519		WT1	0.65382	0.0559532	0.225795	1.25217	0.646286	0.651616	0.315274		WT1	-0.0013913	0.535409	0.839329	0.271315	0.0760678	0.353607	0.401458
CPSF7	0.0468548	0.986918	0.993402	0.0057188	0.00287496	0.716084	0.376325		XCL1	0.46861	0.148177	0.386357	0.829218	0.413012	0.522368	0.344444		XCL1	0.139962	0.16784	0.552379	0.775105	0.257763	0.0360308	0.425126
PUM1	-0.102408	0.987365	0.993402	0.00552221	0.00287496	0.685737	0.313804		XCR1	-0.675091	0.142328	0.377706	0.846711	0.422846	0.690799	0.570908		XCR1	-0.644255	0.335317	0.712489	0.474544	0.147222	0.826615	0.591567
CTCFL	0.276634	0.988402	0.99377	0.00506622	0.00271391	-0.044406	0.515712		XPA	-0.136879	0.677909	0.844928	0.168828	0.0731804	0.264925	0.364496		XPA	0.0625876	0.658073	0.876445	0.181726	0.0572755	0.156217	0.493773
TAPBPL	-0.00459539	0.989607	0.994044	0.00453716	0.0025943	0.595711	0.169299		YTHDF2	-0.0523299	0.620731	0.812426	0.207097	0.0902163	0.393376	0.464453		YTHDF2	-0.19005	0.282987	0.674799	0.548233	0.170825	0.417888	0.403159
UBE2T	0.271841	0.990017	0.994044	0.00435733	0.0025943	0.242479	0.37346		ZAP70	1.12126	0.0240063	0.151467	1.61968	0.819682	0.682051	0.39169		ZAP70	0.82517	0.0348086	0.285082	1.45831	0.54503	0.549171	0.402149
GPT	0.0581844	0.991668	0.994615	0.0036336	0.00234486	0.340881	0.427783		ZBTB16	-0.0944478	0.000817459	0.0180695	3.08753	1.74305	0.881676	0.291874		ZBTB16	-0.358276	0.00399319	0.0810125	2.39868	1.09145	0.555729	0.449041
DTX4	0.170431	0.991929	0.994615	0.00351942	0.00234486	0.448052	0.30815		ZBTB20	-0.392853	0.108722	0.328382	0.963683	0.483621	0.886686	0.399922		ZBTB20	-0.0829426	0.660184	0.877428	0.180335	0.0567884	0.702571	0.303185
ERCC6	0.112861	0.993586	0.995301	0.00279441	0.00204566	0.636668	0.418501		ZC3H12A	0.550849	0.0411927	0.191844	1.38518	0.717051	0.601293	0.361288		ZC3H12A	0.169506	0.330439	0.705598	0.480909	0.151443	0.233507	0.396636
SOS2	-0.0827631	0.993994	0.995301	0.00261612	0.00204566	0.745182	0.358027		ZEB1	-0.0156719	0.952928	0.983056	0.0209399	0.00742163	0.217286	0.252629		ZEB1	0.143815	0.507403	0.814153	0.294647	0.089294	0.582761	0.297074
SIN3A	0.0280521	0.994629	0.995301	0.002339	0.00204566	0.488414	0.395822		ZEB2	-0.0184261	0.732308	0.869004	0.135306	0.0609784	0.486896	0.578197		ZEB2	0.229968	0.169024	0.553053	0.772052	0.257233	0.301279	0.435796
NRAS	0.0162446	0.996481	0.996481	0.00153106	0.00153106	0.448085	0.333371		ZNF205	0.276229	0.260691	0.515465	0.583874	0.287801	0.607484	0.336688		ZNF205	-0.237966	0.917878	0.978539	0.0372151	0.00942178	0.321621	0.401282
