# Supplementary material for: Tumor and α‐SMA‐expressing stromal cells in pancreatic neuroendocrine tumors have a distinct RNA profile depending on tumor grade
Source: Mol Oncol. 2024 Sep 8;19(3):659–81. doi: 10.1002/1878-0261.13727 (PMC11887665; doi:10.1002/1878-0261.13727)
Supplement: Supplementary file 1 — Fig. S1. Representative images of ATRX/DAXX, PDX1/ARX marker immunohistochemistry analysis. Fig. S2. Clustering and principal component analysis of tumor and islet cell areas of illumination. Fig. S3. Stacked bar chart of relative cell type abundances in tumor and alpha‐smooth muscle actin‐positive cell areas of illumination. Fig. S4. STRING networks of physical protein associations depicting the physical interactions between proteins of differentially expressed genes from the comparison of alpha‐smooth muscle actin‐positive (α‐SMA+) areas of illumination between different tumor grades. Fig. S5. STRING networks of physical protein associations depicting the physical interactions between proteins of differentially expressed genes from the comparison of tumor cell areas of illumination against pancreatic islet cell areas of illumination across all three tumor grades. Fig. S6. STRING networks of physical protein associations depicting the physical interactions between proteins of differentially expressed genes from the comparison of tumor cell areas of illumination between different tumor grades. Table S1. Results of immunohistochemistry analysis of ATRX/DAXX, PDX1/ARX markers. Table S2. Raw counts of 1482 genes in all 104 areas of illumination analyzed in the study. Table S3. Q3 normalized counts of 1482 genes in all 104 areas of illumination analyzed in the study. Table S4. Metadata of all 104 analyzed areas of illumination. Table S5. Spatial profiling of tumor tissue. Table S6. Cell deconvolution matrices of all tumor and alpha‐smooth muscle actin‐expressing stromal cell areas of illumination. Table S7. Results differential expression of alpha‐smooth muscle actin‐expressing stromal cell areas of illumination against the tumor, acinar compartment, and islet cell areas of illumination. Table S8. Results of STRING functional enrichment analysis using overlapping differentially expressed genes as an input from Table S7. Table S9. Alpha‐smooth muscle actin‐expressing str [file MOL2-19-659-s001.zip › mol213727-sup-0016-TableS10.xlsx]

## Sheet: Sheet1
Table S10. Results of STRING functional enrichment analysis by using differentially expressed genes (DEGs) from Alpha smooth muscle actin (aSMA) positive (+) stromal cell AOI comparison across different tumor grades. The analysis based on STRING database version v11.5. The color coded tables below display overrepresented reactome pathways. Blue - grade 2 (G2) vs. grade 1 (G1) tumor a-SMA+ stromal…
Reactome pathways overrepresentated in DEGs (FDR < 0.05, Log2FC > 0.5) of G2 aSMA+ stroma AOIs vs G1 aSMA+ stroma AOIs comparison
term name	term description	observed gene count	background gene count	FDR value	matching proteins/genes
HSA-1266738	Developmental Biology	13	1087	0.0031	ACVR1C,POU5F1,APH1B,RHOB,PKP3,CACNA1H,PRKACB,RPL7A,RPS6,RPL23,UBC,NCAM1,CD24
HSA-422475	Axon guidance	10	547	0.0031	APH1B,RHOB,CACNA1H,PRKACB,RPL7A,RPS6,RPL23,UBC,NCAM1,CD24
HSA-163200	Respiratory electron transport, ATP synthesis by chemiosmotic coupling, and heat production by uncoupling proteins.	5	125	0.0118	NDUFB7,COX5B,ATP5I,NDUFB1,COX4I1
HSA-162582	Signal Transduction	19	2741	0.0141	DUSP1,ACVR1C,JAG1,CCL21,APH1B,SHC2,ASCL1,RHOB,RAC3,PTGDR2,PDGFA,S100A8,PRKACB,RBP4,ID1,RPS6,NR4A1,UBC,NCAM1
HSA-2979096	NOTCH2 Activation and Transmission of Signal to the Nucleus	3	22	0.0141	JAG1,APH1B,UBC
HSA-9013507	NOTCH3 Activation and Transmission of Signal to the Nucleus	3	25	0.0161	JAG1,APH1B,UBC
HSA-1643685	Disease	13	1548	0.0254	JAG1,CCND2,APH1B,PDGFA,TLR1,PRKACB,RBP4,RPL7A,RPS6,ACY1,RPL23,NR4A1,UBC
HSA-2122948	Activated NOTCH1 Transmits Signal to the Nucleus	3	31	0.0254	JAG1,APH1B,UBC
HSA-2559585	Oncogene Induced Senescence	3	33	0.0254	MDM4,ID1,UBC
HSA-611105	Respiratory electron transport	4	101	0.0267	NDUFB7,COX5B,NDUFB1,COX4I1
HSA-1430728	Metabolism	15	2089	0.0295	NDUFB7,COX5B,ATP5I,NDUFB1,PRKACB,RBP4,RPL7A,RPS6,ALDOA,ACY1,BLVRA,RPL23,UBC,COX4I1,FUT5
HSA-5683057	MAPK family signaling cascades	6	319	0.0295	DUSP1,SHC2,PDGFA,PRKACB,UBC,NCAM1
HSA-376176	Signaling by ROBO receptors	5	213	0.0341	PRKACB,RPL7A,RPS6,RPL23,UBC
HSA-9006934	Signaling by Receptor Tyrosine Kinases	7	502	0.0418	APH1B,SHC2,ASCL1,PDGFA,PRKACB,ID1,UBC
Reactome pathways overrepresentated in DEGs (FDR < 0.05, Log2FC > 0.5) of G3 aSMA+ stroma AOIs vs G1 aSMA+ stroma AOIs comparison
term name	term description	observed gene count	background gene count	FDR value	observed gene/protein symbols
HSA-3000170	Syndecan interactions	7	27	3.45e-10	COL1A1,THBS1,COL1A2,COL3A1,FN1,COL5A1,COL5A2
HSA-3000171	Non-integrin membrane-ECM interactions	8	59	3.45e-10	COL1A1,THBS1,COL1A2,COL3A1,FN1,COL11A1,COL5A1,COL5A2
HSA-8874081	MET activates PTK2 signaling	7	30	3.45e-10	COL1A1,COL1A2,COL3A1,FN1,COL11A1,COL5A1,COL5A2
HSA-3000178	ECM proteoglycans	8	76	9.41e-10	COL1A1,VCAN,COL6A3,COL1A2,COL3A1,FN1,COL5A1,COL5A2
HSA-6806834	Signaling by MET	8	79	9.41e-10	COL1A1,STAT3,COL1A2,COL3A1,FN1,COL11A1,COL5A1,COL5A2
HSA-8948216	Collagen chain trimerization	7	44	1.04e-09	COL1A1,COL6A3,COL1A2,COL3A1,COL11A1,COL5A1,COL5A2
HSA-216083	Integrin cell surface interactions	8	85	1.09e-09	COL1A1,THBS1,COL6A3,COL1A2,COL3A1,FN1,COL5A1,COL5A2
HSA-2022090	Assembly of collagen fibrils and other multimeric structures	7	61	6.62e-09	COL1A1,COL6A3,COL1A2,COL3A1,COL11A1,COL5A1,COL5A2
HSA-1442490	Collagen degradation	7	64	8.14e-09	COL1A1,COL6A3,COL1A2,COL3A1,COL11A1,COL5A1,COL5A2
HSA-9006934	Signaling by Receptor Tyrosine Kinases	12	502	8.86e-09	COL1A1,THBS1,APH1B,STAT3,COL6A3,COL1A2,JUNB,COL3A1,FN1,COL11A1,COL5A1,COL5A2
HSA-1474244	Extracellular matrix organization	10	301	1.89e-08	COL1A1,THBS1,VCAN,COL6A3,COL1A2,COL3A1,FN1,COL11A1,COL5A1,COL5A2
HSA-1474228	Degradation of the extracellular matrix	8	140	2.68e-08	COL1A1,COL6A3,COL1A2,COL3A1,FN1,COL11A1,COL5A1,COL5A2
HSA-186797	Signaling by PDGF	6	58	1.95e-07	THBS1,STAT3,COL6A3,COL3A1,COL5A1,COL5A2
HSA-419037	NCAM1 interactions	5	42	2.5e-06	COL6A3,COL3A1,CACNA1H,COL5A1,COL5A2
HSA-162582	Signal Transduction	19	2741	3.18e-06	DKK4,COL1A1,PSMB7,THBS1,APH1B,STAT3,COL6A3,COL1A2,JUNB,COL3A1,CUL1,SOCS3,PTGDR2,FN1,COL11A1,COL5A1,COL5A2,NR4A1,SMAD5
HSA-6785807	Interleukin-4 and Interleukin-13 signaling	5	107	0.00017	STAT3,COL1A2,JUNB,SOCS3,FN1
HSA-422475	Axon guidance	8	547	0.00049	PSMB7,APH1B,TCEB2,COL6A3,COL3A1,CACNA1H,COL5A1,COL5A2
HSA-5663202	Diseases of signal transduction by growth factor receptors and second messengers	7	392	0.00056	DKK4,PSMB7,APH1B,STAT3,CUL1,FN1,NR4A1
HSA-3000480	Scavenging by Class A Receptors	3	18	0.00061	COL1A1,COL1A2,COL3A1
HSA-449147	Signaling by Interleukins	7	440	0.001	PSMB7,STAT3,COL1A2,JUNB,CUL1,SOCS3,FN1
HSA-8849474	PTK6 Activates STAT3	2	3	0.0026	STAT3,SOCS3
HSA-1280218	Adaptive Immune System	8	743	0.0034	COL1A1,PSMB7,TCEB2,COL1A2,LAIR2,COL3A1,CUL1,SOCS3
HSA-76009	Platelet Aggregation (Plug Formation)	3	39	0.0044	COL1A1,COL1A2,FN1
HSA-73857	RNA Polymerase II Transcription	10	1318	0.0055	COL1A1,PSMB7,THBS1,TCEB2,JUNB,CUL1,SOCS3,SRSF2,G6PD,NR4A1
HSA-168256	Immune System	12	1956	0.0063	COL1A1,PSMB7,TCEB2,STAT3,COL1A2,LAIR2,JUNB,COL3A1,CUL1,SOCS3,FN1,MME
HSA-198933	Immunoregulatory interactions between a Lymphoid and a non-Lymphoid cell	4	129	0.0063	COL1A1,COL1A2,LAIR2,COL3A1
HSA-1266738	Developmental Biology	9	1087	0.0064	PSMB7,APH1B,TCEB2,STAT3,COL6A3,COL3A1,CACNA1H,COL5A1,COL5A2
HSA-212436	Generic Transcription Pathway	9	1197	0.0122	COL1A1,PSMB7,THBS1,TCEB2,JUNB,CUL1,SOCS3,G6PD,NR4A1
HSA-1059683	Interleukin-6 signaling	2	11	0.014	STAT3,SOCS3
HSA-2586552	Signaling by Leptin	2	11	0.014	STAT3,SOCS3
HSA-1643685	Disease	10	1548	0.0155	DKK4,PSMB7,THBS1,APH1B,TCEB2,STAT3,VCAN,CUL1,FN1,NR4A1
HSA-430116	GP1b-IX-V activation signalling	2	12	0.0155	COL1A1,COL1A2
HSA-2214320	Anchoring fibril formation	2	15	0.0219	COL1A1,COL1A2
HSA-75892	Platelet Adhesion to exposed collagen	2	15	0.0219	COL1A1,COL1A2
HSA-9013694	Signaling by NOTCH4	3	80	0.0219	PSMB7,APH1B,CUL1
HSA-392499	Metabolism of proteins	11	1977	0.0233	PSMB7,THBS1,APH1B,TCEB2,STAT3,VCAN,CUL1,SOCS3,FN1,MME,CREB3L1
HSA-2243919	Crosslinking of collagen fibrils	2	18	0.0278	COL1A1,COL1A2
HSA-8951664	Neddylation	4	229	0.036	PSMB7,TCEB2,CUL1,SOCS3
HSA-982772	Growth hormone receptor signaling	2	23	0.0418	STAT3,SOCS3
Reactome pathways overrepresentated in DEGs (FDR < 0.05, Log2FC > 0.5) of G3 aSMA+ stroma AOIs vs G2 aSMA+ stroma AOIs comparison
term name	term description	observed gene count	background gene count	FDR value	matching proteins/genes
HSA-1474244	Extracellular matrix organization	14	301	1.98e-12	COMP,COL1A1,TTR,THBS1,VCAN,COL1A2,COL3A1,FN1,COL11A1,COL5A1,MMP9,COL5A2,LOXL2,SERPINH1
HSA-3000171	Non-integrin membrane-ECM interactions	9	59	1.14e-11	COL1A1,TTR,THBS1,COL1A2,COL3A1,FN1,COL11A1,COL5A1,COL5A2
HSA-1474290	Collagen formation	9	90	2.56e-10	COL1A1,COL1A2,COL3A1,COL11A1,COL5A1,MMP9,COL5A2,LOXL2,SERPINH1
HSA-3000170	Syndecan interactions	7	27	2.56e-10	COL1A1,THBS1,COL1A2,COL3A1,FN1,COL5A1,COL5A2
HSA-8874081	MET activates PTK2 signaling	7	30	3.61e-10	COL1A1,COL1A2,COL3A1,FN1,COL11A1,COL5A1,COL5A2
HSA-2022090	Assembly of collagen fibrils and other multimeric structures	8	61	3.94e-10	COL1A1,COL1A2,COL3A1,COL11A1,COL5A1,MMP9,COL5A2,LOXL2
HSA-3000178	ECM proteoglycans	8	76	1.72e-09	COMP,COL1A1,VCAN,COL1A2,COL3A1,FN1,COL5A1,COL5A2
HSA-216083	Integrin cell surface interactions	8	85	3.09e-09	COMP,COL1A1,THBS1,COL1A2,COL3A1,FN1,COL5A1,COL5A2
HSA-1442490	Collagen degradation	7	64	2.22e-08	COL1A1,COL1A2,COL3A1,COL11A1,COL5A1,MMP9,COL5A2
HSA-1650814	Collagen biosynthesis and modifying enzymes	7	67	2.72e-08	COL1A1,COL1A2,COL3A1,COL11A1,COL5A1,COL5A2,SERPINH1
HSA-1474228	Degradation of the extracellular matrix	8	140	9.13e-08	COL1A1,COL1A2,COL3A1,FN1,COL11A1,COL5A1,MMP9,COL5A2
HSA-8948216	Collagen chain trimerization	6	44	1.12e-07	COL1A1,COL1A2,COL3A1,COL11A1,COL5A1,COL5A2
HSA-162582	Signal Transduction	19	2741	6.05e-05	ADH1A,DKK4,LFNG,COL1A1,TTR,SOX9,THBS1,COL1A2,COL3A1,SP1,SOCS3,FN1,COL11A1,COL5A1,MMP9,DKK1,COL5A2,E2F4,APOC2
HSA-9006934	Signaling by Receptor Tyrosine Kinases	9	502	9.35e-05	COL1A1,THBS1,COL1A2,COL3A1,FN1,COL11A1,COL5A1,MMP9,COL5A2
HSA-186797	Signaling by PDGF	4	58	0.00097	THBS1,COL3A1,COL5A1,COL5A2
HSA-202733	Cell surface interactions at the vascular wall	5	138	0.0012	COL1A1,MERTK,COL1A2,FN1,TSPAN7
HSA-2243919	Crosslinking of collagen fibrils	3	18	0.0012	COL1A1,COL1A2,LOXL2
HSA-3000480	Scavenging by Class A Receptors	3	18	0.0012	COL1A1,COL1A2,COL3A1
HSA-611105	Respiratory electron transport	4	101	0.0063	SDHA,NDUFA7,NDUFA11,NDUFA3
HSA-6785807	Interleukin-4 and Interleukin-13 signaling	4	107	0.0075	COL1A2,SOCS3,FN1,MMP9
HSA-76009	Platelet Aggregation (Plug Formation)	3	39	0.0081	COL1A1,COL1A2,FN1
HSA-419037	NCAM1 interactions	3	42	0.0091	COL3A1,COL5A1,COL5A2
HSA-5339717	Signaling by LRP5 mutants	2	6	0.0094	DKK4,DKK1
HSA-166665	Terminal pathway of complement	2	8	0.014	CLU,C7
HSA-76002	Platelet activation, signaling and aggregation	5	260	0.0145	COL1A1,THBS1,COL1A2,CLU,FN1
HSA-109582	Hemostasis	7	605	0.0154	COL1A1,THBS1,MERTK,COL1A2,CLU,FN1,TSPAN7
HSA-6799198	Complex I biogenesis	3	55	0.0157	NDUFA7,NDUFA11,NDUFA3
HSA-430116	GP1b-IX-V activation signalling	2	12	0.0239	COL1A1,COL1A2
HSA-2214320	Anchoring fibril formation	2	15	0.0336	COL1A1,COL1A2
HSA-3772470	Negative regulation of TCF-dependent signaling by WNT ligand antagonists	2	15	0.0336	DKK4,DKK1
HSA-75892	Platelet Adhesion to exposed collagen	2	15	0.0336	COL1A1,COL1A2
