# Supplementary material for: Tumor and α‐SMA‐expressing stromal cells in pancreatic neuroendocrine tumors have a distinct RNA profile depending on tumor grade
Source: Mol Oncol. 2024 Sep 8;19(3):659–81. doi: 10.1002/1878-0261.13727 (PMC11887665; doi:10.1002/1878-0261.13727)
Supplement: Supplementary file 1 — Fig. S1. Representative images of ATRX/DAXX, PDX1/ARX marker immunohistochemistry analysis. Fig. S2. Clustering and principal component analysis of tumor and islet cell areas of illumination. Fig. S3. Stacked bar chart of relative cell type abundances in tumor and alpha‐smooth muscle actin‐positive cell areas of illumination. Fig. S4. STRING networks of physical protein associations depicting the physical interactions between proteins of differentially expressed genes from the comparison of alpha‐smooth muscle actin‐positive (α‐SMA+) areas of illumination between different tumor grades. Fig. S5. STRING networks of physical protein associations depicting the physical interactions between proteins of differentially expressed genes from the comparison of tumor cell areas of illumination against pancreatic islet cell areas of illumination across all three tumor grades. Fig. S6. STRING networks of physical protein associations depicting the physical interactions between proteins of differentially expressed genes from the comparison of tumor cell areas of illumination between different tumor grades. Table S1. Results of immunohistochemistry analysis of ATRX/DAXX, PDX1/ARX markers. Table S2. Raw counts of 1482 genes in all 104 areas of illumination analyzed in the study. Table S3. Q3 normalized counts of 1482 genes in all 104 areas of illumination analyzed in the study. Table S4. Metadata of all 104 analyzed areas of illumination. Table S5. Spatial profiling of tumor tissue. Table S6. Cell deconvolution matrices of all tumor and alpha‐smooth muscle actin‐expressing stromal cell areas of illumination. Table S7. Results differential expression of alpha‐smooth muscle actin‐expressing stromal cell areas of illumination against the tumor, acinar compartment, and islet cell areas of illumination. Table S8. Results of STRING functional enrichment analysis using overlapping differentially expressed genes as an input from Table S7. Table S9. Alpha‐smooth muscle actin‐expressing str [file MOL2-19-659-s001.zip › mol213727-sup-0019-TableS13.xlsx]

## Sheet: Sheet1
Table S13. Results of STRING functional enrichment analysis by using differentially expressed genes (DEGs) from comparison of tumor AOIs vs. pancreatic islet cell AOIs from non-tumor tissue. The analysis based on STRING database version v11.5. The color coded tables below display overrepresented reactome pathways. Blue table - comparison in grade 1 (G1) tumors, rows - 4 to 54; Green table - compa…
Reactome pathways overrepresentated in the list of DEGs (FDR < 0.05, Log2FC > 0.5) from G1 tumor AOIs vs Islet cell AOIs comparison
# background genes	# genes	category	description	FDR value	genes	p-value	term name
2741	50	Reactome Pathways	Signal Transduction	1.3e-11	NFKBIA|CCND1|TTR|EGR1|DUSP4|ACVR1C|HSPB1|PDGFRA|IER3|ITGAV|PEBP1|RASA4|KDR|SHC2|WNT5A|EGF|ASCL1|IGF1R|RHOB|APP|CASP10|TIAM1|TRAT1|CXXC5|AXIN2|VEGFB|PGR|PTGDR2|FGFR3|EIF4EBP1|RET|SREBF1|RXRG|SGK1|GNAS|RBP4|PLCB4|SMAD9|GNG4|BAD|CXXC4|SPP1|CXCL12|CDKN1A|RASGRF1|UBC|ACVR1B|AKT1|VEGFA|NCAM1	5.98e-15	HSA-162582
1956	38	Reactome Pathways	Immune System	7.88e-09	NFKBIA|BLNK|CCND1|IL10RA|NANOG|TTR|EGR1|DUSP4|LGALS3|ITGAV|CD81|IL22RA1|SERPING1|MS4A2|APP|CASP10|TRAT1|DEFB1|OLR1|CLU|C7|ZBTB16|IFI6|PLD1|CTSL|IL13RA1|HLA-DRB5|DSP|CD99|CDKN1A|C4B|SERPINA1|UBC|AKT1|TXNIP|VEGFA|NCAM1|MUC1	7.25e-12	HSA-168256
502	20	Reactome Pathways	Signaling by Receptor Tyrosine Kinases	1.02e-08	EGR1|DUSP4|HSPB1|PDGFRA|ITGAV|KDR|SHC2|EGF|ASCL1|IGF1R|TIAM1|VEGFB|PGR|FGFR3|SGK1|SPP1|CXCL12|UBC|AKT1|VEGFA	1.41e-11	HSA-9006934
681	18	Reactome Pathways	Cytokine Signaling in Immune system	4.42e-05	NFKBIA|BLNK|CCND1|IL10RA|NANOG|EGR1|DUSP4|IL22RA1|APP|IFI6|IL13RA1|HLA-DRB5|CDKN1A|UBC|AKT1|VEGFA|NCAM1|MUC1	8.14e-08	HSA-1280215
1025	22	Reactome Pathways	Innate Immune System	4.42e-05	NFKBIA|TTR|DUSP4|LGALS3|ITGAV|CD81|SERPING1|MS4A2|APP|CASP10|DEFB1|OLR1|CLU|C7|PLD1|CTSL|DSP|C4B|SERPINA1|UBC|TXNIP|MUC1	9.09e-08	HSA-168249
1548	27	Reactome Pathways	Disease	5.76e-05	ST6GAL1|NFKBIA|CCND1|MSH6|TTR|PDGFRA|PEBP1|KDR|WNT5A|EGF|SERPING1|APP|TRAT1|NPM1|FGFR3|CTSL|GNAS|RBP4|GNG4|BAD|CDKN1A|CDKN1C|UBC|AKT1|TXNIP|VEGFA|MUC1	1.59e-07	HSA-1643685
440	14	Reactome Pathways	Signaling by Interleukins	9.41e-05	NFKBIA|BLNK|CCND1|IL10RA|NANOG|DUSP4|IL22RA1|APP|IL13RA1|CDKN1A|UBC|AKT1|VEGFA|MUC1	3.03e-07	HSA-449147
605	16	Reactome Pathways	Hemostasis	0.00011	ITGAV|EGF|RHOB|SERPING1|ITGA1|APP|OLR1|VEGFB|CLU|GNAS|THBD|CD99|GNG4|SERPINA1|AKT1|VEGFA	4.58e-07	HSA-109582
319	12	Reactome Pathways	MAPK family signaling cascades	0.00011	DUSP4|HSPB1|PDGFRA|PEBP1|RASA4|SHC2|EGF|FGFR3|RET|RASGRF1|UBC|NCAM1	4.13e-07	HSA-5683057
265	11	Reactome Pathways	Signaling by Nuclear Receptors	0.00011	CCND1|HSPB1|EGF|IGF1R|CXXC5|PGR|SREBF1|RXRG|GNG4|CXCL12|AKT1	5.08e-07	HSA-9006931
274	11	Reactome Pathways	RAF/MAP kinase cascade	0.00014	DUSP4|PDGFRA|PEBP1|RASA4|SHC2|EGF|FGFR3|RET|RASGRF1|UBC|NCAM1	6.97e-07	HSA-5673001
1087	21	Reactome Pathways	Developmental Biology	0.00017	NANOG|ACVR1C|ITGAV|LEFTY1|RHOB|ITGA1|TIAM1|ANGPTL4|ALCAM|CACNA1H|RET|SREBF1|DSP|KRT18|CXCL12|CDKN1A|RELN|UBC|ACVR1B|AKT1|NCAM1	1.01e-06	HSA-1266738
189	9	Reactome Pathways	ESR-mediated signaling	0.00031	CCND1|HSPB1|EGF|IGF1R|CXXC5|PGR|GNG4|CXCL12|AKT1	1.98e-06	HSA-8939211
264	10	Reactome Pathways	PIP3 activates AKT signaling	0.00048	EGR1|PDGFRA|IER3|EGF|TRAT1|FGFR3|BAD|CDKN1A|UBC|AKT1	3.78e-06	HSA-1257604
106	7	Reactome Pathways	Signaling by VEGF	0.00048	HSPB1|ITGAV|KDR|SHC2|VEGFB|AKT1|VEGFA	3.76e-06	HSA-194138
105	7	Reactome Pathways	PI3K/AKT Signaling in Cancer	0.00048	PDGFRA|EGF|TRAT1|FGFR3|BAD|CDKN1A|AKT1	3.55e-06	HSA-2219528
107	7	Reactome Pathways	Interleukin-4 and Interleukin-13 signaling	0.00048	CCND1|NANOG|IL13RA1|CDKN1A|AKT1|VEGFA|MUC1	3.99e-06	HSA-6785807
260	10	Reactome Pathways	Platelet activation, signaling and aggregation	0.00048	EGF|RHOB|SERPING1|APP|VEGFB|CLU|GNG4|SERPINA1|AKT1|VEGFA	3.31e-06	HSA-76002
74	6	Reactome Pathways	Extra-nuclear estrogen signaling	0.00069	CCND1|HSPB1|EGF|IGF1R|GNG4|AKT1	6.34e-06	HSA-9009391
127	7	Reactome Pathways	Platelet degranulation	0.0012	EGF|SERPING1|APP|VEGFB|CLU|SERPINA1|VEGFA	1.16e-05	HSA-114608
47	5	Reactome Pathways	Regulation of Complement cascade	0.0012	CD81|SERPING1|CLU|C7|C4B	1.15e-05	HSA-977606
8	3	Reactome Pathways	VEGF binds to VEGFR leading to receptor dimerization	0.0024	KDR|VEGFB|VEGFA	2.86e-05	HSA-195399
97	6	Reactome Pathways	VEGFA-VEGFR2 Pathway	0.0024	HSPB1|ITGAV|KDR|SHC2|AKT1|VEGFA	2.71e-05	HSA-4420097
105	6	Reactome Pathways	PI5P, PP2A and IER3 Regulate PI3K/AKT Signaling	0.0031	PDGFRA|IER3|EGF|TRAT1|FGFR3|AKT1	4.14e-05	HSA-6811558
11	3	Reactome Pathways	Regulation of signaling by NODAL	0.0044	ACVR1C|LEFTY1|ACVR1B	6.24e-05	HSA-1433617
392	10	Reactome Pathways	Diseases of signal transduction by growth factor receptors and second messengers	0.0068	PDGFRA|PEBP1|KDR|EGF|TRAT1|FGFR3|BAD|CDKN1A|UBC|AKT1	0.0001	HSA-5663202
14	3	Reactome Pathways	AKT phosphorylates targets in the cytosol	0.0076	BAD|CDKN1A|AKT1	0.00012	HSA-198323
134	6	Reactome Pathways	Signaling by NTRKs	0.0096	EGR1|DUSP4|SHC2|ASCL1|TIAM1|SGK1	0.00015	HSA-166520
17	3	Reactome Pathways	Defective binding of RB1 mutants to E2F1,(E2F2, E2F3)	0.0118	CCND1|CDKN1A|CDKN1C	0.00019	HSA-9661069
47	4	Reactome Pathways	Cyclin D associated events in G1	0.0119	CCND1|CDKN1A|CDKN1C|UBC	0.0002	HSA-69231
53	4	Reactome Pathways	Signaling by PTK6	0.0169	CCND1|EGF|UBC|AKT1	0.00031	HSA-8848021
547	11	Reactome Pathways	Axon guidance	0.0177	ITGAV|RHOB|ITGA1|TIAM1|ALCAM|CACNA1H|RET|CXCL12|RELN|UBC|NCAM1	0.00034	HSA-422475
301	8	Reactome Pathways	Extracellular matrix organization	0.0197	TTR|ITGAV|KDR|ITGA1|APP|CTSL|SPP1|NCAM1	0.00039	HSA-1474244
58	4	Reactome Pathways	Signaling by ERBB4	0.0212	EGF|PGR|CXCL12|UBC	0.00043	HSA-1236394
24	3	Reactome Pathways	Estrogen-dependent nuclear events downstream of ESR-membrane signaling	0.0229	CCND1|EGF|AKT1	0.00048	HSA-9634638
61	4	Reactome Pathways	Nuclear Events (kinase and transcription factor activation)	0.0233	EGR1|DUSP4|ASCL1|SGK1	0.00052	HSA-198725
1197	17	Reactome Pathways	Generic Transcription Pathway	0.0233	CCND1|LGALS3|PRDX5|CASP10|NPM1|DDIT4|PGR|CTSL|SREBF1|RXRG|SGK1|SPP1|CDKN1A|UBC|AKT1|TXNIP|VEGFA	0.0005	HSA-212436
26	3	Reactome Pathways	Constitutive Signaling by AKT1 E17K in Cancer	0.0261	BAD|CDKN1A|AKT1	0.00059	HSA-5674400
115	5	Reactome Pathways	Signaling by NTRK1 (TRKA)	0.0269	EGR1|DUSP4|SHC2|ASCL1|SGK1	0.00062	HSA-187037
65	4	Reactome Pathways	FOXO-mediated transcription	0.0275	SREBF1|CDKN1A|AKT1|TXNIP	0.00065	HSA-9614085
118	5	Reactome Pathways	Transcriptional regulation by RUNX2	0.0289	CCND1|LGALS3|CDKN1A|UBC|AKT1	0.00069	HSA-8878166
29	3	Reactome Pathways	Downregulation of ERBB2 signaling	0.0323	EGF|UBC|AKT1	0.00079	HSA-8863795
32	3	Reactome Pathways	TAK1 activates NFkB by phosphorylation and activation of IKKs complex	0.0414	NFKBIA|APP|UBC	0.001	HSA-445989
76	4	Reactome Pathways	DDX58/IFIH1-mediated induction of interferon-alpha/beta	0.0445	NFKBIA|APP|CASP10|UBC	0.0011	HSA-168928
78	4	Reactome Pathways	Constitutive Signaling by Aberrant PI3K in Cancer	0.048	PDGFRA|EGF|TRAT1|FGFR3	0.0012	HSA-2219530
363	8	Reactome Pathways	Transcriptional Regulation by TP53	0.0489	PRDX5|CASP10|NPM1|DDIT4|SGK1|CDKN1A|UBC|AKT1	0.0013	HSA-3700989
35	3	Reactome Pathways	Regulation of TP53 Degradation	0.049	SGK1|UBC|AKT1	0.0013	HSA-6804757
35	3	Reactome Pathways	Transcriptional regulation by the AP-2 (TFAP2) family of transcription factors	0.049	NPM1|CDKN1A|VEGFA	0.0013	HSA-8864260
8	2	Reactome Pathways	Terminal pathway of complement	0.0499	CLU|C7	0.0014	HSA-166665
81	4	Reactome Pathways	Cyclin E associated events during G1/S transition	0.0499	CCND1|CDKN1A|UBC|AKT1	0.0014	HSA-69202
140	5	Reactome Pathways	Death Receptor Signalling	0.0499	NFKBIA|CASP10|TIAM1|BAD|UBC	0.0014	HSA-73887
Reactome pathways overrepresentated in the list of DEGs (FDR < 0.05, Log2FC > 0.5) from G2 tumor AOIs vs Islet cell AOIs comparison
# background genes	# genes	category	description	FDR value	genes	p-value	term name
1956	36	Reactome Pathways	Immune System	6.04e-10	CD74|MIF|PPP2CB|BLNK|COL1A1|CCND1|EGR1|DUSP4|LYZ|CD81|IL22RA1|RPS27A|IL18|COL1A2|DEFB1|HSP90B1|COL3A1|FOS|OLR1|JAK1|CTSL|MCL1|PRKACB|JUN|IL13RA1|ISG15|DSP|CD99|CDKN1A|PVR|GPI|SERPINA1|UBC|TXNIP|PRLR|MUC1	2.78e-13	HSA-168256
502	20	Reactome Pathways	Signaling by Receptor Tyrosine Kinases	6.04e-10	PPP2CB|COL1A1|EGR1|DUSP4|HSPB1|EGF|IGF1R|RPS27A|TIAM1|COL1A2|COL3A1|FOS|SGK1|COL11A1|PRKACB|ID1|SPP1|CXCL12|PDGFC|UBC	3.73e-13	HSA-9006934
440	18	Reactome Pathways	Signaling by Interleukins	3.1e-09	MIF|PPP2CB|BLNK|CCND1|DUSP4|IL22RA1|RPS27A|IL18|COL1A2|HSP90B1|FOS|JAK1|MCL1|JUN|IL13RA1|CDKN1A|UBC|MUC1	4.28e-12	HSA-449147
681	21	Reactome Pathways	Cytokine Signaling in Immune system	5.41e-09	MIF|PPP2CB|BLNK|CCND1|EGR1|DUSP4|IL22RA1|RPS27A|IL18|COL1A2|HSP90B1|FOS|JAK1|MCL1|JUN|IL13RA1|ISG15|CDKN1A|UBC|PRLR|MUC1	9.96e-12	HSA-1280215
107	10	Reactome Pathways	Interleukin-4 and Interleukin-13 signaling	8.13e-08	CCND1|IL18|COL1A2|HSP90B1|FOS|JAK1|MCL1|IL13RA1|CDKN1A|MUC1	2.01e-10	HSA-6785807
47	8	Reactome Pathways	Cyclin D associated events in G1	8.13e-08	PPP2CB|CCND1|CCND2|RPS27A|CCND3|CDKN1A|CDKN1C|UBC	1.87e-10	HSA-69231
2741	37	Reactome Pathways	Signal Transduction	2.66e-07	SFRP1|PPP2CB|COL1A1|CCND1|DUSP1|EGR1|DUSP4|HSPB1|PEBP1|RASA4|EGF|IGF1R|RPS27A|TIAM1|CXCL16|COL1A2|AXIN2|COL3A1|FOS|LEPR|EIF4EBP1|JAK1|SGK1|COL11A1|PRKACB|GNG12|JUN|RBP4|CCND3|ID1|RPS6|SPP1|CXCL12|CDKN1A|PDGFC|NR4A1|UBC	9.81e-10	HSA-162582
319	13	Reactome Pathways	MAPK family signaling cascades	1.34e-06	PPP2CB|DUSP1|DUSP4|HSPB1|PEBP1|RASA4|EGF|RPS27A|JAK1|PRKACB|JUN|CCND3|UBC	5.55e-09	HSA-5683057
1548	26	Reactome Pathways	Disease	2.23e-06	PPP2CB|CCND1|MSH6|CCND2|PEBP1|EGF|RPS27A|IL18|JAK1|CTSL|PARP9|PRKACB|GNG12|JUN|RBP4|RPL7A|CCND3|ISG15|RPS6|CDKN1A|CDKN1C|RPL23|NR4A1|UBC|TXNIP|MUC1	1.03e-08	HSA-1643685
17	5	Reactome Pathways	Defective binding of RB1 mutants to E2F1,(E2F2, E2F3)	1.04e-05	CCND1|CCND2|CCND3|CDKN1A|CDKN1C	5.25e-08	HSA-9661069
1025	20	Reactome Pathways	Innate Immune System	1.19e-05	MIF|PPP2CB|DUSP4|LYZ|CD81|RPS27A|DEFB1|HSP90B1|FOS|OLR1|CTSL|PRKACB|JUN|ISG15|DSP|GPI|SERPINA1|UBC|TXNIP|MUC1	7.1e-08	HSA-168249
43	6	Reactome Pathways	Negative regulation of MAPK pathway	1.75e-05	PPP2CB|DUSP1|DUSP4|PEBP1|RPS27A|UBC	1.13e-07	HSA-5675221
61	6	Reactome Pathways	Nuclear Events (kinase and transcription factor activation)	0.0001	PPP2CB|EGR1|DUSP4|FOS|SGK1|ID1	7.53e-07	HSA-198725
152	8	Reactome Pathways	Toll-like Receptor Cascades	0.00011	PPP2CB|DUSP4|RPS27A|HSP90B1|FOS|CTSL|JUN|UBC	9.15e-07	HSA-168898
63	6	Reactome Pathways	MAP kinase activation	0.00011	PPP2CB|DUSP4|RPS27A|FOS|JUN|UBC	8.98e-07	HSA-450294
1455	22	Reactome Pathways	Gene expression (Transcription)	0.00012	PPP2CB|COL1A1|CCND1|COX6A1|CCND2|RPS27A|FOS|DDIT4|SF3B1|CTSL|GTF3C1|SGK1|MTF2|JUN|CCND3|IGFBP3|SPP1|CDKN1A|GPI|NR4A1|UBC|TXNIP	1.07e-06	HSA-74160
363	11	Reactome Pathways	Transcriptional Regulation by TP53	0.00016	PPP2CB|COX6A1|RPS27A|FOS|DDIT4|SGK1|JUN|IGFBP3|CDKN1A|GPI|UBC	1.54e-06	HSA-3700989
74	6	Reactome Pathways	Extra-nuclear estrogen signaling	0.0002	CCND1|HSPB1|EGF|IGF1R|FOS|GNG12	2.16e-06	HSA-9009391
41	5	Reactome Pathways	Binding and Uptake of Ligands by Scavenger Receptors	0.00022	COL1A1|AMBP|COL1A2|HSP90B1|COL3A1	2.5e-06	HSA-2173782
1197	19	Reactome Pathways	Generic Transcription Pathway	0.00026	PPP2CB|COL1A1|CCND1|COX6A1|CCND2|RPS27A|FOS|DDIT4|CTSL|SGK1|JUN|CCND3|IGFBP3|SPP1|CDKN1A|GPI|NR4A1|UBC|TXNIP	3.39e-06	HSA-212436
18	4	Reactome Pathways	Scavenging by Class A Receptors	0.00026	COL1A1|COL1A2|HSP90B1|COL3A1	3.22e-06	HSA-3000480
79	6	Reactome Pathways	Signaling by MET	0.00026	COL1A1|RPS27A|COL1A2|COL3A1|COL11A1|UBC	3.08e-06	HSA-6806834
134	7	Reactome Pathways	Signaling by NTRKs	0.00032	PPP2CB|EGR1|DUSP4|TIAM1|FOS|SGK1|ID1	4.76e-06	HSA-166520
189	8	Reactome Pathways	ESR-mediated signaling	0.00032	CCND1|HSPB1|EGF|IGF1R|FOS|GNG12|JUN|CXCL12	4.34e-06	HSA-8939211
87	6	Reactome Pathways	MAPK6/MAPK4 signaling	0.00033	HSPB1|RPS27A|PRKACB|JUN|CCND3|UBC	5.21e-06	HSA-5687128
138	7	Reactome Pathways	Cell surface interactions at the vascular wall	0.00036	CD74|MIF|COL1A1|COL1A2|OLR1|THBD|CD99	5.73e-06	HSA-202733
274	9	Reactome Pathways	RAF/MAP kinase cascade	0.00042	PPP2CB|DUSP1|DUSP4|PEBP1|RASA4|EGF|RPS27A|JAK1|UBC	7.82e-06	HSA-5673001
61	5	Reactome Pathways	Assembly of collagen fibrils and other multimeric structures	0.00066	COL1A1|COL1A2|COL3A1|CTSL|COL11A1	1.51e-05	HSA-2022090
304	9	Reactome Pathways	Intracellular signaling by second messengers	0.00074	PPP2CB|EGR1|EGF|RPS27A|PRKACB|JUN|CDKN1A|NR4A1|UBC	1.75e-05	HSA-9006925
64	5	Reactome Pathways	Collagen degradation	0.00079	COL1A1|COL1A2|COL3A1|CTSL|COL11A1	1.88e-05	HSA-1442490
30	4	Reactome Pathways	MET activates PTK2 signaling	0.0008	COL1A1|COL1A2|COL3A1|COL11A1	1.95e-05	HSA-8874081
31	4	Reactome Pathways	MAPK targets/ Nuclear events mediated by MAP kinases	0.00088	PPP2CB|DUSP4|FOS|JUN	2.2e-05	HSA-450282
605	12	Reactome Pathways	Hemostasis	0.0013	CD74|MIF|PPP2CB|COL1A1|EGF|COL1A2|OLR1|PRKACB|GNG12|THBD|CD99|SERPINA1	3.36e-05	HSA-109582
35	4	Reactome Pathways	Regulation of TP53 Degradation	0.0013	PPP2CB|RPS27A|SGK1|UBC	3.4e-05	HSA-6804757
826	14	Reactome Pathways	Infectious disease	0.0014	RPS27A|IL18|JAK1|CTSL|PARP9|PRKACB|GNG12|JUN|RPL7A|ISG15|RPS6|RPL23|UBC|TXNIP	3.9e-05	HSA-5663205
264	8	Reactome Pathways	PIP3 activates AKT signaling	0.0016	PPP2CB|EGR1|EGF|RPS27A|JUN|CDKN1A|NR4A1|UBC	4.47e-05	HSA-1257604
129	6	Reactome Pathways	Immunoregulatory interactions between a Lymphoid and a non-Lymphoid cell	0.0016	COL1A1|CD81|COL1A2|COL3A1|CD99|PVR	4.38e-05	HSA-198933
80	5	Reactome Pathways	Senescence-Associated Secretory Phenotype (SASP)	0.0017	RPS27A|FOS|JUN|CDKN1A|UBC	5.17e-05	HSA-2559582
39	4	Reactome Pathways	NGF-stimulated transcription	0.0017	EGR1|FOS|SGK1|ID1	5.03e-05	HSA-9031628
1087	16	Reactome Pathways	Developmental Biology	0.0018	LEFTY1|RPS27A|TIAM1|COL3A1|ALCAM|PRKACB|JUN|RPL7A|CCND3|DSP|RPS6|CXCL12|CDKN1A|RPL23|UBC|CD24	5.54e-05	HSA-1266738
743	13	Reactome Pathways	Adaptive Immune System	0.0018	CD74|PPP2CB|BLNK|COL1A1|CD81|RPS27A|COL1A2|COL3A1|CTSL|PRKACB|CD99|PVR|UBC	5.51e-05	HSA-1280218
547	11	Reactome Pathways	Axon guidance	0.002	RPS27A|TIAM1|COL3A1|ALCAM|PRKACB|RPL7A|RPS6|CXCL12|RPL23|UBC|CD24	6.49e-05	HSA-422475
140	6	Reactome Pathways	Degradation of the extracellular matrix	0.0021	COL1A1|COL1A2|COL3A1|CTSL|COL11A1|SPP1	6.78e-05	HSA-1474228
44	4	Reactome Pathways	Collagen chain trimerization	0.0024	COL1A1|COL1A2|COL3A1|COL11A1	7.79e-05	HSA-8948216
213	7	Reactome Pathways	Signaling by ROBO receptors	0.0025	RPS27A|PRKACB|RPL7A|RPS6|CXCL12|RPL23|UBC	8.37e-05	HSA-376176
16	3	Reactome Pathways	Spry regulation of FGF signaling	0.0028	PPP2CB|RPS27A|UBC	9.4e-05	HSA-1295596
93	5	Reactome Pathways	Transcriptional regulation by RUNX3	0.0029	CCND1|RPS27A|SPP1|CDKN1A|UBC	0.0001	HSA-8878159
48	4	Reactome Pathways	Interleukin-3, Interleukin-5 and GM-CSF signaling	0.003	BLNK|RPS27A|JAK1|UBC	0.00011	HSA-512988
17	3	Reactome Pathways	Regulation of RUNX1 Expression and Activity	0.0031	CCND1|CCND2|CCND3	0.00011	HSA-8934593
49	4	Reactome Pathways	SARS-CoV-1 Infection	0.0032	RPS27A|CTSL|PARP9|UBC	0.00012	HSA-9678108
19	3	Reactome Pathways	Constitutive Signaling by Ligand-Responsive EGFR Cancer Variants	0.004	EGF|RPS27A|UBC	0.00015	HSA-1236382
164	6	Reactome Pathways	Cellular Senescence	0.0041	RPS27A|FOS|JUN|ID1|CDKN1A|UBC	0.00016	HSA-2559583
53	4	Reactome Pathways	Signaling by PTK6	0.0041	CCND1|EGF|RPS27A|UBC	0.00015	HSA-8848021
58	4	Reactome Pathways	Signaling by ERBB4	0.0054	EGF|RPS27A|CXCL12|UBC	0.00021	HSA-1236394
58	4	Reactome Pathways	SCF(Skp2)-mediated degradation of p27/p21	0.0054	CCND1|RPS27A|CDKN1A|UBC	0.00021	HSA-187577
22	3	Reactome Pathways	Regulation of signaling by CBL	0.0055	BLNK|RPS27A|UBC	0.00022	HSA-912631
59	4	Reactome Pathways	Non-integrin membrane-ECM interactions	0.0056	COL1A1|COL1A2|COL3A1|COL11A1	0.00023	HSA-3000171
23	3	Reactome Pathways	RAF-independent MAPK1/3 activation	0.006	DUSP1|DUSP4|JAK1	0.00025	HSA-112409
116	5	Reactome Pathways	Cap-dependent Translation Initiation	0.0066	RPS27A|EIF4EBP1|RPL7A|RPS6|RPL23	0.00027	HSA-72737
24	3	Reactome Pathways	Estrogen-dependent nuclear events downstream of ESR-membrane signaling	0.0066	CCND1|EGF|FOS	0.00028	HSA-9634638
118	5	Reactome Pathways	Transcriptional regulation by RUNX2	0.0069	COL1A1|CCND1|RPS27A|CDKN1A|UBC	0.0003	HSA-8878166
25	3	Reactome Pathways	NOTCH3 Activation and Transmission of Signal to the Nucleus	0.0071	EGF|RPS27A|UBC	0.00031	HSA-9013507
4	2	Reactome Pathways	Maturation of protein E	0.0074	RPS27A|UBC	0.00033	HSA-9683683
4	2	Reactome Pathways	Maturation of protein E	0.0074	RPS27A|UBC	0.00033	HSA-9694493
66	4	Reactome Pathways	SARS-CoV-2 Infection	0.0075	RPS27A|CTSL|PARP9|UBC	0.00034	HSA-9694516
27	3	Reactome Pathways	Syndecan interactions	0.0082	COL1A1|COL1A2|COL3A1	0.00038	HSA-3000170
27	3	Reactome Pathways	Translation of structural proteins	0.0082	RPS27A|PARP9|UBC	0.00038	HSA-9683701
28	3	Reactome Pathways	FLT3 signaling in disease	0.0089	RPS27A|CDKN1A|UBC	0.00042	HSA-9682385
129	5	Reactome Pathways	G1/S Transition	0.0093	PPP2CB|CCND1|RPS27A|CDKN1A|UBC	0.00044	HSA-69206
29	3	Reactome Pathways	Downregulation of ERBB2 signaling	0.0096	EGF|RPS27A|UBC	0.00046	HSA-8863795
73	4	Reactome Pathways	ISG15 antiviral mechanism	0.01	RPS27A|JAK1|ISG15|UBC	0.00049	HSA-1169408
204	6	Reactome Pathways	Transcriptional regulation by RUNX1	0.01	CCND1|CCND2|RPS27A|CTSL|CCND3|UBC	0.00049	HSA-8878171
31	3	Reactome Pathways	EGFR downregulation	0.0111	EGF|RPS27A|UBC	0.00055	HSA-182971
32	3	Reactome Pathways	Termination of translesion DNA synthesis	0.0119	RPS27A|ISG15|UBC	0.0006	HSA-5656169
33	3	Reactome Pathways	Oncogene Induced Senescence	0.0128	RPS27A|ID1|UBC	0.00065	HSA-2559585
33	3	Reactome Pathways	Negative regulators of DDX58/IFIH1 signaling	0.0128	RPS27A|ISG15|UBC	0.00065	HSA-936440
145	5	Reactome Pathways	SARS-CoV Infections	0.0136	RPS27A|JAK1|CTSL|PARP9|UBC	0.00073	HSA-9679506
7	2	Reactome Pathways	Modulation by Mtb of host immune system	0.0142	RPS27A|UBC	0.00078	HSA-9637628
7	2	Reactome Pathways	FLT3 signaling by CBL mutants	0.0142	RPS27A|UBC	0.00078	HSA-9706377
85	4	Reactome Pathways	Integrin cell surface interactions	0.0151	COL1A1|COL1A2|COL3A1|SPP1	0.00084	HSA-216083
87	4	Reactome Pathways	Peptide chain elongation	0.0163	RPS27A|RPL7A|RPS6|RPL23	0.00092	HSA-156902
87	4	Reactome Pathways	Viral mRNA Translation	0.0163	RPS27A|RPL7A|RPS6|RPL23	0.00092	HSA-192823
154	5	Reactome Pathways	Influenza Infection	0.0167	RPS27A|RPL7A|ISG15|RPS6|RPL23	0.00095	HSA-168255
91	4	Reactome Pathways	Selenocysteine synthesis	0.0185	RPS27A|RPL7A|RPS6|RPL23	0.0011	HSA-2408557
91	4	Reactome Pathways	Eukaryotic Translation Termination	0.0185	RPS27A|RPL7A|RPS6|RPL23	0.0011	HSA-72764
9	2	Reactome Pathways	Downregulation of ERBB4 signaling	0.0194	RPS27A|UBC	0.0012	HSA-1253288
544	9	Reactome Pathways	Cellular responses to stress	0.0194	RPS27A|FOS|JUN|RPL7A|ID1|RPS6|CDKN1A|RPL23|UBC	0.0012	HSA-2262752
93	4	Reactome Pathways	Oxidative Stress Induced Senescence	0.0194	RPS27A|FOS|JUN|UBC	0.0012	HSA-2559580
9	2	Reactome Pathways	Myoclonic epilepsy of Lafora	0.0194	RPS27A|UBC	0.0012	HSA-3785653
9	2	Reactome Pathways	PTK6 Regulates RTKs and Their Effectors AKT1 and DOK1	0.0194	RPS27A|UBC	0.0012	HSA-8849469
9	2	Reactome Pathways	InlA-mediated entry of Listeria monocytogenes into host cells	0.0194	RPS27A|UBC	0.0012	HSA-8876493
9	2	Reactome Pathways	Regulation of PTEN localization	0.0194	RPS27A|UBC	0.0012	HSA-8948747
9	2	Reactome Pathways	Prevention of phagosomal-lysosomal fusion	0.0194	RPS27A|UBC	0.0012	HSA-9636383
93	4	Reactome Pathways	Nonsense Mediated Decay (NMD) independent of the Exon Junction Complex (EJC)	0.0194	RPS27A|RPL7A|RPS6|RPL23	0.0012	HSA-975956
167	5	Reactome Pathways	Regulation of expression of SLITs and ROBOs	0.0208	RPS27A|RPL7A|RPS6|RPL23|UBC	0.0014	HSA-9010553
43	3	Reactome Pathways	Translation of structural proteins	0.0208	RPS27A|PARP9|UBC	0.0013	HSA-9694635
10	2	Reactome Pathways	Activation of the AP-1 family of transcription factors	0.0217	FOS|JUN	0.0014	HSA-450341
10	2	Reactome Pathways	IRAK2 mediated activation of TAK1 complex	0.0217	RPS27A|UBC	0.0014	HSA-937042
99	4	Reactome Pathways	Formation of a pool of free 40S subunits	0.0219	RPS27A|RPL7A|RPS6|RPL23	0.0015	HSA-72689
99	4	Reactome Pathways	Response of EIF2AK4 (GCN2) to amino acid deficiency	0.0219	RPS27A|RPL7A|RPS6|RPL23	0.0015	HSA-9633012
11	2	Reactome Pathways	TICAM1,TRAF6-dependent induction of TAK1 complex	0.0247	RPS27A|UBC	0.0017	HSA-9014325
11	2	Reactome Pathways	Alpha-protein kinase 1 signaling pathway	0.0247	RPS27A|UBC	0.0017	HSA-9645460
11	2	Reactome Pathways	Pexophagy	0.0247	RPS27A|UBC	0.0017	HSA-9664873
107	4	Reactome Pathways	Post-translational protein phosphorylation	0.0275	HSP90B1|IGFBP3|SPP1|SERPINA1	0.0019	HSA-8957275
108	4	Reactome Pathways	L13a-mediated translational silencing of Ceruloplasmin expression	0.0276	RPS27A|RPL7A|RPS6|RPL23	0.002	HSA-156827
12	2	Reactome Pathways	GP1b-IX-V activation signalling	0.0276	COL1A1|COL1A2	0.0019	HSA-430116
12	2	Reactome Pathways	Josephin domain DUBs	0.0276	RPS27A|UBC	0.0019	HSA-5689877
12	2	Reactome Pathways	TICAM1-dependent activation of IRF3/IRF7	0.0276	RPS27A|UBC	0.0019	HSA-9013973
12	2	Reactome Pathways	Regulation of glycolysis by fructose 2,6-bisphosphate metabolism	0.0276	PPP2CB|PRKACB	0.0019	HSA-9634600
109	4	Reactome Pathways	GTP hydrolysis and joining of the 60S ribosomal subunit	0.0278	RPS27A|RPL7A|RPS6|RPL23	0.002	HSA-72706
50	3	Reactome Pathways	Ubiquitin-dependent degradation of Cyclin D	0.0278	CCND1|RPS27A|UBC	0.002	HSA-75815
110	4	Reactome Pathways	SRP-dependent cotranslational protein targeting to membrane	0.0281	RPS27A|RPL7A|RPS6|RPL23	0.0021	HSA-1799339
13	2	Reactome Pathways	Downregulation of ERBB2:ERBB3 signaling	0.0296	RPS27A|UBC	0.0022	HSA-1358803
13	2	Reactome Pathways	Trafficking and processing of endosomal TLR	0.0296	HSP90B1|CTSL	0.0022	HSA-1679131
13	2	Reactome Pathways	ERKs are inactivated	0.0296	PPP2CB|DUSP4	0.0022	HSA-202670
13	2	Reactome Pathways	p75NTR recruits signalling complexes	0.0296	RPS27A|UBC	0.0022	HSA-209543
13	2	Reactome Pathways	NF-kB is activated and signals survival	0.0296	RPS27A|UBC	0.0022	HSA-209560
13	2	Reactome Pathways	TRAF6 mediated IRF7 activation in TLR7/8 or 9 signaling	0.0296	RPS27A|UBC	0.0022	HSA-975110
113	4	Reactome Pathways	Nonsense Mediated Decay (NMD) enhanced by the Exon Junction Complex (EJC)	0.0296	RPS27A|RPL7A|RPS6|RPL23	0.0023	HSA-975957
53	3	Reactome Pathways	AUF1 (hnRNP D0) binds and destabilizes mRNA	0.0298	HSPB1|RPS27A|UBC	0.0024	HSA-450408
53	3	Reactome Pathways	Degradation of AXIN	0.0298	RPS27A|AXIN2|UBC	0.0024	HSA-4641257
14	2	Reactome Pathways	Membrane binding and targetting of GAG proteins	0.0314	RPS27A|UBC	0.0025	HSA-174490
14	2	Reactome Pathways	IRAK1 recruits IKK complex	0.0314	RPS27A|UBC	0.0025	HSA-937039
14	2	Reactome Pathways	IRAK1 recruits IKK complex upon TLR7/8 or 9 stimulation	0.0314	RPS27A|UBC	0.0025	HSA-975144
55	3	Reactome Pathways	Nucleotide-binding domain, leucine rich repeat containing receptor (NLR) signaling pathways	0.0316	RPS27A|UBC|TXNIP	0.0026	HSA-168643
196	5	Reactome Pathways	Interferon Signaling	0.032	EGR1|RPS27A|JAK1|ISG15|UBC	0.0027	HSA-913531
56	3	Reactome Pathways	Activation of the mRNA upon binding of the cap-binding complex and eIFs, and subsequent binding to 43S	0.0328	RPS27A|EIF4EBP1|RPS6	0.0028	HSA-72662
289	6	Reactome Pathways	Translation	0.0329	RPS27A|EIF4EBP1|RPL7A|RPS6|MRPL19|RPL23	0.0028	HSA-72766
119	4	Reactome Pathways	Estrogen-dependent gene expression	0.0329	CCND1|FOS|JUN|CXCL12	0.0028	HSA-9018519
199	5	Reactome Pathways	TCF dependent signaling in response to WNT	0.0334	SFRP1|PPP2CB|RPS27A|AXIN2|UBC	0.0028	HSA-201681
15	2	Reactome Pathways	Anchoring fibril formation	0.0334	COL1A1|COL1A2	0.0029	HSA-2214320
15	2	Reactome Pathways	Constitutive Signaling by NOTCH1 HD Domain Mutants	0.0334	RPS27A|UBC	0.0029	HSA-2691232
15	2	Reactome Pathways	Regulation of innate immune responses to cytosolic DNA	0.0334	RPS27A|UBC	0.0029	HSA-3134975
392	7	Reactome Pathways	Diseases of signal transduction by growth factor receptors and second messengers	0.0334	PPP2CB|PEBP1|EGF|RPS27A|CDKN1A|NR4A1|UBC	0.0029	HSA-5663202
15	2	Reactome Pathways	Platelet Adhesion to exposed collagen	0.0334	COL1A1|COL1A2	0.0029	HSA-75892
15	2	Reactome Pathways	InlB-mediated entry of Listeria monocytogenes into host cell	0.0334	RPS27A|UBC	0.0029	HSA-8875360
15	2	Reactome Pathways	Negative regulation of FLT3	0.0334	RPS27A|UBC	0.0029	HSA-9706369
15	2	Reactome Pathways	IRAK2 mediated activation of TAK1 complex upon TLR7/8 or 9 stimulation	0.0334	RPS27A|UBC	0.0029	HSA-975163
202	5	Reactome Pathways	Signaling by NOTCH	0.0337	CCND1|EGF|RPS27A|JUN|UBC	0.003	HSA-157118
58	3	Reactome Pathways	Signaling by PDGF	0.0337	COL3A1|SPP1|PDGFC	0.003	HSA-186797
58	3	Reactome Pathways	Degradation of GLI1 by the proteasome	0.0337	RPS27A|PRKACB|UBC	0.003	HSA-5610780
58	3	Reactome Pathways	Degradation of GLI2 by the proteasome	0.0337	RPS27A|PRKACB|UBC	0.003	HSA-5610783
58	3	Reactome Pathways	GLI3 is processed to GLI3R by the proteasome	0.0337	RPS27A|PRKACB|UBC	0.003	HSA-5610785
296	6	Reactome Pathways	Signaling by WNT	0.0339	SFRP1|PPP2CB|RPS27A|AXIN2|GNG12|UBC	0.0031	HSA-195721
124	4	Reactome Pathways	Regulation of Insulin-like Growth Factor (IGF) transport and uptake by Insulin-like Growth Factor Binding Proteins (IGFBPs)	0.0346	HSP90B1|IGFBP3|SPP1|SERPINA1	0.0032	HSA-381426
16	2	Reactome Pathways	Translesion synthesis by REV1	0.0347	RPS27A|UBC	0.0032	HSA-110312
16	2	Reactome Pathways	NRIF signals cell death from the nucleus	0.0347	RPS27A|UBC	0.0032	HSA-205043
16	2	Reactome Pathways	TGF-beta receptor signaling in EMT (epithelial to mesenchymal transition)	0.0347	RPS27A|UBC	0.0032	HSA-2173791
16	2	Reactome Pathways	Glycogen synthesis	0.0347	RPS27A|UBC	0.0032	HSA-3322077
16	2	Reactome Pathways	MAP3K8 (TPL2)-dependent MAPK1/3 activation	0.0347	RPS27A|UBC	0.0032	HSA-5684264
16	2	Reactome Pathways	TRAF6-mediated induction of TAK1 complex within TLR4 complex	0.0347	RPS27A|UBC	0.0032	HSA-937072
17	2	Reactome Pathways	Translesion synthesis by POLK	0.0366	RPS27A|UBC	0.0036	HSA-5655862
17	2	Reactome Pathways	Translesion synthesis by POLI	0.0366	RPS27A|UBC	0.0036	HSA-5656121
17	2	Reactome Pathways	Activation of IRF3/IRF7 mediated by TBK1/IKK epsilon	0.0366	RPS27A|UBC	0.0036	HSA-936964
129	4	Reactome Pathways	Fc epsilon receptor (FCERI) signaling	0.0369	RPS27A|FOS|JUN|UBC	0.0037	HSA-2454202
63	3	Reactome Pathways	p53-Dependent G1 DNA Damage Response	0.0378	RPS27A|CDKN1A|UBC	0.0038	HSA-69563
18	2	Reactome Pathways	TICAM1, RIP1-mediated IKK complex recruitment	0.0395	RPS27A|UBC	0.004	HSA-168927
18	2	Reactome Pathways	Crosslinking of collagen fibrils	0.0395	COL1A1|COL1A2	0.004	HSA-2243919
66	3	Reactome Pathways	Regulation of RAS by GAPs	0.0417	RASA4|RPS27A|UBC	0.0043	HSA-5658442
19	2	Reactome Pathways	Translesion Synthesis by POLH	0.0425	RPS27A|UBC	0.0044	HSA-110320
136	4	Reactome Pathways	C-type lectin receptors (CLRs)	0.0425	RPS27A|PRKACB|UBC|MUC1	0.0044	HSA-5621481
660	9	Reactome Pathways	Vesicle-mediated transport	0.0425	COL1A1|AMBP|EGF|RPS27A|COL1A2|HSP90B1|COL3A1|SERPINA1|UBC	0.0044	HSA-5653656
19	2	Reactome Pathways	Regulation of TP53 Activity through Methylation	0.0425	RPS27A|UBC	0.0044	HSA-6804760
137	4	Reactome Pathways	PTEN Regulation	0.0431	EGR1|RPS27A|JUN|UBC	0.0045	HSA-6807070
69	3	Reactome Pathways	Interferon alpha/beta signaling	0.0456	EGR1|JAK1|ISG15	0.0048	HSA-909733
21	2	Reactome Pathways	Regulation of FZD by ubiquitination	0.0494	RPS27A|UBC	0.0053	HSA-4641263
21	2	Reactome Pathways	Negative regulation of MET activity	0.0494	RPS27A|UBC	0.0053	HSA-6807004
21	2	Reactome Pathways	ER Quality Control Compartment (ERQC)	0.0494	RPS27A|UBC	0.0053	HSA-901032
Reactome pathways overrepresentated in the list of DEGs (FDR < 0.05, Log2FC > 0.5) from G3 tumor AOIs vs Islet cell AOIs comparison
# background genes	# genes	category	description	FDR value	genes	p-value	term name
2741	134	Reactome Pathways	Signal Transduction	8.06E-30	GNA11|TNFRSF1A|ADH1A|NFKBIA|DKK4|PPP2CB|LFNG|COL1A1|HDAC5|CCND1|FZD10|NUP107|MAPK14|NR3C1|TTR|DUSP1|EGR1|LRP1|SOX9|HSPB1|FOXA1|LAMA5|CDK4|MDM2|LRP6|APH1B|RASA4|KAT2B|KDR|SHC2|HDAC4|WNT5A|STAT3|RASGRF2|LEF1|EGF|LGR5|TP53|RHOB|FGF18|NOTCH1|DUSP6|FBXW7|FLT1|TIAM1|WNT4|FGFR4|LRP5|COL6A3|IHH|ITGA2|COL1A2|TSC1|RRAD|STAT6|RUNX1|KMT2D|AXIN2|COL3A1|UBB|PRKCE|FOS|PRKACA|RASGRP1|MET|EZH2|FGF8|ETV4|PGR|SP1|L…	3.71e-33	HSA-162582
1956	108	Reactome Pathways	Immune System	6.2E-27	CD74|CEACAM1|TNFRSF1A|NFKBIA|PPP2CB|COL1A1|CCND1|IL23A|LTBR|NUP107|MAPK14|TTR|EGR1|PVRL2|LAMA5|LGALS3|HLA-F|LYZ|IFIH1|CD81|HERC6|STAT3|ZAP70|RAB7A|TP53|SOD1|IL22RA1|DUSP6|FBXW7|CXADR|IFNGR2|TNFSF12|DTX3L|COL1A2|C2|HSP90B1|STAT6|CTLA4|COL3A1|UBB|PRKCE|FOS|PRKACA|HSPA6|RASGRP1|PRKDC|TOLLIP|IL20RA|CLU|STAT2|C7|RORC|TMEM173|ZBTB16|TUBB|PPL|IFI6|JAK1|NF2|FN1|UBE2C|MAPK10|PAK3|TLR1|CD55|TPR|IL6R|MCL1|M…	5.71e-30	HSA-168256
681	59	Reactome Pathways	Cytokine Signaling in Immune system	7.53E-22	TNFRSF1A|NFKBIA|PPP2CB|CCND1|IL23A|LTBR|NUP107|MAPK14|EGR1|LAMA5|HLA-F|STAT3|TP53|SOD1|IL22RA1|DUSP6|IFNGR2|TNFSF12|COL1A2|HSP90B1|STAT6|UBB|FOS|PRKACA|TOLLIP|IL20RA|STAT2|RORC|IFI6|JAK1|FN1|MAPK10|TPR|IL6R|MCL1|MAP3K7|FLNA|MMP9|PIM1|GATA3|DDX58|IL6ST|STAT4|IRF2|CAMK2B|IL4R|HLA-A|LCP1|MX1|OAS1|SIGIRR|IKBKB|UBC|SOD2|B2M|TNFRSF11A|MAP2K6|VEGFA|MUC1	1.04e-24	HSA-1280215
502	46	Reactome Pathways	Signaling by Receptor Tyrosine Kinases	1.74E-17	PPP2CB|COL1A1|MAPK14|EGR1|HSPB1|LAMA5|APH1B|KDR|SHC2|STAT3|EGF|FGF18|DUSP6|FLT1|TIAM1|FGFR4|COL6A3|ITGA2|COL1A2|RRAD|STAT6|COL3A1|UBB|PRKCE|FOS|PRKACA|MET|FGF8|PGR|FN1|COL27A1|PAK3|LAMC3|SGK1|PRKACB|COL5A1|MMP9|ID1|SPRY2|LAMB3|SPP1|RHOA|GRB7|UBC|VEGFA|ITCH	3.2e-20	HSA-9006934
1548	80	Reactome Pathways	Disease	2.74E-17	NFKBIA|DKK4|PPP2CB|LFNG|HDAC5|CCND1|NUP107|MAPK14|NR3C1|TTR|CDC25B|CDK4|MDM2|CCND2|LRP6|APH1B|KAT2B|KDR|HDAC4|WNT5A|STAT3|RAB7A|VCAN|EGF|FGF18|NOTCH1|DUSP6|FBXW7|IFNGR2|FGFR4|LRP5|IHH|UBB|PRKACA|STAT2|MET|EZH2|FGF8|TUBB|JAK1|FN1|NEIL1|UBE2C|TGFBR2|PARP9|TLR1|DUSP10|TPR|IL6R|PRKACB|GNAS|RBP4|PTEN|RPL7A|CCND3|PIM1|DKK1|TLR4|FZD8|RPS6|GNG7|CAMK2B|HLA-A|DUSP8|PRKAR1B|CXCR4|CDKN1C|HDAC2|IKBKB|NR4A1|SL…	6.32e-20	HSA-1643685
440	42	Reactome Pathways	Signaling by Interleukins	1.47E-16	TNFRSF1A|NFKBIA|PPP2CB|CCND1|IL23A|MAPK14|LAMA5|STAT3|TP53|SOD1|IL22RA1|DUSP6|COL1A2|HSP90B1|STAT6|UBB|FOS|PRKACA|TOLLIP|IL20RA|STAT2|RORC|JAK1|FN1|MAPK10|IL6R|MCL1|MAP3K7|MMP9|PIM1|GATA3|IL6ST|STAT4|IL4R|LCP1|SIGIRR|IKBKB|UBC|SOD2|MAP2K6|VEGFA|MUC1	4.06e-19	HSA-449147
1197	61	Reactome Pathways	Generic Transcription Pathway	2.28E-12	MYBL2|PPP2CB|COL1A1|HDAC5|CCND1|CNOT2|MAPK14|NR3C1|SOX9|LGALS3|CDK4|MDM2|CCND2|TCF3|KAT2B|HDAC4|LEF1|PRDX5|TP53|NOTCH1|FBXW7|IHH|TSC1|RUNX1|KMT2D|CTLA4|UBB|CEBPB|FOS|DDIT4|PRKACA|MET|GLS|EZH2|PGR|PMAIP1|RORC|SP1|ARID2|TCF7|SREBF1|UBE2C|RXRG|MDM4|SGK1|PTEN|CCND3|PCNA|GATA3|BNIP3L|SPP1|CAMK2B|HDAC2|NR4A1|UBC|SOD2|COX4I1|TXNIP|MAP2K6|VEGFA|ITCH	7.36e-15	HSA-212436
392	34	Reactome Pathways	Diseases of signal transduction by growth factor receptors and second messengers	4.43E-12	DKK4|PPP2CB|HDAC5|MDM2|LRP6|APH1B|KAT2B|KDR|HDAC4|STAT3|EGF|FGF18|NOTCH1|DUSP6|FBXW7|FGFR4|LRP5|IHH|UBB|MET|FGF8|FN1|TGFBR2|DUSP10|PTEN|PIM1|DKK1|FZD8|CAMK2B|DUSP8|HDAC2|NR4A1|UBC|RNF43	1.63e-14	HSA-5663202
107	20	Reactome Pathways	Interleukin-4 and Interleukin-13 signaling	4.43E-12	CCND1|IL23A|LAMA5|STAT3|TP53|COL1A2|HSP90B1|STAT6|FOS|RORC|JAK1|FN1|IL6R|MCL1|MMP9|PIM1|GATA3|IL4R|VEGFA|MUC1	1.69e-14	HSA-6785807
1455	66	Reactome Pathways	Gene expression (Transcription)	2.02E-11	MYBL2|PPP2CB|COL1A1|HDAC5|CCND1|NUP107|CNOT2|MAPK14|NR3C1|SOX9|LGALS3|CDK4|MDM2|CCND2|TCF3|KAT2B|HDAC4|LEF1|PRDX5|TP53|NOTCH1|FBXW7|IHH|TSC1|RUNX1|KMT2D|CTLA4|UBB|CEBPB|FOS|DDIT4|PRKACA|MET|GLS|EZH2|PGR|PMAIP1|RORC|SP1|ARID2|TCF7|SREBF1|GTF3C1|UBE2C|DNMT1|RXRG|MDM4|TPR|SGK1|PTEN|CCND3|PCNA|GATA3|BNIP3L|SPP1|CAMK2B|HDAC2|NR4A1|UBC|TET2|SOD2|COX4I1|TXNIP|MAP2K6|VEGFA|ITCH	9.3e-14	HSA-74160
1025	53	Reactome Pathways	Innate Immune System	6.66E-11	CEACAM1|NFKBIA|PPP2CB|MAPK14|TTR|LGALS3|LYZ|IFIH1|CD81|RAB7A|DUSP6|C2|HSP90B1|STAT6|UBB|PRKCE|FOS|PRKACA|HSPA6|RASGRP1|PRKDC|TOLLIP|CLU|C7|TMEM173|TUBB|NF2|MAPK10|PAK3|TLR1|CD55|MAP3K7|PRKACB|MMP9|TLR4|DDX58|PPP3CB|ALDOA|CD59|HLA-A|CYLD|RHOA|MAVS|SIGIRR|CFB|MME|IKBKB|UBC|B2M|TXNIP|MAP2K6|ITCH|MUC1	3.37e-13	HSA-168249
319	29	Reactome Pathways	MAPK family signaling cascades	8.72E-11	PPP2CB|DUSP1|HSPB1|RASA4|SHC2|RASGRF2|EGF|FGF18|DUSP6|FGFR4|UBB|PRKACA|RASGRP1|MET|FGF8|ETV4|JAK1|FN1|PAK3|CDC14A|DUSP10|IL6R|PRKACB|CCND3|IL6ST|CAMK2B|DUSP8|RASGRF1|UBC	5.22e-13	HSA-5683057
301	27	Reactome Pathways	Extracellular matrix organization	7.09E-10	CEACAM1|ITGB8|COL1A1|TTR|BMP4|LAMA5|KDR|VCAN|PLOD2|COL6A3|ITGA2|COL1A2|COL3A1|DST|TPSAB1|FN1|COL27A1|LAMC3|TGFB2|TNR|COL5A1|MMP9|LAMB3|SPP1|BMP7|ITGA6|SERPINH1	4.57e-12	HSA-1474244
605	37	Reactome Pathways	Hemostasis	3.05E-9	CD74|GNA11|CEACAM1|PPP2CB|COL1A1|MAPK14|EGF|TP53|SOD1|RHOB|CXADR|ITGA2|COL1A2|PRKCE|PRKACA|RASGRP1|CLU|IGLL1|FN1|TGFB2|FLNA|PRKACB|GNAS|THBD|TSPAN7|GATA3|CD99|GNG7|IRF2|ALDOA|PRKAR1B|ITGA6|RHOA|GRB7|HDAC2|SLC16A1|VEGFA	2.1e-11	HSA-109582
30	11	Reactome Pathways	MET activates PTK2 signaling	4.55E-9	COL1A1|LAMA5|ITGA2|COL1A2|COL3A1|MET|FN1|COL27A1|LAMC3|COL5A1|LAMB3	3.35e-11	HSA-8874081
296	25	Reactome Pathways	Signaling by WNT	1.22E-8	DKK4|PPP2CB|SOX9|LRP6|WNT5A|LEF1|LGR5|WNT4|LRP5|KMT2D|AXIN2|UBB|PLCB1|TCF7|MAP3K7|WNT2B|DKK1|FZD8|GNG7|CXXC4|PPP3CB|WNT5B|RHOA|UBC|RNF43	9.58e-11	HSA-195721
1087	49	Reactome Pathways	Developmental Biology	3.49E-8	MAPK14|SOX9|CDK4|APH1B|RPS6KA6|TCF3|KAT2B|STAT3|LEF1|CDH2|RHOB|NOTCH1|TIAM1|CACNA1D|COL6A3|ITGA2|RUNX1|CACNB3|KMT2D|COL3A1|UBB|CEBPB|ALCAM|PRKACA|MET|CACNB2|EZH2|CACNA1H|PPL|SREBF1|PAK3|KRT19|IL6R|PRKACB|COL5A1|RPL7A|MMP9|CCND3|RPS6|KRT18|PPP3CB|CXCR4|RHOA|GRB7|PBX1|HDAC2|UBC|ACVR1B|MAP2K6	2.96e-10	HSA-1266738
79	14	Reactome Pathways	Signaling by MET	3.49E-8	COL1A1|LAMA5|STAT3|ITGA2|COL1A2|COL3A1|UBB|MET|FN1|COL27A1|LAMC3|COL5A1|LAMB3|UBC	2.89e-10	HSA-6806834
164	18	Reactome Pathways	Cellular Senescence	1.02E-7	MAPK14|CDK4|MDM2|STAT3|TP53|UBB|CEBPB|FOS|EZH2|SP1|UBE2C|MAPK10|ETS2|MDM4|ID1|ETS1|UBC|MAP2K6	9.91e-10	HSA-2559583
33	10	Reactome Pathways	Oncogene Induced Senescence	1.23E-7	CDK4|MDM2|TP53|UBB|SP1|ETS2|MDM4|ID1|ETS1|UBC	1.25e-09	HSA-2559585
94	14	Reactome Pathways	MyD88:MAL(TIRAP) cascade initiated on plasma membrane	2.07E-7	NFKBIA|PPP2CB|MAPK14|DUSP6|UBB|FOS|MAPK10|TLR1|MAP3K7|TLR4|SIGIRR|IKBKB|UBC|MAP2K6	2.19e-09	HSA-166058
743	37	Reactome Pathways	Adaptive Immune System	3.69E-7	CD74|NFKBIA|PPP2CB|COL1A1|PVRL2|HLA-F|CD81|HERC6|ZAP70|RAB7A|FBXW7|CXADR|DTX3L|COL1A2|CTLA4|COL3A1|UBB|PRKACA|RASGRP1|ZBTB16|PPL|UBE2C|PAK3|TLR1|MAP3K7|PRKACB|PTEN|TLR4|CD99|PPP3CB|HLA-A|CD200|IKBKB|UBC|B2M|MRC1|ITCH	4.71e-09	HSA-1280218
544	31	Reactome Pathways	Cellular responses to stress	3.69E-7	NUP107|MAPK14|NR3C1|CDK4|MDM2|STAT3|PRDX5|TP53|SOD1|UBB|CEBPB|FOS|HSPA6|EZH2|PGR|SP1|UBE2C|MAPK10|ETS2|MDM4|TPR|RPL7A|ID1|RPS6|ETS1|ERO1L|CAMK2B|UBC|SOD2|MAP2K6|VEGFA	4.86e-09	HSA-2262752
280	22	Reactome Pathways	MAPK1/MAPK3 signaling	3.69E-7	PPP2CB|DUSP1|RASA4|SHC2|RASGRF2|EGF|FGF18|DUSP6|FGFR4|UBB|RASGRP1|MET|FGF8|JAK1|FN1|DUSP10|IL6R|IL6ST|CAMK2B|DUSP8|RASGRF1|UBC	4.58e-09	HSA-5684996
196	18	Reactome Pathways	Interferon Signaling	9.19E-7	NUP107|EGR1|HLA-F|IFNGR2|UBB|STAT2|IFI6|JAK1|TPR|FLNA|DDX58|IRF2|CAMK2B|HLA-A|MX1|OAS1|UBC|B2M	1.31e-08	HSA-913531
59	11	Reactome Pathways	Non-integrin membrane-ECM interactions	1.03E-6	COL1A1|TTR|LAMA5|ITGA2|COL1A2|COL3A1|FN1|LAMC3|COL5A1|LAMB3|ITGA6	1.51e-08	HSA-3000171
199	18	Reactome Pathways	TCF dependent signaling in response to WNT	1.07E-6	DKK4|PPP2CB|SOX9|LRP6|WNT5A|LEF1|LGR5|WNT4|LRP5|KMT2D|AXIN2|UBB|TCF7|DKK1|FZD8|CXXC4|UBC|RNF43	1.63e-08	HSA-201681
93	13	Reactome Pathways	Transcriptional regulation by RUNX3	1.07E-6	CCND1|MDM2|KAT2B|HDAC4|LEF1|TP53|NOTCH1|RUNX1|UBB|RORC|TCF7|SPP1|UBC	1.64e-08	HSA-8878159
274	20	Reactome Pathways	RAF/MAP kinase cascade	4.39E-6	PPP2CB|DUSP1|RASA4|SHC2|RASGRF2|EGF|FGF18|DUSP6|FGFR4|UBB|RASGRP1|MET|FGF8|JAK1|FN1|DUSP10|CAMK2B|DUSP8|RASGRF1|UBC	7.28e-08	HSA-5673001
304	21	Reactome Pathways	Intracellular signaling by second messengers	4.82E-6	PPP2CB|HDAC5|EGR1|MDM2|EGF|TP53|FGF18|FGFR4|UBB|PRKCE|PRKACA|MET|EZH2|FGF8|PRKACB|PTEN|CAMK2B|PRKAR1B|HDAC2|NR4A1|UBC	8.21e-08	HSA-9006925
89	12	Reactome Pathways	TRAF6 mediated induction of NFkB and MAP kinases upon TLR7/8 or 9 activation	4.82E-6	NFKBIA|PPP2CB|MAPK14|DUSP6|UBB|FOS|MAPK10|MAP3K7|TLR4|IKBKB|UBC|MAP2K6	8.41e-08	HSA-975138
152	15	Reactome Pathways	Toll-like Receptor Cascades	5.09E-6	NFKBIA|PPP2CB|MAPK14|DUSP6|HSP90B1|UBB|FOS|MAPK10|TLR1|MAP3K7|TLR4|SIGIRR|IKBKB|UBC|MAP2K6	9.15e-08	HSA-168898
90	12	Reactome Pathways	Collagen formation	5.1E-6	COL1A1|PLOD2|COL6A3|COL1A2|COL3A1|DST|COL27A1|COL5A1|MMP9|LAMB3|ITGA6|SERPINH1	9.4e-08	HSA-1474290
202	17	Reactome Pathways	Signaling by NOTCH	5.46E-6	LFNG|HDAC5|CCND1|APH1B|KAT2B|HDAC4|EGF|TP53|NOTCH1|FBXW7|RUNX1|UBB|MFNG|PBX1|HDAC2|UBC|ITCH	1.08e-07	HSA-157118
76	11	Reactome Pathways	ECM proteoglycans	7.41E-6	COL1A1|LAMA5|VCAN|COL6A3|ITGA2|COL1A2|COL3A1|FN1|TGFB2|TNR|COL5A1	1.54e-07	HSA-3000178
96	12	Reactome Pathways	TRIF(TICAM1)-mediated TLR4 signaling	8.4E-6	NFKBIA|PPP2CB|MAPK14|DUSP6|UBB|FOS|MAPK10|MAP3K7|TLR4|IKBKB|UBC|MAP2K6	1.78e-07	HSA-937061
78	11	Reactome Pathways	Regulation of insulin secretion	8.81E-6	GNA11|CACNA1D|CACNB3|PRKACA|CACNB2|PLCB1|PRKACB|GNAS|GNG7|PRKAR1B|CACNA2D2	1.95e-07	HSA-422356
61	10	Reactome Pathways	Assembly of collagen fibrils and other multimeric structures	8.94E-6	COL1A1|COL6A3|COL1A2|COL3A1|DST|COL27A1|COL5A1|MMP9|LAMB3|ITGA6	2.02e-07	HSA-2022090
21	7	Reactome Pathways	Regulation of FZD by ubiquitination	1.03E-5	LRP6|LGR5|LRP5|UBB|FZD8|UBC|RNF43	2.37e-07	HSA-4641263
63	10	Reactome Pathways	MAP kinase activation	1.12E-5	PPP2CB|MAPK14|DUSP6|UBB|FOS|MAPK10|MAP3K7|IKBKB|UBC|MAP2K6	2.64e-07	HSA-450294
147	14	Reactome Pathways	Mitotic G1 phase and G1/S transition	1.53E-5	MYBL2|PPP2CB|CCND1|CDK4|CCND2|MCM4|UBB|MCM7|TYMS|CCND3|PCNA|TOP2A|CDKN1C|UBC	3.67e-07	HSA-453279
23	7	Reactome Pathways	RAF-independent MAPK1/3 activation	1.56E-5	DUSP1|DUSP6|JAK1|DUSP10|IL6R|IL6ST|DUSP8	3.96e-07	HSA-112409
84	11	Reactome Pathways	MyD88 cascade initiated on plasma membrane	1.56E-5	NFKBIA|PPP2CB|MAPK14|DUSP6|UBB|FOS|MAPK10|MAP3K7|IKBKB|UBC|MAP2K6	3.82e-07	HSA-975871
85	11	Reactome Pathways	Integrin cell surface interactions	1.62E-5	ITGB8|COL1A1|KDR|COL6A3|ITGA2|COL1A2|COL3A1|FN1|COL5A1|SPP1|ITGA6	4.25e-07	HSA-216083
36	8	Reactome Pathways	NOD1/2 Signaling Pathway	1.69E-5	MAPK14|UBB|MAP3K7|CYLD|IKBKB|UBC|MAP2K6|ITCH	4.51e-07	HSA-168638
572	28	Reactome Pathways	Nervous system development	2.01E-5	MAPK14|APH1B|RPS6KA6|RHOB|TIAM1|CACNA1D|COL6A3|ITGA2|CACNB3|COL3A1|UBB|ALCAM|PRKACA|MET|CACNB2|CACNA1H|PAK3|PRKACB|COL5A1|RPL7A|MMP9|RPS6|PPP3CB|CXCR4|RHOA|GRB7|HDAC2|UBC	5.47e-07	HSA-9675108
108	12	Reactome Pathways	Integration of energy metabolism	2.05E-5	GNA11|PPP2CB|CACNA1D|CACNB3|PRKACA|CACNB2|PLCB1|PRKACB|GNAS|GNG7|PRKAR1B|CACNA2D2	5.66e-07	HSA-163685
38	8	Reactome Pathways	Ovarian tumor domain proteases	2.3E-5	IFIH1|TP53|UBB|PTEN|DDX58|RHOA|MAVS|UBC	6.46e-07	HSA-5689896
15	6	Reactome Pathways	Negative regulation of TCF-dependent signaling by WNT ligand antagonists	2.57E-5	DKK4|LRP6|WNT5A|WNT4|LRP5|DKK1	7.47e-07	HSA-3772470
547	27	Reactome Pathways	Axon guidance	2.57E-5	MAPK14|APH1B|RPS6KA6|RHOB|TIAM1|CACNA1D|COL6A3|ITGA2|CACNB3|COL3A1|UBB|ALCAM|PRKACA|MET|CACNB2|CACNA1H|PAK3|PRKACB|COL5A1|RPL7A|MMP9|RPS6|PPP3CB|CXCR4|RHOA|GRB7|UBC	7.54e-07	HSA-422475
55	9	Reactome Pathways	Nucleotide-binding domain, leucine rich repeat containing receptor (NLR) signaling pathways	2.81E-5	MAPK14|UBB|MAP3K7|CYLD|IKBKB|UBC|TXNIP|MAP2K6|ITCH	8.4e-07	HSA-168643
92	11	Reactome Pathways	Toll Like Receptor 3 (TLR3) Cascade	2.86E-5	NFKBIA|PPP2CB|MAPK14|DUSP6|UBB|FOS|MAPK10|MAP3K7|IKBKB|UBC|MAP2K6	8.7e-07	HSA-168164
93	11	Reactome Pathways	Oxidative Stress Induced Senescence	3.11E-5	MAPK14|CDK4|MDM2|TP53|UBB|FOS|EZH2|MAPK10|MDM4|UBC|MAP2K6	9.59e-07	HSA-2559580
74	10	Reactome Pathways	Signaling by NOTCH1	3.16E-5	HDAC5|APH1B|KAT2B|HDAC4|NOTCH1|FBXW7|UBB|HDAC2|UBC|ITCH	1e-06	HSA-1980143
27	7	Reactome Pathways	Syndecan interactions	3.16E-5	COL1A1|ITGA2|COL1A2|COL3A1|FN1|COL5A1|ITGA6	9.89e-07	HSA-3000170
138	13	Reactome Pathways	Cell surface interactions at the vascular wall	3.35E-5	CD74|CEACAM1|COL1A1|CXADR|COL1A2|IGLL1|FN1|THBD|TSPAN7|CD99|ITGA6|GRB7|SLC16A1	1.08e-06	HSA-202733
58	9	Reactome Pathways	Constitutive Signaling by NOTCH1 PEST Domain Mutants	3.82E-5	HDAC5|APH1B|KAT2B|HDAC4|NOTCH1|FBXW7|UBB|HDAC2|UBC	1.25e-06	HSA-2644606
58	9	Reactome Pathways	Constitutive Signaling by NOTCH1 HD+PEST Domain Mutants	3.82E-5	HDAC5|APH1B|KAT2B|HDAC4|NOTCH1|FBXW7|UBB|HDAC2|UBC	1.25e-06	HSA-2894862
363	21	Reactome Pathways	Transcriptional Regulation by TP53	3.82E-5	PPP2CB|CNOT2|MAPK14|MDM2|PRDX5|TP53|TSC1|UBB|FOS|DDIT4|GLS|PMAIP1|MDM4|SGK1|PTEN|PCNA|BNIP3L|HDAC2|UBC|COX4I1|MAP2K6	1.28e-06	HSA-3700989
118	12	Reactome Pathways	Transcriptional regulation by RUNX2	3.82E-5	COL1A1|CCND1|NR3C1|SOX9|LGALS3|CDK4|HDAC4|FBXW7|IHH|RUNX1|UBB|UBC	1.34e-06	HSA-8878166
142	13	Reactome Pathways	Beta-catenin independent WNT signaling	4.04E-5	WNT5A|LEF1|WNT4|UBB|PLCB1|TCF7|MAP3K7|FZD8|GNG7|PPP3CB|WNT5B|RHOA|UBC	1.45e-06	HSA-3858494
280	18	Reactome Pathways	Deubiquitination	5.09E-5	NFKBIA|MDM2|IFIH1|KAT2B|POLB|TP53|AXIN2|UBB|TGFBR2|MDM4|MAP3K7|PTEN|GATA3|DDX58|CYLD|RHOA|MAVS|UBC	1.85e-06	HSA-5688426
31	7	Reactome Pathways	Negative regulation of FGFR4 signaling	5.96E-5	PPP2CB|FGF18|FGFR4|UBB|FGF8|SPRY2|UBC	2.2e-06	HSA-5654733
47	8	Reactome Pathways	Cyclin D associated events in G1	7.13E-5	PPP2CB|CCND1|CDK4|CCND2|UBB|CCND3|CDKN1C|UBC	2.66e-06	HSA-69231
260	17	Reactome Pathways	Platelet activation, signaling and aggregation	7.58E-5	GNA11|COL1A1|MAPK14|EGF|SOD1|RHOB|COL1A2|PRKCE|RASGRP1|CLU|FN1|TGFB2|FLNA|GNG7|ALDOA|RHOA|VEGFA	2.9e-06	HSA-76002
48	8	Reactome Pathways	NOTCH1 Intracellular Domain Regulates Transcription	7.91E-5	HDAC5|KAT2B|HDAC4|NOTCH1|FBXW7|UBB|HDAC2|UBC	3.06e-06	HSA-2122947
33	7	Reactome Pathways	Negative regulators of DDX58/IFIH1 signaling	8.06E-5	IFIH1|UBB|DDX58|CYLD|MAVS|UBC|ITCH	3.16e-06	HSA-936440
34	7	Reactome Pathways	Signaling by WNT in cancer	9.48E-5	DKK4|PPP2CB|LRP6|LRP5|DKK1|FZD8|RNF43	3.75e-06	HSA-4791275
267	17	Reactome Pathways	Transmission across Chemical Synapses	1.0E-4	MDM2|RPS6KA6|RASGRF2|CACNB3|PRKACA|GLS|CACNB2|PLCB1|MAPT|PRKACB|TSPAN7|GNG7|CAMK2B|PRKAR1B|RASGRF1|CACNA2D2|GRIA3	4.05e-06	HSA-112315
134	12	Reactome Pathways	Signaling by NTRKs	1.1E-4	PPP2CB|MAPK14|EGR1|SHC2|STAT3|DUSP6|TIAM1|RRAD|FOS|SGK1|ID1|RHOA	4.55e-06	HSA-166520
35	7	Reactome Pathways	Regulation of TP53 Degradation	1.1E-4	PPP2CB|MDM2|TP53|UBB|MDM4|SGK1|UBC	4.44e-06	HSA-6804757
69	9	Reactome Pathways	Interferon alpha/beta signaling	1.1E-4	EGR1|HLA-F|STAT2|IFI6|JAK1|IRF2|HLA-A|MX1|OAS1	4.56e-06	HSA-909733
53	8	Reactome Pathways	Signaling by PTK6	1.4E-4	CCND1|NR3C1|CDK4|STAT3|EGF|UBB|RHOA|UBC	5.91e-06	HSA-8848021
115	11	Reactome Pathways	Signaling by NTRK1 (TRKA)	1.5E-4	PPP2CB|MAPK14|EGR1|SHC2|STAT3|DUSP6|RRAD|FOS|SGK1|ID1|RHOA	6.38e-06	HSA-187037
24	6	Reactome Pathways	DARPP-32 events	1.6E-4	PPP2CB|PRKACA|PRKACB|PPP3CB|PPP3CC|PRKAR1B	7.23e-06	HSA-180024
94	10	Reactome Pathways	Class B/2 (Secretin family receptors)	1.6E-4	FZD10|WNT5A|WNT4|IHH|PTCH1|CD55|WNT2B|GNAS|FZD8|GNG7	7.13e-06	HSA-373080
140	12	Reactome Pathways	Death Receptor Signalling	1.6E-4	TNFRSF1A|NFKBIA|APH1B|RASGRF2|TIAM1|UBB|MAP3K7|CYLD|RHOA|HDAC2|IKBKB|UBC	6.9e-06	HSA-73887
56	8	Reactome Pathways	Interleukin-12 family signaling	1.9E-4	IL23A|STAT3|SOD1|JAK1|IL6ST|STAT4|LCP1|SOD2	8.52e-06	HSA-447115
25	6	Reactome Pathways	Interleukin-20 family signaling	1.9E-4	STAT3|IL22RA1|IL20RA|STAT2|JAK1|STAT4	8.84e-06	HSA-8854691
76	9	Reactome Pathways	DDX58/IFIH1-mediated induction of interferon-alpha/beta	2.0E-4	NFKBIA|IFIH1|UBB|DDX58|CYLD|MAVS|IKBKB|UBC|ITCH	9.33e-06	HSA-168928
1977	58	Reactome Pathways	Metabolism of proteins	2.7E-4	NFKBIA|NUP107|NR3C1|TTR|BMP4|MDM2|LYZ|APH1B|IFIH1|KAT2B|HDAC4|STAT3|RAB7A|VCAN|POLB|MFGE8|CDH2|TP53|FBXW7|HSP90B1|AXIN2|UBB|CEBPB|PRKDC|PGR|ZBTB16|SNCA|FN1|UBE2C|TGFBR2|DNMT1|CD55|MDM4|UBE2T|TPR|MAP3K7|PTEN|RPL7A|PCNA|GATA3|DDX58|RPS6|GNG7|MRPL19|SPP1|ERO1L|CD59|HLA-A|CYLD|RHOA|MAVS|TOP2A|MME|LY6E|HDAC2|UBC|B2M|MUC1	1.25e-05	HSA-392499
42	7	Reactome Pathways	NCAM1 interactions	2.7E-4	CACNA1D|COL6A3|CACNB3|COL3A1|CACNB2|CACNA1H|COL5A1	1.28e-05	HSA-419037
203	14	Reactome Pathways	Ub-specific processing proteases	2.7E-4	NFKBIA|MDM2|IFIH1|POLB|TP53|AXIN2|UBB|MDM4|MAP3K7|PTEN|GATA3|DDX58|CYLD|UBC	1.25e-05	HSA-5689880
204	14	Reactome Pathways	Transcriptional regulation by RUNX1	2.7E-4	CCND1|LGALS3|CCND2|TCF3|KAT2B|RUNX1|KMT2D|CTLA4|UBB|ARID2|CCND3|GATA3|UBC|ITCH	1.31e-05	HSA-8878171
264	16	Reactome Pathways	PIP3 activates AKT signaling	2.8E-4	PPP2CB|HDAC5|EGR1|MDM2|EGF|TP53|FGF18|FGFR4|UBB|MET|EZH2|FGF8|PTEN|HDAC2|NR4A1|UBC	1.39e-05	HSA-1257604
1390	45	Reactome Pathways	Post-translational protein modification	2.8E-4	NFKBIA|NUP107|NR3C1|BMP4|MDM2|IFIH1|KAT2B|HDAC4|RAB7A|VCAN|POLB|MFGE8|CDH2|TP53|FBXW7|HSP90B1|AXIN2|UBB|PRKDC|PGR|ZBTB16|FN1|UBE2C|TGFBR2|DNMT1|CD55|MDM4|UBE2T|TPR|MAP3K7|PTEN|PCNA|GATA3|DDX58|SPP1|CD59|HLA-A|CYLD|RHOA|MAVS|TOP2A|LY6E|HDAC2|UBC|MUC1	1.38e-05	HSA-597592
81	9	Reactome Pathways	Antiviral mechanism by IFN-stimulated genes	2.9E-4	NUP107|UBB|JAK1|TPR|FLNA|DDX58|MX1|OAS1|UBC	1.49e-05	HSA-1169410
61	8	Reactome Pathways	Nuclear Events (kinase and transcription factor activation)	2.9E-4	PPP2CB|MAPK14|EGR1|DUSP6|RRAD|FOS|SGK1|ID1	1.5e-05	HSA-198725
43	7	Reactome Pathways	Negative regulation of MAPK pathway	2.9E-4	PPP2CB|DUSP1|DUSP6|UBB|DUSP10|DUSP8|UBC	1.47e-05	HSA-5675221
265	16	Reactome Pathways	Signaling by Nuclear Receptors	2.9E-4	ADH1A|CCND1|HSPB1|FOXA1|KAT2B|EGF|RUNX1|FOS|PGR|SP1|SREBF1|RXRG|MMP9|GATA3|GNG7|APOC2	1.45e-05	HSA-9006931
129	11	Reactome Pathways	Immunoregulatory interactions between a Lymphoid and a non-Lymphoid cell	3.4E-4	COL1A1|PVRL2|HLA-F|CD81|CXADR|COL1A2|COL3A1|CD99|HLA-A|CD200|B2M	1.74e-05	HSA-198933
29	6	Reactome Pathways	Negative regulation of FGFR3 signaling	3.5E-4	PPP2CB|FGF18|UBB|FGF8|SPRY2|UBC	1.85e-05	HSA-5654732
106	10	Reactome Pathways	Signaling by VEGF	3.6E-4	MAPK14|HSPB1|KDR|SHC2|FLT1|PRKACA|PAK3|PRKACB|RHOA|VEGFA	1.88e-05	HSA-194138
7	4	Reactome Pathways	Modulation by Mtb of host immune system	3.8E-4	UBB|UBC|B2M|MRC1	2.01e-05	HSA-9637628
30	6	Reactome Pathways	TNFR1-induced NFkappaB signaling pathway	4.1E-4	TNFRSF1A|UBB|MAP3K7|CYLD|IKBKB|UBC	2.19e-05	HSA-5357956
17	5	Reactome Pathways	Defective binding of RB1 mutants to E2F1,(E2F2, E2F3)	4.1E-4	CCND1|CDK4|CCND2|CCND3|CDKN1C	2.23e-05	HSA-9661069
826	31	Reactome Pathways	Infectious disease	4.5E-4	NUP107|MAPK14|NR3C1|WNT5A|RAB7A|IFNGR2|UBB|PRKACA|STAT2|MET|EZH2|TUBB|JAK1|PARP9|TPR|IL6R|PRKACB|GNAS|RPL7A|RPS6|GNG7|HLA-A|PRKAR1B|CXCR4|HDAC2|UBC|B2M|MRC1|TXNIP|MAP2K6|VEGFA	2.51e-05	HSA-5663205
87	9	Reactome Pathways	MAPK6/MAPK4 signaling	4.5E-4	HSPB1|UBB|PRKACA|ETV4|PAK3|CDC14A|PRKACB|CCND3|UBC	2.52e-05	HSA-5687128
47	7	Reactome Pathways	Regulation of Complement cascade	4.5E-4	CD81|C2|CLU|C7|CD55|CD59|CFB	2.47e-05	HSA-977606
518	23	Reactome Pathways	Cell Cycle, Mitotic	4.6E-4	MYBL2|PPP2CB|CCND1|NUP107|CDC25B|CDK4|CCND2|MCM4|TP53|UBB|MCM7|PRKACA|TYMS|TUBB|FOXM1|UBE2C|CDC14A|TPR|CCND3|PCNA|TOP2A|CDKN1C|UBC	2.58e-05	HSA-69278
67	8	Reactome Pathways	Collagen biosynthesis and modifying enzymes	4.9E-4	COL1A1|PLOD2|COL6A3|COL1A2|COL3A1|COL27A1|COL5A1|SERPINH1	2.79e-05	HSA-1650814
8	4	Reactome Pathways	Signaling by RNF43 mutants	5.2E-4	LRP6|LRP5|FZD8|RNF43	2.98e-05	HSA-5340588
49	7	Reactome Pathways	Signaling by NOTCH3	5.5E-4	APH1B|KAT2B|EGF|NOTCH1|UBB|PBX1|UBC	3.15e-05	HSA-9012852
90	9	Reactome Pathways	Opioid Signalling	5.6E-4	PPP2CB|PRKACA|PLCB1|PRKACB|GNG7|PPP3CB|CAMK2B|PPP3CC|PRKAR1B	3.22e-05	HSA-111885
166	12	Reactome Pathways	SUMO E3 ligases SUMOylate target proteins	5.8E-4	NFKBIA|NUP107|NR3C1|MDM2|HDAC4|TP53|PGR|DNMT1|TPR|PCNA|TOP2A|HDAC2	3.38e-05	HSA-3108232
140	11	Reactome Pathways	Degradation of the extracellular matrix	6.0E-4	COL1A1|LAMA5|COL6A3|COL1A2|COL3A1|TPSAB1|FN1|COL5A1|MMP9|LAMB3|SPP1	3.53e-05	HSA-1474228
19	5	Reactome Pathways	Regulation of TP53 Activity through Methylation	6.0E-4	MDM2|TP53|UBB|MDM4|UBC	3.51e-05	HSA-6804760
92	9	Reactome Pathways	Activation of NMDA receptors and postsynaptic events	6.3E-4	RPS6KA6|RASGRF2|PRKACA|MAPT|PRKACB|CAMK2B|PRKAR1B|RASGRF1|GRIA3	3.78e-05	HSA-442755
34	6	Reactome Pathways	Negative regulation of FGFR2 signaling	6.8E-4	PPP2CB|FGF18|UBB|FGF8|SPRY2|UBC	4.08e-05	HSA-5654727
145	11	Reactome Pathways	SARS-CoV Infections	7.7E-4	NR3C1|IFNGR2|UBB|STAT2|TUBB|JAK1|PARP9|IL6R|HDAC2|UBC|VEGFA	4.76e-05	HSA-9679506
35	6	Reactome Pathways	Aberrant regulation of mitotic cell cycle due to RB1 defects	7.7E-4	CCND1|CDK4|CCND2|UBE2C|CCND3|CDKN1C	4.71e-05	HSA-9687139
96	9	Reactome Pathways	p75 NTR receptor-mediated signalling	8.3E-4	NFKBIA|APH1B|RASGRF2|TIAM1|UBB|RHOA|HDAC2|IKBKB|UBC	5.14e-05	HSA-193704
203	13	Reactome Pathways	Neurotransmitter receptors and postsynaptic signal transmission	8.4E-4	MDM2|RPS6KA6|RASGRF2|PRKACA|PLCB1|MAPT|PRKACB|TSPAN7|GNG7|CAMK2B|PRKAR1B|RASGRF1|GRIA3	5.23e-05	HSA-112314
97	9	Reactome Pathways	Antigen processing-Cross presentation	8.8E-4	HLA-F|UBB|TLR1|TLR4|HLA-A|IKBKB|UBC|B2M|MRC1	5.54e-05	HSA-1236975
97	9	Reactome Pathways	VEGFA-VEGFR2 Pathway	8.8E-4	MAPK14|HSPB1|KDR|SHC2|PRKACA|PAK3|PRKACB|RHOA|VEGFA	5.54e-05	HSA-4420097
55	7	Reactome Pathways	Complex I biogenesis	9.6E-4	NDUFB4|NDUFS7|NDUFB10|NDUFB8|NDUFS8|NDUFB1|NDUFA1	6.14e-05	HSA-6799198
11	4	Reactome Pathways	Interleukin-6 signaling	0.0012	STAT3|JAK1|IL6R|IL6ST	7.9e-05	HSA-1059683
58	7	Reactome Pathways	Signaling by PDGF	0.0012	STAT3|COL6A3|STAT6|COL3A1|COL5A1|SPP1|GRB7	8.35e-05	HSA-186797
79	8	Reactome Pathways	Post NMDA receptor activation events	0.0012	RPS6KA6|RASGRF2|PRKACA|MAPT|PRKACB|CAMK2B|PRKAR1B|RASGRF1	8.16e-05	HSA-438064
23	5	Reactome Pathways	Activated TAK1 mediates p38 MAPK activation	0.0012	MAPK14|UBB|MAP3K7|UBC|MAP2K6	7.69e-05	HSA-450302
78	8	Reactome Pathways	Amyloid fiber formation	0.0012	TTR|LYZ|APH1B|MFGE8|UBB|SNCA|UBC|B2M	7.51e-05	HSA-977225
81	8	Reactome Pathways	ER-Phagosome pathway	0.0014	HLA-F|UBB|TLR1|TLR4|HLA-A|IKBKB|UBC|B2M	9.59e-05	HSA-1236974
24	5	Reactome Pathways	TRAF6 mediated NF-kB activation	0.0014	NFKBIA|IFIH1|DDX58|MAVS|IKBKB	9.17e-05	HSA-933542
81	8	Reactome Pathways	Potential therapeutics for SARS	0.0014	NR3C1|IFNGR2|STAT2|TUBB|JAK1|IL6R|HDAC2|VEGFA	9.59e-05	HSA-9679191
647	25	Reactome Pathways	Cell Cycle	0.0015	MYBL2|PPP2CB|CCND1|NUP107|CDC25B|CDK4|MDM2|CCND2|MCM4|TP53|UBB|MCM7|PRKACA|TYMS|TUBB|FOXM1|UBE2C|CDC14A|MDM4|TPR|CCND3|PCNA|TOP2A|CDKN1C|UBC	0.0001	HSA-1640170
41	6	Reactome Pathways	Binding and Uptake of Ligands by Scavenger Receptors	0.0015	COL1A1|LRP1|AMBP|COL1A2|HSP90B1|COL3A1	0.0001	HSA-2173782
41	6	Reactome Pathways	Deactivation of the beta-catenin transactivating complex	0.0015	SOX9|LEF1|KMT2D|UBB|TCF7|UBC	0.0001	HSA-3769402
60	7	Reactome Pathways	Ca2+ pathway	0.0015	WNT5A|LEF1|PLCB1|TCF7|MAP3K7|GNG7|PPP3CB	0.0001	HSA-4086398
189	12	Reactome Pathways	ESR-mediated signaling	0.0015	CCND1|HSPB1|FOXA1|KAT2B|EGF|RUNX1|FOS|PGR|SP1|MMP9|GATA3|GNG7	0.00011	HSA-8939211
12	4	Reactome Pathways	Interleukin-35 Signalling	0.0015	STAT3|JAK1|IL6ST|STAT4	0.0001	HSA-8984722
12	4	Reactome Pathways	NF-kB activation through FADD/RIP-1 pathway mediated by caspase-8 and -10	0.0015	IFIH1|DDX58|MAVS|IKBKB	0.0001	HSA-933543
62	7	Reactome Pathways	Cytosolic sensors of pathogen-associated DNA	0.0017	NFKBIA|STAT6|UBB|PRKDC|TMEM173|IKBKB|UBC	0.00012	HSA-1834949
13	4	Reactome Pathways	NF-kB is activated and signals survival	0.0018	NFKBIA|UBB|IKBKB|UBC	0.00013	HSA-209560
136	10	Reactome Pathways	C-type lectin receptors (CLRs)	0.0018	NFKBIA|UBB|PRKACA|PAK3|MAP3K7|PRKACB|PPP3CB|IKBKB|UBC|MUC1	0.00013	HSA-5621481
44	6	Reactome Pathways	Collagen chain trimerization	0.002	COL1A1|COL6A3|COL1A2|COL3A1|COL27A1|COL5A1	0.00015	HSA-8948216
27	5	Reactome Pathways	Infection with Mycobacterium tuberculosis	0.002	RAB7A|UBB|UBC|B2M|MRC1	0.00015	HSA-9635486
88	8	Reactome Pathways	Interferon gamma signaling	0.0022	HLA-F|IFNGR2|JAK1|IRF2|CAMK2B|HLA-A|OAS1|B2M	0.00016	HSA-877300
28	5	Reactome Pathways	Notch-HLH transcription pathway	0.0023	HDAC5|KAT2B|HDAC4|NOTCH1|HDAC2	0.00017	HSA-350054
28	5	Reactome Pathways	Adrenaline,noradrenaline inhibits insulin secretion	0.0023	CACNA1D|CACNB3|CACNB2|GNG7|CACNA2D2	0.00017	HSA-400042
92	8	Reactome Pathways	Glucose metabolism	0.0028	SLC25A1|PPP2CB|NUP107|TPI1|PRKACA|TPR|PRKACB|ALDOA	0.00022	HSA-70326
15	4	Reactome Pathways	IRAK2 mediated activation of TAK1 complex upon TLR7/8 or 9 stimulation	0.0028	UBB|MAP3K7|TLR4|UBC	0.00021	HSA-975163
176	11	Reactome Pathways	The citric acid (TCA) cycle and respiratory electron transport	0.003	NDUFB4|NDUFS7|NDUFB10|NDUFB8|ATP5I|NDUFS8|ME2|NDUFB1|NDUFA1|SLC16A1|COX4I1	0.00024	HSA-1428517
30	5	Reactome Pathways	Laminin interactions	0.003	LAMA5|ITGA2|LAMC3|LAMB3|ITGA6	0.00023	HSA-3000157
16	4	Reactome Pathways	Spry regulation of FGF signaling	0.0033	PPP2CB|UBB|SPRY2|UBC	0.00026	HSA-1295596
31	5	Reactome Pathways	Activated NOTCH1 Transmits Signal to the Nucleus	0.0033	APH1B|NOTCH1|UBB|UBC|ITCH	0.00027	HSA-2122948
16	4	Reactome Pathways	TGF-beta receptor signaling in EMT (epithelial to mesenchymal transition)	0.0033	UBB|TGFBR2|RHOA|UBC	0.00026	HSA-2173791
31	5	Reactome Pathways	MAPK targets/ Nuclear events mediated by MAP kinases	0.0033	PPP2CB|MAPK14|DUSP6|FOS|MAPK10	0.00027	HSA-450282
16	4	Reactome Pathways	TRAF6-mediated induction of TAK1 complex within TLR4 complex	0.0033	UBB|MAP3K7|TLR4|UBC	0.00026	HSA-937072
50	6	Reactome Pathways	Signaling by ERBB2	0.0034	EGF|UBB|PRKCE|RHOA|GRB7|UBC	0.00028	HSA-1227986
50	6	Reactome Pathways	Signaling by FGFR1	0.0034	PPP2CB|FGF18|UBB|FGF8|SPRY2|UBC	0.00028	HSA-5654736
72	7	Reactome Pathways	Glycolysis	0.0035	PPP2CB|NUP107|TPI1|PRKACA|TPR|PRKACB|ALDOA	0.00029	HSA-70171
32	5	Reactome Pathways	TAK1 activates NFkB by phosphorylation and activation of IKKs complex	0.0036	NFKBIA|UBB|MAP3K7|IKBKB|UBC	0.0003	HSA-445989
73	7	Reactome Pathways	ISG15 antiviral mechanism	0.0037	NUP107|UBB|JAK1|TPR|DDX58|MX1|UBC	0.00031	HSA-1169408
17	4	Reactome Pathways	PKA activation in glucagon signalling	0.0038	PRKACA|PRKACB|GNAS|PRKAR1B	0.00032	HSA-164378
6	3	Reactome Pathways	Signaling by LRP5 mutants	0.0038	DKK4|LRP5|DKK1	0.00033	HSA-5339717
17	4	Reactome Pathways	Regulation of RUNX1 Expression and Activity	0.0038	CCND1|CCND2|RUNX1|CCND3	0.00032	HSA-8934593
125	9	Reactome Pathways	Respiratory electron transport, ATP synthesis by chemiosmotic coupling, and heat production by uncoupling proteins.	0.0039	NDUFB4|NDUFS7|NDUFB10|NDUFB8|ATP5I|NDUFS8|NDUFB1|NDUFA1|COX4I1	0.00033	HSA-163200
74	7	Reactome Pathways	Protein ubiquitination	0.0039	UBB|PRKDC|UBE2C|UBE2T|PCNA|HLA-A|UBC	0.00033	HSA-8852135
33	5	Reactome Pathways	Glucagon signaling in metabolic regulation	0.004	PRKACA|PRKACB|GNAS|GNG7|PRKAR1B	0.00034	HSA-163359
33	5	Reactome Pathways	Negative regulation of FGFR1 signaling	0.004	PPP2CB|UBB|FGF8|SPRY2|UBC	0.00034	HSA-5654726
18	4	Reactome Pathways	Scavenging by Class A Receptors	0.0044	COL1A1|COL1A2|HSP90B1|COL3A1	0.00039	HSA-3000480
101	8	Reactome Pathways	Respiratory electron transport	0.0044	NDUFB4|NDUFS7|NDUFB10|NDUFB8|NDUFS8|NDUFB1|NDUFA1|COX4I1	0.00039	HSA-611105
101	8	Reactome Pathways	Signaling by TGFB family members	0.0044	UBB|SP1|TGFBR2|BAMBI|SMAD9|RHOA|UBC|ACVR1B	0.00039	HSA-9006936
129	9	Reactome Pathways	Fc epsilon receptor (FCERI) signaling	0.0046	NFKBIA|UBB|FOS|RASGRP1|MAPK10|MAP3K7|PPP3CB|IKBKB|UBC	0.00041	HSA-2454202
129	9	Reactome Pathways	G1/S Transition	0.0046	PPP2CB|CCND1|CDK4|MCM4|UBB|MCM7|TYMS|PCNA|UBC	0.00041	HSA-69206
77	7	Reactome Pathways	Pre-NOTCH Expression and Processing	0.0047	LFNG|CCND1|KAT2B|TP53|NOTCH1|RUNX1|MFNG	0.00042	HSA-1912422
35	5	Reactome Pathways	Regulation of TNFR1 signaling	0.0048	TNFRSF1A|UBB|CYLD|IKBKB|UBC	0.00044	HSA-5357905
159	10	Reactome Pathways	Regulation of TP53 Activity	0.0048	PPP2CB|MAPK14|MDM2|TP53|UBB|MDM4|SGK1|HDAC2|UBC|MAP2K6	0.00043	HSA-5633007
7	3	Reactome Pathways	Signaling by MAPK mutants	0.005	DUSP6|DUSP10|DUSP8	0.00046	HSA-9652817
79	7	Reactome Pathways	Downstream signaling events of B Cell Receptor (BCR)	0.0053	NFKBIA|UBB|RASGRP1|MAP3K7|PPP3CB|IKBKB|UBC	0.00048	HSA-1168372
105	8	Reactome Pathways	PI3K/AKT Signaling in Cancer	0.0054	MDM2|EGF|FGF18|FGFR4|MET|FGF8|PTEN|NR4A1	0.0005	HSA-2219528
80	7	Reactome Pathways	Senescence-Associated Secretory Phenotype (SASP)	0.0056	CDK4|STAT3|UBB|CEBPB|FOS|UBE2C|UBC	0.00052	HSA-2559582
58	6	Reactome Pathways	Signaling by ERBB4	0.0062	APH1B|EGF|UBB|PGR|UBC|ITCH	0.00058	HSA-1236394
136	9	Reactome Pathways	Interleukin-1 family signaling	0.0063	NFKBIA|STAT3|UBB|TOLLIP|MAP3K7|SIGIRR|IKBKB|UBC|MAP2K6	0.00059	HSA-446652
2089	54	Reactome Pathways	Metabolism	0.0065	GNA11|NDUFB4|ADH1A|SLC25A1|PPP2CB|NUP107|TPI1|NDUFS7|TTR|LRP1|ARG2|VCAN|NDUFB10|CACNA1D|NDUFB8|CACNB3|UBB|ATP5I|PRKACA|PLA2G1B|TYMS|NDUFS8|GLS|CACNB2|ME2|SP1|NDUFB1|PLCB1|SRR|PYCR2|SERINC1|SREBF1|PARP9|TPR|PRKACB|GNAS|PLCE1|NDUFA1|RBP4|PTEN|RPL7A|HSD17B8|RPS6|GNG7|PTPLB|ALDOA|PRKAR1B|NAT8L|CACNA2D2|SERINC5|SLC16A1|UBC|COX4I1|APOC2	0.00061	HSA-1430728
8	3	Reactome Pathways	VEGF binds to VEGFR leading to receptor dimerization	0.0065	KDR|FLT1|VEGFA	0.00062	HSA-195399
38	5	Reactome Pathways	Molecules associated with elastic fibres	0.0065	ITGB8|BMP4|FN1|TGFB2|BMP7	0.00062	HSA-2129379
8	3	Reactome Pathways	Binding of TCF/LEF:CTNNB1 to target gene promoters	0.0065	LEF1|AXIN2|TCF7	0.00062	HSA-4411364
38	5	Reactome Pathways	Transcriptional Regulation by VENTX	0.0065	CCND1|LEF1|TP53|CEBPB|UBE2C	0.00062	HSA-8853884
8	3	Reactome Pathways	RUNX3 regulates WNT signaling	0.0065	CCND1|LEF1|TCF7	0.00062	HSA-8951430
59	6	Reactome Pathways	Transcriptional Regulation by MECP2	0.0065	PRKACA|MET|SGK1|PTEN|CAMK2B|HDAC2	0.00063	HSA-8986944
59	6	Reactome Pathways	Transcriptional regulation of granulopoiesis	0.0065	CDK4|STAT3|LEF1|RUNX1|CEBPB|IL6R	0.00063	HSA-9616222
110	8	Reactome Pathways	Hedgehog off state	0.0067	UBB|PRKACA|PTCH1|PRKACB|GNAS|PRKAR1B|UBC|ITCH	0.00066	HSA-5610787
39	5	Reactome Pathways	NGF-stimulated transcription	0.007	EGR1|RRAD|FOS|SGK1|ID1	0.00069	HSA-9031628
112	8	Reactome Pathways	TCR signaling	0.0075	NFKBIA|ZAP70|UBB|PAK3|MAP3K7|PTEN|IKBKB|UBC	0.00074	HSA-202403
22	4	Reactome Pathways	JNK (c-Jun kinases) phosphorylation and activation mediated by activated human TAK1	0.0075	UBB|MAPK10|MAP3K7|UBC	0.00075	HSA-450321
22	4	Reactome Pathways	IKK complex recruitment mediated by RIP1	0.0075	UBB|TLR4|IKBKB|UBC	0.00075	HSA-937041
9	3	Reactome Pathways	MAPK1 (ERK2) activation	0.0082	JAK1|IL6R|IL6ST	0.00082	HSA-112411
9	3	Reactome Pathways	Downregulation of ERBB4 signaling	0.0082	UBB|UBC|ITCH	0.00082	HSA-1253288
41	5	Reactome Pathways	DAG and IP3 signaling	0.0082	PRKCE|PRKACA|PRKACB|CAMK2B|PRKAR1B	0.00085	HSA-1489509
87	7	Reactome Pathways	TP53 Regulates Metabolic Genes	0.0082	PRDX5|TP53|TSC1|DDIT4|GLS|PTEN|COX4I1	0.00082	HSA-5628897
9	3	Reactome Pathways	Regulation of PTEN localization	0.0082	UBB|PTEN|UBC	0.00082	HSA-8948747
9	3	Reactome Pathways	RUNX3 regulates p14-ARF	0.0082	CCND1|HDAC4|RUNX1	0.00082	HSA-8951936
9	3	Reactome Pathways	OAS antiviral response	0.0082	FLNA|DDX58|OAS1	0.00082	HSA-8983711
9	3	Reactome Pathways	ROBO receptors bind AKAP5	0.0082	PRKACA|PRKACB|PPP3CB	0.00082	HSA-9010642
9	3	Reactome Pathways	Interleukin-23 signaling	0.0082	IL23A|STAT3|STAT4	0.00082	HSA-9020933
9	3	Reactome Pathways	Prevention of phagosomal-lysosomal fusion	0.0082	RAB7A|UBB|UBC	0.00082	HSA-9636383
9	3	Reactome Pathways	Serine biosynthesis	0.0082	SRR|SERINC1|SERINC5	0.00082	HSA-977347
64	6	Reactome Pathways	Collagen degradation	0.0087	COL1A1|COL6A3|COL1A2|COL3A1|COL5A1|MMP9	0.00093	HSA-1442490
42	5	Reactome Pathways	Glucagon-like Peptide-1 (GLP1) regulates insulin secretion	0.0088	PRKACA|PRKACB|GNAS|GNG7|PRKAR1B	0.00093	HSA-381676
146	9	Reactome Pathways	Signaling by Hedgehog	0.0089	IHH|UBB|PRKACA|PTCH1|PRKACB|GNAS|PRKAR1B|UBC|ITCH	0.00095	HSA-5358351
90	7	Reactome Pathways	PCP/CE pathway	0.0092	WNT5A|WNT4|UBB|FZD8|WNT5B|RHOA|UBC	0.00099	HSA-4086400
24	4	Reactome Pathways	Diseases associated with the TLR signaling cascade	0.0093	NFKBIA|TLR1|TLR4|IKBKB	0.001	HSA-5602358
65	6	Reactome Pathways	FOXO-mediated transcription	0.0093	NR3C1|KAT2B|SREBF1|HDAC2|SOD2|TXNIP	0.001	HSA-9614085
43	5	Reactome Pathways	Vasopressin regulates renal water homeostasis via Aquaporins	0.0094	PRKACA|PRKACB|GNAS|GNG7|PRKAR1B	0.001	HSA-432040
10	3	Reactome Pathways	MAPK3 (ERK1) activation	0.0096	JAK1|IL6R|IL6ST	0.0011	HSA-110056
10	3	Reactome Pathways	Activation of the AP-1 family of transcription factors	0.0096	MAPK14|FOS|MAPK10	0.0011	HSA-450341
119	8	Reactome Pathways	Estrogen-dependent gene expression	0.0096	CCND1|FOXA1|KAT2B|RUNX1|FOS|PGR|SP1|GATA3	0.0011	HSA-9018519
10	3	Reactome Pathways	Interleukin-21 signaling	0.0096	STAT3|JAK1|STAT4	0.0011	HSA-9020958
10	3	Reactome Pathways	IRAK2 mediated activation of TAK1 complex	0.0096	UBB|MAP3K7|UBC	0.0011	HSA-937042
473	18	Reactome Pathways	Neutrophil degranulation	0.0099	CEACAM1|MAPK14|TTR|LGALS3|LYZ|RAB7A|HSPA6|TOLLIP|TMEM173|TUBB|CD55|MMP9|ALDOA|CD59|HLA-A|RHOA|MME|B2M	0.0011	HSA-6798695
396	16	Reactome Pathways	G alpha (i) signalling events	0.0101	PPP2CB|TTR|LRP1|PRKACA|PLCB1|PRKACB|GNAS|RBP4|GPSM3|GNG7|PPP3CB|CAMK2B|PPP3CC|PRKAR1B|CXCR4|APOC2	0.0011	HSA-418594
25	4	Reactome Pathways	NOTCH3 Activation and Transmission of Signal to the Nucleus	0.0101	APH1B|EGF|UBB|UBC	0.0012	HSA-9013507
26	4	Reactome Pathways	Downregulation of TGF-beta receptor signaling	0.0114	UBB|TGFBR2|BAMBI|UBC	0.0013	HSA-2173788
26	4	Reactome Pathways	WNT ligand biogenesis and trafficking	0.0114	WNT5A|WNT4|WNT2B|WNT5B	0.0013	HSA-3238698
11	3	Reactome Pathways	Presynaptic depolarization and calcium channel opening	0.0115	CACNB3|CACNB2|CACNA2D2	0.0013	HSA-112308
11	3	Reactome Pathways	Endosomal/Vacuolar pathway	0.0115	HLA-F|HLA-A|B2M	0.0013	HSA-1236977
11	3	Reactome Pathways	Type I hemidesmosome assembly	0.0115	DST|LAMB3|ITGA6	0.0013	HSA-446107
11	3	Reactome Pathways	TICAM1,TRAF6-dependent induction of TAK1 complex	0.0115	UBB|MAP3K7|UBC	0.0013	HSA-9014325
46	5	Reactome Pathways	Interleukin-12 signaling	0.0115	SOD1|JAK1|STAT4|LCP1|SOD2	0.0014	HSA-9020591
11	3	Reactome Pathways	Interleukin-27 signaling	0.0115	STAT3|JAK1|IL6ST	0.0013	HSA-9020956
11	3	Reactome Pathways	Alpha-protein kinase 1 signaling pathway	0.0115	UBB|MAP3K7|UBC	0.0013	HSA-9645460
366	15	Reactome Pathways	Class I MHC mediated antigen processing & presentation	0.012	HLA-F|HERC6|FBXW7|DTX3L|UBB|ZBTB16|UBE2C|TLR1|TLR4|HLA-A|IKBKB|UBC|B2M|MRC1|ITCH	0.0014	HSA-983169
127	8	Reactome Pathways	Platelet degranulation	0.0133	EGF|SOD1|CLU|FN1|TGFB2|FLNA|ALDOA|VEGFA	0.0016	HSA-114608
158	9	Reactome Pathways	S Phase	0.0134	CCND1|CDC25B|CDK4|MCM4|UBB|MCM7|UBE2C|PCNA|UBC	0.0016	HSA-69242
72	6	Reactome Pathways	Signaling by TGF-beta Receptor Complex	0.0136	UBB|SP1|TGFBR2|BAMBI|RHOA|UBC	0.0016	HSA-170834
12	3	Reactome Pathways	GP1b-IX-V activation signalling	0.0136	COL1A1|COL1A2|FLNA	0.0016	HSA-430116
12	3	Reactome Pathways	CREB1 phosphorylation through the activation of Adenylate Cyclase	0.0136	PRKACA|PRKACB|PRKAR1B	0.0016	HSA-442720
12	3	Reactome Pathways	Regulation of glycolysis by fructose 2,6-bisphosphate metabolism	0.0136	PPP2CB|PRKACA|PRKACB	0.0016	HSA-9634600
28	4	Reactome Pathways	CREB1 phosphorylation through NMDA receptor-mediated activation of RAS signaling	0.0137	RPS6KA6|RASGRF2|CAMK2B|RASGRF1	0.0017	HSA-442742
99	7	Reactome Pathways	Interleukin-1 signaling	0.0137	NFKBIA|UBB|TOLLIP|MAP3K7|IKBKB|UBC|MAP2K6	0.0017	HSA-9020702
74	6	Reactome Pathways	Extra-nuclear estrogen signaling	0.0151	CCND1|HSPB1|EGF|FOS|MMP9|GNG7	0.0019	HSA-9009391
29	4	Reactome Pathways	Myogenesis	0.0152	MAPK14|TCF3|CDH2|MAP2K6	0.0019	HSA-525793
13	3	Reactome Pathways	p75NTR recruits signalling complexes	0.0161	UBB|IKBKB|UBC	0.002	HSA-209543
30	4	Reactome Pathways	Synthesis of active ubiquitin: roles of E1 and E2 enzymes	0.0168	UBB|UBE2C|UBE2T|UBC	0.0021	HSA-8866652
30	4	Reactome Pathways	FOXO-mediated transcription of oxidative stress, metabolic and neuronal genes	0.0168	NR3C1|SREBF1|HDAC2|SOD2	0.0021	HSA-9615017
31	4	Reactome Pathways	EGFR downregulation	0.0185	EGF|UBB|SPRY2|UBC	0.0024	HSA-182971
31	4	Reactome Pathways	Trafficking of AMPA receptors	0.0185	MDM2|TSPAN7|CAMK2B|GRIA3	0.0024	HSA-399719
53	5	Reactome Pathways	PLC beta mediated events	0.0186	PRKACA|PLCB1|PRKACB|CAMK2B|PRKAR1B	0.0024	HSA-112043
14	3	Reactome Pathways	FGFR4 ligand binding and activation	0.0186	FGF18|FGFR4|FGF8	0.0024	HSA-190322
53	5	Reactome Pathways	Nuclear Receptor transcription pathway	0.0186	NR3C1|PGR|RORC|RXRG|NR4A1	0.0024	HSA-383280
14	3	Reactome Pathways	TRAF3-dependent IRF activation pathway	0.0186	IFIH1|DDX58|MAVS	0.0024	HSA-918233
14	3	Reactome Pathways	IRAK1 recruits IKK complex	0.0186	UBB|IKBKB|UBC	0.0024	HSA-937039
14	3	Reactome Pathways	IRAK1 recruits IKK complex upon TLR7/8 or 9 stimulation	0.0186	UBB|IKBKB|UBC	0.0024	HSA-975144
137	8	Reactome Pathways	PTEN Regulation	0.019	HDAC5|EGR1|TP53|UBB|EZH2|PTEN|HDAC2|UBC	0.0025	HSA-6807070
3	2	Reactome Pathways	STAT6-mediated induction of chemokines	0.0191	STAT6|TMEM173	0.0025	HSA-3249367
3	2	Reactome Pathways	MET activates STAT3	0.0191	STAT3|MET	0.0025	HSA-8875791
107	7	Reactome Pathways	Post-translational protein phosphorylation	0.0191	BMP4|VCAN|MFGE8|CDH2|HSP90B1|FN1|SPP1	0.0025	HSA-8957275
54	5	Reactome Pathways	Stabilization of p53	0.0196	MDM2|TP53|UBB|MDM4|UBC	0.0026	HSA-69541
54	5	Reactome Pathways	E3 ubiquitin ligases ubiquitinate target proteins	0.0196	UBB|PRKDC|PCNA|HLA-A|UBC	0.0026	HSA-8866654
80	6	Reactome Pathways	FCERI mediated NF-kB activation	0.0199	NFKBIA|UBB|RASGRP1|MAP3K7|IKBKB|UBC	0.0027	HSA-2871837
80	6	Reactome Pathways	Signaling by NOTCH4	0.0199	APH1B|KAT2B|NOTCH1|FBXW7|UBB|UBC	0.0027	HSA-9013694
15	3	Reactome Pathways	Anchoring fibril formation	0.0208	COL1A1|COL1A2|LAMB3	0.0028	HSA-2214320
15	3	Reactome Pathways	Constitutive Signaling by NOTCH1 HD Domain Mutants	0.0208	NOTCH1|UBB|UBC	0.0028	HSA-2691232
15	3	Reactome Pathways	Regulation of innate immune responses to cytosolic DNA	0.0208	UBB|TMEM173|UBC	0.0028	HSA-3134975
15	3	Reactome Pathways	Phospholipase C-mediated cascade; FGFR4	0.0208	FGF18|FGFR4|FGF8	0.0028	HSA-5654228
15	3	Reactome Pathways	Platelet Adhesion to exposed collagen	0.0208	COL1A1|ITGA2|COL1A2	0.0028	HSA-75892
15	3	Reactome Pathways	InlB-mediated entry of Listeria monocytogenes into host cell	0.0208	UBB|MET|UBC	0.0028	HSA-8875360
34	4	Reactome Pathways	GPVI-mediated activation cascade	0.0229	COL1A1|RHOB|COL1A2|RHOA	0.0032	HSA-114604
112	7	Reactome Pathways	Negative regulation of the PI3K/AKT network	0.0229	PPP2CB|EGF|FGF18|FGFR4|MET|FGF8|PTEN	0.0032	HSA-199418
16	3	Reactome Pathways	Translesion synthesis by REV1	0.0237	UBB|PCNA|UBC	0.0033	HSA-110312
16	3	Reactome Pathways	STING mediated induction of host immune responses	0.0237	STAT6|PRKDC|TMEM173	0.0033	HSA-1834941
16	3	Reactome Pathways	NRIF signals cell death from the nucleus	0.0237	APH1B|UBB|UBC	0.0033	HSA-205043
16	3	Reactome Pathways	Rap1 signalling	0.0237	PRKACA|RASGRP1|PRKACB	0.0033	HSA-392517
16	3	Reactome Pathways	MAP3K8 (TPL2)-dependent MAPK1/3 activation	0.0237	UBB|IKBKB|UBC	0.0033	HSA-5684264
213	10	Reactome Pathways	Signaling by ROBO receptors	0.0243	UBB|PRKACA|PAK3|PRKACB|RPL7A|RPS6|PPP3CB|CXCR4|RHOA|UBC	0.0035	HSA-376176
58	5	Reactome Pathways	Degradation of GLI1 by the proteasome	0.0243	UBB|PRKACA|PRKACB|UBC|ITCH	0.0035	HSA-5610780
35	4	Reactome Pathways	Calmodulin induced events	0.0244	PRKACA|PRKACB|CAMK2B|PRKAR1B	0.0035	HSA-111933
4	2	Reactome Pathways	Neurophilin interactions with VEGF and VEGFR	0.0258	KDR|FLT1	0.0037	HSA-194306
4	2	Reactome Pathways	RUNX2 regulates genes involved in differentiation of myeloid cells	0.0258	LGALS3|RUNX1	0.0037	HSA-8941333
4	2	Reactome Pathways	Maturation of protein E	0.0258	UBB|UBC	0.0037	HSA-9683683
4	2	Reactome Pathways	Maturation of protein E	0.0258	UBB|UBC	0.0037	HSA-9694493
17	3	Reactome Pathways	Pre-NOTCH Processing in Golgi	0.0265	LFNG|NOTCH1|MFNG	0.0039	HSA-1912420
17	3	Reactome Pathways	Translesion synthesis by POLK	0.0265	UBB|PCNA|UBC	0.0039	HSA-5655862
17	3	Reactome Pathways	Translesion synthesis by POLI	0.0265	UBB|PCNA|UBC	0.0039	HSA-5656121
17	3	Reactome Pathways	TNF receptor superfamily (TNFSF) members mediating non-canonical NF-kB pathway	0.0265	LTBR|TNFSF12|TNFRSF11A	0.0039	HSA-5676594
17	3	Reactome Pathways	Activation of IRF3/IRF7 mediated by TBK1/IKK epsilon	0.0265	UBB|TLR4|UBC	0.0039	HSA-936964
60	5	Reactome Pathways	Regulation of PTEN gene transcription	0.0267	HDAC5|EGR1|TP53|EZH2|HDAC2	0.004	HSA-8943724
37	4	Reactome Pathways	Detoxification of Reactive Oxygen Species	0.0283	PRDX5|SOD1|ERO1L|SOD2	0.0042	HSA-3299685
37	4	Reactome Pathways	Fanconi Anemia Pathway	0.0283	UBB|UBE2T|FANCL|UBC	0.0042	HSA-6783310
37	4	Reactome Pathways	Gene and protein expression by JAK-STAT signaling after Interleukin-12 stimulation	0.0283	SOD1|STAT4|LCP1|SOD2	0.0042	HSA-8950505
18	3	Reactome Pathways	PKA activation	0.0296	PRKACA|PRKACB|PRKAR1B	0.0045	HSA-163615
18	3	Reactome Pathways	TICAM1, RIP1-mediated IKK complex recruitment	0.0296	UBB|IKBKB|UBC	0.0045	HSA-168927
62	5	Reactome Pathways	Pre-NOTCH Transcription and Translation	0.0298	CCND1|KAT2B|TP53|NOTCH1|RUNX1	0.0045	HSA-1912408
91	6	Reactome Pathways	Downstream TCR signaling	0.0318	NFKBIA|UBB|MAP3K7|PTEN|IKBKB|UBC	0.0049	HSA-202424
39	4	Reactome Pathways	Platelet Aggregation (Plug Formation)	0.0326	COL1A1|COL1A2|RASGRP1|FN1	0.005	HSA-76009
19	3	Reactome Pathways	Translesion Synthesis by POLH	0.0331	UBB|PCNA|UBC	0.0051	HSA-110320
5	2	Reactome Pathways	Activation of NOXA and translocation to mitochondria	0.0331	TP53|PMAIP1	0.0052	HSA-111448
19	3	Reactome Pathways	Constitutive Signaling by Ligand-Responsive EGFR Cancer Variants	0.0331	EGF|UBB|UBC	0.0051	HSA-1236382
5	2	Reactome Pathways	PKA-mediated phosphorylation of key metabolic factors	0.0331	PRKACA|PRKACB	0.0052	HSA-163358
5	2	Reactome Pathways	Loss of Function of FBXW7 in Cancer and NOTCH1 Signaling	0.0331	NOTCH1|FBXW7	0.0052	HSA-2644607
92	6	Reactome Pathways	Cell junction organization	0.0331	PVRL2|CDH2|DST|FLNA|LAMB3|ITGA6	0.0051	HSA-446728
5	2	Reactome Pathways	Defective LFNG causes SCDO3	0.0331	LFNG|NOTCH1	0.0052	HSA-5083630
19	3	Reactome Pathways	TP53 Regulates Transcription of Genes Involved in Cytochrome C Release	0.0331	TP53|PMAIP1|BNIP3L	0.0051	HSA-6803204
92	6	Reactome Pathways	Regulation of TP53 Activity through Phosphorylation	0.0331	MAPK14|MDM2|TP53|UBB|MDM4|UBC	0.0051	HSA-6804756
5	2	Reactome Pathways	RUNX2 regulates chondrocyte maturation	0.0331	HDAC4|IHH	0.0052	HSA-8941284
19	3	Reactome Pathways	Plasma lipoprotein assembly	0.0331	PRKACA|PRKACB|APOC2	0.0051	HSA-8963898
124	7	Reactome Pathways	Regulation of Insulin-like Growth Factor (IGF) transport and uptake by Insulin-like Growth Factor Binding Proteins (IGFBPs)	0.0339	BMP4|VCAN|MFGE8|CDH2|HSP90B1|FN1|SPP1	0.0054	HSA-381426
65	5	Reactome Pathways	Activation of NF-kappaB in B cells	0.034	NFKBIA|UBB|MAP3K7|IKBKB|UBC	0.0055	HSA-1169091
193	9	Reactome Pathways	G2/M Transition	0.0352	MYBL2|PPP2CB|CDC25B|TP53|UBB|PRKACA|TUBB|FOXM1|UBC	0.0057	HSA-69275
20	3	Reactome Pathways	Ras activation upon Ca2+ influx through NMDA receptor	0.0358	RASGRF2|CAMK2B|RASGRF1	0.0058	HSA-442982
20	3	Reactome Pathways	SHC-mediated cascade:FGFR4	0.0358	FGF18|FGFR4|FGF8	0.0058	HSA-5654719
20	3	Reactome Pathways	PI-3K cascade:FGFR4	0.0358	FGF18|FGFR4|FGF8	0.0058	HSA-5654720
41	4	Reactome Pathways	Dual Incision in GG-NER	0.0359	UBB|XPA|PCNA|UBC	0.0059	HSA-5696400
96	6	Reactome Pathways	CLEC7A (Dectin-1) signaling	0.0377	NFKBIA|UBB|MAP3K7|PPP3CB|IKBKB|UBC	0.0062	HSA-5607764
1166	31	Reactome Pathways	Signaling by GPCR	0.0391	GNA11|PPP2CB|FZD10|TTR|LRP1|WNT5A|RASGRF2|RHOB|TIAM1|WNT4|IHH|PRKCE|PRKACA|RASGRP1|PTCH1|PLCB1|CD55|WNT2B|PRKACB|GNAS|RBP4|FZD8|GPSM3|GNG7|PPP3CB|CAMK2B|PPP3CC|PRKAR1B|CXCR4|RHOA|APOC2	0.0065	HSA-372790
97	6	Reactome Pathways	RUNX1 regulates transcription of genes involved in differentiation of HSCs	0.0392	TCF3|RUNX1|UBB|GATA3|UBC|ITCH	0.0065	HSA-8939236
21	3	Reactome Pathways	CD209 (DC-SIGN) signaling	0.0394	PRKACA|PAK3|PRKACB	0.0066	HSA-5621575
21	3	Reactome Pathways	RHO GTPases activate PAKs	0.0394	NF2|PAK3|FLNA	0.0066	HSA-5627123
21	3	Reactome Pathways	Negative regulation of MET activity	0.0394	UBB|MET|UBC	0.0066	HSA-6807004
6	2	Reactome Pathways	Fibronectin matrix formation	0.0406	CEACAM1|FN1	0.0068	HSA-1566977
98	6	Reactome Pathways	TNFR2 non-canonical NF-kB pathway	0.0406	TNFRSF1A|LTBR|TNFSF12|UBB|UBC|TNFRSF11A	0.0068	HSA-5668541
6	2	Reactome Pathways	PTK6 Regulates Cell Cycle	0.0406	CCND1|CDK4	0.0068	HSA-8849470
6	2	Reactome Pathways	RUNX3 Regulates Immune Response and Cell Migration	0.0406	RORC|SPP1	0.0068	HSA-8949275
22	3	Reactome Pathways	ERK/MAPK targets	0.0434	PPP2CB|MAPK14|DUSP6	0.0074	HSA-198753
22	3	Reactome Pathways	NOTCH2 Activation and Transmission of Signal to the Nucleus	0.0434	APH1B|UBB|UBC	0.0074	HSA-2979096
44	4	Reactome Pathways	SUMOylation of DNA replication proteins	0.0434	NUP107|TPR|PCNA|TOP2A	0.0074	HSA-4615885
22	3	Reactome Pathways	FRS-mediated FGFR4 signaling	0.0434	FGF18|FGFR4|FGF8	0.0074	HSA-5654712
44	4	Reactome Pathways	Retinoid metabolism and transport	0.0434	TTR|LRP1|RBP4|APOC2	0.0074	HSA-975634
23	3	Reactome Pathways	APC/C:Cdc20 mediated degradation of Cyclin B	0.0478	UBB|UBE2C|UBC	0.0082	HSA-174048
