# Supplementary material for: Tumor and α‐SMA‐expressing stromal cells in pancreatic neuroendocrine tumors have a distinct RNA profile depending on tumor grade
Source: Mol Oncol. 2024 Sep 8;19(3):659–81. doi: 10.1002/1878-0261.13727 (PMC11887665; doi:10.1002/1878-0261.13727)
Supplement: Supplementary file 1 — Fig. S1. Representative images of ATRX/DAXX, PDX1/ARX marker immunohistochemistry analysis. Fig. S2. Clustering and principal component analysis of tumor and islet cell areas of illumination. Fig. S3. Stacked bar chart of relative cell type abundances in tumor and alpha‐smooth muscle actin‐positive cell areas of illumination. Fig. S4. STRING networks of physical protein associations depicting the physical interactions between proteins of differentially expressed genes from the comparison of alpha‐smooth muscle actin‐positive (α‐SMA+) areas of illumination between different tumor grades. Fig. S5. STRING networks of physical protein associations depicting the physical interactions between proteins of differentially expressed genes from the comparison of tumor cell areas of illumination against pancreatic islet cell areas of illumination across all three tumor grades. Fig. S6. STRING networks of physical protein associations depicting the physical interactions between proteins of differentially expressed genes from the comparison of tumor cell areas of illumination between different tumor grades. Table S1. Results of immunohistochemistry analysis of ATRX/DAXX, PDX1/ARX markers. Table S2. Raw counts of 1482 genes in all 104 areas of illumination analyzed in the study. Table S3. Q3 normalized counts of 1482 genes in all 104 areas of illumination analyzed in the study. Table S4. Metadata of all 104 analyzed areas of illumination. Table S5. Spatial profiling of tumor tissue. Table S6. Cell deconvolution matrices of all tumor and alpha‐smooth muscle actin‐expressing stromal cell areas of illumination. Table S7. Results differential expression of alpha‐smooth muscle actin‐expressing stromal cell areas of illumination against the tumor, acinar compartment, and islet cell areas of illumination. Table S8. Results of STRING functional enrichment analysis using overlapping differentially expressed genes as an input from Table S7. Table S9. Alpha‐smooth muscle actin‐expressing str [file MOL2-19-659-s001.zip › mol213727-sup-0020-TableS14.xlsx]

## Sheet: Sheet1
Table S14. Tumor cell AOI comparison across different tumor grades. Blue table - grade 2 (G2) vs. grade 1 (G1) tumor cell AOI comparison; Green table - grade 3 (G3) vs. G1 tumor cell AOI comparison; Orange table - grade 3 (G3) vs. G2 tumor cell AOI comparison; Column descriptions: Target name - gene identifier (HGNC); Log2 - Log2 transformed fold change, Adjusted P value - False discovery rate (F…
List of DE results in G2 tumor AOIs vs G1 tumor AOIs comparison									List of DE results in G3 tumor AOIs vs G1 tumor AOIs comparison									List of DE results in G3 tumor AOIs vs G2 tumor AOIs comparison
Target name	Log2	Pvalue	Adjusted pvalue	-log10 pvalue	-log10 adjusted pvalue	cors	residsd		Target name	Log2	Pvalue	Adjusted pvalue	-log10 pvalue	-log10 adjusted pvalue	cors	residsd		Target name	Log2	Pvalue	Adjusted pvalue	-log10 pvalue	-log10 adjusted pvalue	cors	residsd
ADH6	0.570098	0.00593767	0.035859	2.22638	1.4454	0.822355	0.474311		ABL1	-0.59027	0.0019212	0.0116134	2.71643	1.93504	0.52788	0.341125		ABCB1	-0.61128	0.0104534	0.0452388	1.98074	1.34449	0.825573	0.336034
APH1B	-0.78216	2.85699e-09	4.2312e-07	8.54409	6.37354	0.436574	0.495328		ACTR3B	-0.637297	0.000465105	0.00380564	3.33245	2.41957	0.804073	0.229908		ABL1	-0.609575	0.00311918	0.0166478	2.50596	1.77864	0.750105	0.234587
ASCL1	-0.569981	1.96954e-06	8.33397e-05	5.70563	4.07915	0.728157	0.692729		ACVR1B	1.42471	4.49984e-08	1.41793e-06	7.3468	5.84835	0.770316	0.386568		ACTR3B	-0.525215	0.00406321	0.0203298	2.39113	1.69187	0.631219	0.22746
B2M	0.577136	7.61686e-06	0.000210422	5.11822	3.67691	0.153855	1.03031		ADH1A	-0.883079	0.000261453	0.00231863	3.58261	2.63477	0.892136	0.212271		ACVR1B	1.08168	1.73236e-06	2.56563e-05	5.76136	4.59081	0.66688	0.434345
BAGE	-0.504104	0.00124748	0.010932	2.90397	1.9613	0.628694	0.533236		AKT3	-0.719379	0.00839451	0.0381358	2.076	1.41867	0.534145	0.391522		ADH1A	-0.940169	6.85274e-05	0.000642132	4.16414	3.19238	0.653109	0.33861
C4B	-0.720475	5.15903e-06	0.000159178	5.28743	3.79812	0.325721	0.621369		ALCAM	-1.44077	0.00573956	0.0280538	2.24112	1.55201	0.782809	0.423283		ALCAM	-1.48982	0.000177623	0.0015032	3.7505	2.82298	0.343197	0.938974
C8B	-0.526638	0.000133311	0.00191683	3.87513	2.71742	0.263812	0.635366		ALDOA	-0.705078	0.000301071	0.00260128	3.52133	2.58481	0.416235	0.448608		ALDOA	-0.592056	0.000595728	0.00424658	3.22495	2.37196	0.437793	0.479583
CACNA1H	-1.16133	1.46672e-11	4.34443e-09	10.8337	8.36207	0.3662	0.679532		AMER1	0.638458	0.00613825	0.0297083	2.21196	1.52712	0.84341	0.236592		APH1B	-0.642885	2.62684e-06	3.67014e-05	5.58057	4.43532	0.380185	0.369912
CCND1	1.62632	8.44318e-23	1.25043e-19	22.0735	18.9029	0.428487	0.792972		APH1B	-1.42505	2.50316e-13	2.47145e-11	12.6015	10.607	0.681375	0.4762		APOC2	2.17648	2.94875e-19	6.23871e-17	18.5304	16.2049	0.903549	0.539917
CCND2	-1.44623	5.90866e-13	4.37537e-10	12.2285	9.35899	0.469841	0.961223		APOC2	2.20543	1.89996e-15	2.55804e-13	14.7213	12.5921	0.873572	0.404161		AREG	0.750499	0.000291787	0.00232353	3.53493	2.63385	0.702262	0.37793
CCND3	-0.547995	0.000199648	0.00263999	3.69973	2.5784	0.267219	0.560088		APP	0.829689	0.00103055	0.0071769	2.98693	2.14406	0.657263	0.344588		ARID1B	0.655497	0.00196858	0.0111704	2.70585	1.95193	0.460786	0.47385
CD24	-1.1293	7.81614e-05	0.00128619	4.10701	2.8907	0.339263	0.979574		AREG	0.879654	0.000193215	0.00182865	3.71396	2.73787	0.727833	0.305037		ATG7	-0.545106	0.00117358	0.00739603	2.93049	2.131	0.587551	0.238228
CD74	0.910543	1.73465e-05	0.00040778	4.76079	3.38957	0.788565	0.560322		ASCL1	-1.09286	0.00101008	0.00708971	2.99564	2.14937	0.603392	0.94085		ATP5F1D	-0.681698	0.00725866	0.0334893	2.13914	1.47509	0.8485	0.227159
CD83	-0.659138	2.50473e-07	1.4838e-05	6.60124	4.82862	0.267044	0.590661		ASXL1	0.91159	0.00287481	0.0162503	2.54139	1.78914	0.592058	0.521333		ATP5ME	-0.98244	1.49804e-08	4.43719e-07	7.82448	6.35289	0.834723	0.299632
CD99	0.796707	1.30838e-07	1.01985e-05	6.88326	4.99146	0.2561	1.30198		ATP5ME	-0.856712	7.17192e-05	0.000798617	4.14436	3.09766	0.567742	0.376234		AXIN2	1.37022	1.80347e-06	2.64449e-05	5.74389	4.57766	0.871633	0.317174
CLU	1.65588	2.04344e-07	1.2745e-05	6.68964	4.89466	0.50321	1.78086		AXIN2	1.48897	2.54528e-05	0.00031413	4.59427	3.50289	0.760882	0.417648		B2M	-1.71803	8.35631e-08	1.9337e-06	7.07799	5.71361	0.833615	0.419044
COL1A2	0.89433	0.000519263	0.00557267	3.28461	2.25394	0.705069	0.723962		B2M	-1.14089	0.00507995	0.0256771	2.29414	1.59045	0.674435	1.20767		BAMBI	0.821583	8.81823e-05	0.000796329	4.05462	3.09891	0.634533	0.456783
COL3A1	1.02528	7.61717e-05	0.00128193	4.11821	2.89213	0.738043	0.75326		BAMBI	0.768818	0.00452866	0.0235167	2.34403	1.62862	0.792514	0.239622		BMP4	0.598921	0.00102116	0.00660412	2.9909	2.18018	0.789696	0.288385
CXCL16	1.15311	4.60214e-07	2.40035e-05	6.33704	4.61973	0.861926	0.615733		BMP4	0.736874	0.0052142	0.0259135	2.28281	1.58647	0.881825	0.183258		BMP7	2.77651	1.41282e-19	3.48731e-17	18.8499	16.4575	0.914298	0.681533
CXXC4	-0.811792	1.7158e-08	2.31009e-06	7.76553	5.63637	0.46077	0.505586		BMP7	2.51034	6.21404e-13	5.75187e-11	12.2066	10.2402	0.843434	0.410512		BNIP3L	-0.739207	2.6112e-08	7.4369e-07	7.58316	6.12861	0.552395	0.354352
CXXC5	0.568232	0.000286064	0.00365224	3.54354	2.43744	0.43175	0.465361		BNIP3L	-0.750253	7.13384e-05	0.000798617	4.14668	3.09766	0.840642	0.252828		C2	1.49214	4.78384e-09	1.6102e-07	8.32022	6.79312	0.869244	0.382112
DUSP1	-0.633926	0.00352716	0.0242964	2.45257	1.61446	0.527371	0.787139		BRD3	-0.565731	0.00349816	0.0187709	2.45616	1.72651	0.486116	0.360202		CACNA1D	-1.11805	2.97176e-06	4.11326e-05	5.52699	4.38581	0.660019	0.396705
ETV1	-0.600463	3.45339e-05	0.000730639	4.46175	3.1363	0.353966	0.666564		C2	1.38522	6.00318e-07	1.25221e-05	6.22162	4.90232	0.815267	0.357397		CACNA2D2	-1.27249	9.6041e-07	1.49723e-05	6.01754	4.82471	0.752111	0.423986
FOS	-0.992078	0.00201251	0.0161985	2.69626	1.79052	0.571998	1.04491		CACNA1D	-0.703591	0.00660104	0.031638	2.18039	1.49979	0.609849	0.3634		CACNB2	-0.516794	0.00322632	0.0170649	2.49129	1.7679	0.456929	0.332034
FUBP1	-0.689603	0.0011705	0.0103803	2.93163	1.98379	0.194696	0.583319		CACNA1H	-1.67823	9.57209e-09	3.54407e-07	8.01899	6.4505	0.65908	0.500731		CACNG4	-0.675468	0.00018562	0.00155313	3.73138	2.80879	0.703793	0.306493
GNAS	0.522191	0.00043233	0.0050022	3.36418	2.30084	0.500033	1.47078		CACNA2D1	-0.908257	0.00242124	0.0140622	2.61596	1.85195	0.453749	0.586699		CAMK2B	-1.51101	1.16763e-09	4.21772e-08	8.93269	7.37492	0.75609	0.352113
GPI	0.636701	6.63745e-06	0.000192746	5.178	3.71501	0.648949	0.573851		CACNA2D2	-1.73271	9.21626e-09	3.49982e-07	8.03545	6.45595	0.714743	0.542491		CASP7	0.59023	0.00192949	0.0109907	2.71456	1.95897	0.718747	0.273768
GRIA3	-0.928697	3.94819e-08	4.17662e-06	7.4036	5.37918	0.111806	0.737211		CACNB2	-0.60513	0.0011834	0.00807656	2.92687	2.09277	0.549954	0.363653		CCL24	2.47661	1.13824e-07	2.37427e-06	6.94377	5.62447	0.77775	0.669598
HDAC1	-0.539198	1.1183e-05	0.000280712	4.95144	3.55174	0.168473	0.383524		CACNB3	0.765725	0.0113341	0.0486547	1.94561	1.31288	0.946153	0.144257		CCND1	1.95776	5.46407e-13	4.49571e-11	12.2625	10.3472	0.744925	0.560953
HLA-A	0.795107	2.20457e-05	0.000510152	4.65668	3.2923	0.351463	1.17441		CAMK2B	-1.22034	1.87714e-07	4.55745e-06	6.7265	5.34128	0.54375	0.45747		CCND3	-0.537021	0.000478661	0.00358029	3.31997	2.44608	0.307105	0.58515
HLA-DRB4	0.833786	0.000529227	0.00563874	3.27636	2.24882	0.264349	0.697412		CCL24	2.64379	4.14985e-07	9.17302e-06	6.38197	5.03749	0.774895	0.630651		CD200	-1.5305	3.24682e-08	9.07272e-07	7.48854	6.04226	0.835546	0.354148
HSP90B1	0.705416	4.80676e-05	0.000909242	4.31815	3.04132	0.221807	0.722308		CCND1	3.58408	2.46304e-26	9.11942e-24	25.6085	23.04	0.742462	0.877694		CD24	2.37976	8.31259e-07	1.36788e-05	6.08026	4.86395	0.680375	0.895007
ID1	-0.755005	2.63179e-05	0.000599644	4.57975	3.22211	0.571923	0.582235		CCND2	-1.6193	2.0359e-06	3.54726e-05	5.69124	4.45011	0.560116	0.803488		CD55	-0.556283	3.15584e-05	0.00032457	4.50088	3.48869	0.544899	0.356115
ID2	-0.56683	3.0079e-06	0.000114223	5.52174	3.94225	0.569126	0.628694		CCND3	-1.08502	1.55642e-07	3.84176e-06	6.80787	5.41547	0.828269	0.284522		CD59	-0.616032	0.00418086	0.020848	2.37873	1.68094	0.572261	0.264001
IER3	0.679068	4.00618e-06	0.000139304	5.39727	3.85604	0.80239	0.503059		CD200	-1.32952	2.16412e-06	3.72681e-05	5.66472	4.42866	0.640634	0.505882		CD99	-1.69045	1.24279e-05	0.000147245	4.9056	3.83196	0.485195	0.912715
IFI6	0.510104	0.00697002	0.0404808	2.15677	1.39275	0.532464	0.477508		CD24	1.25046	0.00703886	0.033412	2.1525	1.4761	0.761271	0.460232		CDC25B	0.58689	0.000159314	0.00137177	3.79775	2.86272	0.784387	0.213408
IGF1R	-0.888155	0.00824632	0.0462606	2.08374	1.33479	0.269549	0.980982		CD55	-0.995694	2.00372e-06	3.53275e-05	5.69816	4.45189	0.647872	0.622766		CDH2	1.28152	1.2945e-07	2.59074e-06	6.8879	5.58658	0.848667	0.373109
IGFBP3	1.7709	7.09374e-05	0.00123598	4.14912	2.90799	0.70961	1.43013		CD59	-0.620365	0.0111832	0.0482365	1.95143	1.31662	0.412074	0.442415		CDK2	0.535978	0.0033573	0.0173744	2.47401	1.76009	0.593804	0.350819
ITGA1	0.844951	2.2645e-10	4.19216e-08	9.64503	7.37756	0.77457	0.481886		CD74	1.39166	1.39503e-05	0.000191299	4.85542	3.71829	0.914296	0.566008		CDK4	0.66299	3.39742e-05	0.000344629	4.46885	3.46265	0.624134	0.325982
ITPK1	0.924666	8.89413e-06	0.000239495	5.0509	3.6207	0.680944	0.601489		CD83	-0.63007	0.00326641	0.0177851	2.48593	1.74994	0.648564	0.435703		CEACAM1	1.51108	5.88827e-10	2.23603e-08	9.23001	7.65052	0.852169	0.334924
JAG1	-0.687916	7.24102e-07	3.35123e-05	6.1402	4.4748	0.67035	0.566951		CDC25B	0.620805	0.000797616	0.00599629	3.09821	2.22212	0.720124	0.30705		CEBPB	1.00909	1.02712e-07	2.20459e-06	6.98838	5.65667	0.874682	0.270057
JUN	-1.04932	3.42658e-08	3.90367e-06	7.46514	5.40853	0.206927	0.678769		CDH2	1.4899	1.07575e-06	2.06907e-05	5.96829	4.68423	0.81567	0.438158		CFB	1.42748	1.69506e-07	3.30684e-06	6.77082	5.48059	0.823994	0.410874
KDR	0.56286	0.000102726	0.00156842	3.98832	2.80454	0.578261	0.3183		CDK4	0.833913	1.27619e-06	2.39246e-05	5.89408	4.62116	0.640567	0.374413		CGAS	0.507878	0.00137365	0.0083719	2.86212	2.07718	0.737982	0.291566
KEAP1	0.532164	4.86862e-06	0.000153413	5.31259	3.81414	0.521641	0.273249		CDKN1A	0.985194	0.00176729	0.0111377	2.75269	1.95321	0.847004	0.261689		CLU	-5.43698	4.03082e-11	2.21098e-09	10.3946	8.65542	0.257088	2.33044
KRT18	0.664067	7.67236e-06	0.000210422	5.11507	3.67691	0.715412	0.618712		CEACAM1	1.60183	2.57502e-10	1.15564e-08	9.58922	7.93718	0.717793	0.525558		CNOT2	0.74928	0.00222427	0.0124778	2.65281	1.90386	0.727011	0.298258
LDHB	1.21196	5.96835e-08	5.89275e-06	7.22415	5.22968	0.697439	0.561622		CEBPB	1.27583	4.52945e-09	1.86336e-07	8.34395	6.7297	0.80808	0.383508		COL27A1	-1.55153	2.18036e-07	3.96451e-06	6.66147	5.40181	0.433056	0.74399
LRP5	0.617601	0.00572994	0.0352118	2.24185	1.45331	0.734273	0.35274		CFB	1.44578	7.78877e-06	0.000117706	5.10853	3.9292	0.872606	0.289698		COX4I1	-0.920191	2.52006e-05	0.000272424	4.59859	3.56476	0.510733	0.594428
LY6E	0.852262	8.65074e-05	0.00137761	4.06295	2.86087	0.783495	0.468874		CKLF	-0.728487	2.74696e-06	4.67615e-05	5.56115	4.33011	0.698739	0.276591		CREBBP	0.515016	0.00328873	0.0172019	2.48297	1.76442	0.596358	0.342071
LYZ	1.1474	0.00154928	0.0132127	2.80987	1.87901	0.747594	0.970501		CLU	-3.7811	0.000138997	0.00139091	3.85699	2.8567	0.667142	2.09416		CTLA4	1.10412	6.98332e-08	1.64164e-06	7.15594	5.78472	0.723993	0.428092
MAP3K5	-0.885389	9.31281e-11	1.97032e-08	10.0309	7.70546	0.0706865	0.519556		CMTM4	-0.650159	0.00250311	0.0144245	2.60152	1.8409	0.668859	0.323114		CTSL	-1.05509	5.971e-05	0.000566863	4.22395	3.24652	0.842367	0.339355
MLPH	-0.593414	5.27045e-07	2.60185e-05	6.27815	4.58472	0.610298	0.72748		CNOT2	0.672413	0.00377694	0.0200489	2.42286	1.69791	0.676776	0.3105		CXADR	0.878611	0.000229358	0.00189765	3.63949	2.72178	0.738328	0.410907
NR4A3	-0.546611	0.000129025	0.00189194	3.88933	2.72309	0.25637	0.515802		COL1A1	1.88469	0.000583305	0.00464449	3.2341	2.33306	0.899713	0.71651		CXCR4	1.59683	2.19294e-09	7.73274e-08	8.65897	7.11167	0.827818	0.376815
NRP1	-0.530023	2.70626e-05	0.000607268	4.56763	3.21662	0.245302	0.457345		COL1A2	1.59099	7.62225e-05	0.00083004	4.11792	3.0809	0.896438	0.657411		DEFB1	0.753196	0.00189831	0.0108828	2.72163	1.96326	0.676287	0.420099
PGR	0.556065	8.56398e-05	0.00137761	4.06732	2.86087	0.336399	0.636079		COL27A1	-1.22496	0.000898331	0.00652171	3.04656	2.18564	0.601885	0.998585		DEPTOR	0.671832	0.00792183	0.0359884	2.10117	1.44384	0.69663	0.262405
PLA2G4C	0.586619	1.39613e-05	0.000338963	4.85507	3.46985	0.750754	0.352188		COL3A1	2.01305	5.55292e-05	0.00064249	4.25548	3.19213	0.8926	0.752874		DKK1	4.79209	1.61388e-37	1.19508e-34	36.7921	33.9226	0.859655	1.39267
PLD1	0.514181	0.000454017	0.00509393	3.34293	2.29295	0.514181	0.355018		COL5A1	0.661858	0.00240767	0.0140622	2.6184	1.85195	0.830674	0.251993		DKK4	7.98354	6.01669e-39	8.91071e-36	38.2206	35.0501	0.711791	2.67005
PRKACB	-0.819765	4.25447e-05	0.000861703	4.37115	3.06464	0.466226	0.840089		COL6A3	0.990573	0.00420246	0.0221489	2.3765	1.65465	0.898817	0.339429		DNAJC14	0.50167	0.00187275	0.0108342	2.72752	1.96521	0.680129	0.202924
PRKCG	0.801384	0.00363601	0.0249302	2.43937	1.60327	0.427676	0.874114		COX4I1	-1.16892	1.4321e-05	0.000192813	4.84403	3.71486	0.642855	0.384504		DST	-0.714392	0.00300575	0.0161287	2.52205	1.7924	0.280543	0.512929
PTGDR2	0.652259	4.39972e-05	0.000861703	4.35658	3.06464	0.325275	0.470591		CTLA4	1.15886	1.08506e-05	0.000154516	4.96455	3.81103	0.781183	0.372252		DTX3L	-0.677184	0.000655001	0.0045788	3.18376	2.33925	0.613039	0.419403
RAC3	-0.537302	5.37809e-05	0.000983326	4.26937	3.0073	0.445454	0.363217		CTNNB1	0.714917	0.0017952	0.0112657	2.74589	1.94824	0.620024	0.413236		DUSP10	0.526708	0.0047089	0.0230161	2.32708	1.63797	0.779605	0.300723
RASGRF1	0.751449	3.39546e-11	8.38113e-09	10.4691	8.0767	0.276609	0.798222		CTSL	-1.07011	0.00151257	0.00986832	2.82029	2.00576	0.682363	0.614031		DUSP4	-0.933865	0.00124171	0.00775938	2.90598	2.11017	0.699947	0.556206
RBL2	-0.532239	0.000606733	0.00619705	3.217	2.20782	0.301162	0.423345		CXCR4	1.53252	1.20433e-07	3.18502e-06	6.91926	5.49689	0.820382	0.370232		DUSP6	2.29198	4.23537e-14	4.18172e-12	13.3731	11.3786	0.765195	0.633712
RBP4	1.37135	3.36003e-06	0.000124405	5.47366	3.90516	0.439271	1.82284		CXXC4	-1.29003	2.8926e-08	1.04487e-06	7.53871	5.98094	0.684544	0.408293		DUSP8	-0.772745	4.58845e-05	0.000447072	4.33833	3.34962	0.764253	0.203273
REPS1	-0.597047	0.000358041	0.00427628	3.44607	2.36893	0.205007	0.485118		CXXC5	1.02128	1.48487e-06	2.68742e-05	5.82831	4.57066	0.747671	0.422462		EIF4EBP1	1.15817	2.75395e-05	0.000293425	4.56004	3.5325	0.628953	0.520525
RHOB	-0.758345	0.000450846	0.00509393	3.34597	2.29295	0.247676	0.748238		CYLD	-0.68304	0.00187314	0.0115589	2.72743	1.93709	0.750402	0.225356		ENG	-0.598343	0.00506786	0.0245278	2.29518	1.61034	0.705089	0.264623
ROCK1	-0.626052	3.11653e-05	0.000678761	4.50633	3.16828	0.24956	0.42095		DDX58	-0.521873	9.05836e-05	0.000965139	4.04295	3.01541	0.696296	0.241516		EPM2AIP1	-0.865662	5.88773e-07	9.79744e-06	6.23005	5.00889	0.648383	0.319451
RORA	-0.563264	1.47144e-05	0.000351485	4.83226	3.45409	0.629967	0.415561		DEFB1	1.01419	0.00266648	0.0153064	2.57406	1.81513	0.845575	0.268618		EPOR	-0.686799	0.000167442	0.00143113	3.77614	2.84432	0.707054	0.251279
RPS6	-0.99122	0.000204215	0.00267649	3.68991	2.57243	0.142962	0.729976		DKK1	4.87398	5.02948e-35	3.72433e-32	34.2985	31.429	0.845075	1.21022		ERO1A	0.876657	4.67126e-07	8.04435e-06	6.33057	5.09451	0.881889	0.204025
SERPINA1	4.57697	9.10027e-13	4.4925e-10	12.0409	9.34751	0.463944	2.55009		DKK4	7.98912	5.41266e-38	8.01614e-35	37.2666	34.096	0.68336	2.53501		ETS2	2.0192	4.1822e-11	2.21208e-09	10.3786	8.6552	0.839466	0.483699
SFRP1	0.876078	0.00627058	0.0374465	2.20269	1.42659	0.874226	0.563462		DNAJC14	0.547496	0.000813368	0.00606067	3.08971	2.21748	0.620378	0.253974		ETV4	1.2501	6.61041e-09	2.17556e-07	8.17977	6.66243	0.751671	0.433269
SLC39A6	0.506028	2.68735e-07	1.5261e-05	6.57068	4.81642	0.396478	0.305454		DSP	1.17177	0.00429043	0.0225324	2.3675	1.64719	0.553469	0.854039		EZH2	0.864801	0.000442646	0.00337876	3.35394	2.47124	0.728999	0.418967
SMAD9	-0.627258	7.83625e-08	7.25343e-06	7.10589	5.13946	0.597138	0.396218		DST	-1.14498	7.39769e-06	0.000112948	5.1309	3.94712	0.678032	0.414474		FANCL	0.786101	0.000338169	0.00263594	3.47087	2.57906	0.675489	0.359492
SMPD3	-0.517198	1.82997e-07	1.23191e-05	6.73755	4.90942	0.640265	0.487489		DTX3L	-0.642618	0.0019187	0.0116134	2.71699	1.93504	0.650958	0.342467		FAP	-0.566906	0.00207332	0.0117198	2.68333	1.93108	0.494606	0.975399
SOS1	-0.552693	0.000357176	0.00427628	3.44712	2.36893	0.411841	0.3877		DUSP1	-1.46635	0.00132369	0.00881577	2.87821	2.05474	0.51319	0.847735		FBXW7	-0.786561	2.96234e-05	0.000311151	4.52836	3.50703	0.470952	0.440733
SREBF1	0.751178	1.06721e-07	9.29727e-06	6.97175	5.03164	0.596564	0.801093		DUSP10	0.55929	0.00813485	0.0371843	2.08965	1.42964	0.877598	0.243339		FCGRT	1.07472	4.40929e-07	7.68255e-06	6.35563	5.11449	0.747105	0.32775
ST6GAL1	-0.525644	4.85627e-06	0.000153413	5.3137	3.81414	0.467527	0.66838		DUSP4	-1.06097	0.000258389	0.00231022	3.58773	2.63635	0.650159	0.430899		FGF14	-0.92892	1.18501e-06	1.82812e-05	5.92628	4.738	0.409918	0.452751
STMN1	-0.666192	3.163e-10	5.20489e-08	9.4999	7.28359	0.475539	0.455219		DUSP6	2.1499	4.22192e-12	3.12633e-10	11.3745	9.50496	0.726223	0.598641		FGF18	1.35298	4.56829e-08	1.14672e-06	7.34025	5.94054	0.890063	0.352411
SYT17	-0.649299	2.78221e-07	1.5261e-05	6.55561	4.81642	0.468884	0.508134		DUSP8	-0.881773	1.00029e-05	0.000145598	4.99987	3.83684	0.813523	0.237321		FGF8	2.00037	6.10938e-12	3.93391e-10	11.214	9.40518	0.823596	0.590443
THBS4	0.597992	0.0046855	0.0303023	2.32924	1.51852	0.597833	0.410557		EIF4EBP1	1.54694	8.25543e-08	2.35121e-06	7.08326	5.62871	0.711579	0.458167		FGFR3	0.879249	0.000517077	0.00379105	3.28644	2.42124	0.738245	0.412196
TMEM163	0.861019	6.84577e-12	2.53465e-09	11.1646	8.59608	0.395288	0.516237		EPM2AIP1	-1.0764	1.27406e-07	3.31031e-06	6.89481	5.48013	0.852243	0.263626		FGFR4	1.43551	8.05334e-13	6.27737e-11	12.094	10.2022	0.807516	0.365808
TTR	2.04661	1.09679e-05	0.000280061	4.95987	3.55275	0.339423	3.48939		EPOR	-0.71161	0.000195565	0.00183311	3.70871	2.73681	0.588026	0.477613		FLNA	1.53504	1.69119e-10	7.15616e-09	9.77181	8.14532	0.86858	0.372606
VEGFA	0.821498	1.96224e-08	2.42173e-06	7.70725	5.61587	0.240326	1.01051		ERO1A	0.859906	1.90609e-06	3.4011e-05	5.71986	4.46838	0.872937	0.195511		FLNB	-0.834222	4.6415e-05	0.000449285	4.33334	3.34748	0.705782	0.675893
ATP5F1D	0.58206	7.30824e-05	0.00125855	4.13619	2.90013	0.453231	0.445275		ETS2	1.94047	2.09222e-10	9.9954e-09	9.67939	8.0002	0.838952	0.353893		FN1	3.40288	1.74724e-10	7.18795e-09	9.75765	8.1434	0.803714	1.14657
ATP5ME	0.125727	0.00214842	0.0168523	2.66788	1.77334	0.312269	0.387376		ETV1	-0.871828	0.000836377	0.00616256	3.0776	2.21024	0.500079	0.745409		FOXA1	1.02519	4.93255e-05	0.000474358	4.30693	3.32389	0.810404	0.358142
A2M	-0.0720502	0.117456	0.270112	0.930126	0.568456	0.744681	0.377051		ETV4	1.31274	1.11596e-06	2.11889e-05	5.95235	4.67389	0.792524	0.41402		FOXM1	0.957211	2.83819e-05	0.000300239	4.54696	3.52253	0.701468	0.421405
ABCB1	0.130966	0.154751	0.323314	0.810368	0.490376	0.330969	0.603746		EZH2	0.925247	0.00241215	0.0140622	2.6176	1.85195	0.880263	0.290022		FZD10	1.69212	2.13397e-10	8.54166e-09	9.67081	8.06846	0.81772	0.524272
ABCF1	-0.101843	0.301158	0.483747	0.521206	0.315382	0.343048	0.189195		FBXW7	-0.99956	7.11456e-07	1.46343e-05	6.14785	4.83463	0.806879	0.269577		FZD8	2.21851	2.86962e-16	4.2499e-14	15.5422	13.3716	0.893267	0.56238
ABL1	0.0193051	0.622447	0.770224	0.205897	0.113383	0.579414	0.236485		FCGR1A	-1.055	0.00473378	0.0241749	2.32479	1.61664	0.830585	0.387368		GADD45G	-1.01578	3.99132e-06	5.42306e-05	5.39888	4.26576	0.592491	0.437938
ACOT12	0.215855	0.936181	0.966422	0.0286404	0.0148333	0.47095	0.479807		FCGRT	1.45493	1.46119e-10	7.72868e-09	9.83529	8.11189	0.738266	0.472046		GATA3	2.41619	4.16558e-18	7.71153e-16	17.3803	15.1129	0.854439	0.661174
ACSF3	-0.19658	0.00317392	0.0228184	2.4984	1.64172	0.38391	0.275148		FGCR2A	-0.7113	0.00322906	0.0177225	2.49092	1.75147	0.93137	0.151996		GLS	-0.690416	0.00273873	0.014912	2.56245	1.82646	0.436992	0.947725
ACTA2	0.0867307	0.520542	0.683653	0.283544	0.165164	0.621288	0.28278		FGF14	-0.766465	1.88081e-05	0.000242367	4.72566	3.61553	0.554892	0.359447		GNA11	-0.638436	0.000746599	0.00500323	3.12691	2.30075	0.678434	0.308088
ACTB	-0.0587869	0.00127758	0.01113	2.89361	1.9535	0.303828	0.404124		FGF18	1.4868	2.34614e-07	5.3456e-06	6.62965	5.272	0.877583	0.363093		GNAS	-1.5452	0.00125098	0.00778448	2.90275	2.10877	0.469659	1.6924
ACTR3B	-0.112082	0.150528	0.319266	0.822383	0.495847	0.561203	0.226076		FGF8	2.27032	6.69377e-11	4.13062e-09	10.1743	8.38399	0.86816	0.424041		GNG7	-0.582132	0.000126011	0.00109136	3.89959	2.96203	0.694035	0.24446
ACVR1B	0.34303	0.04691	0.152021	1.32873	0.818096	0.368955	0.423972		FGFR1	0.689998	0.00748175	0.0349542	2.126	1.4565	0.541987	0.502532		GOT1	-0.540772	0.000495794	0.0036898	3.3047	2.433	0.593536	0.396505
ACVR1C	0.298634	0.0104389	0.0544368	1.98134	1.26411	0.371148	0.493271		FGFR3	1.27283	0.000224523	0.00206533	3.64874	2.68501	0.818594	0.296983		GPI	-1.15082	2.62257e-06	3.67014e-05	5.58127	4.43532	0.855434	0.404253
ACVR2A	-0.425705	0.000399494	0.00468475	3.39849	2.32931	0.410076	0.443168		FGFR4	1.93461	1.60938e-16	3.40499e-14	15.7933	13.4679	0.832115	0.405209		GPSM3	1.58107	7.91482e-12	4.68874e-10	11.1016	9.32894	0.829559	0.359921
ACY1	0.214699	0.708887	0.831244	0.149423	0.0802713	0.413533	0.30625		FLNA	1.92144	1.42107e-12	1.238e-10	11.8474	9.90728	0.91927	0.296914		GRB7	0.901515	8.59271e-07	1.38324e-05	6.06587	4.8591	0.813857	0.31612
ADA	0.105004	0.89246	0.94075	0.0494112	0.026526	0.607587	0.34569		FN1	3.60107	4.95185e-10	2.09534e-08	9.30523	7.67875	0.940488	0.826662		H3-3A	1.01501	1.88101e-05	0.000209456	4.72561	3.67891	0.599305	0.556619
ADAM12	0.00423702	0.207047	0.381389	0.683931	0.418632	0.652081	0.387146		FOS	-1.59623	0.0029309	0.0165044	2.533	1.7824	0.606182	1.21057		H3C2	2.30756	5.63027e-06	7.37914e-05	5.24947	4.13199	0.585356	0.828376
ADGRE5	0.142703	0.222478	0.401327	0.652713	0.396501	0.516633	0.39856		FOXM1	1.00618	0.000658929	0.00510929	3.18116	2.29164	0.754882	0.364152		HACD2	-0.685856	0.000105689	0.000937275	3.97597	3.02813	0.726192	0.235483
ADH1A	0.0570891	0.728943	0.84473	0.137306	0.0732821	0.669589	0.202327		FZD10	1.83637	3.19554e-08	1.12681e-06	7.49546	5.94815	0.871282	0.392015		HDAC2	1.27132	2.15356e-07	3.96451e-06	6.66684	5.40181	0.690825	0.543498
ADM	0.027171	0.534965	0.694986	0.271674	0.158024	0.449091	0.300141		FZD8	2.06653	3.25393e-12	2.53635e-10	11.4876	9.59579	0.87197	0.44528		HDAC4	0.711062	3.82475e-05	0.000380165	4.4174	3.42003	0.855241	0.214709
ADORA2A	-0.412758	0.0223574	0.0917211	1.65058	1.03753	0.118815	0.4636		GADD45G	-1.01257	9.63599e-05	0.00101935	4.0161	2.99168	0.577165	0.859724		HDAC5	-1.16353	1.99603e-07	3.78989e-06	6.69983	5.42137	0.795409	0.289704
AFDN	-0.379214	0.0263896	0.103394	1.57857	0.985504	0.319573	0.472669		GATA3	2.44342	1.1074e-14	1.26158e-12	13.9557	11.8991	0.83782	0.4394		HERC6	-0.648235	0.000168141	0.00143113	3.77433	2.84432	0.600223	0.309247
AICDA	0.0222852	0.129429	0.288246	0.88797	0.540236	0.625051	0.416958		GNAQ	-0.773526	0.00152977	0.00989342	2.81537	2.00465	0.62035	0.363933		HLA-A	-1.85076	2.21324e-06	3.18234e-05	5.65497	4.49725	0.740548	0.708074
AIRE	0.241902	0.371914	0.553573	0.429557	0.256825	0.425039	0.426584		GPSM3	1.32228	2.20705e-07	5.18832e-06	6.65619	5.28497	0.855205	0.35052		HLA-B	-0.911966	0.0105183	0.0452836	1.97806	1.34406	0.646614	0.366505
AKAP1	0.286385	0.0346963	0.12382	1.45972	0.90721	0.367976	0.371383		GRB7	0.867721	5.52666e-06	8.99449e-05	5.25754	4.04602	0.902161	0.206315		HLA-C	-1.45262	0.000699684	0.00481969	3.1551	2.31698	0.870971	0.380999
AKT1	0.338341	2.09149e-06	8.58527e-05	5.67954	4.06625	0.541617	0.330051		GRIA3	-1.39847	8.97704e-08	2.50849e-06	7.04687	5.60059	0.73486	0.349407		HLA-F	-0.663897	0.000715164	0.00490351	3.14559	2.30949	0.387827	0.491292
AKT2	-0.216699	0.0504107	0.159182	1.29748	0.798106	0.447135	0.285538		H3C2	2.45779	6.9885e-06	0.000107812	5.15562	3.96733	0.546337	0.983122		HSPA6	-0.85834	0.000764085	0.00507449	3.11686	2.29461	0.564142	0.451502
AKT3	-0.461798	0.000537745	0.00568858	3.26942	2.245	0.515313	0.544921		HDAC2	0.945422	2.23573e-05	0.000285441	4.65058	3.54448	0.844526	0.270764		HSPB1	0.833548	0.00763497	0.0350074	2.11719	1.45584	0.862788	0.321456
ALCAM	0.0490467	0.111325	0.260461	0.953409	0.584257	0.276751	0.841425		HDAC4	0.621516	0.00686898	0.0327105	2.16311	1.48531	0.891944	0.159464		ICAM2	-0.839736	0.00312498	0.0166478	2.50515	1.77864	0.781075	0.277744
ALDOA	-0.113022	0.5447	0.703744	0.263842	0.152585	-0.00226142	0.505473		HDAC5	-1.00458	1.00277e-05	0.000145598	4.9988	3.83684	0.756136	0.324394		ID1	1.60527	6.36664e-08	1.5208e-06	7.19609	5.81793	0.765899	0.494281
ALDOC	0.112643	0.817283	0.899947	0.0876276	0.0457828	0.472992	0.332955		HK1	-0.55843	0.00504247	0.025575	2.29736	1.59218	0.662899	0.437894		IFI6	-1.37993	5.26223e-07	8.85609e-06	6.27883	5.05276	0.828524	0.386409
ALK	-0.0330519	0.199448	0.373429	0.70017	0.427792	0.647033	0.411399		HLA-B	-1.28942	0.0047216	0.0241749	2.32591	1.61664	0.688778	1.16695		IFNGR2	1.09927	1.89458e-07	3.644e-06	6.72249	5.43842	0.800827	0.336561
ALKBH2	0.11072	0.820395	0.902008	0.085977	0.0447895	0.4597	0.277529		HLA-C	-1.49225	0.00367266	0.0195655	2.43502	1.70851	0.674424	0.861445		IGF2R	0.763447	0.00148164	0.00888381	2.82926	2.0514	0.593311	0.431009
ALKBH3	0.0611481	0.410213	0.589259	0.38699	0.229694	0.635525	0.309523		HLA-DRB4	1.03642	0.00449873	0.0234808	2.34691	1.62929	0.855439	0.378947		IGLL1	-0.87154	0.00317776	0.0168683	2.49788	1.77293	0.719166	0.387842
AMBP	0.0512987	0.914629	0.955939	0.0387551	0.0195699	0.376242	0.333306		HLA-F	-0.771253	0.00888749	0.0397861	2.05122	1.40027	0.661218	0.924032		IHH	0.872749	4.10547e-06	5.52746e-05	5.38664	4.25747	0.873472	0.282138
AMER1	0.460597	0.090632	0.228664	1.04272	0.640802	0.552074	0.364363		HSP90B1	1.38913	7.33723e-05	0.000804921	4.13447	3.09425	0.53131	0.828996		IKBKB	0.531517	0.000953879	0.00619603	3.02051	2.20789	0.861238	0.161028
AMH	-0.164708	0.0534333	0.163502	1.27219	0.786478	0.515117	0.462193		HSPA6	-0.979838	0.000302107	0.00260128	3.51984	2.58481	0.787754	0.362493		IL11RA	-1.06334	1.39177e-05	0.0001623	4.85643	3.78968	0.87857	0.282756
ANGPT2	0.132423	0.237857	0.415898	0.623684	0.381013	0.646582	0.419333		HSPB1	1.12815	0.000257817	0.00231022	3.58869	2.63635	0.670972	0.565281		IL13RA2	-1.01628	0.0014708	0.0088547	2.83245	2.05283	0.885711	0.669527
ANGPTL4	0.209529	0.215453	0.393447	0.666648	0.405114	0.620356	0.317972		ID1	0.850267	0.00246157	0.0142406	2.60879	1.84647	0.717043	0.444072		IL22RA1	1.61231	6.90527e-09	2.2232e-07	8.16082	6.65302	0.900829	0.371841
ANKRD28	0.0800426	0.795179	0.8888	0.0995351	0.0511959	0.384706	0.238968		ID4	-0.757895	0.00190492	0.0116134	2.72012	1.93504	0.727957	0.310598		IL23A	0.667055	0.000242296	0.00199356	3.61565	2.70037	0.59	0.417832
ANLN	0.171403	0.316632	0.501158	0.499445	0.300025	0.513689	0.443668		IER3	1.41833	1.48797e-06	2.68742e-05	5.8274	4.57066	0.79846	0.435311		IL32	0.701595	0.0019032	0.0108828	2.72052	1.96326	0.729278	0.364254
ANP32B	-0.335184	0.756709	0.862066	0.121071	0.0644592	0.158879	0.33577		IFI6	-0.869831	0.00183926	0.0114497	2.73536	1.94121	0.643165	0.450865		IL4R	0.608759	7.04807e-05	0.000650533	4.15193	3.18673	0.663629	0.345597
ANXA1	0.16378	0.574731	0.729998	0.240535	0.136679	0.336886	0.390693		IFNA7	-0.892823	0.000376093	0.00312918	3.4247	2.50457	0.826133	0.259611		IL6R	-0.609986	0.00144598	0.00874078	2.83984	2.05845	0.378285	0.560464
APC	0.0842226	0.519948	0.683653	0.28404	0.165164	0.573334	0.199902		IFNGR2	1.37339	7.93254e-09	3.0916e-07	8.10059	6.50982	0.879538	0.253361		IL6ST	-0.920367	5.2334e-06	6.92024e-05	5.28122	4.15988	0.543235	0.360348
API5	-0.0198708	0.668162	0.802553	0.175118	0.0955262	0.286342	0.313709		IGF2R	0.70122	0.0019415	0.0116885	2.71186	1.93224	0.824626	0.203474		ITCH	0.699095	5.75389e-05	0.000549775	4.24004	3.25982	0.670038	0.268913
APLNR	0.146804	0.504469	0.668263	0.297166	0.175052	0.725799	0.3436		IGLL1	-1.10573	0.000543484	0.00437445	3.26481	2.35908	0.690499	0.407186		ITGA2	2.3697	2.87291e-15	3.03913e-13	14.5417	12.5173	0.900738	0.542196
APOA1	0.204911	0.247984	0.426175	0.605577	0.370412	0.622023	0.424819		IHH	0.918728	4.13887e-05	0.000494328	4.38312	3.30598	0.850027	0.282749		ITGA6	1.60694	8.604e-11	3.91014e-09	10.0653	8.40781	0.871492	0.38686
APOA2	-0.106423	0.00473589	0.030481	2.3246	1.51597	0.603836	0.420302		IL11RA	-1.06223	1.18895e-05	0.000166116	4.92484	3.77959	0.782055	0.323696		ITGB8	1.15043	9.72799e-08	2.17245e-06	7.01198	5.66305	0.846965	0.37292
APOB	0.081515	0.0946631	0.234442	1.02382	0.629965	0.679273	0.423892		IL22RA1	1.67687	3.62495e-08	1.19301e-06	7.4407	5.92336	0.926654	0.324293		ITPK1	-0.826486	0.00296622	0.0159744	2.5278	1.79657	0.639294	0.467443
APOC2	0.0289539	0.0203963	0.0878107	1.69045	1.05645	0.464061	0.429285		IL23A	0.731441	0.00169565	0.0107318	2.77066	1.96933	0.735797	0.287375		JADE1	-0.67572	0.0012571	0.00778984	2.90063	2.10847	0.659281	0.350407
APOC3	0.552169	0.163608	0.333751	0.786196	0.476578	0.840928	0.345102		IL32	0.894037	0.000292137	0.00256009	3.53441	2.59175	0.886199	0.247649		JAG1	0.833709	0.000559438	0.0040416	3.25225	2.39345	0.838218	0.298194
APOL6	0.0240946	0.331793	0.516705	0.479132	0.286758	0.386474	0.320943		IL4R	0.662685	0.00107512	0.00740583	2.96854	2.13043	0.875329	0.199726		JAG2	-0.771945	0.00604854	0.0286195	2.21835	1.54334	0.757839	0.377211
APP	0.310185	0.00130855	0.0113331	2.88321	1.94565	0.104073	0.44273		IL6ST	-0.886836	0.000814364	0.00606067	3.08918	2.21748	0.646375	0.469503		KAT2B	-0.890883	7.79336e-06	0.000100365	5.10828	3.99842	0.505251	0.430057
AREG	0.129155	0.633305	0.77675	0.198387	0.109719	0.328824	0.405414		IRF2	-0.589422	0.00348636	0.0187709	2.45763	1.72651	0.803655	0.247123		KDR	-0.514235	0.00890395	0.0393194	2.05042	1.40539	0.703271	0.195681
ARG1	0.033849	0.40181	0.582855	0.39598	0.234439	0.443073	0.333301		IRF9	-0.560495	0.00161203	0.0103351	2.79263	1.98568	0.684064	0.370073		KMT2D	0.629492	7.07197e-05	0.000650533	4.15046	3.18673	0.736793	0.287244
ARG2	0.317362	0.0205378	0.0879088	1.68745	1.05597	0.605207	0.364149		ITCH	0.674834	1.03446e-05	0.000148742	4.98529	3.82757	0.73398	0.248341		KRT18	1.76813	9.6577e-06	0.000118207	5.01513	3.92736	0.724094	0.660546
ARID1A	-0.337535	0.00293164	0.0213879	2.53289	1.66983	0.390339	0.319802		ITGA2	2.61187	1.64254e-15	2.55804e-13	14.7845	12.5921	0.829945	0.616892		KRT19	0.86832	0.00326037	0.0171836	2.48673	1.76488	0.511675	0.724488
ARID1B	-0.249729	0.0766316	0.2056	1.11559	0.686976	0.351945	0.440341		ITGA6	1.75348	1.75075e-10	8.70338e-09	9.75678	8.06031	0.894597	0.295488		KRT5	-0.743444	0.00997146	0.0435043	2.00124	1.36147	0.812202	0.283273
ARID2	-0.127536	0.177252	0.353312	0.751408	0.451842	0.518132	0.20025		ITGB8	0.867958	6.42502e-06	0.000102317	5.19213	3.99005	0.870594	0.253382		LAMA5	0.540081	0.00108106	0.00696108	2.96615	2.15732	0.521698	0.349371
ARMH3	-0.175293	0.11883	0.272427	0.925073	0.56475	0.102451	0.280875		JADE1	-0.934146	0.000148956	0.00145134	3.82694	2.83823	0.727289	0.357229		LAMB3	1.26546	6.10622e-08	1.48251e-06	7.21423	5.829	0.808357	0.370659
ARNT	-0.0972375	0.148765	0.317008	0.8275	0.49893	0.512207	0.28218		JAG2	-0.599222	0.00518637	0.0258761	2.28514	1.5871	0.533848	0.362424		LAMC3	-0.902265	0.000655439	0.0045788	3.18347	2.33925	0.681247	0.549358
ARNT2	-0.0757517	0.990288	0.990957	0.00423849	0.00394515	0.239744	0.347822		JUNB	-1.36677	0.00334053	0.0181221	2.47618	1.74179	0.603877	0.896395		LCK	0.511448	0.00245195	0.0135497	2.61049	1.86807	0.645088	0.31151
ASL	0.0253789	0.646455	0.785254	0.189462	0.10499	0.371454	0.261689		KAT2B	-0.660345	0.00132872	0.00881577	2.87657	2.05474	0.618815	0.29551		LCP1	0.727112	0.00253649	0.0139131	2.59577	1.85658	0.719243	0.379192
ASNS	-0.144872	0.182653	0.357816	0.738373	0.44634	0.638308	0.195778		KMT2C	-0.541908	0.000122765	0.0012539	3.91092	2.90174	0.7295	0.22857		LEF1	1.06685	4.38318e-05	0.0004299	4.35821	3.36663	0.843554	0.412372
ASPA	0.335484	0.744677	0.856928	0.128032	0.0670557	0.57174	0.468412		KMT2D	0.715823	9.74702e-06	0.000144353	5.01113	3.84057	0.707697	0.269141		LEFTY1	0.899187	0.000735	0.00499328	3.13371	2.30161	0.663902	0.423695
ASXL1	0.273261	0.141175	0.30702	0.850241	0.512833	0.341312	0.459797		KRT14	-0.989251	0.00605818	0.0294169	2.21766	1.5314	0.744343	0.367325		LFNG	1.82193	7.98476e-14	7.39089e-12	13.0977	11.1313	0.896378	0.466922
ATF1	0.135539	0.206115	0.381025	0.68589	0.419047	0.49358	0.242935		KRT17	-1.39976	0.00202369	0.012085	2.69386	1.91775	0.660784	0.569927		LGALS3	1.42584	1.05104e-07	2.2237e-06	6.97838	5.65292	0.834439	0.436014
ATF2	0.0320787	0.606549	0.755509	0.217134	0.121761	0.267751	0.390052		KRT18	2.43219	1.76301e-10	8.70338e-09	9.75375	8.06031	0.73491	0.790866		LGR5	2.36781	1.41603e-15	1.61319e-13	14.8489	12.7923	0.789806	0.689998
ATF3	-0.208631	0.278269	0.463573	0.555535	0.333882	0.566	0.42914		KRT19	1.22084	0.00186413	0.0115514	2.72952	1.93737	0.868685	0.345512		LRP1	1.52044	1.45422e-08	4.43719e-07	7.83737	6.35289	0.812757	0.419717
ATG10	-0.0149908	0.365693	0.548725	0.436883	0.260645	0.29246	0.399298		KYAT1	-0.606247	0.00142895	0.00936407	2.84498	2.02854	0.664222	0.294078		LRP5	0.681241	1.97927e-05	0.000218753	4.7035	3.66005	0.686754	0.331344
ATG12	-0.289494	0.0240481	0.0967805	1.61892	1.01421	0.406007	0.341883		LAMA5	0.754357	6.83988e-06	0.000107765	5.16495	3.96752	0.728639	0.295691		LRP6	0.701572	0.000296692	0.00234973	3.52769	2.62898	0.751077	0.26666
ATG16L1	-0.170098	0.0311305	0.114973	1.50681	0.939404	0.234552	0.259346		LAMB3	1.36078	6.95284e-06	0.000107812	5.15784	3.96733	0.823674	0.280514		LTBR	0.703043	0.000180092	0.00151543	3.74451	2.81946	0.810649	0.263435
ATG5	-0.319466	0.00158285	0.0133954	2.80056	1.87304	0.270478	0.274913		LCP1	1.11869	5.27854e-05	0.000615552	4.27749	3.21074	0.839814	0.306185		MAD2L2	0.65565	0.000802306	0.00528096	3.09566	2.27729	0.652953	0.343869
ATG7	0.0629236	0.306926	0.489297	0.512967	0.310427	0.278623	0.309635		LDHB	0.999657	0.00311944	0.0174996	2.50592	1.75697	0.809319	0.271257		MAP2K6	1.16903	7.13294e-09	2.24764e-07	8.14673	6.64827	0.828678	0.405226
ATM	-0.226608	0.02112	0.0883579	1.67531	1.05375	0.382094	0.346848		LEF1	1.17965	7.29398e-05	0.000804921	4.13704	3.09425	0.960581	0.157009		MAP3K1	0.512956	0.00137233	0.0083719	2.86254	2.07718	0.582578	0.3021
ATOX1	0.0850549	0.0720173	0.198618	1.14256	0.701982	0.625706	0.301838		LEFTY1	1.00689	0.000780396	0.00589676	3.10769	2.22939	0.786041	0.344253		MAP3K20	0.805118	0.00422774	0.021011	2.37389	1.67755	0.681631	0.467798
ATP2A2	0.169883	0.0510516	0.159182	1.29199	0.798106	0.227197	0.40759		LFNG	1.41844	1.51895e-07	3.81281e-06	6.81846	5.41875	0.896469	0.362833		MAP3K7	1.0395	2.73652e-10	1.06652e-08	9.5628	7.97203	0.798371	0.327455
ATR	0.0903225	0.667404	0.802293	0.175611	0.095667	0.509058	0.222319		LGALS3	1.5789	3.58332e-08	1.19301e-06	7.44571	5.92336	0.875085	0.300425		MAPK10	-1.18817	1.61808e-05	0.000184337	4.791	3.73439	0.572336	0.53921
ATRX	-0.0946917	0.233344	0.410482	0.632003	0.386706	0.163051	0.329213		LGR5	2.5451	1.07972e-14	1.26158e-12	13.9667	11.8991	0.831657	0.553345		MAPK14	1.03879	3.4263e-11	1.95167e-09	10.4652	8.70959	0.82471	0.287919
AURKA	0.110757	0.655735	0.794023	0.183272	0.100167	0.608645	0.312796		LRP1	1.96828	6.00181e-11	3.86464e-09	10.2217	8.41289	0.797767	0.45708		MAPT	-0.792724	0.00348008	0.0178958	2.45841	1.74725	0.789655	0.282848
AURKB	0.191014	0.401563	0.582855	0.396246	0.234439	0.627675	0.377162		LRP5	1.29884	5.23609e-08	1.58258e-06	7.28099	5.80063	0.838744	0.31935		MAVS	0.633462	7.90284e-05	0.000718043	4.10222	3.14385	0.784967	0.236258
AXIN1	-0.0952058	0.586617	0.741279	0.231646	0.130018	0.337638	0.281052		LRP6	0.644961	0.00783314	0.0361398	2.10606	1.44201	0.723457	0.292394		MBNL3	0.783368	0.000622606	0.00439085	3.20579	2.35745	0.690803	0.403453
AXIN2	0.118752	0.423838	0.602982	0.3728	0.219696	0.507853	0.315417		LTBR	0.82696	2.34696e-05	0.000297081	4.62949	3.52712	0.715992	0.345413		MCM4	0.953179	1.23951e-05	0.000147245	4.90675	3.83196	0.685447	0.417895
AXL	0.113005	0.833037	0.908489	0.0793355	0.0416802	0.548758	0.297712		LY6E	1.4933	6.16566e-06	9.92538e-05	5.21002	4.00325	0.709792	0.427625		MCM5	0.557989	0.00665679	0.0311	2.17674	1.50724	0.697251	0.297117
BAD	0.383269	0.0153333	0.07189	1.81437	1.14333	0.578654	0.283768		LYZ	1.56705	0.00216631	0.0128801	2.66428	1.89008	0.718563	0.485861		MCM7	0.831982	3.03217e-05	0.000316243	4.51825	3.49998	0.7045	0.329007
BAG1	0.124626	0.759031	0.863961	0.11974	0.0635061	0.382537	0.386499		MAD2L2	0.624484	0.00552398	0.02727	2.25775	1.56431	0.767279	0.248377		MDM2	1.28296	1.33035e-06	2.01045e-05	5.87604	4.69671	0.716612	0.370346
BAIAP3	-0.35089	0.320528	0.505001	0.494135	0.296707	0.279032	1.02562		MAP2K6	1.22081	4.65898e-08	1.43749e-06	7.33171	5.8424	0.848598	0.297443		MDM4	0.71182	0.000596413	0.00424658	3.22445	2.37196	0.758498	0.298785
BAMBI	-0.0527649	0.0785649	0.208233	1.10477	0.68145	0.518567	0.441474		MAP3K1	0.509096	0.0031703	0.0175851	2.4989	1.75486	0.808547	0.191941		MET	0.752228	0.000245128	0.00200571	3.61061	2.69773	0.690346	0.403445
BAP1	0.246367	0.00808988	0.0457295	2.09206	1.3398	0.351965	0.301488		MAP3K20	1.13636	0.000595557	0.00471668	3.22508	2.32636	0.808979	0.357287		MFGE8	0.969616	3.9352e-05	0.000388535	4.40503	3.41057	0.79836	0.289363
BATF	0.0673995	0.554732	0.711923	0.255916	0.147567	0.571172	0.45166		MAP3K5	-0.737339	0.000645494	0.00505808	3.19011	2.29601	0.4721	0.367869		MFNG	0.895541	4.0113e-08	1.06085e-06	7.39671	5.97435	0.763314	0.348157
BATF3	0.186133	0.951619	0.967294	0.021537	0.0144415	0.614879	0.350892		MAP3K7	0.66764	2.64158e-05	0.000321857	4.57814	3.49234	0.707828	0.270124		MKI67	0.765659	0.00329867	0.0172019	2.48166	1.76442	0.65856	0.466295
BAX	0.112913	0.0214325	0.0891625	1.66893	1.04982	0.44242	0.370954		MAP3K8	0.534986	0.0103002	0.0452659	1.98715	1.34423	0.803824	0.238177		MME	4.09489	9.89609e-30	4.88537e-27	29.0045	26.3111	0.865875	1.15183
BBC3	0.149046	0.494521	0.664051	0.305815	0.177799	0.567039	0.370494		MAPK10	-1.35747	1.88199e-05	0.000242367	4.72538	3.61553	0.771423	0.336018		MMP9	1.45743	9.82809e-08	2.17245e-06	7.00753	5.66305	0.797861	0.538686
BBS1	-0.0289966	0.0369719	0.130681	1.43213	0.883787	0.523543	0.29363		MAPK14	0.681336	3.70103e-06	6.15868e-05	5.43168	4.21051	0.847008	0.184979		MRC1	-0.659121	0.000534591	0.00390014	3.27198	2.40892	0.682289	0.364526
BCAT1	0.387546	0.0849679	0.21949	1.07075	0.658586	0.531698	0.416267		MAPK8IP2	-0.60242	0.000193855	0.00182865	3.71252	2.73787	0.781599	0.303523		MX1	-0.663427	0.00172866	0.0100398	2.76229	1.99828	0.617032	0.336257
BCL2	0.234112	0.360502	0.542584	0.443093	0.265533	0.519987	0.469819		MAPKAPK2	0.592525	0.00889209	0.0397861	2.051	1.40027	0.787668	0.264186		MYBL2	0.620783	0.000876942	0.00572137	3.05703	2.2425	0.666972	0.379869
BCL2L1	-0.059608	0.440582	0.620609	0.355973	0.207182	0.114891	0.245415		MAVS	0.770789	1.64547e-05	0.000219544	4.78371	3.65848	0.85203	0.213144		MYC	0.506601	0.00150878	0.00897876	2.82137	2.04678	0.61568	0.367954
BCL6	0.106432	0.230864	0.408307	0.636644	0.389013	0.65822	0.378347		MBNL3	1.00862	0.000147343	0.00144514	3.83167	2.84009	0.871415	0.272969		NAT8L	-1.20661	2.58738e-06	3.67014e-05	5.58714	4.43532	0.858254	0.311124
BCOR	-0.0109896	0.988569	0.990263	0.0049929	0.00424924	0.25967	0.293972		MCL1	-0.799916	0.000337706	0.00288475	3.47146	2.53989	0.749128	0.277186		NDUFA1	-0.643481	0.000101998	0.000909995	3.99141	3.04096	0.78164	0.429133
BID	-0.284869	0.000684325	0.00674755	3.16474	2.17085	0.292854	0.427611		MCM4	0.995154	6.97128e-05	0.000788127	4.15669	3.1034	0.655263	0.372437		NDUFA11	-0.515882	0.000421477	0.00323424	3.37523	2.49023	0.736255	0.431203
BIRC3	0.0373002	0.292053	0.475405	0.534539	0.322936	0.575329	0.459847		MCM7	0.903678	3.59537e-05	0.000432906	4.44426	3.36361	0.79194	0.29636		NDUFA13	-0.696443	0.00154998	0.00918207	2.80967	2.03706	0.781858	0.470832
BIRC5	0.136791	0.591646	0.745091	0.227938	0.127791	0.723102	0.312263		MDM2	1.2657	1.47837e-06	2.68742e-05	5.83022	4.57066	0.714684	0.421049		NDUFA2	-0.519578	0.00128824	0.00794952	2.89	2.09966	0.75247	0.301586
BIRC7	0.156619	0.140625	0.306274	0.851937	0.51389	0.597549	0.429487		ME2	-0.540451	0.000476377	0.00387646	3.32205	2.41157	0.700495	0.347173		NDUFA3	-0.657927	0.000124104	0.00108117	3.90621	2.96611	0.842271	0.213131
BLNK	-0.162215	0.00488387	0.031043	2.31124	1.50804	0.514552	0.390076		MET	0.771209	0.0100292	0.044338	1.99873	1.35322	0.79383	0.328542		NDUFA4L2	1.41852	8.71266e-11	3.91014e-09	10.0598	8.40781	0.822974	0.36448
BLVRA	0.330283	0.0648074	0.185289	1.18838	0.73215	0.105858	0.407067		MFGE8	0.986404	8.24703e-05	0.000885061	4.0837	3.05303	0.717504	0.383151		NDUFB1	-1.05622	9.00332e-07	1.43176e-05	6.0456	4.84413	0.718415	0.338923
BMI1	-0.021831	0.886686	0.937317	0.0522303	0.0281134	0.350129	0.443516		MFNG	0.759466	0.000338923	0.00288475	3.4699	2.53989	0.79973	0.208864		NDUFB4	-1.14074	9.08748e-07	1.43176e-05	6.04156	4.84413	0.773438	0.358682
BMP2	0.0886785	0.225943	0.402879	0.646001	0.394826	0.652251	0.481873		MLPH	-1.33218	0.000121247	0.00124699	3.91633	2.90414	0.554303	0.831323		NDUFS7	-0.933569	9.01368e-06	0.00011235	5.0451	3.94943	0.802027	0.316919
BMP4	0.137954	0.503813	0.667992	0.297731	0.175229	0.684634	0.287594		MME	4.56462	3.49804e-30	1.72686e-27	29.4562	26.7627	0.836723	1.14212		NDUFS8	-0.926723	8.96313e-08	2.04221e-06	7.04754	5.6899	0.799283	0.300243
BMP5	0.079206	0.679934	0.812738	0.167533	0.0900494	0.397355	0.60029		MMP9	1.4851	1.05361e-06	2.05315e-05	5.97732	4.68758	0.891267	0.497757		NEIL1	-0.708609	1.80874e-05	0.000202935	4.74262	3.69264	0.667341	0.275155
BMP6	0.251064	0.597015	0.748037	0.224015	0.126077	0.572846	0.532886		MYBL2	0.641031	0.00538444	0.0266701	2.26886	1.57398	0.784287	0.279767		NKD1	2.4131	3.76128e-22	1.11409e-19	21.4247	18.9531	0.846128	0.550824
BMP7	-0.266166	9.11657e-06	0.000241101	5.04017	3.6178	0.488151	0.552311		MYC	0.521167	0.0100276	0.044338	1.9988	1.35322	0.655437	0.342524		NOTCH1	1.34885	4.44139e-08	1.14672e-06	7.35248	5.94054	0.838602	0.323935
BMP8A	0.0330478	0.00579958	0.0353464	2.2366	1.45165	0.434356	0.29722		NANOG	-0.879027	0.000700761	0.00532219	3.15443	2.27391	0.722588	0.381957		NPM2	-0.990504	1.19611e-07	2.46033e-06	6.92223	5.60901	0.80609	0.278554
BMPR1B	0.226738	0.850518	0.914755	0.0703164	0.0386952	0.576904	0.360074		NAT8L	-0.857518	2.65136e-05	0.000321857	4.57653	3.49234	0.684274	0.383753		NR3C1	-0.519949	0.0081962	0.0367835	2.08639	1.43435	0.526505	0.297359
BNIP3	-0.243438	0.950568	0.967294	0.0220167	0.0144415	0.321501	0.757735		NCAM1	-1.28937	1.75216e-05	0.000229642	4.75643	3.63895	0.656516	0.811641		NT5E	0.553377	0.00112533	0.00718365	2.94872	2.14365	0.627079	0.35184
BNIP3L	-0.0110452	0.0039195	0.026266	2.40677	1.58061	0.40347	0.30929		NDUFA3	-0.610742	0.000548924	0.00439436	3.26049	2.3571	0.612117	0.264698		NUMBL	-0.766738	0.000247429	0.00201342	3.60655	2.69607	0.754043	0.237365
BRAF	0.185184	0.552559	0.71084	0.257622	0.148228	0.430959	0.373015		NDUFA4L2	1.71153	1.83889e-11	1.29685e-09	10.7354	8.88711	0.823531	0.389817		NUP107	1.12424	1.76538e-08	5.12654e-07	7.75316	6.29018	0.823112	0.362812
BRCA1	0.379622	0.0666988	0.188555	1.17588	0.724562	0.361405	0.405037		NDUFB1	-1.01934	0.000107778	0.00111622	3.96747	2.95225	0.677736	0.365768		OAS1	0.546724	0.00143888	0.00873356	2.84197	2.05881	0.743865	0.264612
BRD2	-0.208317	0.896451	0.942929	0.0474732	0.0255208	0.0693873	0.364641		NDUFB4	-0.959711	0.000998005	0.00703831	3.00087	2.15253	0.60427	0.455591		PAK3	-1.23174	5.87469e-06	7.63195e-05	5.23101	4.11736	0.667936	0.551126
BRD3	-0.241436	0.145132	0.311507	0.838238	0.506532	0.161131	0.28565		NDUFB8	-0.705263	2.40684e-05	0.000302078	4.61855	3.51988	0.764989	0.216548		PAK5	0.59401	0.00794877	0.0360004	2.0997	1.44369	0.783276	0.349747
BRD4	-0.0263661	0.587871	0.742231	0.230718	0.129461	0.308417	0.26085		NDUFS7	-0.617674	0.000683059	0.00524151	3.16554	2.28054	0.383454	0.443551		PARP9	-1.6545	2.19507e-07	3.96451e-06	6.65855	5.40181	0.696775	0.858551
BRD7	-0.260685	0.249664	0.426966	0.602644	0.369607	0.198975	0.354975		NEIL1	-0.87132	9.33446e-07	1.84324e-05	6.02991	4.73442	0.786487	0.311724		PBX3	-0.626374	1.52284e-05	0.000176197	4.81735	3.754	0.254839	0.366371
BRIP1	0.230368	0.987313	0.989987	0.005545	0.00437043	0.594366	0.391292		NKD1	2.55334	2.94321e-20	7.26482e-18	19.5312	17.1388	0.87367	0.525812		PCNA	1.09758	3.14859e-12	2.11957e-10	11.5019	9.67375	0.685225	0.381913
BST2	0.141834	0.673986	0.808237	0.171349	0.0924612	0.555774	0.323021		NOTCH1	1.48488	1.13761e-07	3.06327e-06	6.94401	5.51381	0.889002	0.293543		PECAM1	-0.691993	0.00493149	0.0240218	2.30702	1.6194	0.581463	0.37449
BTK	0.497679	0.17765	0.353629	0.750435	0.451452	0.597626	0.402841		NPM2	-0.772417	5.78417e-07	1.22377e-05	6.23776	4.9123	0.704795	0.367601		PHGDH	0.642856	0.00950278	0.0416379	2.02215	1.38051	0.488574	0.454341
BTLA	0.224884	0.64185	0.782371	0.192566	0.106588	0.40166	0.442106		NR4A3	-0.943116	0.000854822	0.00626729	3.06812	2.20292	0.659572	0.441682		PIM1	0.728727	0.000287302	0.00231247	3.54166	2.63592	0.740236	0.345558
C1QA	-0.0737105	0.0516283	0.160297	1.28711	0.795076	0.463855	0.292943		NUMBL	-0.597664	0.00463987	0.023943	2.33349	1.62082	0.610111	0.256226		PLA2G4C	-0.757054	6.29917e-05	0.000594209	4.20072	3.22606	0.782264	0.297677
C1QB	0.0281841	0.196867	0.371775	0.705826	0.42972	0.470425	0.422937		NUP107	1.00803	4.24825e-06	6.99073e-05	5.37179	4.15548	0.844697	0.249099		PLCB1	0.705394	6.89392e-05	0.000642132	4.16153	3.19238	0.726859	0.277619
C1QBP	0.460558	2.06537e-07	1.2745e-05	6.685	4.89466	0.54186	0.399365		OAS1	0.760708	0.00124697	0.00839439	2.90414	2.07601	0.856187	0.219985		PLCB4	0.787921	0.000117028	0.00102555	3.93171	2.98904	0.704102	0.361188
C1R	0.413558	0.179606	0.355135	0.745679	0.449606	0.56745	0.368918		PAK3	-1.14141	0.000240878	0.00218859	3.6182	2.65984	0.60327	0.597092		PMAIP1	2.13889	2.74288e-13	2.38954e-11	12.5618	10.6217	0.804401	0.602386
C1S	0.352032	0.103206	0.247327	0.986295	0.606728	0.495014	0.327669		PARP9	-1.20194	0.000137678	0.00138708	3.86114	2.8579	0.73364	0.351142		POU2AF1	1.22923	2.93894e-09	1.01222e-07	8.53181	6.99472	0.947334	0.256225
C2	-0.106921	0.117974	0.270883	0.928214	0.567218	0.636298	0.333496		PBX1	-0.659232	0.00160088	0.0103083	2.79564	1.98681	0.73806	0.233675		PPL	-0.929622	0.000851732	0.00558148	3.0697	2.25325	0.471586	0.649435
C3	0.436811	0.0488274	0.156523	1.31134	0.805423	0.598158	0.338996		PBX3	-0.605446	1.42759e-05	0.000192813	4.8454	3.71486	0.561422	0.325631		PPP2CB	-0.960574	1.85018e-06	2.68639e-05	5.73279	4.57083	0.360026	0.749897
C3AR1	0.177347	0.533596	0.693816	0.272787	0.158756	0.58716	0.389081		PCNA	1.32075	1.46343e-14	1.5481e-12	13.8346	11.8102	0.575528	0.513913		PPP3CB	-0.502487	0.00367566	0.0186757	2.43466	1.72872	0.365016	0.489312
C4BPA	0.0800605	0.0195936	0.0855993	1.70789	1.06753	0.59008	0.40794		PEBP1	0.540456	0.00360091	0.0192525	2.44359	1.71551	0.563415	0.267567		PPP3CC	-0.623466	8.97339e-05	0.00080543	4.04704	3.09397	0.633475	0.244493
C5	-0.0839646	0.161596	0.333321	0.791569	0.477138	0.260494	0.478987		PIM1	0.707601	0.00217423	0.0128801	2.6627	1.89008	0.755148	0.265956		PRDX5	-0.765586	1.54885e-05	0.000177817	4.80999	3.75003	0.490891	0.465676
C5AR1	0.480874	0.0530389	0.162968	1.27541	0.787898	0.822178	0.397463		PKM	-0.597617	0.0019091	0.0116134	2.71917	1.93504	0.613115	0.348164		PRKACA	-0.770795	2.29617e-05	0.000251899	4.639	3.59877	0.714074	0.304909
C6	0.166418	0.685903	0.817893	0.163737	0.0873038	0.682518	0.385785		PLA2G1B	1.49528	0.00183999	0.0114497	2.73518	1.94121	0.450001	0.729916		PRKCE	-0.912128	8.17583e-06	0.000104383	5.08747	3.98137	0.533641	0.549483
C7	0.752518	0.0133048	0.0648171	1.87599	1.18831	0.659501	0.609468		PLCB1	0.81293	1.13763e-05	0.00016046	4.944	3.79463	0.788585	0.320361		PRKDC	0.768959	9.02747e-06	0.00011235	5.04443	3.94943	0.678585	0.31952
C8A	-0.0390314	0.0016328	0.013662	2.78707	1.86449	0.55867	0.388484		PLCB4	1.02475	8.66783e-07	1.73474e-05	6.06209	4.76077	0.871572	0.27375		PRLR	-1.02581	1.37662e-05	0.000161807	4.86119	3.791	0.771423	0.464996
C8G	0.360051	0.15478	0.323314	0.810284	0.490376	0.666878	0.390764		PMAIP1	2.15559	1.12232e-10	6.39289e-09	9.94988	8.1943	0.797886	0.518247		PROM1	0.985262	0.0116563	0.0496064	1.93344	1.30446	0.433378	0.651523
CACNA1C	-0.261789	0.0517518	0.160344	1.28607	0.794948	0.481971	0.305734		PNMA1	-0.614866	0.00913197	0.0407363	2.03944	1.39002	0.458623	0.422156		PRUNE1	-0.953962	3.57121e-08	9.76935e-07	7.44718	6.01013	0.374426	0.507985
CACNA1D	0.414457	0.000546601	0.00574125	3.26233	2.24099	0.239132	0.43554		POU2AF1	1.28323	3.61983e-07	8.12269e-06	6.44131	5.0903	0.933173	0.174302		PSMB5	-0.585805	0.000444873	0.00337876	3.35176	2.47124	0.60667	0.422365
CACNA1E	0.0340248	0.0298667	0.111981	1.52481	0.950855	0.667705	0.397052		PPARGC1A	-0.697401	0.000293992	0.00256119	3.53166	2.59156	0.636426	0.372576		PTCH1	1.22682	4.3895e-11	2.24167e-09	10.3576	8.64943	0.886753	0.336959
CACNA1G	0.0762738	0.235722	0.41363	0.6276	0.383388	0.613905	0.340352		PPL	-1.02601	0.00852404	0.0385537	2.06935	1.41393	0.515793	0.626234		PTGDR2	0.542579	0.0015096	0.00897876	2.82114	2.04678	0.622452	0.286875
CACNA2D1	-0.177237	0.189237	0.363881	0.722994	0.439041	0.371121	0.436168		PPP2CB	-1.26559	4.77732e-05	0.000561525	4.32082	3.25063	0.750828	0.425348		PVR	-0.827667	7.19302e-05	0.000657584	4.14309	3.18205	0.789719	0.394465
CACNA2D2	-0.460214	0.0145789	0.0696497	1.83627	1.15708	0.197348	0.493805		PPP2R2B	-0.673995	0.000176904	0.00170127	3.75226	2.76923	0.594705	0.322351		PYCR2	0.821725	3.68269e-05	0.000368518	4.43384	3.43354	0.731209	0.381036
CACNA2D3	0.201305	0.755973	0.861891	0.121494	0.0645476	0.581733	0.52865		PPP3CA	-0.564826	0.0068541	0.0327105	2.16405	1.48531	0.614529	0.324751		RAB7A	-1.02936	5.01067e-07	8.52965e-06	6.3001	5.06907	0.759622	0.427746
CACNA2D4	0.250336	0.903486	0.948981	0.0440784	0.0227424	0.408056	0.463899		PPP3CB	-0.951369	0.000654537	0.00510195	3.18407	2.29226	0.693227	0.350056		RASGRF1	-1.33995	3.62805e-08	9.76935e-07	7.44033	6.01013	0.352417	0.530499
CACNB2	-0.0883363	0.475631	0.652836	0.32273	0.185196	0.364099	0.288792		PPP3CC	-0.636825	0.000219002	0.00202714	3.65955	2.69312	0.666582	0.244935		RASGRF2	-0.614364	0.00590924	0.02805	2.22847	1.55207	0.418236	0.325838
CACNB3	0.219819	0.751068	0.859279	0.12432	0.065866	0.594004	0.35965		PRDX5	-0.639628	0.0109312	0.0474756	1.96133	1.32353	0.570425	0.331412		RFC4	0.532664	0.00382046	0.0192453	2.41788	1.71568	0.604423	0.402617
CACNG1	0.0426234	0.165073	0.336276	0.782324	0.473304	0.515081	0.343881		PRKACA	-0.562416	0.0051892	0.0258761	2.2849	1.5871	0.53895	0.365792		RHOA	-0.643398	3.59849e-05	0.000362542	4.44388	3.44064	0.454994	0.430152
CACNG4	0.217088	0.0862761	0.221447	1.06411	0.65473	0.621083	0.286184		PRKACB	-1.20539	0.000621374	0.00489498	3.20665	2.31025	0.55475	0.762198		RHOB	-1.45574	1.55162e-06	2.32116e-05	5.80921	4.63429	0.822087	0.409124
CACNG6	0.324289	0.884406	0.936914	0.0533482	0.0283003	0.539968	0.534087		PRKAR1B	-0.580673	0.00579945	0.0282532	2.23661	1.54893	0.771722	0.26152		RNF43	1.33262	2.33342e-12	1.64562e-10	11.632	9.78367	0.84589	0.317327
CALML3	-0.0666825	0.0130236	0.0638673	1.88527	1.19472	0.437929	0.483051		PRKCE	-1.06131	1.21066e-05	0.000167569	4.91698	3.77581	0.728262	0.492517		RORC	-1.02373	3.20526e-05	0.000327379	4.49414	3.48495	0.401094	0.470211
CALML5	-0.015976	0.0499145	0.157956	1.30177	0.801464	0.494303	0.523785		PRKDC	1.00602	2.02395e-07	4.83462e-06	6.6938	5.31564	0.764323	0.284559		RPS6KA6	-0.816444	1.19606e-05	0.000144013	4.92225	3.8416	0.666875	0.319494
CAMK2B	0.290671	0.0740023	0.201875	1.13076	0.694918	0.519748	0.316026		PRLR	-0.555201	0.00567447	0.0278275	2.24607	1.55553	0.479605	0.520903		RPS6KB1	-0.554952	0.00538511	0.025894	2.26881	1.5868	0.657061	0.261363
CAMP	0.180471	0.554554	0.711923	0.256057	0.147567	0.655992	0.336209		PRUNE1	-1.04954	4.21376e-07	9.17733e-06	6.37533	5.03728	0.687888	0.359966		RUNX1	0.786352	2.37174e-05	0.000258276	4.62493	3.58792	0.715742	0.376029
CAPN2	-0.257656	0.0234075	0.0949769	1.63064	1.02238	NA	0.328552		PTCH1	1.21132	5.90004e-08	1.74759e-06	7.22915	5.75756	0.911382	0.234065		SDHA	-0.779565	1.63845e-05	0.000185232	4.78557	3.73228	0.765544	0.280685
CARD11	0.369038	0.0577542	0.171651	1.23842	0.765354	0.42821	0.401654		PTEN	-0.656877	0.0111984	0.0482365	1.95084	1.31662	0.564539	0.343328		SELENOK	-0.688742	0.000729165	0.00497647	3.13717	2.30308	0.49195	0.337893
CASP1	-0.0332327	0.121268	0.276303	0.916255	0.558614	0.769563	0.37912		PTGDR2	1.19484	2.25081e-07	5.20852e-06	6.64766	5.28329	0.849618	0.327714		SERINC1	-0.615925	0.000769779	0.00508948	3.11363	2.29333	0.472462	0.646519
CASP10	0.045559	0.163019	0.333751	0.787763	0.476578	0.627982	0.364471		PYCR2	0.977331	0.000142734	0.00140926	3.84547	2.85101	0.886634	0.240379		SERINC5	1.5918	1.16119e-15	1.5455e-13	14.9351	12.8109	0.861607	0.416311
CASP12	0.130134	0.847835	0.91386	0.0716885	0.0391201	0.478777	0.355216		RELN	-0.906592	0.000354149	0.00298009	3.45081	2.52577	0.52127	0.579608		SERPINA1	-3.28686	0.000259733	0.00210199	3.58547	2.67737	0.343835	2.50014
CASP3	0.0808484	0.631155	0.775719	0.199864	0.110296	0.501147	0.275792		RET	-0.705821	0.00738742	0.0347326	2.13151	1.45926	0.666696	0.467503		SERPINH1	0.996185	4.33763e-07	7.64766e-06	6.36275	5.11647	0.797449	0.288978
CASP7	-0.0805517	0.0510544	0.159182	1.29197	0.798106	0.400106	0.262875		RHOA	-0.850642	0.00105864	0.00732635	2.97525	2.13511	0.74431	0.300907		SHC2	0.573158	0.00629618	0.0296021	2.20092	1.52868	0.853248	0.231013
CASP8	-0.0234601	0.140018	0.306042	0.853817	0.514219	0.562052	0.388342		RHOB	-2.21409	3.90134e-10	1.69938e-08	9.40879	7.76971	0.560938	0.907249		SLC16A1	2.15374	1.25226e-15	1.5455e-13	14.9023	12.8109	0.790086	0.621207
CASP9	-0.239713	0.00712089	0.0411955	2.14747	1.38515	0.419369	0.201256		RNF43	1.35592	1.4162e-10	7.72868e-09	9.84888	8.11189	0.778006	0.343208		SLC1A5	3.30534	3.42139e-24	1.26677e-21	23.4658	20.8973	0.863877	0.831222
CBL	0.155507	0.949936	0.967294	0.0223055	0.0144415	0.551503	0.283413		ROCK1	-0.68218	0.000204468	0.00190451	3.68937	2.72022	0.77968	0.225622		SLC39A6	-0.544286	0.000585422	0.00420879	3.23253	2.37584	0.825707	0.145769
CBLC	0.0560581	0.766904	0.868526	0.115259	0.061217	0.461155	0.346274		ROPN1	-0.642092	0.0080479	0.0369007	2.09432	1.43296	0.8677	0.226126		SMAD9	1.45222	5.78518e-11	2.85595e-09	10.2377	8.54425	0.847705	0.459059
CCL1	0.257438	0.189388	0.363881	0.722647	0.439041	0.521414	0.430899		RORC	-0.926154	0.000229638	0.00209934	3.63896	2.67792	0.714277	0.307932		SNAI2	0.579525	0.00075015	0.00500438	3.12485	2.30065	0.753737	0.317162
CCL11	0.13894	0.582963	0.739185	0.234359	0.131247	0.524105	0.361919		RPS6KA6	-0.825721	1.70165e-05	0.000225013	4.76913	3.64779	0.842941	0.303116		SOX9	2.18691	1.01233e-12	7.49629e-11	11.9947	10.1252	0.834551	0.542618
CCL13	0.0776628	0.0733707	0.201599	1.13448	0.695511	0.558928	0.396307		RPS6KB1	-0.692311	0.000383533	0.00317325	3.4162	2.4985	0.797862	0.272868		SP1	0.780736	1.00911e-07	2.19778e-06	6.99606	5.65802	0.715165	0.297818
CCL14	0.0792638	0.0743164	0.20195	1.12892	0.694757	0.569932	0.439876		RRAS2	-0.659143	0.00162946	0.0103792	2.78796	1.98384	0.764254	0.291033		SPRY2	0.853998	1.18294e-05	0.000143601	4.92704	3.84284	0.817861	0.284977
CCL15	-0.0174384	0.90022	0.946221	0.0456515	0.0240074	0.799754	0.393256		RUNX1	0.815315	0.000440409	0.00362359	3.35614	2.44086	0.926289	0.203591		SPRY4	0.577797	0.00760493	0.0349779	2.1189	1.45621	0.845838	0.177918
CCL18	-0.00233462	0.479659	0.656539	0.319067	0.18274	0.645584	0.458667		SDHA	-0.655235	0.00115599	0.00792605	2.93704	2.10094	0.817049	0.228328		SREBF1	-1.60348	3.23024e-07	5.76384e-06	6.49076	5.23929	0.598899	0.898036
CCL19	-0.0926191	0.156978	0.325985	0.80416	0.486802	0.418089	0.429734		SELENOK	-0.764459	0.00124512	0.00839439	2.90479	2.07601	0.787607	0.292345		SRR	-0.747175	0.000474358	0.00356611	3.32389	2.44781	0.74524	0.305898
CCL2	-0.00966424	0.114906	0.265485	0.939657	0.57596	0.482202	0.428227		SERINC1	-1.02255	0.000835527	0.00616256	3.07804	2.21024	0.539387	0.505391		STAT3	-1.08901	7.10937e-10	2.63224e-08	9.14817	7.57967	0.670012	0.415312
CCL21	-0.0374394	0.530212	0.691236	0.275551	0.160374	0.563115	0.378471		SERINC5	1.63266	1.85073e-15	2.55804e-13	14.7327	12.5921	0.883827	0.346339		STAT5B	-0.73716	3.09674e-05	0.000320718	4.5091	3.49388	0.570777	0.339976
CCL24	0.167181	0.88149	0.936914	0.0547824	0.0283003	0.428007	0.569835		SERPINH1	0.83188	0.000366526	0.00306681	3.43589	2.51331	0.840885	0.243149		STAT6	0.863808	0.000501751	0.00371546	3.29951	2.42999	0.719426	0.351751
CCL25	0.105988	0.322576	0.506148	0.491368	0.295723	0.728059	0.397458		SETD2	-0.561461	0.000914414	0.0065975	3.03886	2.18062	0.710812	0.285789		TCF7	1.55078	1.48589e-10	6.47236e-09	9.82801	8.18894	0.777201	0.413232
CCL26	0.204301	0.922469	0.960068	0.0350481	0.017698	0.714605	0.450504		SIGIRR	0.754947	4.44388e-05	0.000526511	4.35224	3.27859	0.833851	0.25514		TGFB2	1.28994	1.69696e-07	3.30684e-06	6.77033	5.48059	0.782277	0.413599
CCL27	0.027257	0.788861	0.885295	0.103	0.0529119	0.406233	0.383654		SLC16A1	1.97462	9.7446e-11	5.7727e-09	10.0112	8.23862	0.803569	0.476485		TGFBR2	-0.514228	0.00368218	0.0186757	2.43389	1.72872	0.635484	0.28891
CCL28	0.29957	0.943483	0.966422	0.025266	0.0148333	0.444946	0.470475		SLC1A5	3.29819	1.28093e-20	3.79413e-18	19.8925	17.4209	0.84299	0.688232		THBS4	-0.617769	0.00453751	0.0224002	2.34318	1.64975	0.670856	0.312518
CCL3	0.14876	0.438853	0.620173	0.357681	0.207487	0.789998	0.356986		SLC25A1	-0.569903	0.00313867	0.0175143	2.50325	1.75661	0.661726	0.301211		TIAM1	-0.567506	0.000291814	0.00232353	3.53489	2.63385	0.191726	0.445559
CCL4	0.520517	0.0527788	0.162506	1.27754	0.789131	0.528561	0.499422		SMAD9	0.82496	0.00010606	0.00110616	3.97445	2.95618	0.834883	0.2796		TLR4	1.62857	8.27433e-11	3.91014e-09	10.0823	8.40781	0.904091	0.373192
CCL5	0.184522	0.493433	0.663761	0.306772	0.177988	0.632839	0.378205		SMPD3	-0.891496	8.06866e-05	0.000872239	4.0932	3.05936	0.733546	0.555742		TMEM163	-1.08175	1.49635e-08	4.43719e-07	7.82497	6.35289	0.696244	0.383693
CCL7	-0.179192	0.119895	0.274444	0.921198	0.561547	0.522377	0.432384		SNAI2	0.804867	0.00133338	0.00881577	2.87505	2.05474	0.886192	0.24245		TMEM45B	1.30008	8.43854e-07	1.37335e-05	6.07373	4.86222	0.810133	0.40342
CCNA1	0.107276	0.249244	0.42674	0.603376	0.369837	0.465348	0.389501		SOX9	2.35563	2.64531e-12	2.1765e-10	11.5775	9.66224	0.833118	0.45922		TNFRSF1A	0.622258	0.00278661	0.0151171	2.55492	1.82053	0.750642	0.269416
CCNB1	0.305894	0.140357	0.30614	0.852765	0.51408	0.596629	0.360783		SP1	0.759907	7.44213e-07	1.50983e-05	6.1283	4.82107	0.804826	0.273546		TNFSF12	-0.749915	0.00718647	0.0333641	2.14348	1.47672	0.81846	0.202971
CCNO	0.114508	0.406083	0.586168	0.391386	0.231978	0.460186	0.469148		SPRY2	0.777151	9.94182e-05	0.00104424	4.00253	2.9812	0.686225	0.321798		TNR	-1.01933	0.000316345	0.00249206	3.49984	2.60344	0.673386	0.49118
CCR4	0.120384	0.376957	0.559905	0.423708	0.251885	0.510486	0.443775		SPRY4	0.766038	0.00103219	0.0071769	2.98624	2.14406	0.74571	0.39697		TOLLIP	-0.781201	0.00115269	0.00732677	2.93829	2.13509	0.450273	0.461307
CCR6	-0.121789	0.00334124	0.023796	2.47609	1.6235	0.737349	0.344492		SRR	-0.752294	0.000141375	0.00140521	3.84963	2.85226	0.710894	0.262112		TOP2A	0.808871	0.000454084	0.00343111	3.34286	2.46457	0.535059	0.523725
CCR7	0.0350569	0.00855517	0.0471012	2.06777	1.32697	0.616942	0.4106		STAT2	0.531135	0.0033563	0.0181412	2.47414	1.74133	0.654314	0.30784		TP53	0.807393	0.000334245	0.00261913	3.47594	2.58184	0.782259	0.319429
CCR9	0.148128	0.624084	0.770224	0.204757	0.113383	0.63041	0.333179		STAT3	-1.30069	2.18612e-10	1.01177e-08	9.66033	7.99492	0.737663	0.376618		TPM4	0.763688	2.16999e-07	3.96451e-06	6.66354	5.40181	0.745316	0.266795
CCRL2	0.209704	0.929248	0.963062	0.0318684	0.0163456	0.361844	0.425817		STAT5B	-0.639306	0.000258945	0.00231022	3.58679	2.63635	0.432807	0.389239		TPR	1.1116	1.26451e-07	2.5654e-06	6.89808	5.59084	0.818213	0.364471
CD14	0.0588965	0.499151	0.665627	0.301768	0.176769	0.592241	0.263942		STAT6	0.847242	5.78294e-05	0.000663918	4.23785	3.17789	0.602795	0.616336		TPSAB1	-1.46273	3.68464e-06	5.05274e-05	5.4336	4.29647	0.936842	0.362111
CD163	0.288464	0.802167	0.891899	0.0957351	0.0496843	0.579565	0.427737		SYT17	-0.95037	9.26829e-08	2.54191e-06	7.033	5.59484	0.678295	0.359253		TSC1	-0.568159	2.62262e-05	0.000281457	4.58126	3.55059	0.827226	0.241913
CD164	-0.382497	0.716499	0.835283	0.144784	0.0781663	0.233575	0.708775		TCF3	0.73673	0.00120668	0.00819768	2.91841	2.08631	0.750183	0.256464		TSPAN7	-1.87883	6.75283e-12	4.16706e-10	11.1705	9.38017	0.478544	0.72679
CD19	0.0521919	0.337262	0.521927	0.472033	0.28239	0.653233	0.359742		TCF7	1.66366	5.74626e-09	2.30006e-07	8.24061	6.63826	0.856148	0.395123		TTR	-6.72923	4.50279e-08	1.14672e-06	7.34652	5.94054	0.473943	3.8745
CD1A	0.0350053	0.0566707	0.169897	1.24664	0.769813	0.641822	0.423171		TET2	-0.825336	2.46102e-05	0.000306283	4.60889	3.51388	0.81875	0.278688		TUBB	0.763009	4.27966e-06	5.71007e-05	5.36859	4.24336	0.611827	0.406997
CD1E	0.193742	0.332518	0.517289	0.478185	0.286267	0.622858	0.458138		TGFB2	1.43704	4.8794e-07	1.0473e-05	6.31163	4.97993	0.906533	0.248649		TYMS	0.81979	0.00213205	0.0120059	2.6712	1.9206	0.58428	0.520962
CD2	-0.0980317	0.0191449	0.0838866	1.71795	1.07631	0.600074	0.393852		THEM4	-0.797694	0.000994774	0.00703831	3.00228	2.15253	0.866029	0.213268		UBB	-0.62306	0.000664975	0.00462361	3.17719	2.33502	0.549814	0.59023
CD200	0.200987	0.0870915	0.222768	1.06002	0.652148	0.398921	0.381229		TLR4	1.59767	3.94605e-08	1.27046e-06	7.40384	5.89604	0.919503	0.342058		UBE2C	0.78961	0.00448267	0.0222035	2.34846	1.65358	0.484963	0.549292
CD207	0.054062	0.1342	0.29576	0.872246	0.52906	0.665162	0.38625		TMEM45B	1.27829	2.87524e-06	4.83889e-05	5.54133	4.31525	0.674998	0.559799		UBE2T	0.778246	0.000116736	0.00102555	3.93279	2.98904	0.667881	0.477826
CD209	-0.0053666	0.263167	0.445429	0.579769	0.351222	0.641359	0.376551		TNFRSF25	-0.586888	0.00324295	0.0177225	2.48906	1.75147	0.658751	0.357841		UQCR11	-0.669359	1.28755e-06	1.96583e-05	5.89024	4.70645	0.671888	0.230288
CD22	0.0546497	0.236428	0.414379	0.626301	0.382603	0.547054	0.386856		TNFSF12	-0.711691	0.00314571	0.0175143	2.50228	1.75661	0.75534	0.312793		VCAN	1.00159	0.00120117	0.00753783	2.9204	2.12275	0.854566	0.318537
CD244	0.306421	0.415068	0.593203	0.38188	0.226797	0.492821	0.41848		TNR	-0.938278	0.000137444	0.00138708	3.86187	2.8579	0.702592	0.482888		VEGFA	-1.39496	8.55878e-06	0.000108338	5.06759	3.96522	0.594315	0.591741
CD276	0.0903479	0.12287	0.279525	0.910554	0.55358	0.21589	0.262566		TOP2A	1.06677	0.00128086	0.00858353	2.8925	2.06633	0.726891	0.352344		WNT4	-1.66753	9.15414e-06	0.000112977	5.03838	3.94701	0.740575	0.892273
CD300A	0.130323	0.697099	0.825262	0.156706	0.0834081	0.589897	0.313734		TP53	1.09572	0.000173527	0.00167969	3.76063	2.77477	0.80748	0.357895		WNT5B	0.716675	0.00328597	0.0172019	2.48334	1.76442	0.643956	0.43826
CD34	-0.0796881	0.507146	0.670832	0.294867	0.173386	0.514059	0.272005		TPM4	0.941245	2.47268e-11	1.66456e-09	10.6068	8.7787	0.822457	0.245271		XPA	-0.783129	0.000669993	0.00463673	3.17393	2.33379	0.661403	0.297615
CD36	0.00917714	0.151253	0.319266	0.820295	0.495847	0.489238	0.387996		TPR	0.922996	8.52725e-06	0.000127564	5.06919	3.89427	0.812639	0.284838		ZAP70	2.63138	1.53785e-17	2.53061e-15	16.8131	14.5968	0.918387	0.58919
CD37	0.0806184	0.895375	0.942641	0.0479952	0.0256536	0.536406	0.333887		TPSAB1	-1.26377	6.48225e-05	0.000738478	4.18827	3.13166	0.869323	0.328995		ZBTB16	-0.901173	5.61119e-08	1.38503e-06	7.25094	5.85854	0.218238	0.633893
CD3D	0.0197977	0.368223	0.550291	0.433889	0.259408	0.831751	0.261658		TRAF2	-0.578973	0.00237997	0.013987	2.62343	1.85427	0.757324	0.303056		ZC3H12A	0.582837	0.00116956	0.00739603	2.93198	2.131	0.638327	0.34543
CD3EAP	0.276431	0.599923	0.751006	0.221904	0.124357	0.533296	0.355085		TSC1	-0.843057	3.27573e-08	1.12822e-06	7.48469	5.9476	0.847782	0.259377		A2M	-0.00997885	0.601272	0.79864	0.220929	0.0976488	0.652893	0.291783
CD4	0.0607147	0.814486	0.898848	0.0891165	0.0463139	0.515019	0.3453		TSPAN7	-1.76825	7.17724e-08	2.08422e-06	7.14404	5.68106	0.581294	0.673447		ABCF1	0.292201	0.0340035	0.114453	1.46848	0.941374	0.558368	0.196088
CD40	0.210245	0.190763	0.365014	0.719505	0.437691	0.490525	0.276855		TTR	-4.68262	0.00272407	0.0155167	2.56478	1.8092	0.660244	3.99931		ACOT12	0.13677	0.577319	0.780468	0.238584	0.107645	0.418663	0.465782
CD44	-0.220831	0.0681245	0.190363	1.1667	0.720417	0.351615	0.692398		TXN2	-0.668147	0.00454138	0.0235167	2.34281	1.62862	0.785916	0.276712		ACSF3	-0.182634	0.464595	0.697129	0.332925	0.156687	0.587054	0.244292
CD46	0.0486862	0.0581303	0.172182	1.2356	0.764013	0.224024	0.662248		TYMS	1.07336	0.00190041	0.0116134	2.72115	1.93504	0.776394	0.355327		ACTA2	0.0335423	0.862654	0.952005	0.0641635	0.021361	0.430311	0.334569
CD47	0.0486917	0.701402	0.827051	0.154033	0.0824675	0.644575	0.367561		UBE2T	0.846899	0.0026919	0.0153927	2.56994	1.81269	0.838431	0.224959		ACTB	-0.0430669	0.850598	0.947929	0.0702754	0.0232244	0.559031	0.28571
CD53	-0.0168933	0.180512	0.355503	0.743494	0.449157	0.449246	0.434506		WEE1	0.501761	0.0102035	0.0449746	1.99125	1.34703	0.783591	0.218825		ACVR1C	-0.0680718	0.765445	0.902545	0.116086	0.0445309	0.304239	0.520568
CD55	-0.439411	0.127735	0.286197	0.893689	0.543335	0.181406	0.628803		WNT2B	-0.630485	0.000867951	0.00633219	3.0615	2.19845	0.784761	0.241286		ACVR2A	0.45645	0.012872	0.0544671	1.89035	1.26387	0.477908	0.388575
CD59	-0.00433324	0.703946	0.828731	0.152461	0.0815863	0.291639	0.333373		WNT4	-1.77946	0.000181969	0.00173869	3.74	2.75978	0.668162	0.964862		ACY1	-0.0934311	0.817704	0.928696	0.0874038	0.0321264	0.584495	0.259132
CD6	0.0946764	0.262392	0.444626	0.581049	0.352005	0.673657	0.343932		XCL1	-0.5292	0.0051292	0.0257503	2.28995	1.58922	0.706252	0.280556		ADA	0.081576	0.531796	0.745118	0.274255	0.127775	0.489424	0.344693
CD63	0.448505	3.59968e-06	0.000130027	5.44374	3.88597	0.392624	1.05082		XPA	-0.891224	0.00780305	0.0361135	2.10774	1.44233	0.626139	0.523805		ADAM12	0.108241	0.885794	0.956608	0.0526672	0.0192659	0.438313	0.483949
CD68	0.149595	0.823056	0.903592	0.0845708	0.0440277	0.727697	0.258823		ZAP70	2.75321	1.37119e-15	2.53842e-13	14.8629	12.5954	0.905654	0.527491		ADGRE5	0.199892	0.138933	0.325054	0.857196	0.488044	0.430488	0.438738
CD69	0.255592	0.390648	0.572255	0.408214	0.24241	0.49673	0.466034		ZBTB20	-0.7937	0.000672323	0.00518599	3.17242	2.28517	0.671029	0.435919		ADH6	0.0466835	0.86497	0.952941	0.0629988	0.0209341	0.772488	0.448052
CD7	0.248179	0.528297	0.689954	0.277122	0.16118	0.508693	0.379969		A2M	-0.082029	0.155329	0.341825	0.808749	0.466196	0.766307	0.415668		ADM	-0.550415	0.0633221	0.182736	1.19844	0.738175	0.685182	0.284438
CD70	0.169065	0.952695	0.967724	0.0210462	0.0142486	0.62086	0.343866		ABCB1	-0.480314	0.0991277	0.254433	1.00381	0.594426	0.625998	0.608179		ADORA2A	-0.0239328	0.82961	0.93648	0.0811262	0.0285016	0.229778	0.490997
CD81	0.392259	0.000338723	0.00411187	3.47016	2.38596	0.335634	0.601548		ABCF1	0.190358	0.188657	0.392473	0.724327	0.406191	0.488808	0.150253		AFDN	-0.0328231	0.962569	0.981118	0.016568	0.00827859	0.329044	0.489342
CD84	-0.0248682	0.128473	0.28698	0.891189	0.542148	0.550877	0.319822		ACOT12	0.352625	0.561931	0.744144	0.250317	0.128343	0.587228	0.368826		AICDA	0.445985	0.0427154	0.135464	1.36942	0.868177	0.590656	0.484825
CD8A	-0.0186745	0.0413552	0.140798	1.38347	0.851404	0.638014	0.320194		ACSF3	-0.379213	0.0146696	0.0601818	1.83358	1.22053	0.671772	0.208416		AIRE	-0.0383963	0.743525	0.886603	0.128704	0.0522709	0.386243	0.444639
CD8B	-0.165157	0.000288837	0.00365614	3.53935	2.43698	0.721329	0.317503		ACTA2	0.120273	0.828011	0.907366	0.0819637	0.0422174	0.649798	0.211988		AKAP1	-0.0231405	0.671816	0.845317	0.17275	0.0729804	0.515599	0.290537
CD9	0.566987	0.0885794	0.225019	1.05267	0.647781	0.588237	0.508482		ACTB	-0.101854	0.0973777	0.252056	1.01154	0.598503	0.596026	0.354297		AKT1	0.0815806	0.468836	0.700652	0.328979	0.154498	0.426477	0.331667
CDC14A	0.0327997	0.0667135	0.188555	1.17579	0.724562	0.509954	0.336798		ACVR1C	0.230563	0.0804663	0.220825	1.09439	0.655952	0.49099	0.329133		AKT2	0.122669	0.632453	0.823802	0.198972	0.0841772	0.557342	0.266507
CDC14B	-0.0827068	0.319627	0.504119	0.495357	0.297467	0.307843	0.363859		ACVR2A	0.0307446	0.821349	0.905335	0.085472	0.0431909	0.606369	0.269398		AKT3	-0.257581	0.495386	0.716594	0.305056	0.144727	0.291521	0.585547
CDC20	-0.214732	0.000188804	0.00256531	3.72399	2.59086	0.557474	0.438363		ACY1	0.121268	0.99576	0.997106	0.00184539	0.00125851	0.730669	0.211515		ALDOC	-0.173991	0.719751	0.874447	0.142818	0.0582665	0.526845	0.28552
CDC25B	0.0339146	0.596903	0.748037	0.224096	0.126077	0.698787	0.27394		ADA	0.18658	0.497092	0.696493	0.303563	0.157083	0.822649	0.217857		ALK	-0.0709023	0.817045	0.92866	0.0877538	0.0321432	0.586001	0.484422
CDC25C	0.414958	0.142855	0.307959	0.845106	0.511507	0.542434	0.382069		ADAM12	0.112478	0.551145	0.73735	0.258734	0.132326	0.549313	0.283939		ALKBH2	0.482397	0.0112151	0.0479501	1.9502	1.31921	0.70044	0.257671
CDH1	-0.180135	0.74659	0.857611	0.126918	0.0667096	0.20655	0.520603		ADGRE5	0.342594	0.46418	0.67003	0.333313	0.173906	0.70227	0.164407		ALKBH3	-0.216359	0.326745	0.569707	0.48579	0.244349	0.421332	0.334116
CDH11	0.147105	0.282198	0.466968	0.549445	0.330713	0.543877	0.44542		ADH6	0.616781	0.0499884	0.157517	1.30113	0.802673	0.65854	0.372991		AMBP	-0.152988	0.219801	0.442892	0.65797	0.353703	0.213284	0.361728
CDH2	0.208384	0.641461	0.782371	0.19283	0.106588	0.355873	0.499109		ADM	-0.523244	0.0331711	0.112161	1.47924	0.950159	0.58025	0.286012		AMER1	0.177861	0.0606763	0.176545	1.21698	0.753144	0.576646	0.293116
CDH3	-0.14904	0.00196046	0.0158961	2.70764	1.79871	0.432821	0.420702		ADORA2A	-0.436691	0.22565	0.437539	0.646564	0.358984	0.183833	0.469016		AMH	-0.252414	0.492008	0.716483	0.308028	0.144794	0.692916	0.446064
CDH5	-0.0565157	0.248022	0.426175	0.60551	0.370412	0.479773	0.331271		AFDN	-0.412037	0.129974	0.307987	0.886143	0.511468	0.769092	0.270651		ANGPT2	-0.138522	0.933729	0.974051	0.0297793	0.0114182	0.38367	0.519021
CDK2	-0.0115776	0.120793	0.275646	0.917958	0.559648	0.385466	0.345255		AICDA	0.46827	0.280267	0.494138	0.552428	0.306152	0.680579	0.309561		ANGPTL4	-0.271079	0.398293	0.638187	0.399797	0.195052	0.641641	0.320746
CDK4	0.170923	0.123211	0.27987	0.909351	0.553043	0.620768	0.194248		AIRE	0.203506	0.847058	0.917027	0.072087	0.037618	0.729467	0.205398		ANKRD28	-0.180794	0.161886	0.359449	0.790792	0.444363	0.303343	0.199849
CDK6	-0.244862	0.297599	0.479446	0.526368	0.31926	0.381619	0.577437		AKAP1	0.263244	0.370796	0.586698	0.430865	0.231586	0.480342	0.327346		ANLN	0.253846	0.230784	0.45878	0.636795	0.338396	0.218256	0.516187
CDKN1A	0.244986	0.00844795	0.0467031	2.07325	1.33065	0.317787	0.270389		AKT1	0.419921	0.000502616	0.00406762	3.29876	2.39066	0.556453	0.253892		ANP32B	-0.410291	0.0436082	0.13683	1.36043	0.863819	0.306963	0.315087
CDKN1B	0.0166883	0.827429	0.905084	0.0822695	0.0433112	0.197761	0.324273		AKT2	-0.0940297	0.466425	0.670098	0.331219	0.173861	0.343748	0.219488		ANXA1	-0.32291	0.135179	0.319808	0.869091	0.495111	0.438569	0.402083
CDKN1C	0.55292	0.0102389	0.0535824	1.98975	1.27098	0.351514	0.69998		ALDOC	-0.0613481	0.629396	0.791286	0.201076	0.101666	0.56895	0.330727		APC	-0.310306	0.0634391	0.182736	1.19764	0.738175	0.565923	0.186093
CDKN2D	0.131164	0.657931	0.79445	0.18182	0.0999335	0.509743	0.338659		ALK	-0.103954	0.327519	0.540754	0.484763	0.267	0.643543	0.36839		API5	-0.299228	0.141163	0.328714	0.85028	0.483182	0.333042	0.338636
CEACAM1	0.0907551	0.420812	0.599291	0.375912	0.222362	0.609834	0.29192		ALKBH2	0.593117	0.0213053	0.0806985	1.67151	1.09313	0.874455	0.220406		APLNR	-0.0458852	0.611627	0.804458	0.213513	0.0944967	0.378474	0.436314
CEACAM3	0.332037	0.593034	0.745604	0.22692	0.127492	0.459629	0.573725		ALKBH3	-0.155211	0.156526	0.34343	0.805413	0.464162	0.583507	0.319544		APOA1	-0.153827	0.597665	0.795275	0.223543	0.0994826	0.419461	0.496175
CEBPA	0.307137	0.694119	0.823525	0.158566	0.0843232	0.578027	0.420039		AMBP	-0.101689	0.216824	0.427437	0.663892	0.369128	0.44825	0.266216		APOA2	-0.0576119	0.645395	0.828994	0.190175	0.0814488	0.622143	0.434906
CEBPB	0.266739	0.104419	0.249024	0.981222	0.603759	0.590507	0.369153		AMH	-0.417122	0.654529	0.807354	0.184071	0.0929358	0.375487	0.415568		APOB	0.424742	0.0108436	0.0465491	1.96482	1.33209	0.641085	0.415667
CFB	0.0182986	0.221708	0.400426	0.654219	0.397478	0.591133	0.355865		ANGPT2	-0.00609973	0.445524	0.653429	0.351129	0.184801	0.769938	0.238304		APOC3	-0.874019	0.0331835	0.112203	1.47908	0.949997	0.78275	0.479778
CFD	0.233103	0.380372	0.563331	0.419791	0.249236	0.330056	0.411864		ANGPTL4	-0.06155	0.950632	0.97087	0.0219877	0.0128388	0.75604	0.224829		APOL6	-0.115701	0.878705	0.954778	0.0561567	0.0200975	0.359922	0.265135
CFI	0.062189	0.52799	0.689954	0.277374	0.16118	0.448333	0.480218		ANKRD28	-0.100751	0.237712	0.448527	0.623949	0.348211	0.474236	0.243927		APP	0.519505	0.126181	0.302385	0.899007	0.51944	0.327518	0.47402
CFP	0.24047	0.850517	0.914755	0.070317	0.0386952	0.502527	0.326826		ANLN	0.425249	0.563258	0.744144	0.249293	0.128343	0.64406	0.330834		ARG1	0.210882	0.52629	0.740204	0.278775	0.130649	0.599125	0.325297
CGAS	-0.0185868	0.0938888	0.233197	1.02739	0.632277	0.730026	0.290249		ANP32B	-0.745475	0.0350971	0.116806	1.45473	0.932533	0.726043	0.358067		ARG2	-0.403346	0.0333683	0.11257	1.47667	0.948576	0.71209	0.337012
CHAD	0.168635	0.0937792	0.233197	1.02789	0.632277	0.602299	0.423498		ANXA1	-0.15913	0.26875	0.484208	0.570651	0.314968	0.0561143	0.359201		ARID1A	0.194967	0.116151	0.282463	0.934976	0.549038	0.513328	0.281881
CHEK2	-0.206548	0.02246	0.0918876	1.64859	1.03674	0.405037	0.379491		APC	-0.226084	0.163551	0.355682	0.786346	0.448938	0.782157	0.199499		ARID2	0.453712	0.000738616	0.00499493	3.13158	2.30147	0.688391	0.212423
CHIT1	0.0419995	0.110511	0.259377	0.956594	0.586068	0.750531	0.337136		API5	-0.319099	0.24629	0.455944	0.608554	0.341088	0.590036	0.270072		ARMH3	0.249722	0.395021	0.634518	0.40338	0.197556	0.216028	0.289931
CHUK	-0.211862	0.0465355	0.151804	1.33222	0.818716	0.463804	0.266785		APLNR	0.100919	0.925423	0.959098	0.0336599	0.0181371	0.804534	0.264648		ARNT	0.0275183	0.727387	0.877337	0.138234	0.0568334	0.412735	0.300935
CIC	0.0790699	0.535977	0.695689	0.270854	0.157585	0.254289	0.206376		APOA1	0.0510838	0.877219	0.935322	0.0568918	0.029039	0.590573	0.262893		ARNT2	-0.0993868	0.280936	0.524994	0.551392	0.279845	0.30501	0.281445
CKLF	-0.282899	0.00168564	0.0140249	2.77324	1.8531	0.210365	0.27104		APOA2	-0.164035	0.225712	0.437539	0.646445	0.358984	0.593191	0.252242		ASCL1	-0.522881	0.594632	0.793379	0.225751	0.100519	0.595032	0.595942
CLCF1	0.0582424	0.215322	0.393447	0.666912	0.405114	0.674049	0.391002		APOB	0.506257	0.126834	0.303951	0.896763	0.517196	0.856362	0.261628		ASL	-0.0673101	0.872905	0.954075	0.0590331	0.0204173	0.44804	0.235847
CLEC14A	0.00910523	0.138497	0.303873	0.858559	0.517308	0.580153	0.35086		APOC3	-0.32185	0.203379	0.409227	0.691695	0.388035	0.782956	0.261662		ASNS	-0.107957	0.472466	0.702405	0.325629	0.153412	0.633948	0.176521
CLEC4A	0.136527	0.943224	0.966422	0.0253851	0.0148333	0.541374	0.409321		APOL6	-0.0916066	0.666704	0.813826	0.176067	0.0894687	0.393048	0.317329		ASPA	-0.104151	0.60467	0.800162	0.218481	0.0968219	0.366758	0.493554
CLEC4E	-0.0313689	0.0545976	0.165018	1.26283	0.782467	0.635011	0.413473		ARG1	0.244731	0.911257	0.951005	0.040359	0.021817	0.633163	0.238494		ASXL1	0.63833	0.0255775	0.0921661	1.59214	1.03543	0.431513	0.466132
CLEC5A	0.197084	0.648709	0.786846	0.18795	0.10411	0.656325	0.375858		ARG2	-0.0859843	0.664661	0.813826	0.1774	0.0894687	0.194924	0.260087		ATF1	0.217623	0.15329	0.347661	0.814486	0.458844	0.563919	0.173458
CLEC7A	0.161756	0.640028	0.781436	0.193801	0.107107	0.532671	0.388526		ARID1A	-0.142568	0.773728	0.879425	0.111412	0.055801	0.395667	0.195289		ATF2	0.112417	0.996106	0.997042	0.00169462	0.00128644	0.298322	0.39501
CLECL1	0.174687	0.700616	0.826783	0.15452	0.0826083	0.429866	0.427462		ARID1B	0.405769	0.0551904	0.169579	1.25814	0.770628	0.632522	0.201199		ATF3	-0.0853081	0.92548	0.973734	0.033633	0.0115595	0.544981	0.393636
CMA1	-0.0481848	0.0200673	0.0871278	1.69751	1.05984	0.530732	0.374939		ARID2	0.326176	0.0198536	0.0773008	1.70216	1.11182	0.661016	0.164004		ATG10	-0.0370846	0.434083	0.675291	0.362427	0.170509	0.355999	0.393819
CMKLR1	0.088608	0.370993	0.552757	0.430634	0.257465	0.514276	0.375478		ARMH3	0.0744295	0.880859	0.93585	0.0550934	0.0287938	0.263603	0.200422		ATG12	0.143862	0.415005	0.653159	0.381946	0.184981	0.402245	0.339488
CMTM4	-0.226987	0.127658	0.286197	0.893952	0.543335	0.095203	0.323939		ARNT	-0.0697192	0.584554	0.756988	0.233176	0.120911	0.74869	0.193385		ATG16L1	-0.0195489	0.885859	0.956608	0.0526356	0.0192659	0.19002	0.258664
CMTM6	0.32448	2.14487e-06	8.58527e-05	5.6686	4.06625	0.449038	0.431199		ARNT2	-0.175139	0.298904	0.513547	0.524468	0.28942	0.57251	0.318214		ATG5	0.503587	0.0180695	0.0713625	1.74305	1.14653	0.721313	0.229586
CNOT2	-0.0768675	0.944389	0.966422	0.0248492	0.0148333	0.351267	0.268968		ASL	-0.0419313	0.666444	0.813826	0.176236	0.0894687	0.233462	0.229804		ATM	0.225658	0.868186	0.952941	0.0613872	0.0209341	0.123506	0.314248
COL11A1	-0.0246615	0.393296	0.575564	0.405281	0.239906	0.409364	0.407901		ASNS	-0.252829	0.113724	0.283068	0.944147	0.548109	0.597008	0.21092		ATOX1	-0.321853	0.00949494	0.0416379	2.02251	1.38051	0.815483	0.247088
COL1A1	0.65953	0.0214327	0.0891625	1.66892	1.04982	0.665859	0.766682		ASPA	0.231333	0.757604	0.873925	0.120558	0.0585261	0.581795	0.326061		ATP2A2	0.370535	0.40364	0.640033	0.394006	0.193798	0.17288	0.443528
COL27A1	0.326564	0.000950522	0.00889238	3.02204	2.05098	0.350597	0.873785		ATF1	0.353163	0.0310699	0.108781	1.50766	0.963446	0.697866	0.258949		ATR	-0.0639035	0.53658	0.748282	0.270365	0.125935	0.549893	0.225619
COL2A1	0.172121	0.142161	0.307359	0.847219	0.512355	0.517381	0.696157		ATF2	0.144496	0.751931	0.872512	0.123822	0.0592287	0.280421	0.255971		ATRX	-0.202201	0.143774	0.332703	0.842318	0.477943	0.311803	0.341864
COL5A1	0.33074	0.0672909	0.189104	1.17204	0.723299	0.572159	0.356871		ATF3	-0.293939	0.475129	0.676603	0.323188	0.169666	0.669214	0.351939		AURKA	0.258135	0.0720506	0.198709	1.14236	0.701782	0.625436	0.285506
COL5A2	-0.157574	0.139348	0.305288	0.855898	0.51529	0.544598	0.332727		ATG10	-0.0520753	0.204787	0.410406	0.688697	0.386786	0.799142	0.193203		AURKB	0.199411	0.110549	0.271514	0.956446	0.566208	0.380718	0.453939
COL6A3	0.455755	0.026949	0.10448	1.56946	0.980965	0.748735	0.387981		ATG12	-0.145632	0.558088	0.741946	0.253298	0.129628	0.330038	0.256756		AXIN1	0.474906	0.00519228	0.0250481	2.28464	1.60123	0.743422	0.210865
COL6A6	0.197321	0.643273	0.782816	0.191605	0.10634	0.661305	0.272055		ATG16L1	-0.189646	0.243604	0.454169	0.613315	0.342782	0.667578	0.169163		AXL	-0.13725	0.488301	0.713878	0.311312	0.146376	0.470684	0.326489
COMP	-0.282652	0.0293514	0.110609	1.53237	0.956208	0.515665	0.451475		ATG5	0.184121	0.69193	0.833993	0.159938	0.0788377	0.65175	0.184197		BAD	-0.212318	0.098768	0.25395	1.00538	0.595251	0.214007	0.243912
COX4I1	-0.248733	0.566443	0.72301	0.246843	0.140856	0.132012	0.558092		ATG7	-0.482183	0.0108584	0.0472981	1.96423	1.32516	0.70049	0.341411		BAG1	-0.322684	0.0886113	0.233927	1.05251	0.630919	0.30164	0.419955
COX5B	-0.0962942	0.810674	0.897036	0.0911538	0.0471903	0.073107	0.520189		ATM	-0.000949718	0.238859	0.449492	0.621858	0.347278	0.573567	0.284884		BAGE	-0.395638	0.618149	0.81028	0.208907	0.0913647	0.382056	0.501418
COX6A1	0.448875	0.000170294	0.00240196	3.7688	2.61943	0.66664	0.469432		ATOX1	-0.236798	0.147456	0.331385	0.831337	0.479668	0.647118	0.209522		BAIAP3	-0.745733	0.0512209	0.156087	1.29055	0.806634	0.356356	0.989106
COX6B1	0.253188	0.00267651	0.0198563	2.57243	1.7021	0.512536	0.419651		ATP2A2	0.540418	0.049391	0.155969	1.30635	0.806961	0.407009	0.428594		BAP1	-0.344468	0.0187601	0.0731148	1.72677	1.13599	0.671399	0.211565
CPA3	0.267989	0.116737	0.269295	0.932792	0.569772	0.580637	0.320685		ATP5F1D	-0.0996379	0.817986	0.903909	0.0872539	0.0438754	0.450572	0.351933		BATF	0.297952	0.111663	0.273797	0.952089	0.562571	0.380711	0.48366
CPSF7	-0.207098	0.0758183	0.205216	1.12023	0.68779	0.439877	0.414733		ATR	0.026419	0.399981	0.617053	0.397961	0.209677	0.553005	0.21039		BATF3	0.147374	0.145825	0.33531	0.836168	0.474554	0.458538	0.405724
CR1	-0.0180654	0.0857231	0.220793	1.0669	0.656015	0.621812	0.378717		ATRX	-0.296892	0.469504	0.672471	0.328361	0.172326	0.576172	0.220969		BAX	0.193908	0.45326	0.690615	0.343653	0.160764	0.484744	0.312324
CR2	0.149769	0.402607	0.582855	0.395119	0.234439	0.590884	0.365382		AURKA	0.368892	0.142869	0.326526	0.845063	0.486083	0.637326	0.297644		BBC3	0.371348	0.0547846	0.163251	1.26134	0.787143	0.599545	0.367818
CRABP2	-0.00758939	0.0958346	0.235766	1.01848	0.627519	0.66627	0.443653		AURKB	0.390426	0.29194	0.505687	0.534707	0.296118	0.683708	0.245985		BBS1	-0.269651	0.00878296	0.0390617	2.05636	1.40825	0.515556	0.212605
CREB1	-0.217938	0.0266198	0.104021	1.57479	0.982879	0.375002	0.303297		AXIN1	0.3797	0.017612	0.0699288	1.75419	1.15534	0.626703	0.291692		BCAT1	0.446539	0.118908	0.28822	0.92479	0.540276	0.557084	0.4023
CREB3L1	0.268141	0.38917	0.57122	0.409861	0.243197	0.826986	0.436505		AXL	-0.0242458	0.431014	0.640252	0.365509	0.193649	0.67372	0.200904		BCL2	0.251958	0.0318643	0.109492	1.4967	0.960618	0.452435	0.461887
CREB3L3	0.203096	0.8185	0.900593	0.0869813	0.0454713	0.516163	0.341924		BAD	0.170951	0.908516	0.951005	0.0416673	0.021817	0.538812	0.254913		BCL2L1	0.261128	0.854149	0.947929	0.0684663	0.0232244	0.343429	0.277015
CREB3L4	0.0454082	0.0921566	0.230547	1.03547	0.63724	0.631163	0.333416		BAG1	-0.198058	0.0710715	0.205974	1.1483	0.686188	0.488016	0.32773		BCL6	0.186477	0.343849	0.587719	0.463633	0.23083	0.47365	0.266391
CREB5	0.0904946	0.289076	0.47389	0.538987	0.324322	0.526418	0.377779		BAGE	-0.899743	0.165316	0.358992	0.781686	0.444915	0.791	0.44623		BCOR	0.315908	0.302349	0.548076	0.519492	0.261159	0.558917	0.266444
CREBBP	-0.385929	0.0010927	0.00998944	2.9615	2.00046	0.28819	0.360385		BAIAP3	-1.09662	0.189921	0.393004	0.721428	0.405603	0.581157	0.750513		BID	0.179426	0.712706	0.869454	0.14709	0.0607531	0.356553	0.414299
CRLF2	0.305851	0.685006	0.817481	0.164306	0.0875224	0.673038	0.355807		BAP1	-0.0981013	0.526646	0.721532	0.278481	0.141745	0.659605	0.258989		BIRC3	0.0654884	0.463628	0.69709	0.33383	0.156711	0.522843	0.438734
CRP	-0.0553274	0.00264847	0.0198211	2.57701	1.70287	0.684357	0.392529		BATF	0.365351	0.24126	0.451714	0.617515	0.345136	0.701294	0.361646		BIRC5	0.191456	0.121669	0.293834	0.91482	0.531899	0.373426	0.441893
CSF1	-0.0625017	0.127028	0.285476	0.896099	0.54443	0.707111	0.301083		BATF3	0.333506	0.153393	0.338666	0.814193	0.470228	0.774953	0.170561		BIRC7	-0.0218764	0.869392	0.952941	0.0607842	0.0209341	0.275369	0.545301
CSF1R	0.180976	0.555281	0.712009	0.255487	0.147514	0.494884	0.347518		BAX	0.306821	0.524905	0.720468	0.279919	0.142385	0.602769	0.358077		BLNK	0.43282	0.0284887	0.100218	1.54533	0.999055	0.519931	0.417474
CSF2	0.0589529	0.204149	0.379169	0.690052	0.421167	0.416358	0.556918		BBC3	0.520394	0.147308	0.331385	0.831773	0.479668	0.831637	0.257243		BLVRA	-0.266778	0.0561062	0.165855	1.25099	0.780272	0.213521	0.385132
CSF2RB	0.00599846	0.280983	0.466197	0.551319	0.331431	0.688082	0.32967		BBS1	-0.298647	0.000287021	0.00253023	3.54209	2.59684	0.53646	0.352446		BMI1	-0.106979	0.794184	0.921044	0.100079	0.0357198	0.366749	0.46162
CSF3	0.320976	0.409371	0.589192	0.387883	0.229743	0.463818	0.368739		BCAT1	0.834084	0.0126278	0.0529793	1.89867	1.27589	0.865167	0.271793		BMP2	0.057879	0.323465	0.567687	0.490172	0.245891	0.71916	0.436285
CSF3R	-0.111378	0.0241247	0.0968256	1.61754	1.01401	0.591728	0.294991		BCL2	0.486071	0.120969	0.292737	0.917326	0.533522	0.657967	0.35598		BMP5	-0.420916	0.139432	0.325708	0.855638	0.487172	0.186999	0.639674
CST2	-0.32475	0.0387378	0.13499	1.41187	0.869699	0.690761	0.55837		BCL2L1	0.20152	0.531609	0.724396	0.274408	0.140024	0.592846	0.155847		BMP6	0.0940732	0.475174	0.703733	0.323147	0.152592	0.548002	0.514844
CT45A1	0.259944	0.333564	0.517828	0.476821	0.285815	0.661512	0.48776		BCL6	0.292909	0.826645	0.907366	0.0826811	0.0422174	0.660516	0.424996		BMP8A	-0.0915854	0.465733	0.697999	0.331863	0.156145	0.321773	0.295569
CTAG1B	0.13808	0.428616	0.607446	0.367931	0.216492	0.470822	0.414361		BCOR	0.304918	0.319481	0.537062	0.495555	0.269976	0.489757	0.238802		BMPR1B	-0.011063	0.836703	0.93955	0.0774287	0.02708	0.620205	0.303477
CTAGE1	0.176828	0.446627	0.624603	0.350055	0.204396	0.609686	0.366383		BID	-0.105443	0.093851	0.246442	1.02756	0.608285	0.434969	0.29394		BNIP3	-0.534255	0.618444	0.81028	0.2087	0.0913647	0.18565	0.84713
CTCFL	0.0899043	0.0796951	0.209642	1.09857	0.678522	0.517704	0.359787		BIRC3	0.102789	0.928002	0.961099	0.0324511	0.0172321	0.689983	0.33485		BRAF	-0.0609386	0.376173	0.619014	0.424612	0.2083	0.28281	0.387093
CTLA4	0.0547397	0.0940032	0.233197	1.02686	0.632277	0.610478	0.403907		BIRC5	0.328247	0.239601	0.449802	0.620512	0.346979	0.701825	0.282619		BRCA1	-0.10627	0.161439	0.358997	0.791991	0.44491	0.466355	0.372092
CTNNB1	0.272806	9.79208e-05	0.00152653	4.00913	2.81629	0.480046	0.402581		BIRC7	0.134743	0.487383	0.69007	0.31213	0.161107	0.74714	0.28217		BRD2	0.552856	0.0208231	0.0796872	1.68146	1.09861	0.371263	0.417267
CTSG	0.280574	0.748275	0.857611	0.125939	0.0667096	0.545442	0.393307		BLNK	0.270605	0.644672	0.800148	0.190661	0.0968297	0.77787	0.200342		BRD3	-0.324295	0.0280092	0.0987656	1.5527	1.00539	0.510188	0.173502
CTSH	0.027305	0.826714	0.905084	0.0826446	0.0433112	0.43394	0.283034		BLVRA	0.0635055	0.446944	0.653429	0.349747	0.184801	0.123897	0.30887		BRD4	0.300247	0.197661	0.40885	0.704079	0.388437	0.455509	0.287231
CTSL	-0.0150218	0.188856	0.363881	0.72387	0.439041	0.370962	0.570896		BMI1	-0.12881	0.875639	0.93431	0.0576747	0.0295091	0.65812	0.339135		BRD7	0.409033	0.0245276	0.0900103	1.61034	1.04571	0.45871	0.331514
CTSS	-0.0973697	0.0207761	0.0880939	1.68244	1.05505	0.426752	0.481364		BMP2	0.146557	0.800994	0.89395	0.0963708	0.0486866	0.496638	0.335523		BRIP1	0.350008	0.182893	0.389733	0.737804	0.409233	0.472518	0.440775
CTSW	0.00180378	0.219894	0.399586	0.657787	0.39839	0.69179	0.337748		BMP5	-0.34171	0.25471	0.468604	0.593953	0.329194	0.756692	0.386078		BST2	-0.33478	0.170282	0.371411	0.768831	0.430146	0.364523	0.357546
CUL1	-0.262722	0.00688714	0.040304	2.16196	1.39465	0.591037	0.242503		BMP6	0.345138	0.699965	0.838034	0.154923	0.0767381	0.754437	0.30997		BTK	0.20963	0.104889	0.264184	0.979272	0.578094	0.677072	0.332586
CX3CL1	-0.0878556	0.0848814	0.21949	1.07119	0.658586	0.545457	0.325564		BMP8A	-0.0585376	0.376969	0.592666	0.423694	0.22719	0.427503	0.30286		BTLA	0.0969839	0.359925	0.600842	0.443788	0.22124	0.353968	0.447309
CXADR	0.0174935	0.0409419	0.139712	1.38783	0.854766	0.643402	0.418817		BMPR1B	0.215675	0.759457	0.873925	0.119497	0.0585261	0.883243	0.207354		C1QA	0.0722283	0.325736	0.569557	0.487135	0.244463	0.606732	0.274679
CXCL1	-0.0596699	0.0125163	0.0620941	1.90252	1.20695	0.754468	0.364463		BNIP3	-0.777693	0.608079	0.773681	0.21604	0.111438	0.755201	0.639433		C1QB	0.157186	0.314954	0.561984	0.501753	0.250276	0.565668	0.444846
CXCL11	0.0323	0.194938	0.370088	0.710103	0.431695	0.367377	0.378797		BRAF	0.124245	0.236484	0.448527	0.626197	0.348211	0.374111	0.281765		C1QBP	-0.389415	0.00379907	0.0192028	2.42032	1.71664	0.53637	0.349135
CXCL12	0.0807939	0.584175	0.740089	0.233457	0.130716	0.484056	0.397477		BRCA1	0.273353	0.773232	0.879425	0.11169	0.055801	0.683293	0.23373		C1R	-0.126912	0.892175	0.957025	0.0495501	0.0190766	0.414277	0.294412
CXCL13	0.232259	0.76055	0.864447	0.118872	0.0632618	0.498501	0.393567		BRD2	0.344539	0.032021	0.10969	1.49457	0.959833	0.490119	0.207614		C1S	-0.388417	0.170048	0.371411	0.769429	0.430146	0.259904	0.391272
CXCL14	0.15954	0.978253	0.982233	0.00954872	0.00778568	0.600053	0.322892		BRD4	0.27388	0.121967	0.294671	0.913756	0.530662	0.641627	0.148379		C3	-0.0920845	0.971319	0.985966	0.0126379	0.00613814	0.323588	0.391277
CXCL2	-0.1446	0.478075	0.654976	0.320504	0.183775	0.514666	0.342962		BRD7	0.148348	0.133461	0.313243	0.874645	0.504119	0.546933	0.240317		C3AR1	0.306748	0.409593	0.648084	0.387648	0.188369	0.448693	0.419207
CXCL5	0.15115	0.689567	0.8209	0.161423	0.0857097	0.611395	0.375533		BRIP1	0.580375	0.204616	0.410406	0.68906	0.386786	0.653707	0.318827		C4B	0.272233	0.0431344	0.135631	1.36518	0.867643	0.480911	0.455315
CXCR1	-0.000483349	0.0570635	0.170729	1.24364	0.767692	0.637055	0.352642		BST2	-0.192946	0.294741	0.508754	0.53056	0.293492	0.494978	0.307641		C4BPA	0.0505652	0.39913	0.638187	0.398886	0.195052	0.419186	0.473083
CXCR3	0.276935	0.789763	0.885419	0.102503	0.052851	0.619443	0.378194		BTK	0.70731	0.0211074	0.0803602	1.67556	1.09496	0.800128	0.271034		C5	-0.245724	0.495311	0.716594	0.305122	0.144727	0.330484	0.453217
CXCR4	-0.0643067	0.22799	0.405154	0.642083	0.39238	0.501019	0.377296		BTLA	0.321868	0.540151	0.727901	0.267485	0.137928	0.598951	0.242043		C5AR1	-0.319677	0.383747	0.627286	0.415956	0.202534	0.833705	0.432851
CXCR6	0.0522804	0.339933	0.524418	0.468606	0.280323	0.630448	0.346005		C1QA	-0.00148223	0.821586	0.905335	0.0853467	0.0431909	0.598072	0.231336		C6	-0.490059	0.0147616	0.0605594	1.83087	1.21782	0.517172	0.521754
CYFIP2	-0.200225	0.0236186	0.0955715	1.62675	1.01967	0.342656	0.428882		C1QB	0.18537	0.838276	0.913529	0.0766132	0.0392776	0.689395	0.315449		C7	-1.25193	0.0184504	0.072316	1.73399	1.14077	0.534802	0.821345
CYLD	-0.324666	0.0975077	0.238799	1.01096	0.621968	0.0538583	0.306538		C1QBP	0.0711426	0.671286	0.816905	0.173093	0.0878282	0.484115	0.357269		C8A	-0.0162713	0.891773	0.957025	0.0497455	0.0190766	0.347169	0.466655
CYP4A11	-0.471099	0.0363123	0.128965	1.43995	0.889527	0.600454	0.633884		C1R	0.286647	0.493441	0.693888	0.306765	0.158711	0.543918	0.369644		C8B	0.036822	0.935096	0.974051	0.0291436	0.0114182	0.437585	0.450964
CYP8B1	0.199578	0.83781	0.90941	0.0768543	0.0412404	0.465714	0.412805		C1S	-0.0363851	0.79359	0.88971	0.100404	0.0507515	0.709819	0.161008		C8G	-0.432338	0.0709551	0.197899	1.14902	0.703556	0.589303	0.446445
DAB2	0.150307	0.739924	0.853449	0.130813	0.0688227	0.415194	0.409733		C3	0.344726	0.22391	0.435589	0.649926	0.360923	0.80202	0.230368		CACNA1C	-0.333897	0.190097	0.401618	0.721024	0.396187	0.563535	0.214482
DACH2	0.00977417	0.00460553	0.0299388	2.33672	1.52377	0.61942	0.468477		C3AR1	0.484095	0.662459	0.812844	0.178841	0.089993	0.820812	0.25234		CACNA1E	0.053758	0.916243	0.969947	0.0379894	0.013252	0.529284	0.458801
DAXX	-0.277218	0.0132732	0.0648171	1.87702	1.18831	0.309499	0.350822		C4B	-0.448242	0.428096	0.639553	0.368459	0.194123	0.599261	0.503824		CACNA1G	-0.189462	0.828465	0.93648	0.0817256	0.0285016	0.685442	0.329715
DDB2	0.157553	0.143916	0.309347	0.84189	0.509554	0.642497	0.231465		C4BPA	0.130626	0.59799	0.765448	0.223306	0.116084	0.681076	0.251218		CACNA1H	-0.516895	0.0425029	0.135079	1.37158	0.869412	0.55595	0.368002
DDIT3	0.0704905	0.55185	0.71084	0.258179	0.148228	0.493051	0.307316		C5	-0.329688	0.141615	0.325815	0.848891	0.487028	0.712551	0.315598		CACNA2D1	-0.73102	0.0163401	0.0654044	1.78675	1.18439	0.384986	0.358756
DDIT4	0.0229125	0.305463	0.488581	0.515042	0.311064	0.610485	0.405053		C5AR1	0.161197	0.749633	0.872512	0.125152	0.0592287	0.500373	0.250858		CACNA2D3	-0.694562	0.0210196	0.0800257	1.67738	1.09677	0.63528	0.621399
DDX58	-0.20527	0.0107709	0.0555808	1.96775	1.25507	0.337764	0.30827		C6	-0.323641	0.0347603	0.116208	1.45892	0.934765	0.637216	0.291748		CACNA2D4	0.21678	0.889183	0.957025	0.0510087	0.0190766	0.361282	0.437854
DEFB1	0.260996	0.965696	0.976242	0.0151598	0.0104423	0.602783	0.412172		C7	-0.499408	0.477531	0.67937	0.320998	0.167894	0.641144	0.562844		CACNB3	0.545907	0.0139698	0.0582796	1.85481	1.23448	0.662109	0.376585
DEPTOR	-0.0322952	0.885871	0.937125	0.0526295	0.0282025	0.295303	0.325383		C8A	-0.0553027	0.0913558	0.240913	1.03926	0.618141	0.443029	0.234755		CACNG1	-0.186831	0.72307	0.87618	0.140819	0.0574065	0.579746	0.367451
DGLUCY	0.0644672	0.887948	0.937982	0.0516127	0.0278056	0.731224	0.212162		C8B	-0.489816	0.0292427	0.103115	1.53398	0.986677	0.666425	0.463726		CACNG6	-0.118279	0.945707	0.977372	0.0242433	0.00994002	0.40311	0.574515
DIPK2B	0.290102	0.436034	0.617367	0.36048	0.209456	0.578583	0.412584		C8G	-0.0722873	0.391444	0.609162	0.40733	0.215267	0.579993	0.319109		CALML3	-0.191705	0.813017	0.927623	0.0899003	0.0326284	0.451057	0.505288
DKK1	0.0818931	0.151333	0.319266	0.820065	0.495847	0.621704	0.395835		CACNA1C	-0.595686	0.017584	0.0699288	1.75488	1.15534	0.722905	0.30467		CALML5	0.115898	0.167927	0.368748	0.774878	0.43327	0.400275	0.599976
DKK2	-0.0262373	0.317995	0.502079	0.49758	0.299228	0.556325	0.339041		CACNA1E	0.0877828	0.257266	0.471598	0.589617	0.326428	0.653035	0.260605		CAMP	-0.112208	0.773334	0.908289	0.111633	0.0417759	0.645942	0.386848
DKK4	0.00558266	0.414553	0.593191	0.38242	0.226806	0.560966	0.460548		CACNA1G	-0.113188	0.366628	0.58262	0.435774	0.234615	0.646767	0.258965		CAPN2	0.337243	0.389581	0.629879	0.409402	0.200743	0.20276	0.344691
DLL1	-0.342599	0.00123399	0.0108782	2.90869	1.96344	0.374751	0.315108		CACNA2D3	-0.493257	0.0170821	0.0685599	1.76746	1.16393	0.792375	0.210743		CARD11	-0.320721	0.0959255	0.248367	1.01807	0.604907	0.435382	0.365977
DLL3	-0.0439603	0.0692588	0.192902	1.15952	0.714663	0.670491	0.470909		CACNA2D4	0.467116	0.948517	0.97087	0.0229547	0.0128388	0.701849	0.303158		CASP1	-0.248691	0.659157	0.835839	0.181011	0.0778775	0.450597	0.45985
DLL4	0.0724463	0.675808	0.809767	0.170177	0.0916399	0.620211	0.26802		CACNG1	-0.144208	0.249929	0.461487	0.602184	0.335841	0.560698	0.214796		CASP10	0.213619	0.0904392	0.237483	1.04364	0.624367	0.573893	0.416014
DMBT1	-0.0854223	0.0144725	0.0693651	1.83946	1.15886	0.597006	0.415908		CACNG4	-0.45838	0.0143566	0.0593915	1.84295	1.22628	0.69177	0.248257		CASP12	0.13862	0.188031	0.398959	0.725771	0.399071	0.491079	0.357922
DNAJC14	0.0458255	0.492412	0.663761	0.307671	0.177988	0.280141	0.189394		CACNG6	0.20601	0.985739	0.991669	0.00623801	0.00363339	0.735351	0.254629		CASP3	-0.163454	0.334958	0.579384	0.47501	0.237034	0.491347	0.263655
DNMT1	0.106851	0.286695	0.471773	0.542579	0.326267	0.505231	0.23235		CALML3	-0.258387	0.0958644	0.249517	1.01834	0.6029	0.554461	0.35083		CASP8	0.491696	0.124421	0.299136	0.905106	0.524131	0.590944	0.408204
DNMT3A	-0.243582	0.00155233	0.0132127	2.80902	1.87901	0.634329	0.260712		CALML5	0.0999216	0.851496	0.921158	0.0698173	0.0356657	0.508459	0.454667		CASP9	0.0808993	0.462368	0.696737	0.335012	0.156931	0.514154	0.175378
DOCK9	-0.0037932	0.658197	0.79445	0.181644	0.0999335	0.501806	0.212603		CAMP	0.0682632	0.537455	0.726251	0.269658	0.138913	0.668749	0.273902		CBL	0.116221	0.607886	0.80096	0.216178	0.0963893	0.454451	0.302419
DPP4	-0.324774	0.809397	0.897036	0.0918382	0.0471903	0.32684	0.982637		CAPN2	0.0795878	0.602453	0.769166	0.220077	0.11398	0.296796	0.177156		CBLC	-0.434543	0.0278487	0.0984844	1.5552	1.00663	0.761475	0.309476
DSP	-0.0196242	0.0205121	0.0879088	1.68799	1.05597	0.350515	0.886832		CARD11	0.0483174	0.603523	0.769868	0.219307	0.113584	0.739996	0.295016		CCL1	0.0969395	0.241126	0.471741	0.617755	0.326296	0.454666	0.443435
DST	-0.430591	0.00205887	0.0164821	2.68637	1.78299	0.334895	0.482064		CASP1	-0.281923	0.184881	0.38619	0.733108	0.413199	0.738446	0.403584		CCL11	-0.337353	0.209841	0.426888	0.67811	0.369686	0.515461	0.444108
DTX1	-0.113547	0.0019642	0.0158961	2.70681	1.79871	0.491036	0.602303		CASP10	0.259178	0.406993	0.622682	0.390413	0.205734	0.854029	0.17226		CCL13	0.0134109	0.622414	0.814307	0.205921	0.0892119	0.423097	0.44365
DTX3	0.0532814	0.905555	0.95048	0.043085	0.0220569	0.540884	0.205589		CASP12	0.268754	0.252154	0.464477	0.598335	0.333036	0.697003	0.241549		CCL14	0.0520346	0.650074	0.831399	0.187037	0.0801907	0.378174	0.542814
DTX3L	0.0345662	0.705401	0.829784	0.151564	0.0810347	0.572903	0.347266		CASP3	-0.0826053	0.538621	0.726501	0.268717	0.138764	0.599441	0.260826		CCL15	-1.14771	0.135641	0.31988	0.867608	0.495013	0.89443	0.482865
DTX4	0.199188	0.977204	0.981844	0.0100149	0.00795735	0.650898	0.398311		CASP7	0.509678	0.0605847	0.183489	1.21764	0.736391	0.808703	0.186329		CCL18	-0.632803	0.351064	0.591498	0.454613	0.228047	0.761577	0.504102
DUOX1	0.0378081	0.076262	0.205353	1.11769	0.6875	0.549118	0.429881		CASP8	0.468236	0.536915	0.726183	0.270095	0.138954	0.847655	0.224634		CCL19	-0.151439	0.791941	0.921044	0.101307	0.0357198	0.380393	0.392987
DUSP10	0.032582	0.908704	0.952435	0.0415777	0.0211648	0.508359	0.344025		CASP9	-0.158814	0.320419	0.537273	0.494282	0.269805	0.562211	0.166347		CCL2	-0.668719	0.101806	0.259064	0.992226	0.586594	0.590142	0.487647
DUSP2	0.14186	0.415796	0.593251	0.381119	0.226762	0.547802	0.471143		CBL	0.271728	0.59778	0.765448	0.223459	0.116084	0.742827	0.242749		CCL21	-0.136203	0.766036	0.902545	0.115751	0.0445309	0.608461	0.357933
DUSP4	-0.127101	0.285157	0.470286	0.544917	0.327638	0.613079	0.47822		CBLC	-0.378485	0.0229874	0.0866268	1.63851	1.06235	0.555466	0.286757		CCL25	-0.423984	0.532612	0.745556	0.273589	0.12752	0.563446	0.462704
DUSP5	0.12311	0.270188	0.454714	0.568334	0.342262	0.466171	0.254857		CCL1	0.354378	0.700895	0.838469	0.154347	0.0765129	0.593569	0.284479		CCL26	-0.327588	0.384978	0.627286	0.414564	0.202534	0.448969	0.653261
DUSP6	-0.142077	0.0818075	0.214058	1.08721	0.669469	0.508615	0.404802		CCL11	-0.198413	0.39227	0.609162	0.406415	0.215267	0.353229	0.385924		CCL27	-0.418655	0.15975	0.357387	0.796558	0.446861	0.595827	0.37859
DUSP8	-0.109028	0.283126	0.46798	0.54802	0.329773	0.400497	0.211944		CCL13	0.0910737	0.57704	0.753757	0.238794	0.122769	0.697363	0.224586		CCL28	0.154944	0.986982	0.994368	0.00569076	0.00245304	0.465181	0.48465
E2F1	0.216186	0.759539	0.863961	0.11945	0.0635061	0.532259	0.420752		CCL14	0.131298	0.552879	0.73767	0.25737	0.132138	0.566048	0.373171		CCL3	-0.602588	0.0915273	0.239887	1.03845	0.619993	0.827479	0.404603
E2F3	-0.348158	0.000295375	0.00370721	3.52963	2.43095	0.72725	0.425564		CCL15	-1.16515	0.17346	0.369632	0.760801	0.432231	0.786628	0.308247		CCL4	-0.400989	0.0457693	0.142704	1.33943	0.845564	0.45731	0.527658
E2F4	-0.164082	0.180191	0.355343	0.744267	0.449352	0.0167987	0.311431		CCL18	-0.635138	0.194109	0.396174	0.711955	0.402114	0.75152	0.28722		CCL5	-0.0321562	0.85266	0.947929	0.069224	0.0232244	0.433102	0.458121
ECSIT	0.242927	0.02099	0.0882091	1.67799	1.05449	0.623133	0.228022		CCL19	-0.244058	0.259661	0.47301	0.585594	0.325129	0.317258	0.416759		CCL7	-0.165546	0.603785	0.800162	0.219117	0.0968219	0.363514	0.462494
EDN1	-0.0415046	0.132476	0.292395	0.877863	0.53403	0.467333	0.399335		CCL2	-0.678383	0.498995	0.698499	0.301903	0.155834	0.664995	0.38491		CCNA1	-0.128238	0.501771	0.72218	0.299494	0.141354	0.618527	0.376109
EFNA1	0.0850914	0.489515	0.663104	0.310234	0.178419	0.195903	0.305899		CCL21	-0.173643	0.496598	0.69646	0.303995	0.157104	0.480188	0.329177		CCNB1	0.230627	0.147608	0.337508	0.830891	0.471716	0.434046	0.427722
EFNA2	0.124691	0.231034	0.408307	0.636324	0.389013	0.583381	0.32386		CCL25	-0.317997	0.243317	0.454169	0.613827	0.342782	0.604168	0.406171		CCND2	-0.173076	0.763574	0.902517	0.117149	0.0445447	0.312282	0.588386
EFNA3	-0.0285618	0.0165007	0.0766068	1.7825	1.11573	0.606318	0.631486		CCL26	-0.123287	0.374585	0.589773	0.426449	0.229315	0.562344	0.264125		CCNO	0.270767	0.0378811	0.123573	1.42158	0.908078	0.56146	0.432795
EFNA5	0.211283	0.39802	0.580715	0.400095	0.236037	0.576824	0.260753		CCL27	-0.391398	0.132995	0.312643	0.876165	0.504951	0.328043	0.309574		CCR4	-0.174939	0.439498	0.6796	0.357043	0.167747	0.515885	0.428319
EGF	0.1557	0.420839	0.599291	0.375884	0.222362	0.541121	0.370806		CCL28	0.454515	0.97987	0.989896	0.00883157	0.00441048	0.630417	0.269195		CCR6	0.218797	0.146259	0.33531	0.834876	0.474554	0.381768	0.422952
EGFR	0.237728	0.979654	0.982973	0.00892711	0.00745841	0.704219	0.293343		CCL3	-0.453829	0.0406604	0.131768	1.39083	0.88019	0.763566	0.249506		CCR7	-0.165236	0.76282	0.902517	0.117578	0.0445447	0.621334	0.417943
EGR1	-0.134845	0.0835749	0.21753	1.07792	0.662481	0.564301	0.883126		CCL4	0.119528	0.430781	0.640252	0.365744	0.193649	0.740974	0.219672		CCR9	-0.548889	0.175046	0.38049	0.756848	0.419657	0.614819	0.370664
EGR2	-0.127068	0.017036	0.0785991	1.76863	1.10458	0.484459	0.317092		CCL5	0.152366	0.829041	0.907366	0.081424	0.0422174	0.817891	0.191999		CCRL2	-0.333233	0.371641	0.61456	0.429876	0.211436	0.50798	0.433028
EHHADH	0.0130312	0.289582	0.47389	0.538229	0.324322	0.348122	0.306184		CCL7	-0.344738	0.146713	0.331223	0.833531	0.479879	0.55047	0.360887		CD14	-0.309781	0.384658	0.627286	0.414925	0.202534	0.725223	0.238725
EIF2AK2	-0.107041	0.858852	0.921043	0.0660816	0.0357202	0.531947	0.291596		CCNA1	-0.020962	0.1922	0.394665	0.716246	0.403771	0.577076	0.239187		CD163	0.252237	0.875115	0.954281	0.0579349	0.0203237	0.585319	0.421932
EIF2B4	-0.229103	0.0179195	0.0803869	1.74667	1.09481	0.547652	0.268851		CCNB1	0.536521	0.0251993	0.092606	1.59861	1.03336	0.708922	0.272556		CD164	0.197547	0.477004	0.705736	0.321478	0.151357	0.431244	0.539642
EIF4EBP1	0.388771	0.00576817	0.0353002	2.23896	1.45222	0.263269	0.450623		CCNO	0.385275	0.129574	0.307736	0.887483	0.511821	0.529451	0.377266		CD19	0.0995346	0.500001	0.721033	0.301029	0.142045	0.498887	0.419794
EIF5AL1	-0.230736	0.000471076	0.00520644	3.32691	2.28346	0.702834	0.387683		CCR4	-0.0545551	0.213273	0.421705	0.671065	0.374991	0.577184	0.358168		CD1A	-0.0754531	0.796466	0.921537	0.0988325	0.0354874	0.502265	0.518442
ELANE	-0.0409683	0.333405	0.517828	0.477028	0.285815	0.535437	0.505557		CCR6	0.0970075	0.743671	0.870653	0.128619	0.0601547	0.72236	0.342255		CD1E	-0.256067	0.385666	0.627286	0.413788	0.202534	0.374213	0.552732
ELK1	0.385545	0.0116445	0.0584593	1.93388	1.23315	0.712504	0.226441		CCR7	-0.130179	0.222542	0.434413	0.652589	0.362098	0.440253	0.28646		CD2	0.18505	0.448022	0.687104	0.3487	0.162977	0.586539	0.379446
ELMO1	-0.483572	0.000636339	0.00641101	3.19631	2.19307	0.679419	0.548158		CCR9	-0.400761	0.114533	0.28356	0.941071	0.547356	0.809766	0.242686		CD207	-0.0489054	0.899	0.960502	0.0462405	0.0175019	0.516749	0.475783
ELOB	0.0772551	0.0672065	0.189104	1.17259	0.723299	0.147114	0.258042		CCRL2	-0.12353	0.421398	0.635529	0.375308	0.196864	0.22934	0.248809		CD209	0.167026	0.543475	0.750619	0.26482	0.12458	0.577197	0.410048
ENDOG	0.236455	0.331779	0.516705	0.479151	0.286758	0.214977	0.60632		CD14	-0.250884	0.222633	0.434413	0.652411	0.362098	0.614347	0.259913		CD22	0.0571596	0.292778	0.537374	0.533461	0.269723	0.49754	0.413959
ENG	0.435021	0.0506236	0.159182	1.29565	0.798106	0.804197	0.284115		CD163	0.540701	0.769662	0.876855	0.1137	0.0570722	0.761574	0.262112		CD244	0.090555	0.534806	0.747215	0.271803	0.126554	0.525061	0.383401
ENO1	-0.0628711	0.569017	0.725227	0.244875	0.139526	0.423677	0.268972		CD164	-0.18495	0.634729	0.793801	0.197412	0.100289	0.670404	0.540424		CD276	-0.192109	0.189168	0.400226	0.723152	0.397695	0.55911	0.216112
ENTPD1	0.0351463	0.34463	0.52727	0.462647	0.277967	0.616869	0.329078		CD19	0.151727	0.93422	0.965513	0.0295506	0.0152418	0.662846	0.265745		CD300A	0.0524035	0.819502	0.930025	0.0864497	0.0315052	0.407618	0.3728
EOMES	0.0460793	0.0308465	0.114495	1.51079	0.941212	0.657625	0.370697		CD1A	-0.0404477	0.181454	0.381724	0.741232	0.41825	0.828577	0.15116		CD34	-0.145469	0.337264	0.582154	0.47203	0.234962	0.374834	0.325001
EP300	-0.285384	0.0407338	0.139323	1.39004	0.855977	0.389826	0.401711		CD1E	-0.0623252	0.167905	0.362489	0.774936	0.440705	0.844001	0.219919		CD36	0.343815	0.310298	0.559746	0.508221	0.252009	0.586214	0.332476
EPCAM	0.26666	0.00192464	0.0158961	2.71565	1.79871	0.0998696	0.77234		CD2	0.0870185	0.530529	0.724396	0.275291	0.140024	0.76004	0.230261		CD37	-0.269766	0.192354	0.403765	0.7159	0.393871	0.372004	0.363858
EPHA2	-0.262629	0.0335414	0.12017	1.47442	0.920205	0.674974	0.324522		CD207	0.00515659	0.456176	0.661701	0.340868	0.179338	0.685632	0.177312		CD3D	-0.432854	0.168954	0.370149	0.772232	0.431623	0.536913	0.403801
EPM2AIP1	-0.210743	0.305637	0.488581	0.514794	0.311064	0.339979	0.307097		CD209	0.161659	0.92512	0.959098	0.0338021	0.0181371	0.472255	0.371596		CD3EAP	0.172295	0.295183	0.540379	0.529908	0.267302	0.530656	0.327418
EPO	0.0359864	0.185182	0.360862	0.732401	0.442659	0.6757	0.349168		CD22	0.111809	0.750941	0.872512	0.124394	0.0592287	0.560409	0.2604		CD4	0.0799871	0.323409	0.567687	0.490248	0.245891	0.485278	0.337226
EPOR	-0.0248111	0.835077	0.90941	0.0782736	0.0412404	0.252126	0.365745		CD244	0.396976	0.28583	0.50164	0.543892	0.299608	0.673897	0.284906		CD40	-0.325489	0.0682573	0.191405	1.16585	0.718048	0.421482	0.298175
ERBB2	-0.0526761	0.00845133	0.0467031	2.07307	1.33065	0.620777	0.295855		CD276	-0.101761	0.0340635	0.114916	1.46771	0.93962	0.470501	0.20356		CD44	0.832587	0.0215922	0.081369	1.6657	1.08954	0.573365	0.523845
ERCC2	-0.0256735	0.636718	0.779028	0.196053	0.108447	0.256368	0.289695		CD300A	0.182727	0.990229	0.992872	0.00426418	0.00310678	0.75922	0.146338		CD46	-0.16024	0.162441	0.360143	0.789303	0.443525	0.387544	0.499533
ERCC3	-0.242259	0.0257662	0.101489	1.58895	0.993582	0.485515	0.287371		CD34	-0.225157	0.184781	0.38619	0.733343	0.413199	0.499908	0.214963		CD47	-0.284062	0.0556267	0.164766	1.25472	0.783132	0.448051	0.486811
ERCC6	-0.251733	0.00769668	0.0441813	2.1137	1.35476	0.432558	0.328782		CD36	0.352992	0.880571	0.93585	0.0552357	0.0287938	0.781891	0.343675		CD53	0.0219005	0.960326	0.97958	0.0175812	0.00895994	0.234762	0.470319
ERG	-0.0444591	0.0118121	0.0589014	1.92767	1.22987	0.538249	0.413884		CD37	-0.189147	0.245155	0.45498	0.61056	0.342008	0.586221	0.277675		CD6	-0.0869433	0.952706	0.979526	0.0210413	0.0089841	0.306256	0.42294
ERO1A	-0.0167507	0.754366	0.860721	0.122418	0.0651377	0.109532	0.131767		CD3D	-0.413057	0.0658361	0.194617	1.18154	0.710818	0.856214	0.281954		CD63	0.389601	0.484512	0.711246	0.314695	0.14798	0.664509	0.594652
ESR1	0.141203	0.771651	0.870385	0.112579	0.0602888	0.537304	0.304088		CD3EAP	0.448727	0.192526	0.394665	0.715511	0.403771	0.783396	0.255675		CD68	0.25663	0.143007	0.331739	0.844642	0.479204	0.700037	0.274836
ESR2	-0.0378457	0.226105	0.402879	0.645691	0.394826	0.476642	0.345434		CD4	0.140702	0.422886	0.637125	0.373777	0.195775	0.497837	0.303197		CD69	0.397577	0.0787649	0.214432	1.10367	0.668711	0.525317	0.438208
ETS1	0.129874	0.0512287	0.15939	1.29049	0.797539	0.272314	0.482873		CD40	-0.115244	0.344892	0.559722	0.462317	0.252028	0.60002	0.280532		CD7	0.0582122	0.658502	0.835839	0.181443	0.0778775	0.574833	0.398983
ETS2	-0.078729	0.455642	0.63362	0.341376	0.198171	0.605123	0.287534		CD44	0.611756	0.25793	0.471598	0.588498	0.326428	0.73018	0.465252		CD70	-0.304026	0.313611	0.56094	0.503609	0.251084	0.340804	0.445573
ETV4	0.062641	0.112983	0.262268	0.946988	0.581254	0.374217	0.388417		CD46	-0.111554	0.821192	0.905335	0.085555	0.0431909	0.564776	0.624917		CD74	0.481118	0.0422672	0.134619	1.374	0.870894	0.817141	0.376637
EWSR1	-0.506574	0.233373	0.410482	0.631949	0.386706	0.274059	0.514419		CD47	-0.23537	0.105652	0.267472	0.976121	0.572722	0.678219	0.255803		CD81	-0.450736	0.0415595	0.133803	1.38133	0.873533	0.366558	0.529039
EYA1	0.140311	0.881887	0.936914	0.054587	0.0283003	0.76741	0.259497		CD53	0.00500717	0.402853	0.618906	0.394853	0.208375	0.677103	0.233742		CD83	0.029068	0.866572	0.952941	0.0621951	0.0209341	0.425783	0.453803
EZH2	0.0604456	0.5227	0.685667	0.281748	0.163887	0.554543	0.421742		CD6	0.00773312	0.55585	0.739635	0.255042	0.130982	0.881102	0.185878		CD84	-0.145822	0.48472	0.711246	0.314509	0.14798	0.278857	0.387569
F12	0.0463199	0.158629	0.328572	0.799618	0.483369	0.605184	0.326651		CD63	0.838106	0.0384904	0.12556	1.41465	0.901149	0.490962	1.18362		CD8A	-0.256823	0.73659	0.881556	0.132774	0.0547503	0.582279	0.365925
F13A1	0.318341	0.295187	0.477783	0.529903	0.320769	0.366373	0.386314		CD68	0.406225	0.125753	0.301849	0.90048	0.52021	0.789489	0.193845		CD8B	-0.0596314	0.986251	0.994368	0.00601266	0.00245304	0.487046	0.416494
F2RL1	0.131091	0.715436	0.835283	0.145429	0.0781663	0.32047	0.353394		CD69	0.65317	0.0298779	0.105105	1.52465	0.978376	0.845284	0.250186		CD9	0.0303222	0.968663	0.985966	0.0138273	0.00613814	0.54451	0.504565
FAAP24	-0.00396438	0.0957085	0.235766	1.01905	0.627519	0.487172	0.394303		CD7	0.306391	0.947496	0.97087	0.0234226	0.0128388	0.724144	0.239075		CDC14A	-0.289414	0.179415	0.385073	0.746141	0.414457	0.456846	0.341156
FADD	0.26706	0.941113	0.966422	0.0263584	0.0148333	0.66612	0.257396		CD70	-0.134962	0.317764	0.535391	0.497895	0.271329	0.732267	0.259994		CDC14B	-0.0409817	0.449625	0.687198	0.34715	0.162918	0.474039	0.296028
FAM124B	-0.0658684	0.0637662	0.182665	1.19541	0.738345	0.482535	0.44169		CD81	-0.0584771	0.836833	0.913301	0.0773613	0.0393861	0.541242	0.473265		CDC20	0.22833	0.292816	0.537374	0.533405	0.269723	0.503605	0.453237
FAM30A	-0.0391114	0.0545255	0.165018	1.2634	0.782467	0.624199	0.345729		CD84	-0.17069	0.120612	0.292351	0.918609	0.534095	0.769558	0.184096		CDC25C	0.0457645	0.51525	0.729527	0.287982	0.136959	0.365419	0.384384
FANCA	-0.00464947	0.0398613	0.138063	1.39945	0.859924	0.679139	0.348941		CD8A	-0.275498	0.131156	0.309303	0.882211	0.509615	0.728518	0.265214		CDH1	0.515459	0.327395	0.569768	0.484927	0.244302	0.434955	0.40848
FANCC	-0.228084	0.0326816	0.118869	1.4857	0.924932	0.333321	0.319418		CD8B	-0.224788	0.0330689	0.112071	1.48058	0.950506	0.536761	0.23997		CDH11	0.0858303	0.925876	0.973734	0.0334473	0.0115595	0.444982	0.474389
FANCE	-0.0369101	0.0653867	0.185869	1.18451	0.730793	0.727084	0.324936		CD9	0.59731	0.342181	0.557503	0.465744	0.253753	0.682461	0.365615		CDH3	0.268392	0.236564	0.465893	0.626051	0.331714	0.51011	0.443227
FANCF	0.391333	0.120278	0.274894	0.919815	0.560835	0.482212	0.335656		CD99	-0.89374	0.233921	0.446439	0.630931	0.350238	0.555316	1.46543		CDH5	0.0296301	0.881281	0.956123	0.0548857	0.0194863	0.463718	0.370394
FANCG	-0.124046	0.0334169	0.120122	1.47603	0.920377	0.353033	0.382118		CDC14A	-0.256614	0.0202538	0.0783183	1.69349	1.10614	0.541493	0.378586		CDK6	-0.627449	0.140632	0.327995	0.851914	0.484133	0.500442	0.472897
FANCL	-0.491258	1.16714e-06	5.08393e-05	5.93288	4.2938	0.635933	0.364446		CDC14B	-0.123689	0.188949	0.392473	0.723656	0.406191	0.283387	0.388691		CDKN1A	0.740208	0.0868413	0.230488	1.06127	0.637353	0.77083	0.269482
FAP	0.25528	0.0150975	0.0716646	1.8211	1.1447	0.491667	0.893108		CDC20	0.0135981	0.237695	0.448527	0.62398	0.348211	0.604886	0.256821		CDKN1B	0.469685	0.0077653	0.0353859	2.10984	1.45117	0.526818	0.286084
FASLG	-0.152486	0.0764442	0.20547	1.11666	0.687252	0.620196	0.402749		CDC25C	0.460722	0.142718	0.326526	0.845523	0.486083	0.847242	0.2087		CDKN1C	-0.205409	0.355573	0.595033	0.449071	0.225459	0.29206	0.718429
FBP1	0.127337	0.459555	0.638462	0.337663	0.194865	0.304898	0.303546		CDH1	0.335324	0.260371	0.473659	0.584408	0.324534	0.567664	0.483238		CDKN2D	-0.380287	0.276354	0.518733	0.558534	0.285056	0.598877	0.323097
FBXW7	-0.212998	0.0455203	0.149812	1.3418	0.824453	0.61205	0.332582		CDH11	0.232935	0.601792	0.768985	0.220554	0.114082	0.680999	0.24836		CEACAM3	-0.338666	0.587517	0.788726	0.230979	0.103074	0.411688	0.542363
FCER1A	0.0472455	0.195812	0.37084	0.708161	0.430813	0.562201	0.424728		CDH3	0.119352	0.49252	0.693888	0.307576	0.158711	0.619661	0.186953		CEBPA	-0.000349095	0.794102	0.921044	0.100124	0.0357198	0.502307	0.440241
FCER1G	-0.0326863	0.0335924	0.12017	1.47376	0.920205	0.328582	0.443624		CDH5	-0.0268855	0.409999	0.625502	0.387217	0.203771	0.60766	0.160901		CFD	-0.677093	0.0414436	0.133721	1.38254	0.8738	0.516045	0.381361
FCER2	0.102176	0.231701	0.408997	0.635073	0.38828	0.525116	0.44683		CDK2	0.5244	0.0522417	0.162884	1.28198	0.788121	0.71513	0.243512		CFI	-0.0499497	0.0430771	0.135631	1.36575	0.867643	0.40075	0.410485
FCGR1A	-0.31906	0.00715766	0.0412471	2.14523	1.38461	0.82357	0.344105		CDK6	-0.872311	0.0421921	0.136136	1.37477	0.866027	0.615091	0.669537		CFP	-0.0425017	0.472985	0.702405	0.325153	0.153412	0.453882	0.325235
FCGR3A	-0.104568	0.0323118	0.117867	1.49064	0.928609	0.69126	0.312503		CDKN1B	0.486373	0.0076555	0.0355417	2.11603	1.44926	0.561734	0.350267		CHAD	-0.334632	0.607479	0.80096	0.216469	0.0963893	0.614512	0.464159
FCGRT	0.380209	0.000687967	0.00674755	3.16243	2.17085	0.746299	0.329336		CDKN1C	0.347512	0.486486	0.68946	0.31293	0.161491	0.834983	0.265178		CHEK2	0.320023	0.0820015	0.220407	1.08618	0.656775	0.456917	0.391117
FCN1	-0.026664	0.0404175	0.138883	1.39343	0.857352	0.27875	0.453983		CDKN2D	-0.249124	0.194208	0.396174	0.711733	0.402114	0.581266	0.272983		CHIT1	-0.095991	0.896754	0.958912	0.0473267	0.0182214	0.647449	0.329458
FEN1	0.035276	0.0599897	0.17663	1.22192	0.752936	0.711025	0.291081		CEACAM3	-0.00662918	0.844008	0.916404	0.0736537	0.037913	0.572974	0.48731		CHUK	0.0677205	0.765133	0.902545	0.116263	0.0445309	0.375393	0.240305
FEZ1	-0.0446458	0.0138978	0.0672635	1.85705	1.17222	0.728075	0.322868		CEBPA	0.306788	0.632268	0.792207	0.199099	0.101161	0.750095	0.245985		CIC	-0.109769	0.499454	0.720947	0.301504	0.142097	0.576982	0.134614
FGCR2A	-0.110854	0.228429	0.405154	0.641248	0.39238	0.790926	0.22441		CFD	-0.44399	0.155617	0.341942	0.807943	0.466048	0.481095	0.441104		CKLF	-0.445588	0.00110629	0.00709272	2.95613	2.14919	0.641222	0.21466
FGF1	0.256922	0.811742	0.897036	0.0905822	0.0471903	0.545831	0.322452		CFI	0.0122393	0.111841	0.27979	0.951401	0.553167	0.779363	0.382706		CLCF1	0.100946	0.297033	0.542425	0.527195	0.265661	0.447313	0.446235
FGF10	0.2264	0.367184	0.549293	0.435116	0.260196	0.560373	0.404086		CFP	0.197968	0.426474	0.639553	0.370108	0.194123	0.484645	0.300023		CLEC14A	-0.439481	0.291627	0.536521	0.535172	0.270413	0.652893	0.398146
FGF11	0.161888	0.857935	0.920726	0.0665454	0.0358694	0.475068	0.326603		CGAS	0.489292	0.0313027	0.109081	1.50442	0.962252	0.93434	0.18305		CLEC4A	0.0537948	0.717281	0.87225	0.144311	0.0593592	0.321029	0.418628
FGF12	-0.15562	0.00154255	0.0132127	2.81176	1.87901	0.479042	0.327516		CHAD	-0.165997	0.148976	0.333787	0.826884	0.476531	0.67761	0.256336		CLEC4E	0.376595	0.0429889	0.135631	1.36664	0.867643	0.584458	0.450056
FGF14	0.162456	0.409912	0.589259	0.38731	0.229694	0.573419	0.319049		CHEK2	0.113474	0.763519	0.873925	0.11718	0.0585261	0.637967	0.225983		CLEC5A	0.0315571	0.521497	0.735558	0.282749	0.133383	0.483082	0.428736
FGF17	-0.0120232	0.031508	0.11579	1.50158	0.936329	0.527362	0.379714		CHIT1	-0.0539915	0.418795	0.63305	0.377999	0.198562	0.840912	0.265389		CLEC7A	-0.0167619	0.805772	0.927586	0.0937876	0.0326459	0.290622	0.456005
FGF18	0.133817	0.806918	0.895837	0.0931704	0.0477711	0.514712	0.422381		CHUK	-0.144141	0.144639	0.328544	0.839713	0.483406	0.713101	0.188296		CLECL1	0.348224	0.0140119	0.0582913	1.8535	1.2344	0.480652	0.410545
FGF19	0.0788658	0.350533	0.531361	0.455271	0.27461	0.73357	0.371366		CIC	-0.0306993	0.800862	0.89395	0.0964424	0.0486866	0.159453	0.219848		CMA1	-0.340927	0.266977	0.509528	0.573525	0.292832	0.337524	0.469763
FGF20	-0.0546832	0.0176271	0.0803869	1.75382	1.09481	0.508299	0.485011		CLCF1	0.159189	0.782736	0.881458	0.106384	0.0547985	0.692598	0.333294		CMKLR1	-0.282615	0.563732	0.767359	0.248927	0.115001	0.404035	0.465395
FGF21	-0.0795611	0.0606591	0.177893	1.2171	0.74984	0.628262	0.341963		CLEC14A	-0.430375	0.0621616	0.186737	1.20648	0.72877	0.66956	0.230482		CMTM4	-0.423173	0.0235663	0.0874728	1.62771	1.05813	0.308604	0.384836
FGF22	0.0905238	0.178986	0.354649	0.747181	0.450202	0.58639	0.407108		CLEC4A	0.190322	0.697921	0.83694	0.156194	0.0773055	0.528856	0.338234		CMTM6	-0.391741	0.00284468	0.0153758	2.54597	1.81316	0.520317	0.360354
FGF23	0.0385163	0.0498245	0.157956	1.30256	0.801464	0.635819	0.409595		CLEC4E	0.345226	0.401445	0.618025	0.396374	0.208994	0.876444	0.165484		COL11A1	0.630034	0.148431	0.338715	0.828475	0.470165	0.676818	0.383249
FGF4	0.197504	0.708131	0.831016	0.149886	0.0803907	0.604272	0.391558		CLEC5A	0.228641	0.724038	0.858805	0.140239	0.0661053	0.782329	0.288275		COL1A1	1.22516	0.0230229	0.0856706	1.63784	1.06717	0.862522	0.583754
FGF6	0.0632095	0.0678982	0.190089	1.16814	0.721042	0.607217	0.352333		CLEC7A	0.144994	0.972861	0.985505	0.011949	0.00634133	0.704165	0.253935		COL1A2	0.696659	0.032932	0.111863	1.48238	0.951313	0.889326	0.444238
FGF7	-0.165956	0.0109179	0.0557036	1.96186	1.25412	0.56275	0.487534		CLECL1	0.522911	0.0318288	0.10969	1.49718	0.959833	0.898501	0.182575		COL2A1	-0.315066	0.667395	0.842635	0.175617	0.0743603	0.568033	0.698424
FGF8	0.269952	0.730298	0.844977	0.1365	0.0731551	0.596715	0.429349		CMA1	-0.389112	0.0169888	0.0683817	1.76984	1.16506	0.621803	0.287805		COL3A1	0.987775	0.0578931	0.170382	1.23737	0.768575	0.941638	0.379953
FGF9	0.166553	0.350242	0.531361	0.455631	0.27461	0.508176	0.435551		CMKLR1	-0.194007	0.282263	0.497066	0.549345	0.303586	0.40702	0.280826		COL5A1	0.331118	0.0352782	0.117341	1.45249	0.930552	0.748351	0.297309
FGFR1	0.15874	0.0773081	0.206667	1.11177	0.684729	0.244057	0.453005		CMTM6	-0.0672612	0.965442	0.980325	0.015274	0.00862992	0.529075	0.368794		COL5A2	0.435094	0.0635443	0.182736	1.19692	0.738175	0.712859	0.322274
FGFR2	0.0439926	0.179928	0.355297	0.744902	0.449408	0.740823	0.303965		COL11A1	0.605372	0.373941	0.589773	0.427197	0.229315	0.613914	0.361071		COL6A3	0.534817	0.0970742	0.250408	1.0129	0.601352	0.892558	0.278285
FGFR3	0.393584	0.497253	0.664051	0.303422	0.177799	0.677686	0.397965		COL2A1	-0.142945	0.210944	0.418778	0.675832	0.378016	0.620248	0.372676		COL6A6	-0.333637	0.162873	0.360559	0.788152	0.443023	0.595974	0.314913
FGFR4	0.499106	0.000305556	0.00377107	3.51491	2.42354	0.562851	0.339909		COL5A2	0.27752	0.346292	0.5605	0.460558	0.251424	0.702487	0.224647		COMP	0.0301897	0.70602	0.866285	0.151183	0.0623394	0.346604	0.42261
FH	0.0703497	0.82747	0.905084	0.0822476	0.0433112	0.375504	0.359976		COL6A6	-0.136316	0.288814	0.504843	0.539382	0.296844	0.555909	0.274902		COX5B	-0.383836	0.0104773	0.0452388	1.97975	1.34449	0.549365	0.46335
FLG	-0.119255	0.00918193	0.0494489	2.03707	1.30584	0.633069	0.389486		COMP	-0.252462	0.348625	0.563661	0.457642	0.248982	0.825266	0.314313		COX6A1	-0.165209	0.143078	0.331739	0.844427	0.479204	0.767189	0.346226
FLNA	0.386409	0.0222543	0.0915517	1.65259	1.03833	0.677037	0.303209		COX5B	-0.48013	0.0201655	0.078181	1.69539	1.1069	0.512373	0.443835		COX6B1	-0.0184664	0.540246	0.749364	0.267408	0.125307	0.766074	0.292802
FLNB	0.389624	0.00083596	0.00803933	3.07781	2.09478	0.761626	0.501617		COX6A1	0.283666	0.374731	0.589773	0.42628	0.229315	0.409131	0.444082		CPA3	-0.284573	0.0866436	0.230376	1.06226	0.637564	0.605646	0.313863
FLT1	-0.0169362	0.845781	0.913641	0.072742	0.0392244	0.499938	0.304259		COX6B1	0.234721	0.23214	0.444641	0.63425	0.351991	0.642682	0.270046		CPSF7	0.092481	0.929787	0.974051	0.0316164	0.0114182	0.313761	0.389853
FLT3	0.0454607	0.586158	0.741279	0.231985	0.130018	0.45167	0.399641		CPA3	-0.0165831	0.504189	0.701789	0.297407	0.153793	0.739386	0.201189		CR1	-0.131213	0.536542	0.748282	0.270397	0.125935	0.576069	0.412096
FLT3LG	0.29026	0.582806	0.739185	0.234476	0.131247	0.802989	0.24257		CPSF7	-0.114617	0.270067	0.485118	0.568528	0.314153	0.655728	0.298724		CR2	0.187837	0.693227	0.862918	0.159125	0.0640306	0.596655	0.38425
FN1	0.198193	0.938455	0.966422	0.0275865	0.0148333	0.735671	0.754057		CR1	-0.149278	0.116213	0.285425	0.934745	0.544507	0.666158	0.266331		CRABP2	0.272035	0.103645	0.261497	0.984451	0.582534	0.650232	0.487797
FOLH1	-0.0734039	0.0105646	0.0548988	1.97615	1.26044	0.596017	0.467192		CR2	0.337605	0.921113	0.957265	0.035687	0.0189679	0.789923	0.201023		CREB1	0.198192	0.106349	0.266503	0.973265	0.574297	0.600686	0.287334
FOSL1	-0.121249	0.0808807	0.212008	1.09215	0.673648	0.732986	0.298566		CRABP2	0.264446	0.547372	0.735625	0.261717	0.133344	0.877762	0.151108		CREB3L1	-0.419757	0.1774	0.384106	0.751047	0.415548	0.831171	0.442765
FOXA1	-0.437747	6.32636e-07	3.02237e-05	6.19885	4.51965	0.499164	0.639304		CREB1	-0.0197453	0.817122	0.903778	0.0877129	0.0439384	0.640864	0.174616		CREB3L3	-0.0853734	0.707768	0.866285	0.150109	0.0623394	0.388832	0.402826
FOXA2	-0.232894	0.19837	0.372352	0.702525	0.429047	0.442259	0.469308		CREB3L1	-0.151616	0.0759896	0.214772	1.11925	0.668022	0.618682	0.434109		CREB3L4	0.0213259	0.78158	0.913591	0.107027	0.0392481	0.446132	0.363893
FOXC1	0.0630345	0.442036	0.621706	0.354542	0.206415	0.49809	0.395441		CREB3L3	0.117722	0.623636	0.786716	0.205069	0.104182	0.484738	0.232215		CREB5	-0.216683	0.940452	0.975357	0.0266634	0.0108366	0.387881	0.381037
FOXJ1	0.317813	0.0483991	0.155486	1.31516	0.808309	0.727221	0.373006		CREB3L4	0.0667341	0.218932	0.429297	0.659692	0.367242	0.523662	0.278738		CRLF2	-0.514157	0.06036	0.175971	1.21925	0.754559	0.46674	0.495068
FOXL2	0.0269536	0.515573	0.679931	0.28771	0.167535	0.713058	0.297007		CREB5	-0.126189	0.490172	0.692984	0.309652	0.159277	0.508248	0.373961		CRP	0.194796	0.326506	0.569707	0.486109	0.244349	0.491228	0.457958
FOXM1	0.048969	0.228287	0.405154	0.641519	0.39238	0.604027	0.415538		CREBBP	0.129086	0.388663	0.606544	0.410427	0.217138	0.622528	0.131272		CSF1	-0.486339	0.511171	0.727803	0.291433	0.137986	0.683557	0.33685
FOXO4	0.361014	0.00595632	0.035859	2.22502	1.4454	0.675471	0.307784		CRLF2	-0.208306	0.116561	0.285436	0.933447	0.544492	0.647802	0.387536		CSF1R	-0.112708	0.736994	0.881556	0.132536	0.0547503	0.30665	0.392285
FPR1	0.0951883	0.16605	0.337338	0.779762	0.471934	0.549606	0.439972		CRP	0.139469	0.425379	0.638931	0.371224	0.194546	0.752014	0.24527		CSF2	0.339519	0.268709	0.510202	0.570718	0.292258	0.530541	0.517443
FPR3	0.221489	0.645751	0.785186	0.189935	0.105027	0.496585	0.441669		CSF1	-0.548841	0.135963	0.317105	0.866579	0.498797	0.694936	0.286807		CSF2RB	-0.313644	0.313593	0.56094	0.503634	0.251084	0.590508	0.387815
FST	0.227909	0.637004	0.779028	0.195858	0.108447	0.660228	0.448693		CSF1R	0.068268	0.984507	0.991669	0.00678114	0.00363339	0.746924	0.183659		CSF3	0.125428	0.160602	0.35821	0.794249	0.445862	0.488791	0.361099
FSTL3	0.132545	0.956283	0.969374	0.0194136	0.0135088	0.557183	0.29586		CSF2	0.398471	0.74507	0.8711	0.127803	0.059932	0.769527	0.29483		CSF3R	0.167137	0.00850875	0.0379562	2.07013	1.42072	0.657859	0.307371
FUT4	0.100157	0.492746	0.663761	0.307377	0.177988	0.63281	0.366274		CSF2RB	-0.307645	0.112246	0.280331	0.949829	0.552328	0.865414	0.205251		CST2	0.501204	0.0271953	0.0970512	1.56551	1.013	0.529353	0.570391
FUT5	0.314584	0.313201	0.496629	0.504176	0.303968	0.523279	0.464215		CSF3	0.446404	0.0689566	0.201741	1.16142	0.695205	0.778888	0.220385		CT45A1	-0.544411	0.145441	0.33531	0.837312	0.474554	0.707958	0.546479
FUT7	-0.168274	0.0136323	0.0661948	1.86543	1.17918	0.502801	0.372835		CSF3R	0.0557584	0.210929	0.418778	0.675864	0.378016	0.79932	0.219535		CTAG1B	-0.112196	0.324892	0.568753	0.488261	0.245076	0.646772	0.26925
FUT8	0.0875022	0.480386	0.656927	0.318409	0.182483	0.561466	0.340218		CST2	0.176454	0.374699	0.589773	0.426318	0.229315	0.63522	0.456331		CTAGE1	0.177443	0.479001	0.707585	0.319663	0.150221	0.545058	0.414152
FYN	-0.132526	0.316735	0.501158	0.499304	0.300025	0.305486	0.27698		CT45A1	-0.284467	0.47041	0.673118	0.327524	0.171909	0.552084	0.476797		CTCFL	0.4382	0.0252596	0.09169	1.59757	1.03768	0.557515	0.388133
FZD1	-0.255332	0.00274633	0.0201352	2.56125	1.69604	0.461756	0.41506		CTAG1B	0.0258835	0.625617	0.787874	0.203691	0.103543	0.486542	0.442696		CTNNB1	0.442111	0.366176	0.608649	0.43631	0.215633	0.522848	0.354236
FZD10	0.14425	0.163488	0.333751	0.786515	0.476578	0.527304	0.471629		CTAGE1	0.354271	0.808087	0.896942	0.0925421	0.0472356	0.871694	0.198547		CTSG	0.106667	0.452646	0.690391	0.344241	0.160905	0.580957	0.374861
FZD2	0.145494	0.795174	0.8888	0.0995377	0.0511959	0.605914	0.396236		CTCFL	0.528104	0.243798	0.454169	0.61297	0.342782	0.879788	0.15891		CTSH	-0.193831	0.263946	0.505697	0.578485	0.29611	0.394876	0.297413
FZD3	0.226228	0.25367	0.432319	0.595731	0.364196	0.652566	0.261769		CTSG	0.387241	0.365828	0.582572	0.436723	0.23465	0.827081	0.206225		CTSS	0.0369985	0.821224	0.930553	0.0855386	0.0312591	0.343509	0.518852
FZD4	0.112213	0.464971	0.642971	0.332574	0.191809	0.601226	0.371077		CTSH	-0.166526	0.363941	0.58019	0.438969	0.23643	0.422162	0.233491		CTSW	-0.00544559	0.596845	0.794899	0.224138	0.099688	0.506248	0.384297
FZD5	-0.213035	4.48016e-05	0.000861703	4.34871	3.06464	0.411483	0.438754		CTSS	-0.0603712	0.120027	0.291409	0.920722	0.535497	0.631307	0.224518		CUL1	-0.107932	0.0609189	0.176904	1.21525	0.752263	0.380592	0.202669
FZD6	0.213576	0.334894	0.519349	0.475093	0.284541	0.418513	0.222902		CTSW	-0.00364181	0.827207	0.907366	0.0823859	0.0422174	0.875089	0.164015		CX3CL1	-0.0293225	0.439606	0.6796	0.356936	0.167747	0.378681	0.367692
FZD7	-0.124922	0.0126364	0.0623818	1.89838	1.20494	0.713058	0.249427		CUL1	-0.370654	0.000921579	0.0065975	3.03547	2.18062	0.73919	0.225009		CXCL1	-0.489967	0.806345	0.927586	0.0934791	0.0326459	0.77992	0.405087
FZD8	-0.151972	0.00567106	0.0349952	2.24634	1.45599	0.539758	0.395952		CX3CL1	-0.117178	0.0810137	0.22096	1.09144	0.655686	0.33349	0.245541		CXCL11	0.220278	0.458895	0.694201	0.338287	0.158514	0.396696	0.422496
G6PD	0.212436	0.695075	0.823525	0.157968	0.0843232	0.393152	0.285266		CXADR	0.896104	0.0145513	0.0600188	1.8371	1.22171	0.876601	0.330165		CXCL12	0.401337	0.0520585	0.157344	1.28351	0.80315	0.621926	0.382119
GABPA	-0.103256	0.109477	0.257663	0.960675	0.588949	0.623777	0.273084		CXCL1	-0.549637	0.0980551	0.252996	1.00853	0.596887	0.74988	0.296339		CXCL13	0.212532	0.700904	0.865032	0.154342	0.062968	0.419415	0.447264
GADD45A	0.178924	0.0125362	0.0620941	1.90183	1.20695	0.468721	0.293197		CXCL11	0.252578	0.969813	0.983763	0.0133118	0.00710961	0.569026	0.277674		CXCL14	0.0368861	0.936224	0.974051	0.0286201	0.0114182	0.497438	0.320526
GADD45B	0.122869	0.0356579	0.126946	1.44784	0.896382	0.519489	0.536053		CXCL12	0.482131	0.0278776	0.0997263	1.55475	1.00119	0.796664	0.221352		CXCL16	-0.672651	0.0291857	0.102427	1.53483	0.989587	0.672329	0.774193
GADD45G	0.00320881	0.277665	0.463383	0.556479	0.334059	0.243299	0.730559		CXCL13	0.444791	0.846376	0.916959	0.0724367	0.0376501	0.739929	0.300193		CXCL2	-0.54751	0.934178	0.974051	0.0295705	0.0114182	0.66027	0.362058
GAS1	0.182068	0.839812	0.910514	0.0758178	0.0407134	0.390619	0.315107		CXCL14	0.196426	0.95175	0.97087	0.0214773	0.0128388	0.730867	0.308992		CXCL5	-0.246191	0.816003	0.92866	0.0883084	0.0321432	0.420325	0.413964
GATA1	0.387225	0.601892	0.751006	0.220481	0.124357	0.638683	0.29903		CXCL16	0.480463	0.327514	0.540754	0.48477	0.267	0.487466	0.327515		CXCR1	0.109244	0.390833	0.630285	0.408009	0.200463	0.592167	0.373447
GATA2	0.177124	0.88393	0.936914	0.0535819	0.0283003	0.607937	0.32655		CXCL2	-0.692111	0.631585	0.792207	0.199569	0.101161	0.555787	0.36519		CXCR3	-0.346814	0.893538	0.957546	0.0488872	0.0188401	0.65148	0.384074
GATA3	0.0272331	0.0394887	0.137284	1.40353	0.862382	0.570572	0.461996		CXCL5	-0.0950412	0.645623	0.800148	0.190021	0.0968297	0.689446	0.311976		CXCR6	-0.397495	0.3403	0.585348	0.468138	0.232586	0.523622	0.436259
GBP2	-0.0402806	0.00213981	0.0168523	2.66962	1.77334	0.56959	0.415957		CXCR1	0.108761	0.76721	0.876051	0.115086	0.0574706	0.771983	0.285524		CXXC4	-0.478237	0.00998749	0.0435043	2.00054	1.36147	0.384203	0.337318
GDF15	0.379244	0.0776334	0.20679	1.10995	0.684471	0.816631	0.482424		CXCR3	-0.069879	0.779072	0.880767	0.108423	0.0551389	0.313771	0.325192		CXXC5	0.453048	0.00247857	0.0136459	2.6058	1.865	0.657744	0.237403
GDF6	0.145656	0.369101	0.551048	0.432854	0.258811	0.580534	0.390908		CXCR6	-0.345214	0.140966	0.325188	0.850885	0.487865	0.839095	0.161696		CYFIP2	-0.227478	0.549075	0.755043	0.260368	0.122029	0.409553	0.233924
GIMAP4	0.0459421	0.739499	0.853449	0.131062	0.0688227	0.432705	0.335349		CYFIP2	-0.427702	0.0564282	0.172895	1.2485	0.762217	0.404884	0.52508		CYLD	-0.358374	0.0219117	0.0823633	1.65932	1.08427	0.102527	0.323136
GIMAP6	-0.0227897	0.108854	0.256709	0.963154	0.590559	0.650117	0.312061		CYP4A11	-0.358177	0.465426	0.670098	0.332149	0.173861	0.538324	0.675199		CYP4A11	0.112922	0.5053	0.725144	0.296451	0.139576	0.540542	0.533597
GLI1	-0.119738	0.0272512	0.105214	1.56461	0.977926	0.615615	0.326751		CYP8B1	-0.140413	0.796626	0.892438	0.0987457	0.0494221	0.356997	0.326325		CYP8B1	-0.339991	0.691865	0.862918	0.159978	0.0640306	0.381626	0.449245
GLI3	-0.0725861	0.345762	0.527621	0.461223	0.277678	0.310703	0.302149		DAB2	0.249105	0.67265	0.817223	0.172211	0.0876593	0.542663	0.296779		DAB2	0.0987981	0.517782	0.732412	0.285853	0.135244	0.486358	0.395367
GLS	-0.197727	0.0399148	0.138063	1.39887	0.859924	0.348642	1.17865		DACH2	-0.313511	0.0123304	0.0523409	1.90902	1.28116	0.645545	0.588134		DACH2	-0.323285	0.343974	0.587719	0.463474	0.23083	0.345796	0.385532
GLUD1	-0.116832	0.449464	0.627386	0.347305	0.202465	0.542321	0.330965		DAXX	0.0987889	0.275942	0.491016	0.559182	0.308904	0.270721	0.247256		DAXX	0.376007	0.00767004	0.0350597	2.1152	1.45519	0.573446	0.309159
GLUL	0.0487751	0.246631	0.426175	0.607953	0.370412	0.590725	0.450184		DDB2	0.234902	0.14659	0.331223	0.833896	0.479879	0.417365	0.332237		DDB2	0.0773491	0.60566	0.800162	0.217771	0.0968219	0.406369	0.276876
GNA11	0.30234	0.020753	0.0880939	1.68292	1.05505	0.597998	0.286278		DDIT3	0.222304	0.28873	0.504843	0.539508	0.296844	0.553225	0.270043		DDIT3	0.151813	0.470517	0.701041	0.327425	0.154256	0.472479	0.307774
GNAQ	-0.324785	0.0478446	0.154039	1.32017	0.81237	0.334677	0.341147		DDIT4	-0.734247	0.708114	0.845058	0.149897	0.0731136	0.553584	0.516944		DDIT4	-0.75716	0.813112	0.927623	0.0898499	0.0326284	0.312252	0.544171
GNG12	-0.325648	0.490276	0.663104	0.30956	0.178419	0.230672	0.498982		DEPTOR	0.639537	0.01371	0.057196	1.86296	1.24263	0.549127	0.42566		DDX58	-0.316603	0.00819506	0.0367835	2.08645	1.43435	0.537811	0.287989
GNG4	0.0936317	0.271314	0.456091	0.566528	0.340949	0.165311	0.912369		DGLUCY	-0.0622075	0.373137	0.589771	0.428132	0.229316	0.500849	0.2392		DGLUCY	-0.126675	0.398606	0.638187	0.399456	0.195052	0.662489	0.241617
GNG7	0.229425	0.03137	0.11557	1.50349	0.937156	0.464983	0.242187		DIPK2B	-0.2207	0.63115	0.792207	0.199867	0.101161	0.756562	0.173634		DIPK2B	-0.510802	0.335268	0.579384	0.474608	0.237034	0.669097	0.437006
GOT1	0.112786	0.781839	0.879866	0.106883	0.0555835	0.514932	0.35646		DKK2	-0.117139	0.73418	0.863639	0.134197	0.0636679	0.61532	0.366361		DKK2	-0.0909017	0.778547	0.911485	0.108715	0.0402504	0.414565	0.362133
GOT2	-0.105794	0.348894	0.530505	0.457306	0.27531	0.521741	0.249187		DLL1	-0.516102	0.190345	0.393004	0.720459	0.405603	0.694266	0.243068		DLL1	-0.173503	0.512558	0.727803	0.290257	0.137986	0.374443	0.325235
GPC4	-0.117202	0.00683199	0.0401515	2.16545	1.3963	0.820448	0.394231		DLL3	-0.611644	0.0645016	0.192077	1.19043	0.716524	0.707259	0.296878		DLL3	-0.567684	0.401092	0.638728	0.396756	0.194684	0.662953	0.578031
GPR160	0.283995	0.194664	0.370087	0.710714	0.431697	0.646482	0.34315		DLL4	-0.00133804	0.591311	0.760844	0.228184	0.118704	0.630206	0.288274		DLL4	-0.0737844	0.412249	0.650896	0.38484	0.186488	0.191586	0.24485
GPSM3	-0.258788	0.000827334	0.00800838	3.08232	2.09646	0.556983	0.382361		DMBT1	-0.231101	0.155333	0.341825	0.808736	0.466196	0.615208	0.354885		DMBT1	-0.145679	0.993905	0.997042	0.00265491	0.00128644	0.279172	0.520007
GPT	-0.015216	0.365191	0.548527	0.43748	0.260802	0.454378	0.254988		DNMT1	0.499294	0.000947906	0.00674927	3.02323	2.17074	0.653263	0.249657		DNMT1	0.392443	0.00554798	0.0265908	2.25587	1.57527	0.688894	0.205056
GPX1	0.33825	4.0446e-06	0.000139304	5.39312	3.85604	0.590835	0.290347		DNMT3A	0.205657	0.23363	0.446439	0.631472	0.350238	0.570746	0.202879		DNMT3A	0.44924	0.0017	0.00995136	2.76955	2.00212	0.658332	0.274786
GPX4	-0.0819047	0.782755	0.880228	0.106374	0.0554049	0.179803	0.350843		DOCK9	0.181328	0.455227	0.660972	0.341772	0.179817	0.883165	0.128005		DOCK9	0.185121	0.28934	0.534304	0.538592	0.272211	0.642566	0.21962
GRB2	0.337186	0.00111541	0.0100727	2.95257	1.99686	0.770436	0.217082		DPP4	0.0620574	0.664671	0.813826	0.177393	0.0894687	0.575675	1.02916		DPP4	0.386831	0.549984	0.75559	0.25965	0.121714	0.446707	0.605278
GRB7	-0.0337938	0.527004	0.689954	0.278186	0.16118	0.264466	0.269193		DTX1	-0.0723517	0.361724	0.57799	0.441623	0.23808	0.541551	0.663828		DSP	1.1914	0.103014	0.260793	0.987104	0.583705	0.444966	0.805711
GRIN1	-0.0720439	0.0287156	0.109046	1.54188	0.962392	0.576103	0.407232		DTX3	0.0125321	0.799079	0.893833	0.0974105	0.0487435	0.467828	0.197512		DTX1	0.0411953	0.34755	0.589601	0.458983	0.229442	0.502522	0.46819
GRIN2A	0.182324	0.517474	0.681832	0.286111	0.166323	0.581022	0.410978		DTX4	0.162294	0.462635	0.669104	0.334761	0.174506	0.740091	0.271049		DTX3	-0.0407492	0.729978	0.878941	0.13669	0.0560405	0.574774	0.181014
GSK3B	-0.0974355	0.28588	0.470954	0.543817	0.327021	0.623304	0.185088		DUOX1	0.0847526	0.656948	0.808131	0.182469	0.0925185	0.834669	0.189746		DTX4	-0.0368941	0.432026	0.673485	0.36449	0.171672	0.352197	0.473051
GTF2H3	0.0533739	0.723265	0.839463	0.140703	0.0759983	0.563549	0.258722		DUSP2	-0.167948	0.151992	0.337575	0.818179	0.471629	0.57728	0.283512		DUOX1	0.0469445	0.548822	0.755043	0.260569	0.122029	0.339903	0.498119
GTF3C1	-0.275248	0.057835	0.171651	1.23781	0.765354	0.244401	0.477688		DUSP5	0.229392	0.270238	0.485118	0.568254	0.314153	0.615514	0.221518		DUSP1	-0.832421	0.0938753	0.24477	1.02745	0.611242	0.680159	0.597648
GUSB	-0.143644	0.35694	0.537883	0.447405	0.269312	0.331511	0.385205		E2F1	0.485804	0.143554	0.327586	0.842985	0.484674	0.65407	0.339221		DUSP2	-0.309808	0.311576	0.56094	0.506436	0.251084	0.50974	0.505334
GZMM	-0.00290414	0.342948	0.525782	0.464772	0.279194	0.510444	0.492672		E2F3	0.141372	0.551913	0.73767	0.258129	0.132138	0.772967	0.345045		DUSP5	0.106282	0.664054	0.840568	0.177797	0.0754274	0.602155	0.249856
H2AX	0.300019	0.0557219	0.167732	1.25397	0.775384	0.741313	0.23087		E2F4	-0.469387	0.0099062	0.0440573	2.00409	1.35598	0.756858	0.173139		E2F1	0.269618	0.179398	0.385073	0.746182	0.414457	0.348713	0.465257
H3-3A	-0.523773	0.0462035	0.151054	1.33532	0.820868	0.23927	0.520732		ECSIT	-0.0645318	0.671945	0.817037	0.172666	0.0877582	0.376048	0.225912		E2F3	0.48953	0.00494709	0.0240218	2.30565	1.6194	0.642262	0.369924
H3-5	-0.536996	0.0430881	0.145031	1.36564	0.838541	0.224051	0.551461		EDN1	0.046538	0.778309	0.880767	0.108848	0.0551389	0.457451	0.25938		E2F4	-0.305305	0.0732102	0.201158	1.13543	0.696462	0.109865	0.337092
H3C10	-0.346764	0.0877546	0.223658	1.05673	0.650415	0.66638	0.411728		EFNA1	0.356026	0.106562	0.268596	0.972396	0.570901	0.224022	0.399201		ECSIT	-0.307459	0.0347359	0.115865	1.45922	0.936049	0.612882	0.262516
H3C2	0.150235	0.853505	0.916636	0.0687938	0.037803	0.365038	0.567462		EFNA2	0.0349804	0.49329	0.693888	0.306898	0.158711	0.327373	0.316341		EDN1	0.0880426	0.22065	0.443481	0.656296	0.353125	0.372727	0.444613
H3C8	0.673455	0.0449049	0.149448	1.34771	0.825511	0.308384	0.609853		EFNA3	0.0854341	0.593333	0.762783	0.226701	0.117599	0.770833	0.164751		EFNA1	0.270934	0.205445	0.420649	0.687305	0.37608	0.554783	0.228791
HACD2	0.444612	0.000128062	0.00189194	3.89258	2.72309	0.505108	0.324784		EFNA5	0.033703	0.550028	0.737187	0.259615	0.132422	0.647707	0.251848		EFNA2	-0.0897106	0.996028	0.997042	0.00172825	0.00128644	0.465254	0.339408
HAMP	-0.038345	0.24521	0.425242	0.610461	0.371364	0.391004	0.371286		EGF	0.121991	0.697005	0.836519	0.156764	0.0775242	0.702929	0.248388		EFNA3	0.113996	0.373979	0.616774	0.427153	0.209874	0.566868	0.657219
HAVCR2	0.0873605	0.355347	0.537557	0.449347	0.269575	0.599803	0.405003		EGFR	0.0106546	0.567134	0.74698	0.246314	0.126691	0.806364	0.279166		EFNA5	-0.17758	0.91533	0.969674	0.0384223	0.0133744	0.296043	0.276084
HDAC10	0.0710626	0.842605	0.912325	0.0743761	0.0398506	0.0569603	0.341701		EGR1	-1.18263	0.258467	0.471997	0.587595	0.32606	0.718921	1.07176		EGF	-0.0337091	0.880623	0.956123	0.0552099	0.0194863	0.411975	0.412044
HDAC11	0.213847	0.256127	0.435503	0.591545	0.361008	0.664239	0.204498		EGR2	0.0142476	0.640212	0.798109	0.193676	0.0979378	0.614456	0.151432		EGFR	-0.227073	0.5394	0.749364	0.268089	0.125307	0.506956	0.357585
HDAC2	-0.325897	0.105127	0.25031	0.978287	0.601523	0.13148	0.444789		EHHADH	-0.198959	0.0950206	0.248158	1.02218	0.605272	0.459884	0.254295		EGR1	-1.04778	0.0295471	0.103206	1.52948	0.986295	0.541968	0.750602
HDAC3	0.0233384	0.677551	0.811198	0.169058	0.0908729	0.494877	0.190394		EIF2AK2	-0.299343	0.0975206	0.252056	1.0109	0.598503	0.39358	0.254329		EGR2	0.141315	0.0525809	0.158277	1.27917	0.800582	0.309072	0.37762
HDAC4	-0.0895464	0.0179663	0.0803869	1.74554	1.09481	0.549658	0.212414		EIF2B4	-0.322409	0.0208035	0.0796726	1.68186	1.09869	0.666988	0.191921		EHHADH	-0.21199	0.274199	0.516763	0.561935	0.286708	0.319995	0.304851
HDAC5	0.158951	0.178791	0.354649	0.747655	0.450202	0.644838	0.244224		EIF5AL1	-0.442301	0.0253328	0.0928475	1.59632	1.03223	0.744613	0.283598		EIF2AK2	-0.192302	0.0671599	0.189816	1.17289	0.721666	0.257693	0.355874
HDAC6	-0.00277369	0.34604	0.527621	0.460874	0.277678	0.102651	0.277743		ELANE	-0.24668	0.295383	0.508919	0.529615	0.293352	0.62734	0.433241		EIF2B4	-0.0933052	0.342365	0.586854	0.465511	0.23147	0.42361	0.272385
HELLS	-0.136528	0.00606647	0.0363743	2.21706	1.43921	0.791859	0.347466		ELK1	-0.0498971	0.758563	0.873925	0.120008	0.0585261	0.61667	0.150943		EIF5AL1	-0.211566	0.832821	0.937953	0.0794482	0.0278189	0.570011	0.431055
HERC6	0.17204	0.170115	0.343242	0.769258	0.464399	0.496414	0.265694		ELMO1	-1.11915	0.0477149	0.151969	1.32135	0.818244	0.720102	0.685745		ELANE	-0.205712	0.634887	0.824468	0.197304	0.0838263	0.401523	0.513725
HES1	-0.137526	0.913431	0.955939	0.0393243	0.0195699	0.412654	0.600537		ELOB	0.206189	0.727277	0.859615	0.1383	0.0656961	0.564113	0.193571		ELK1	-0.435443	0.199618	0.410321	0.6998	0.386877	0.752859	0.20185
HES5	-0.173353	0.000984188	0.00910989	3.00692	2.04049	0.623645	0.309316		ENDOG	-0.374183	0.295523	0.508919	0.529408	0.293352	0.292953	0.631833		ELMO1	-0.635576	0.993147	0.997042	0.0029866	0.00128644	0.334542	0.444829
HEY1	0.0334246	0.476528	0.653461	0.321912	0.184781	0.723074	0.220294		ENG	-0.163321	0.11816	0.288751	0.927529	0.539476	0.798724	0.27055		ELOB	0.128934	0.462892	0.696737	0.33452	0.156931	0.328344	0.22858
HGF	-0.324847	8.16367e-07	3.66376e-05	6.08811	4.43607	0.475868	0.536894		ENO1	-0.163979	0.587729	0.758641	0.230823	0.119964	0.484554	0.314345		ENDOG	-0.610638	0.072405	0.199316	1.14023	0.700459	0.176414	0.598504
HHEX	0.110679	0.268444	0.452808	0.571146	0.344086	0.51638	0.384145		ENTPD1	-0.129465	0.224118	0.435589	0.649523	0.360923	0.650327	0.337238		ENO1	-0.101107	0.839403	0.941748	0.0760293	0.0260654	0.170361	0.267184
HHIP	-0.115794	0.0931111	0.232151	1.031	0.63423	0.47316	0.383895		EOMES	-0.0344112	0.289792	0.504843	0.537913	0.296844	0.739998	0.279916		ENTPD1	-0.164611	0.485316	0.711246	0.313975	0.14798	0.445766	0.384755
HIF1A	0.00774626	0.0455004	0.149812	1.34198	0.824453	0.352471	0.37125		EP300	0.131697	0.505456	0.702233	0.296317	0.153519	0.367691	0.317353		EOMES	-0.0804906	0.843001	0.943677	0.0741717	0.0251765	0.385467	0.431341
HK1	-0.395945	3.44082e-05	0.000730639	4.46334	3.1363	0.815855	0.336541		EPCAM	0.586538	0.0943445	0.247299	1.02528	0.606777	0.52037	0.773921		EP300	0.417081	0.0474261	0.146942	1.32398	0.832855	0.43749	0.391443
HK2	0.107714	0.206707	0.381237	0.684645	0.418805	0.616823	0.392793		EPHA2	-0.112114	0.57184	0.750794	0.242725	0.124479	0.647582	0.278052		EPCAM	0.319878	0.877846	0.954778	0.0565814	0.0200975	0.420942	0.495714
HLA-B	-0.37745	0.496408	0.664051	0.304161	0.177799	0.140672	1.02592		EPO	-0.129737	0.19849	0.40269	0.702261	0.395029	0.62612	0.287877		EPHA2	0.150515	0.386646	0.627286	0.412687	0.202534	0.562972	0.3282
HLA-C	-0.0396369	0.510793	0.67483	0.291755	0.170805	0.159102	0.75735		ERBB2	-0.123272	0.15344	0.338666	0.814061	0.470228	0.537614	0.236813		EPO	-0.165724	0.593505	0.793055	0.226576	0.100697	0.40798	0.483871
HLA-DMA	-0.108718	0.16268	0.333751	0.788667	0.476578	0.44603	0.289028		ERCC2	0.110879	0.562996	0.744144	0.249495	0.128343	0.222871	0.167824		ERBB2	-0.0705961	0.922279	0.973554	0.0351374	0.0116401	0.684845	0.2774
HLA-DMB	0.10725	0.731922	0.846196	0.135535	0.0725291	0.553227	0.29036		ERCC3	-0.0443378	0.701736	0.838798	0.153826	0.0763425	0.560032	0.233269		ERCC2	0.136552	0.351059	0.591498	0.45462	0.228047	0.386945	0.315622
HLA-DOA	-0.0156908	0.205194	0.380341	0.687835	0.419827	0.525049	0.375315		ERCC6	-0.0997441	0.136671	0.317755	0.864324	0.497908	0.641644	0.193857		ERCC3	0.197921	0.300317	0.54573	0.522419	0.263022	0.351898	0.256467
HLA-DOB	-0.168669	0.000335343	0.00410449	3.47451	2.38674	0.73945	0.366764		ERG	0.201977	0.845478	0.916688	0.0728977	0.0377786	0.72626	0.183933		ERCC6	0.151989	0.918695	0.971472	0.0368286	0.0125699	0.3858	0.318068
HLA-DPA1	0.27173	0.0999864	0.243128	1.00006	0.614165	0.731284	0.243355		ESR1	0.120228	0.760032	0.873925	0.119168	0.0585261	0.832091	0.210643		ERG	0.246436	0.187556	0.398523	0.726869	0.399547	0.499705	0.446888
HLA-DPB1	-0.01265	0.153085	0.321588	0.815067	0.492701	0.608615	0.332235		ESR2	-0.0333539	0.754383	0.872844	0.122408	0.0590632	0.590528	0.240678		ESR1	-0.0209747	0.886203	0.956608	0.0524668	0.0192659	0.443426	0.263435
HLA-DQA1	0.207494	0.408984	0.589192	0.388293	0.229743	0.311288	0.478597		ETS1	-0.05083	0.53807	0.726419	0.269161	0.138813	0.540976	0.241363		ESR2	0.00449177	0.668655	0.843508	0.174798	0.0739107	0.564588	0.386636
HLA-DQB1	-0.12566	0.0924358	0.230856	1.03416	0.636659	0.608178	0.29709		EWSR1	-0.230506	0.349249	0.564054	0.456865	0.24868	0.419834	0.25401		ETS1	-0.180704	0.566867	0.7688	0.246519	0.114187	0.31516	0.509422
HLA-DRA	0.401857	0.00691237	0.040304	2.16037	1.39465	0.746629	0.310128		EYA1	-0.00511422	0.951859	0.97087	0.0214272	0.0128388	0.723116	0.259046		ETV1	-0.271364	0.353207	0.594431	0.451971	0.225899	0.372919	0.435464
HLA-DRB	0.288018	0.0740163	0.201875	1.13067	0.694918	0.714503	0.241379		F12	-0.0558581	0.692486	0.833993	0.159589	0.0788377	0.562905	0.278986		EWSR1	0.276068	0.786612	0.918748	0.10424	0.0368037	0.327906	0.495967
HLA-DRB3	0.14777	0.111723	0.260982	0.951856	0.58339	0.637639	0.438629		F13A1	1.06943	0.0145893	0.0600188	1.83597	1.22171	0.807756	0.307048		EYA1	-0.145425	0.875066	0.954281	0.0579593	0.0203237	0.63065	0.370057
HLA-DRB5	0.765542	0.443347	0.622367	0.353256	0.205954	0.528148	0.708435		F2RL1	0.148668	0.824783	0.907366	0.0836601	0.0422174	0.568309	0.274841		F12	-0.102178	0.65701	0.835839	0.182428	0.0778775	0.649436	0.341853
HLA-E	-0.141187	0.204306	0.379169	0.689719	0.421167	0.262585	0.9184		FAAP24	-0.118237	0.303975	0.518648	0.517163	0.285127	0.615591	0.295693		F13A1	0.75109	0.0518629	0.157321	1.28514	0.803214	0.620774	0.412705
HLA-F	-0.107356	0.238783	0.416533	0.621997	0.38035	0.203322	0.862549		FADD	0.196527	0.861143	0.926855	0.0649249	0.0329883	0.833934	0.175855		F2RL1	0.0175768	0.651224	0.831434	0.186269	0.0801723	0.268084	0.331766
HLA-G	-0.183558	0.00903607	0.0492411	2.04402	1.30767	0.56246	0.327889		FAM124B	-0.00657916	0.473303	0.6753	0.324861	0.170503	0.0598195	0.360312		FAAP24	-0.114273	0.958762	0.979526	0.0182893	0.0089841	0.347134	0.415618
HMGA1	-0.240624	0.0115744	0.0583049	1.9365	1.2343	0.497976	0.361483		FAM30A	-0.451764	0.0169915	0.0683817	1.76977	1.16506	0.827326	0.253905		FADD	-0.0705324	0.821118	0.930553	0.0855945	0.0312591	0.521732	0.249785
HMGA2	0.270988	0.642858	0.782816	0.191885	0.10634	0.504927	0.415385		FANCA	0.485678	0.289488	0.504843	0.538369	0.296844	0.772081	0.291932		FAM124B	0.0592892	0.695457	0.86407	0.15773	0.0634512	0.492496	0.430368
HMGB1	-0.34485	0.0199957	0.0870989	1.69906	1.05999	0.427001	0.482018		FANCC	-0.499792	0.00469643	0.0241507	2.32823	1.61707	0.718376	0.241664		FAM30A	-0.412653	0.175542	0.380642	0.755618	0.419484	0.542557	0.404833
HNF1A	0.141579	0.341085	0.5251	0.467138	0.279758	0.538567	0.300487		FANCE	0.184085	0.490463	0.692984	0.309394	0.159277	0.771707	0.226087		FANCA	0.490327	0.0209082	0.0798067	1.67968	1.09796	0.673932	0.351901
HOXA10	-0.0804939	0.0239773	0.0967586	1.6202	1.01431	0.647714	0.40709		FANCF	0.268895	0.986312	0.991669	0.00598571	0.00363339	0.551901	0.326798		FANCC	-0.271708	0.0999126	0.255732	1.00038	0.592215	0.553264	0.274961
HOXA11	-0.0128865	0.289127	0.47389	0.538912	0.324322	0.584725	0.339652		FANCG	-0.212295	0.23005	0.441987	0.638177	0.35459	0.452895	0.302394		FANCE	0.220995	0.068368	0.191405	1.16515	0.718048	0.587429	0.389815
HOXA9	-0.0371453	0.19771	0.372056	0.703972	0.429392	0.488204	0.464619		FANCL	0.294843	0.560509	0.743631	0.251418	0.128642	0.712914	0.204508		FANCF	-0.122438	0.353919	0.594953	0.451096	0.225517	0.127172	0.271471
HPRT1	0.209991	0.173564	0.348776	0.76054	0.457453	0.0844184	0.359527		FAP	-0.311626	0.108067	0.271728	0.966306	0.565866	0.605542	0.425313		FANCG	-0.0882487	0.951656	0.979526	0.0215201	0.0089841	0.678008	0.299965
HRAS	0.190001	0.408306	0.588804	0.389014	0.230029	0.148687	0.429177		FASLG	-0.238379	0.130205	0.30804	0.885373	0.511392	0.696515	0.282902		FASLG	-0.0858927	0.627794	0.819896	0.202183	0.0862411	0.561443	0.442222
HSD11B1	0.00824908	0.0467518	0.151889	1.3302	0.818473	0.707271	0.365441		FBP1	-0.0269387	0.80852	0.896942	0.0923094	0.0472356	0.403832	0.311471		FBP1	-0.154275	0.4491	0.687104	0.347657	0.162977	0.355848	0.352798
HSD17B8	0.132554	0.146008	0.312935	0.835623	0.504546	0.198528	0.305158		FCER1A	0.263799	0.999974	0.999974	1.12641e-05	1.12641e-05	0.733135	0.256555		FCER1A	0.216554	0.437376	0.677877	0.359145	0.168849	0.354876	0.471475
HSPA1A	-0.482436	0.0295584	0.111106	1.52932	0.954261	0.597718	0.704579		FCER1G	0.0994796	0.924729	0.959098	0.0339853	0.0181371	0.728622	0.25742		FCER1G	0.132166	0.228866	0.456807	0.640418	0.340267	0.434354	0.441252
HSPA2	0.0963213	0.667366	0.802293	0.175636	0.095667	0.257676	0.375046		FCER2	-0.0692037	0.286216	0.50164	0.543307	0.299608	0.720638	0.249227		FCER2	-0.17138	0.693645	0.862918	0.158863	0.0640306	0.343781	0.518753
HSPA6	-0.121498	0.496588	0.664051	0.304003	0.177799	0.593899	0.396285		FCGR3A	-0.155881	0.175727	0.372906	0.755161	0.4284	0.698192	0.26021		FCGR1A	-0.735938	0.179688	0.385073	0.745481	0.414457	0.643516	0.454128
HSPB1	0.294601	0.0399925	0.138063	1.39802	0.859924	0.697352	0.59844		FCN1	-0.332032	0.0803205	0.220825	1.09517	0.655952	0.253047	0.350972		FCGR3A	-0.0513138	0.92614	0.973734	0.0333232	0.0115595	0.609952	0.311727
ICAM1	0.288794	0.163274	0.333751	0.787084	0.476578	0.682352	0.298506		FEN1	0.110513	0.693774	0.833993	0.158782	0.0788377	0.603726	0.319868		FCN1	-0.305368	0.541394	0.749397	0.266487	0.125288	0.319417	0.473197
ICAM2	0.108507	0.250333	0.427617	0.601481	0.368945	0.615105	0.264031		FEZ1	0.0186906	0.599625	0.766877	0.222121	0.115274	0.837301	0.236386		FEN1	0.0752371	0.473803	0.702405	0.324402	0.153412	0.349887	0.360075
ICAM3	0.171114	0.945914	0.966422	0.0241485	0.0148333	0.550484	0.329806		FGF1	0.242692	0.574196	0.751222	0.24094	0.124231	0.716896	0.197068		FEZ1	0.0633364	0.346238	0.588648	0.460625	0.230145	0.353094	0.389035
ICAM4	-0.00381864	0.0208172	0.0880939	1.68158	1.05505	0.655172	0.369067		FGF10	-0.136162	0.324835	0.540754	0.488337	0.267	0.393962	0.345591		FGCR2A	-0.600446	0.0175751	0.0698302	1.7551	1.15596	0.724509	0.284171
ICOS	-0.000355721	0.020819	0.0880939	1.68154	1.05505	0.596345	0.411375		FGF11	0.00101798	0.235909	0.448527	0.627256	0.348211	0.40469	0.256023		FGF1	-0.0142307	0.657526	0.835839	0.182087	0.0778775	0.556076	0.322241
ICOSLG	-0.00509989	0.450661	0.628169	0.34615	0.201923	0.627871	0.379277		FGF12	0.124332	0.307644	0.523807	0.511951	0.280829	0.406146	0.264153		FGF10	-0.362562	0.10912	0.271108	0.962096	0.566857	0.488838	0.453072
ID4	-0.33555	0.018238	0.0811127	1.73902	1.09091	0.117249	0.362883		FGF17	-0.537513	0.0349305	0.116514	1.45679	0.933623	0.611946	0.350486		FGF11	-0.16087	0.25828	0.497416	0.587909	0.30328	0.365816	0.348027
IDH1	-0.101468	0.398218	0.580715	0.399879	0.236037	0.197775	0.352668		FGF19	0.274255	0.725723	0.858805	0.139229	0.0661053	0.766859	0.280052		FGF12	0.279953	0.375576	0.618719	0.425302	0.208506	0.519334	0.312758
IDH2	-0.26513	0.000441823	0.0050724	3.35475	2.29479	0.619332	0.35122		FGF20	0.211342	0.474947	0.676603	0.323355	0.169666	0.637354	0.338086		FGF17	-0.52549	0.350772	0.591498	0.454975	0.228047	0.801001	0.300265
IFI27	0.242481	0.330573	0.515889	0.480733	0.287444	0.543422	0.33804		FGF21	-0.0596227	0.983439	0.991669	0.00725267	0.00363339	0.4452	0.322484		FGF19	0.19539	0.355242	0.595033	0.449475	0.225459	0.636067	0.419419
IFI35	0.426565	0.0188752	0.0831967	1.72411	1.07989	0.85821	0.259952		FGF22	-0.117171	0.160355	0.350791	0.794918	0.454951	0.646071	0.32662		FGF20	0.266025	0.490321	0.714729	0.30952	0.145859	0.508254	0.498434
IFIH1	0.00189453	0.69486	0.823525	0.158103	0.0843232	0.163861	0.391314		FGF23	0.198079	0.617229	0.781295	0.209554	0.107185	0.670008	0.221044		FGF21	0.0199385	0.235529	0.464471	0.627956	0.333041	0.63953	0.326526
IFIT2	-0.310566	0.000175283	0.002449	3.75626	2.61101	0.604146	0.420601		FGF4	0.239927	0.68113	0.824572	0.16677	0.0837715	0.759609	0.278978		FGF22	-0.207695	0.512372	0.727803	0.290414	0.137986	0.501307	0.422734
IFIT3	-0.186031	0.00798059	0.0452845	2.09797	1.34405	0.653976	0.375943		FGF6	0.2457	0.844001	0.916404	0.0736573	0.037913	0.742568	0.165995		FGF23	0.159563	0.513428	0.72834	0.28952	0.137666	0.407422	0.492581
IFITM1	0.241326	0.402029	0.582855	0.395742	0.234439	0.662298	0.24243		FGF7	0.0252052	0.223559	0.435589	0.650608	0.360923	0.49457	0.389542		FGF4	0.0424233	0.511375	0.727803	0.291261	0.137986	0.596589	0.389995
IFITM2	0.0825167	0.95927	0.971737	0.0180589	0.0124513	0.719889	0.247614		FGF9	0.447786	0.290388	0.504843	0.537022	0.296844	0.592937	0.238435		FGF6	0.182491	0.194349	0.406477	0.711418	0.390964	0.397133	0.432237
IFNA1	0.0327853	0.804283	0.893581	0.0945909	0.048866	0.620457	0.525293		FGFR2	0.294867	0.428782	0.639553	0.367763	0.194123	0.86854	0.174589		FGF7	0.191162	0.770449	0.907023	0.113256	0.0423818	0.534441	0.456984
IFNA2	0.551488	0.136831	0.300662	0.863816	0.521921	0.435624	0.567956		FH	0.122488	0.581571	0.755806	0.235397	0.12159	0.423068	0.178076		FGF9	0.281233	0.0996891	0.255732	1.00135	0.592215	0.416656	0.487866
IFNA7	-0.148691	0.00460908	0.0299388	2.33639	1.52377	0.692655	0.386493		FLG	-0.272637	0.101884	0.25929	0.991893	0.586214	0.69775	0.267819		FGFR1	0.531257	0.0827173	0.221928	1.0824	0.653788	0.511955	0.339502
IFNAR1	-0.0941152	0.257922	0.437551	0.588512	0.358971	0.494229	0.535408		FLNB	-0.444598	0.0360638	0.11922	1.44293	0.923652	0.633548	0.316573		FGFR2	0.250874	0.10132	0.258605	0.994307	0.587362	0.622752	0.3474
IFNAR2	0.0361728	0.938299	0.966422	0.0276587	0.0148333	0.314493	0.372435		FLT1	-0.283773	0.145568	0.329736	0.836934	0.481834	0.656454	0.260349		FH	0.0521378	0.657335	0.835839	0.182213	0.0778775	0.449848	0.362714
IFNGR1	-0.299991	0.00337419	0.023796	2.47183	1.6235	0.236064	0.306597		FLT3	-0.156246	0.275664	0.491016	0.559619	0.308904	0.697065	0.250008		FLG	-0.153382	0.888613	0.957025	0.0512876	0.0190766	0.361873	0.476744
IFNGR2	0.274116	0.0705191	0.195213	1.15169	0.709492	0.48258	0.314256		FLT3LG	-0.238515	0.150229	0.33558	0.823246	0.474204	0.788815	0.235787		FLT1	-0.266837	0.160521	0.35821	0.794467	0.445862	0.318235	0.404926
IFNL2	-0.180604	0.0011512	0.0102706	2.93885	1.9884	0.696434	0.404645		FOLH1	-0.0361696	0.394712	0.611473	0.40372	0.213623	0.69938	0.265298		FLT3	-0.201707	0.42363	0.663209	0.373014	0.17835	0.324822	0.430228
IGF2R	-0.0622268	0.927761	0.963062	0.0325638	0.0163456	0.452745	0.387269		FOSL1	-0.323006	0.0680021	0.199569	1.16748	0.699907	0.727459	0.352383		FLT3LG	-0.528775	0.0661656	0.187825	1.17937	0.726246	0.721235	0.323181
IGLL1	-0.234192	0.224014	0.402627	0.649725	0.395097	0.391129	0.418259		FOXA1	0.587445	0.303406	0.518274	0.517976	0.28544	0.667126	0.554958		FOLH1	0.0372343	0.508858	0.727432	0.293403	0.138208	0.486384	0.53336
IHH	0.0459789	0.472766	0.650108	0.325354	0.187015	0.698107	0.323663		FOXA2	-0.315009	0.61873	0.782527	0.208499	0.106501	0.277332	0.469996		FOS	-0.604155	0.188538	0.399462	0.724602	0.398524	0.688234	0.553108
IKBKB	-0.068221	0.483439	0.659853	0.315658	0.180552	0.591353	0.233619		FOXC1	0.160773	0.652391	0.807178	0.185492	0.0930309	0.56507	0.271347		FOSL1	-0.201757	0.413294	0.651157	0.383741	0.186314	0.57336	0.342169
IKBKE	0.0333547	0.697903	0.825555	0.156205	0.083254	0.580641	0.38591		FOXJ1	-0.174021	0.328094	0.5411	0.484001	0.266723	0.500985	0.282743		FOXA2	-0.0821151	0.811751	0.927623	0.0905771	0.0326284	0.587929	0.395768
IKBKG	0.20358	0.988926	0.990263	0.00483613	0.00424924	0.297964	0.303767		FOXL2	-0.137418	0.308605	0.524132	0.510598	0.280559	0.502988	0.236405		FOXC1	0.0977387	0.344457	0.587719	0.462866	0.23083	0.488388	0.395029
IL10RA	0.359244	0.00779684	0.044412	2.10808	1.3525	0.335604	0.370799		FOXO4	0.333731	0.0778034	0.218647	1.109	0.660257	0.67287	0.273648		FOXJ1	-0.491834	0.0243911	0.0898588	1.61277	1.04644	0.819409	0.334413
IL11RA	0.00111163	0.690425	0.8209	0.160884	0.0857097	0.500378	0.347896		FPR1	-0.0415871	0.50521	0.702233	0.296528	0.153519	0.707132	0.285187		FOXL2	-0.164371	0.515011	0.729527	0.288183	0.136959	0.649273	0.351821
IL12B	0.0657398	0.461406	0.640433	0.335917	0.193526	0.666214	0.390956		FPR3	0.534697	0.567071	0.74698	0.246362	0.126691	0.772006	0.303557		FOXO4	-0.0272828	0.955806	0.979526	0.0196301	0.0089841	0.786071	0.229213
IL12RB1	-0.04276	0.800182	0.890735	0.0968112	0.0502517	0.363594	0.402249		FST	0.148714	0.904088	0.947687	0.0437892	0.023335	0.635693	0.285774		FPR1	-0.136775	0.8884	0.957025	0.0513915	0.0190766	0.546463	0.446227
IL13RA1	-0.439653	0.00273212	0.0201307	2.5635	1.69614	0.691762	0.499807		FSTL3	-0.289557	0.393352	0.610005	0.405218	0.214667	0.488963	0.306068		FPR3	0.313208	0.384339	0.627286	0.415286	0.202534	0.578868	0.379912
IL13RA2	0.527129	0.0148626	0.0707764	1.82791	1.15011	0.840171	0.518485		FUBP1	-0.607733	0.0461823	0.147723	1.33552	0.830551	0.758154	0.191587		FST	-0.0791946	0.860787	0.952005	0.0651045	0.021361	0.55416	0.506831
IL15RA	-0.129965	0.130081	0.288831	0.885785	0.539356	0.697584	0.20843		FUT4	0.428292	0.250201	0.461487	0.601712	0.335841	0.753357	0.264541		FSTL3	-0.422102	0.391109	0.630285	0.407702	0.200463	0.693711	0.287512
IL16	-0.0532918	0.183906	0.359321	0.735403	0.444517	0.599336	0.361323		FUT5	-0.17822	0.439003	0.649515	0.357532	0.187411	0.686877	0.333019		FUBP1	0.0818695	0.947014	0.977372	0.0236434	0.00994002	0.352375	0.516588
IL17B	0.0369558	0.38915	0.57122	0.409883	0.243197	0.491424	0.389182		FUT7	-0.294865	0.184814	0.38619	0.733264	0.413199	0.902214	0.118464		FUT4	0.328136	0.106262	0.266503	0.973622	0.574297	0.58413	0.375553
IL17RA	-0.0159931	0.714635	0.835283	0.145916	0.0781663	0.426579	0.267624		FUT8	0.307848	0.41137	0.625502	0.385767	0.203771	0.668994	0.380222		FUT5	-0.492804	0.152103	0.346028	0.817862	0.460888	0.48597	0.54059
IL17RB	0.16051	0.381332	0.564091	0.418697	0.248651	0.603576	0.346306		FYN	0.335095	0.226592	0.43867	0.644756	0.357862	0.74138	0.162489		FUT7	-0.126591	0.87058	0.952941	0.0601914	0.0209341	0.528127	0.386625
IL18	-0.090871	0.298099	0.479446	0.52564	0.31926	0.656874	0.349631		FZD1	-0.139955	0.865697	0.928265	0.0626343	0.0323282	0.44264	0.448579		FUT8	0.220346	0.197237	0.40885	0.705013	0.388437	0.52782	0.264151
IL18R1	-0.0992199	0.00917173	0.0494489	2.03755	1.30584	0.376754	0.432779		FZD2	0.199303	0.781413	0.881458	0.10712	0.0547985	0.715224	0.309378		FYN	0.46762	0.0627708	0.181925	1.20224	0.740108	0.566396	0.291181
IL18RAP	-0.0286574	0.00241634	0.0183518	2.61684	1.73632	0.656253	0.395116		FZD3	-0.256365	0.0224157	0.084688	1.64945	1.07218	0.674219	0.160443		FZD1	0.115378	0.103332	0.261152	0.985765	0.583107	0.693669	0.297786
IL1B	-0.164579	0.0249149	0.0983973	1.60354	1.00702	0.576737	0.405846		FZD4	0.136325	0.437278	0.648257	0.359242	0.188253	0.662999	0.271738		FZD2	0.0538084	0.654134	0.834429	0.184333	0.0786106	0.547317	0.371989
IL1R1	-0.172303	0.32185	0.506008	0.492346	0.295842	0.433501	0.351643		FZD5	0.192048	0.900508	0.945953	0.0455126	0.0241305	0.639537	0.340374		FZD3	-0.482593	0.00236073	0.0130945	2.62695	1.88291	0.714128	0.294261
IL1R2	0.0822204	0.187265	0.363525	0.727544	0.439465	0.616546	0.361122		FZD6	0.0100332	0.57874	0.753757	0.237517	0.122769	0.419132	0.228818		FZD4	0.0241122	0.710312	0.867248	0.148551	0.0618565	0.321832	0.417104
IL1RAP	0.241755	0.462755	0.640504	0.334649	0.193478	0.613609	0.375527		FZD7	0.214233	0.369469	0.586477	0.432423	0.231749	0.660937	0.180073		FZD5	0.405083	0.00838172	0.0375025	2.07667	1.42594	0.652259	0.33736
IL1RL1	0.100203	0.83818	0.90941	0.0766628	0.0412404	0.61614	0.337376		G6PD	0.451847	0.0680503	0.199569	1.16717	0.699907	0.702872	0.241075		FZD6	-0.203542	0.237653	0.466237	0.624056	0.331393	0.28144	0.243475
IL1RL2	-0.0985844	0.0243082	0.0970798	1.61425	1.01287	0.664696	0.373207		GABPA	-0.125616	0.402509	0.618906	0.395224	0.208375	0.533335	0.22997		FZD7	0.339154	0.0151254	0.0617098	1.82029	1.20965	0.54168	0.30961
IL20RA	0.0105168	0.949859	0.967294	0.0223408	0.0144415	0.463249	0.394611		GADD45A	0.211785	0.161873	0.353589	0.790827	0.451501	0.254559	0.273608		G6PD	0.239411	0.0946117	0.246256	1.02406	0.608612	0.475518	0.241899
IL20RB	0.29547	0.294544	0.477264	0.53085	0.321241	0.550205	0.355454		GADD45B	-0.716908	0.378883	0.594413	0.421495	0.225912	0.740714	0.53271		GABPA	-0.0223604	0.905442	0.963581	0.0431391	0.0161119	0.339917	0.330086
IL21R	-0.0169867	0.218582	0.39769	0.660386	0.400456	0.598473	0.344726		GAS1	-0.175608	0.480246	0.682576	0.318536	0.165849	0.424835	0.338938		GADD45A	0.032861	0.946198	0.977372	0.0240182	0.00994002	0.458113	0.307079
IL22RA1	0.0645562	0.816082	0.899939	0.0882661	0.0457871	0.816601	0.315367		GATA1	0.23201	0.428062	0.639553	0.368493	0.194123	0.84467	0.151732		GADD45B	-0.839777	0.0320104	0.109739	1.49471	0.959638	0.80303	0.375414
IL23A	0.0643857	0.462642	0.640504	0.334755	0.193478	0.569511	0.362772		GATA2	-0.321345	0.411146	0.625502	0.386004	0.203771	0.540319	0.33133		GAS1	-0.357677	0.388629	0.629715	0.410465	0.200856	0.444343	0.332912
IL24	-0.0320183	0.0402348	0.138576	1.3954	0.858312	0.5735	0.371851		GBP2	0.114651	0.277611	0.491796	0.556564	0.308215	0.575734	0.30926		GATA1	-0.155215	0.604309	0.800162	0.218741	0.0968219	0.568522	0.300247
IL27	0.00131818	0.678231	0.811357	0.168622	0.0907879	0.534927	0.571736		GDF15	0.682093	0.219142	0.429297	0.659275	0.367242	0.777649	0.248927		GATA2	-0.498469	0.345001	0.587971	0.462179	0.230644	0.69372	0.338103
IL2RA	-0.104145	0.0796058	0.209642	1.09906	0.678522	0.558141	0.323191		GDF6	0.294252	0.977503	0.988854	0.00988195	0.00486796	0.742055	0.274145		GBP2	0.154932	0.4738	0.702405	0.324405	0.153412	0.431224	0.43912
IL2RB	-0.206366	0.00112616	0.0101081	2.9484	1.99533	0.539305	0.352154		GIMAP4	-0.271926	0.0852094	0.229029	1.06951	0.640109	0.460096	0.267905		GDF15	0.302849	0.836777	0.93955	0.0773903	0.02708	0.769106	0.481335
IL32	0.192442	0.226002	0.402879	0.645888	0.394826	0.595712	0.332323		GIMAP6	-0.320286	0.0715833	0.206657	1.14519	0.684751	0.782953	0.213948		GDF6	0.148596	0.605507	0.800162	0.217881	0.0968219	0.529382	0.420862
IL34	-0.183622	0.0913386	0.229075	1.03935	0.640023	0.577097	0.265153		GLI1	-0.435824	0.129661	0.307736	0.887192	0.511821	0.782035	0.204925		GIMAP4	-0.317868	0.110335	0.271453	0.957288	0.566305	0.358966	0.37166
IL3RA	0.0571988	0.767943	0.868526	0.114671	0.061217	0.472302	0.391596		GLI3	-0.335733	0.0454954	0.145841	1.34203	0.83612	0.651297	0.274881		GIMAP6	-0.297496	0.36134	0.601963	0.442084	0.22043	0.370519	0.414032
IL4	0.0263539	0.821839	0.902926	0.0852131	0.044348	0.59611	0.311588		GLS	-0.888143	0.0808151	0.220825	1.09251	0.655952	0.64158	0.996987		GLI1	-0.316086	0.815657	0.92866	0.0884926	0.0321432	0.657067	0.365144
IL4R	0.0539254	0.289548	0.47389	0.538279	0.324322	0.486023	0.347217		GLUD1	0.0449023	0.777073	0.880767	0.109538	0.0551389	0.744782	0.296685		GLI3	-0.263147	0.128814	0.307204	0.890036	0.512573	0.186897	0.316905
IL6R	0.0196783	0.0701182	0.194831	1.15417	0.710341	0.360158	0.557445		GLUL	0.2823	0.778788	0.880767	0.108581	0.0551389	0.796935	0.212746		GLUD1	0.161735	0.445783	0.685702	0.350876	0.163865	0.329512	0.267364
IL6ST	0.033531	0.043459	0.145708	1.36192	0.836516	0.319541	0.374763		GNA11	-0.336096	0.054812	0.169118	1.26112	0.77181	0.524978	0.222322		GLUL	0.233525	0.321365	0.567257	0.493002	0.24622	0.568814	0.46422
IL7R	0.217028	0.923543	0.960511	0.0345429	0.0174978	0.594211	0.398208		GNAS	-1.02301	0.257668	0.471598	0.58894	0.326428	0.561147	0.95099		GNAQ	-0.448741	0.0310793	0.107795	1.50753	0.967402	0.440569	0.289552
ILF3	-0.136487	0.22633	0.402879	0.645257	0.394826	0.168018	0.386774		GNG12	-0.128275	0.441543	0.651122	0.355027	0.186338	0.583081	0.292917		GNG12	0.197373	0.698568	0.864311	0.155791	0.0633302	0.383906	0.443566
INHBA	0.0696989	0.895541	0.942641	0.0479146	0.0256536	0.428922	0.415186		GNG4	0.812132	0.0800413	0.220825	1.09669	0.655952	0.616142	0.505351		GNG4	0.718501	0.245767	0.47704	0.609476	0.321446	0.173314	0.933207
INHBB	-0.433426	7.54802e-05	0.00128193	4.12217	2.89213	0.736812	0.453883		GNG7	-0.352707	0.02432	0.0904974	1.61404	1.04336	0.456032	0.258379		GOT2	-0.28068	0.0947921	0.246293	1.02323	0.608548	0.413172	0.304151
IRAK1	0.339427	0.000941306	0.00887945	3.02627	2.05161	0.307277	0.295022		GOT1	-0.427986	0.00137542	0.00905329	2.86157	2.04319	0.608566	0.252329		GPC4	0.574569	0.0524382	0.158169	1.28035	0.800878	0.641545	0.371268
IRAK2	0.0815948	0.729807	0.844977	0.136792	0.0731551	0.3667	0.329389		GOT2	-0.386474	0.0327411	0.111215	1.48491	0.953838	0.696684	0.174744		GPR160	-0.287535	0.177756	0.384315	0.750177	0.415312	0.455532	0.451432
IRAK4	0.0571477	0.377071	0.559905	0.423577	0.251885	0.419881	0.271022		GPC4	0.457367	0.76969	0.876855	0.113684	0.0570722	0.764824	0.387102		GPT	-0.278226	0.196786	0.40885	0.706005	0.388437	0.653108	0.233343
IRF2	-0.193169	0.113415	0.262859	0.945331	0.580277	0.24174	0.332807		GPI	-0.514123	0.0437902	0.140985	1.35862	0.850826	0.436455	0.438605		GPX1	-0.490452	0.00021926	0.00182429	3.65904	2.73891	0.788085	0.209124
IRF3	0.153896	0.110807	0.25966	0.955433	0.585595	0.52264	0.245251		GPR160	-0.00353996	0.626512	0.78833	0.20307	0.103292	0.516021	0.180963		GPX4	0.104634	0.908393	0.965779	0.0417263	0.0151224	0.201343	0.324188
IRF5	0.167292	0.520703	0.683653	0.28341	0.165164	0.443421	0.559264		GPT	-0.293442	0.0766657	0.21627	1.1154	0.665003	0.495487	0.233331		GRB2	-0.381763	0.00724044	0.0334893	2.14024	1.47509	0.716607	0.200473
IRF7	-0.159633	0.197058	0.371775	0.705405	0.42972	0.483726	0.530549		GPX1	-0.152202	0.387139	0.605357	0.412133	0.217989	0.554955	0.258512		GRIA3	-0.469771	0.015461	0.0625622	1.81076	1.20369	0.335507	0.637585
IRF8	-0.0139526	0.302378	0.48518	0.51945	0.314097	0.461365	0.368825		GPX4	0.0227289	0.959829	0.977133	0.0178062	0.0100464	0.320976	0.274186		GRIN1	-0.337768	0.957021	0.979526	0.0190786	0.0089841	0.72297	0.405677
IRF9	-0.101344	0.527448	0.689954	0.277821	0.16118	0.413741	0.374248		GRB2	-0.0445777	0.762713	0.873925	0.117639	0.0585261	0.499968	0.240139		GRIN2A	-0.022401	0.63745	0.824468	0.195554	0.0838263	0.5086	0.423197
IRS1	-0.0859693	0.080538	0.211484	1.094	0.674723	0.401764	0.238451		GRIN1	-0.409811	0.190816	0.393044	0.719386	0.405559	0.454413	0.341839		GSK3B	-0.316809	0.0100192	0.0435144	1.99917	1.36137	0.502786	0.173087
ISG15	-0.152766	0.495706	0.664051	0.304775	0.177799	0.420651	0.565086		GRIN2A	0.159923	0.932367	0.964271	0.0304129	0.0158008	0.84276	0.206182		GTF2H3	0.359308	0.0359444	0.118825	1.44437	0.925092	0.638077	0.220151
ISG20	-0.0723213	0.140106	0.306042	0.853545	0.514219	0.370345	0.364666		GSK3B	-0.414245	0.00224503	0.0132466	2.64878	1.8779	0.888551	0.154368		GTF3C1	0.0518042	0.958727	0.979526	0.0183049	0.0089841	0.031007	0.446972
ITCH	-0.0242614	0.281103	0.466197	0.551135	0.331431	0.224208	0.223208		GTF2H3	0.412681	0.0700786	0.203903	1.15441	0.690577	0.723856	0.255172		GUSB	0.313088	0.346591	0.588648	0.460183	0.230145	0.523026	0.251612
ITGA2	0.242172	0.404748	0.584811	0.392816	0.232984	0.637795	0.382428		GTF3C1	-0.223444	0.260656	0.473659	0.583932	0.324534	0.748782	0.255153		GZMM	-0.123021	0.51885	0.732597	0.284958	0.135135	0.514146	0.488059
ITGA3	-0.0564642	0.311273	0.49463	0.506859	0.30572	0.809478	0.281968		GUSB	0.169444	0.71949	0.856347	0.142975	0.0673503	0.633259	0.384774		H2AX	-0.383825	0.419114	0.65753	0.377668	0.182085	0.545957	0.267023
ITGA5	-0.0170428	0.626176	0.771519	0.203304	0.112653	0.503774	0.2701		GZMM	-0.125926	0.236709	0.448527	0.625785	0.348211	0.504636	0.415532		H3-5	0.0427794	0.591026	0.791419	0.228393	0.101593	0.306002	0.525763
ITGA6	0.146535	0.919791	0.957954	0.0363109	0.0186555	0.578029	0.375184		H2AX	-0.0838066	0.707436	0.84493	0.150313	0.0731795	0.482089	0.320115		H3C10	0.401471	0.153086	0.347661	0.815063	0.458844	0.539503	0.432886
ITGA7	0.372323	0.00968847	0.0514287	2.01374	1.28879	0.73824	0.271575		H3-3A	0.491242	0.00199673	0.0119723	2.69968	1.92182	0.627483	0.267011		H3C8	0.163023	0.580053	0.781673	0.236532	0.106975	0.636837	0.440803
ITGA9	0.189314	0.248916	0.426672	0.603947	0.369906	0.463729	0.293746		H3-5	-0.494216	0.0866372	0.232445	1.0623	0.63368	0.500222	0.33049		HAMP	-0.463746	0.198821	0.410103	0.701538	0.387107	0.544113	0.407124
ITGAE	0.0487787	0.715683	0.835283	0.145279	0.0781663	0.600895	0.38881		H3C10	0.0547076	0.853282	0.921744	0.0689075	0.0353898	0.566542	0.343865		HAVCR2	0.0105864	0.936602	0.974051	0.0284449	0.0114182	0.514063	0.39462
ITGAL	0.108531	0.573117	0.729186	0.241757	0.137162	0.609962	0.33144		H3C8	0.836478	0.084625	0.227872	1.0725	0.642309	0.7707	0.391437		HDAC1	0.240511	0.265048	0.506846	0.576675	0.295124	0.408412	0.294882
ITGAV	0.469973	1.16381e-07	9.57559e-06	6.93412	5.01883	0.0905951	0.514547		HACD2	-0.241244	0.135437	0.316376	0.868262	0.499796	0.525301	0.341685		HDAC10	-0.0521984	0.646016	0.829072	0.189757	0.0814078	0.409152	0.180701
ITGAX	0.0393297	0.792591	0.887918	0.100951	0.0516271	0.533996	0.342237		HAMP	-0.502091	0.0565675	0.172895	1.24743	0.762217	0.577022	0.320527		HDAC11	-0.251245	0.435285	0.676451	0.361226	0.169764	0.690702	0.221143
ITGB1	-0.118924	0.0627536	0.181414	1.20236	0.74133	0.317322	0.653774		HAVCR2	0.097947	0.644167	0.800148	0.191002	0.0968297	0.74552	0.265243		HDAC3	0.079235	0.945144	0.977372	0.0245021	0.00994002	0.427362	0.215946
ITGB2	0.0131411	0.0995947	0.242598	1.00176	0.615112	0.691363	0.207476		HDAC1	-0.298687	0.0818831	0.222104	1.08681	0.653443	0.355415	0.201433		HDAC6	0.00938158	0.950339	0.979438	0.0221215	0.00902323	0.237201	0.223721
ITGB7	0.110186	0.751361	0.859279	0.124151	0.065866	0.715863	0.289455		HDAC10	0.0188642	0.752917	0.872512	0.123253	0.0592287	0.204251	0.401533		HELLS	0.651538	0.0267783	0.0957939	1.57222	1.01866	0.602805	0.448329
ITGB8	-0.282472	0.183898	0.359321	0.735423	0.444517	0.423767	0.390842		HDAC11	-0.0373977	0.953658	0.972036	0.0206071	0.0123177	0.759923	0.139036		HES1	-0.0742893	0.84592	0.946229	0.0726709	0.0240039	0.766364	0.384212
JADE1	-0.258426	0.182647	0.357816	0.738387	0.44634	0.377363	0.377397		HDAC3	0.102573	0.746405	0.8711	0.127025	0.059932	0.550101	0.163738		HES5	-0.127296	0.909945	0.966735	0.0409851	0.0146928	0.45153	0.301443
JAG2	0.172723	0.766753	0.868526	0.115345	0.061217	0.605528	0.381208		HDAC6	0.00660789	0.606714	0.772608	0.217016	0.112041	0.597525	0.218326		HEY1	0.168982	0.410195	0.648344	0.38701	0.188194	0.561703	0.249153
JAK1	-0.269416	0.086482	0.221591	1.06307	0.654447	0.407122	0.373881		HELLS	0.51501	0.579187	0.753757	0.237181	0.122769	0.690821	0.299627		HGF	0.36159	0.107247	0.267846	0.969615	0.572115	0.496872	0.505422
JAK2	0.0418935	0.622551	0.770224	0.205825	0.113383	0.483184	0.348836		HERC6	-0.476195	0.00397308	0.0210148	2.40087	1.67748	0.711128	0.253174		HHEX	-0.0276014	0.569003	0.770314	0.244885	0.113332	0.254585	0.449313
JAK3	0.118484	0.96173	0.973562	0.016947	0.0116363	0.525223	0.389043		HES1	-0.211816	0.80379	0.895721	0.0948575	0.0478274	0.615375	0.514864		HHIP	-0.0709047	0.870297	0.952941	0.0603325	0.0209341	0.421709	0.384759
JAM3	-0.233556	0.00913606	0.0494489	2.03924	1.30584	0.541542	0.335283		HES5	-0.300649	0.0656571	0.194476	1.18272	0.711133	0.839226	0.199986		HIF1A	-0.0398731	0.297775	0.543109	0.526112	0.265113	0.381335	0.337742
JUNB	-0.863785	0.189372	0.363881	0.722684	0.439041	0.224787	0.91502		HEY1	0.202406	0.7198	0.856347	0.142788	0.0673503	0.800702	0.172963		HK1	-0.162485	0.693947	0.862918	0.158674	0.0640306	0.441809	0.42795
JUP	0.372198	0.00268148	0.0198563	2.57163	1.7021	0.549557	0.316525		HGF	0.0367437	0.153394	0.338666	0.81419	0.470228	0.815558	0.221048		HK2	0.189298	0.160922	0.358385	0.793384	0.445651	0.495099	0.455183
KAT2B	0.230538	0.033056	0.119624	1.48075	0.922183	0.541776	0.293662		HHEX	0.0830777	0.229899	0.441987	0.638463	0.35459	0.546517	0.261153		HLA-DMA	0.073985	0.756039	0.899352	0.121456	0.0460703	0.474278	0.288096
KDM5C	0.424434	2.87289e-05	0.000635038	4.54168	3.1972	0.640709	0.272922		HHIP	-0.186699	0.396008	0.61284	0.402296	0.212653	0.434978	0.32164		HLA-DMB	-0.105926	0.788241	0.918764	0.103341	0.0367961	0.42128	0.316808
KDM6A	0.275386	0.0632968	0.182378	1.19862	0.739027	0.403328	0.256429		HIF1A	-0.0321268	0.872408	0.931533	0.0592802	0.0308016	0.379397	0.289588		HLA-DOA	0.116033	0.30494	0.552099	0.515785	0.257983	0.625312	0.333184
KIF2C	-0.327757	0.000468352	0.00520644	3.32943	2.28346	0.510353	0.41792		HK2	0.297012	0.531171	0.724396	0.274765	0.140024	0.575576	0.246009		HLA-DOB	-0.0598912	0.806396	0.927586	0.0934515	0.0326459	0.577344	0.432871
KIR	-0.0805062	0.00525237	0.0328218	2.27964	1.48384	0.789669	0.301132		HLA-A	-1.05566	0.02544	0.0928475	1.59448	1.03223	0.65686	1.21588		HLA-DPA1	0.0572038	0.394107	0.633737	0.404386	0.198091	0.531599	0.300094
KLF4	-0.0389285	0.0177852	0.0803869	1.74994	1.09481	0.552902	0.55607		HLA-DMA	-0.0347327	0.560862	0.743631	0.251144	0.128642	0.31897	0.218072		HLA-DPB1	0.211485	0.126134	0.302385	0.899168	0.51944	0.614451	0.358992
KLRG1	-0.0785372	0.191226	0.365427	0.718453	0.437199	0.673132	0.324536		HLA-DMB	0.00132475	0.963351	0.979892	0.0162153	0.00882164	0.735812	0.207611		HLA-DQA1	-0.085785	0.700851	0.865032	0.154375	0.062968	0.403043	0.462351
KMT2C	-0.333603	0.0021587	0.0168523	2.66581	1.77334	0.449271	0.282182		HLA-DOA	0.100342	0.813469	0.90041	0.0896589	0.0455599	0.519984	0.291224		HLA-DQB1	0.183937	0.947015	0.977372	0.0236432	0.00994002	0.628419	0.296658
KMT2D	0.0863309	0.220704	0.400076	0.65619	0.397857	0.63646	0.259911		HLA-DOB	-0.22856	0.0617166	0.186417	1.2096	0.729513	0.761194	0.224996		HLA-DRA	-0.114549	0.737507	0.881556	0.132234	0.0547503	0.700606	0.327263
KRAS	-0.126643	0.248111	0.426175	0.605354	0.370412	0.44131	0.325873		HLA-DPA1	0.328934	0.0717256	0.206665	1.14433	0.684734	0.670926	0.237048		HLA-DRB	-0.374227	0.672943	0.845317	0.172022	0.0729804	0.749361	0.246676
KRT1	0.0197067	0.322963	0.506148	0.490847	0.295723	0.486316	0.333426		HLA-DPB1	0.198835	0.536757	0.726183	0.270222	0.138954	0.792659	0.196136		HLA-DRB3	-0.189557	0.792808	0.921044	0.100832	0.0357198	0.708126	0.390864
KRT10	0.396216	4.45107e-05	0.000861703	4.35154	3.06464	0.591428	0.284301		HLA-DQA1	0.121709	0.399492	0.616943	0.398491	0.209755	0.429817	0.32331		HLA-DRB4	0.20263	0.445551	0.685702	0.351102	0.163865	0.3828	0.586366
KRT14	-0.161231	0.00350481	0.0242552	2.45534	1.61519	0.737084	0.394895		HLA-DQB1	0.058277	0.352284	0.567717	0.453107	0.245868	0.604902	0.306785		HLA-DRB5	0.0383866	0.988979	0.995205	0.00481299	0.00208726	0.385874	0.773875
KRT17	-0.0819834	0.155766	0.324915	0.807527	0.48823	0.585017	0.389696		HLA-DRA	0.287308	0.172168	0.367407	0.764048	0.434853	0.927169	0.165287		HLA-E	-0.109998	0.290041	0.534933	0.53754	0.271701	0.476794	0.421148
KRT19	0.35252	0.59306	0.745604	0.226901	0.127492	0.507231	0.666683		HLA-DRB	-0.0862096	0.507001	0.70312	0.294992	0.152971	0.792133	0.168024		HLA-G	-0.395393	0.83629	0.93955	0.077643	0.02708	0.497152	0.387709
KRT5	0.120145	0.248177	0.426175	0.605238	0.370412	0.689949	0.235144		HLA-DRB3	-0.0417873	0.491312	0.692984	0.308642	0.159277	0.491144	0.361062		HMGA1	0.0581785	0.298264	0.543333	0.525399	0.264934	0.573158	0.306344
KRT6A	-0.164616	0.0467667	0.151889	1.33006	0.818473	0.727544	0.32088		HLA-DRB5	0.803929	0.656981	0.808131	0.182447	0.0925185	0.615585	0.316412		HMGA2	0.299229	0.042099	0.134619	1.37573	0.870894	0.444093	0.432963
KRT7	-0.0392473	0.0269437	0.10448	1.56954	0.980965	0.59959	0.490274		HLA-E	-0.251185	0.780174	0.881341	0.107809	0.0548562	0.717415	1.00537		HMGB1	0.187369	0.0832507	0.222955	1.07961	0.651782	0.285663	0.486724
KYAT1	-0.101211	0.125969	0.284702	0.899735	0.545609	0.436459	0.28171		HLA-G	-0.57895	0.0837241	0.225857	1.07715	0.646167	0.742039	0.264915		HNF1A	0.159852	0.55139	0.756338	0.258541	0.121284	0.524033	0.303002
L1CAM	0.286695	0.41241	0.591267	0.384671	0.228217	0.539364	0.448208		HMGA1	-0.182445	0.65526	0.807354	0.183586	0.0929358	0.534614	0.363673		HOXA10	0.0974622	0.278803	0.522667	0.554703	0.281775	0.520052	0.458426
LAG3	-0.100672	0.0524491	0.161827	1.28026	0.790948	0.545611	0.329668		HMGA2	0.570217	0.0903767	0.239014	1.04394	0.621576	0.663419	0.306771		HOXA11	-0.144631	0.979542	0.990968	0.00897673	0.00394032	0.561473	0.391037
LAIR1	0.0949401	0.546746	0.70534	0.262215	0.151601	0.646413	0.329963		HMGB1	-0.157481	0.734047	0.863639	0.134276	0.0636679	0.474157	0.313625		HOXA9	-0.395151	0.456241	0.691377	0.340806	0.160285	0.557254	0.450632
LAIR2	-0.113185	0.010096	0.05313	1.99585	1.27466	0.570747	0.444415		HNF1A	0.301431	0.244697	0.45488	0.611372	0.342103	0.678445	0.253005		HPRT1	0.071914	0.565156	0.767866	0.247831	0.114714	0.214848	0.339194
LAMA1	0.155551	0.612459	0.761588	0.212923	0.11828	0.650522	0.330476		HOXA10	0.0169683	0.763129	0.873925	0.117402	0.0585261	0.828565	0.225946		HRAS	-0.218158	0.741675	0.885109	0.129786	0.0530032	0.197647	0.462581
LAMA3	0.370826	0.0376272	0.132681	1.4245	0.877193	0.747622	0.461534		HOXA11	-0.157518	0.534385	0.724849	0.272145	0.139753	0.764246	0.200805		HSD11B1	0.312048	0.268673	0.510202	0.570775	0.292258	0.600666	0.418557
LAMA5	0.214276	0.00867062	0.04756	2.06195	1.32276	0.311349	0.355713		HOXA9	-0.432297	0.138648	0.321217	0.858085	0.493202	0.456221	0.442516		HSD17B8	-0.290774	0.14442	0.333675	0.840374	0.476677	0.32501	0.316802
LAMB3	0.0953224	0.12522	0.283564	0.902326	0.547348	0.575894	0.350556		HPRT1	0.281905	0.166164	0.360306	0.779463	0.443328	0.349625	0.302914		HSP90B1	0.683709	0.0856931	0.228258	1.06705	0.641574	0.600676	0.428801
LAMC2	-0.10013	0.02012	0.0871278	1.69637	1.05984	0.71508	0.415667		HRAS	-0.028157	0.840049	0.914789	0.0756954	0.0386792	0.187261	0.325215		HSPA1A	0.11464	0.679901	0.85117	0.167554	0.0699839	0.455992	0.28009
LAMC3	0.521337	0.0452356	0.149597	1.34452	0.825077	0.604299	0.480072		HSD11B1	0.320297	0.93722	0.965994	0.0281582	0.0150254	0.822506	0.181025		HSPA2	-0.120603	0.493844	0.716594	0.30641	0.144727	0.318396	0.391708
LAMP1	0.282665	0.000111734	0.00168856	3.95181	2.77248	0.22556	0.447357		HSD17B8	-0.15822	0.616066	0.780491	0.210373	0.107632	0.59984	0.167405		ICAM1	-0.549199	0.0236742	0.0876538	1.62572	1.05723	0.623869	0.338491
LAT	-0.0911918	0.147188	0.3141	0.832128	0.502932	0.491444	0.378333		HSPA1A	-0.367796	0.0914199	0.240913	1.03896	0.618141	0.679813	0.908294		ICAM3	0.0740772	0.725754	0.877158	0.139211	0.0569223	0.415887	0.357778
LCK	-0.180793	5.5874e-05	0.00100914	4.25279	2.99605	0.644648	0.329905		HSPA2	-0.0242821	0.685821	0.829144	0.163789	0.0813703	0.235187	0.270281		ICAM4	-0.127356	0.58795	0.788726	0.23066	0.103074	0.528845	0.389789
LCOR	-0.18339	0.0152458	0.07189	1.81685	1.14333	0.725757	0.288289		ICAM1	-0.260405	0.178703	0.378207	0.747868	0.42227	0.67446	0.254712		ICOS	0.219497	0.22967	0.45762	0.638896	0.339495	0.508761	0.438075
LCP1	0.39158	0.0280019	0.10716	1.55281	0.969969	0.469598	0.410983		ICAM2	-0.731229	0.0271152	0.09747	1.56679	1.01113	0.774998	0.233115		ICOSLG	0.163332	0.295953	0.541119	0.528777	0.266707	0.586598	0.398902
LDHA	0.158014	0.279632	0.46532	0.553413	0.332248	0.604612	0.28427		ICAM3	0.245192	0.768002	0.876279	0.114638	0.0573575	0.531894	0.244339		ID2	0.114792	0.281765	0.524994	0.550113	0.279845	0.676138	0.447418
LEF1	0.112799	0.95551	0.969254	0.0197646	0.0135624	0.650202	0.374477		ICAM4	-0.131175	0.408185	0.623862	0.389142	0.204911	0.66334	0.340982		ID4	-0.422344	0.0663286	0.187825	1.1783	0.726246	0.477185	0.301161
LEFTY1	0.107704	0.825263	0.904674	0.0834078	0.0435081	0.601793	0.397447		ICOS	0.219142	0.858488	0.925886	0.0662659	0.0334425	0.697257	0.222974		IDH1	0.278912	0.107801	0.268777	0.967377	0.570608	0.353535	0.364487
LEFTY2	-0.000803089	0.104238	0.248995	0.981973	0.603809	0.56382	0.419931		ICOSLG	0.158232	0.588696	0.758641	0.230109	0.119964	0.623104	0.302201		IDH2	0.469579	0.00458439	0.0225564	2.33872	1.64673	0.509726	0.393064
LEPR	-0.228029	0.0429624	0.144937	1.36691	0.838821	0.428014	0.415969		ID2	-0.452038	0.0729045	0.209247	1.13725	0.67934	0.571481	0.692434		IER3	0.739263	0.0158595	0.0638259	1.79971	1.195	0.755364	0.528763
LFNG	-0.403483	5.66583e-06	0.000167822	5.24674	3.77515	0.685225	0.450773		IDH1	0.177445	0.330002	0.543036	0.481484	0.265171	0.648334	0.175351		IFI27	-0.381528	0.105749	0.265898	0.975725	0.575286	0.577278	0.347842
LGALS3	0.153056	0.346285	0.527621	0.460567	0.277678	0.364769	0.365115		IDH2	0.20445	0.508052	0.703858	0.294092	0.152515	0.439779	0.324819		IFI35	-0.485965	0.445868	0.685702	0.350793	0.163865	0.831441	0.321601
LGALS9	0.293129	0.34402	0.526881	0.463416	0.278287	0.457478	0.551842		IFI27	-0.139048	0.333859	0.547559	0.476436	0.261569	0.75082	0.251552		IFIH1	-0.243344	0.0530814	0.15946	1.27506	0.797349	0.0131798	0.451273
LGR5	0.177291	0.837617	0.90941	0.0769543	0.0412404	0.59175	0.390661		IFI35	-0.0594	0.512026	0.70738	0.290708	0.150347	0.168077	0.261337		IFIT2	0.220285	0.184564	0.39273	0.733852	0.405906	0.580656	0.44561
LIF	0.0455762	0.871161	0.929531	0.0599015	0.0317359	0.445279	0.314756		IFIH1	-0.241449	0.0380046	0.124249	1.42016	0.905707	0.201491	0.319033		IFIT3	-0.135688	0.830319	0.93656	0.0807549	0.0284645	0.487804	0.405984
LIFR	0.599544	0.0144278	0.0693651	1.8408	1.15886	0.608846	0.446047		IFIT2	-0.0902805	0.335972	0.549806	0.473697	0.259791	0.483836	0.332813		IFITM1	-0.233734	0.178978	0.385073	0.747199	0.414457	0.628706	0.19168
LILRA1	0.355655	0.213303	0.390484	0.671004	0.408397	0.686011	0.400635		IFIT3	-0.321718	0.166578	0.360675	0.778383	0.442884	0.453931	0.345224		IFITM2	-0.0133746	0.708722	0.866302	0.149524	0.0623305	0.496921	0.221448
LILRA3	0.0264035	0.817305	0.899947	0.0876156	0.0457828	0.47905	0.503752		IFITM1	0.00759109	0.42414	0.638365	0.372491	0.194931	0.787403	0.243772		IFNA1	-0.602441	0.629605	0.821538	0.200932	0.0853724	0.373472	0.723548
LILRA4	0.154163	0.844521	0.912946	0.0733896	0.0395551	0.658914	0.48154		IFITM2	0.0691421	0.745683	0.8711	0.127446	0.059932	0.802953	0.226366		IFNA2	-0.299285	0.635772	0.824468	0.196698	0.0838263	0.282477	0.590625
LILRA5	0.137878	0.62149	0.770224	0.206566	0.113383	0.626777	0.427733		IFNA1	-0.569655	0.542978	0.730382	0.265218	0.13645	0.784061	0.529092		IFNA7	-0.744131	0.0372509	0.122054	1.42886	0.913446	0.70128	0.465954
LILRB1	0.0945141	0.927784	0.963062	0.0325531	0.0163456	0.490694	0.445802		IFNA2	0.252204	0.636663	0.794353	0.196091	0.0999864	0.765821	0.41503		IFNAR1	0.476431	0.0770202	0.210456	1.1134	0.676839	0.534324	0.499786
LILRB2	0.206854	0.946193	0.966422	0.0240204	0.0148333	0.697748	0.497283		IFNAR1	0.382316	0.290429	0.504843	0.536959	0.296844	0.59519	0.375484		IFNAR2	0.368435	0.0223798	0.0839102	1.65014	1.07619	0.408955	0.353168
LILRB3	0.471686	0.226311	0.402879	0.645294	0.394826	0.34654	0.608386		IFNAR2	0.404608	0.0257457	0.0936839	1.5893	1.02833	0.55827	0.316899		IFNGR1	0.152668	0.272667	0.516282	0.564367	0.287113	0.236172	0.249255
LILRB4	0.0891269	0.469421	0.647869	0.328437	0.188513	0.643114	0.357921		IFNGR1	-0.147324	0.316943	0.534617	0.499018	0.271958	0.59291	0.2265		IFNL2	-0.666623	0.655971	0.835839	0.183115	0.0778775	0.619774	0.48471
LOXL2	0.155675	0.837977	0.90941	0.076768	0.0412404	0.38361	0.377323		IFNL2	-0.847227	0.0212107	0.0805461	1.67345	1.09396	0.821939	0.280156		IGF1R	0.756532	0.0714803	0.197981	1.14581	0.703377	0.223379	0.961033
LRP1	0.447843	0.00561698	0.0349527	2.2505	1.45652	0.440812	0.35466		IGF1R	-0.131624	0.862487	0.927627	0.0642476	0.0326265	0.562639	0.374049		IGFBP3	-0.688345	0.312152	0.56094	0.505634	0.251084	0.520353	1.65426
LRP6	-0.0566103	0.129737	0.288498	0.886938	0.539857	0.387091	0.285555		IGFBP3	1.08255	0.168489	0.362719	0.773429	0.440429	0.784572	0.428901		IKBKE	0.240801	0.210236	0.427105	0.677292	0.369465	0.553589	0.412105
LRRC32	0.132544	0.714144	0.835283	0.146214	0.0781663	0.62627	0.307162		IKBKB	0.463296	0.00484167	0.0246409	2.31501	1.60834	0.638573	0.255311		IKBKG	-0.199302	0.890261	0.957025	0.0504825	0.0190766	0.502609	0.235504
LTB	0.121881	0.601403	0.751006	0.220834	0.124357	0.567564	0.513909		IKBKE	0.274155	0.334982	0.548792	0.474979	0.260592	0.760603	0.199873		IL10RA	-0.279203	0.175215	0.38049	0.756428	0.419657	0.282514	0.342294
LTBP1	0.0651148	0.232926	0.410482	0.632781	0.386706	0.637054	0.372799		IKBKG	0.00427731	0.901242	0.945953	0.0451585	0.0241305	0.584482	0.241935		IL12B	-0.0775951	0.66535	0.841488	0.17695	0.0749519	0.557278	0.419856
LTBR	0.123916	0.217893	0.396924	0.661758	0.401293	0.683395	0.295331		IL10RA	0.0800412	0.731016	0.861284	0.136073	0.0648536	0.624645	0.26684		IL12RB1	-0.364685	0.121819	0.293834	0.914285	0.531899	0.430706	0.482859
LTF	0.160966	0.690642	0.8209	0.160747	0.0857097	0.61812	0.332504		IL12B	-0.0118553	0.985339	0.991669	0.00641442	0.00363339	0.772624	0.278318		IL13RA1	-0.240051	0.488458	0.713878	0.311173	0.146376	0.81932	0.39898
LY86	-0.182236	0.0047543	0.030481	2.32291	1.51597	0.462382	0.431101		IL12RB1	-0.407445	0.102636	0.260726	0.988702	0.583815	0.641972	0.326834		IL15RA	0.0732432	0.257774	0.497088	0.588761	0.303567	0.241476	0.241451
LYN	0.248091	0.0628395	0.181414	1.20177	0.74133	0.595193	0.365093		IL13RA1	-0.679704	0.0142977	0.0593133	1.84473	1.22685	0.549894	0.324416		IL16	-0.0737403	0.954882	0.979526	0.0200502	0.0089841	0.468472	0.38963
MAD2L2	-0.0311652	0.411642	0.590739	0.38548	0.228605	0.158249	0.283902		IL13RA2	-0.489154	0.118347	0.288751	0.926843	0.539476	0.533792	0.366211		IL17B	-0.228158	0.209638	0.426888	0.678531	0.369686	0.36995	0.425433
MAF	0.12466	0.917517	0.957606	0.0373858	0.0188132	0.443919	0.396841		IL15RA	-0.0567221	0.893503	0.941672	0.048904	0.0261003	0.547305	0.282939		IL17RA	-0.0207898	0.927264	0.973734	0.0327968	0.0115595	0.238547	0.266523
MAGEA1	-0.057887	0.0651981	0.185689	1.18577	0.731214	0.647677	0.372727		IL16	-0.127032	0.405934	0.621705	0.391544	0.206416	0.707884	0.261572		IL17RB	-0.0809695	0.831463	0.937136	0.0801572	0.0281975	0.343737	0.391645
MAGEA12	0.0455135	0.943793	0.966422	0.0251235	0.0148333	0.437942	0.440551		IL17B	-0.191202	0.0884349	0.235138	1.05338	0.628676	0.484285	0.346218		IL18	0.301612	0.182344	0.389123	0.739109	0.409914	0.662117	0.34304
MAGEA3	0.0425924	0.720383	0.837431	0.142436	0.0770507	0.471635	0.302714		IL17RA	-0.0367829	0.888145	0.938859	0.0515163	0.0273994	0.722898	0.191299		IL18R1	-0.0719821	0.604617	0.800162	0.21852	0.0968219	0.541627	0.407594
MAGEA4	0.232156	0.667365	0.802293	0.175637	0.095667	0.538988	0.383326		IL17RB	0.079541	0.76032	0.873925	0.119004	0.0585261	0.734209	0.270428		IL18RAP	0.297587	0.286686	0.530547	0.542594	0.275276	0.560108	0.445114
MAGEC1	0.536784	0.126914	0.285476	0.896491	0.54443	0.584933	0.405834		IL18	0.210741	0.514231	0.709103	0.288842	0.149291	0.739446	0.286815		IL1B	0.144728	0.559762	0.762657	0.251996	0.117671	0.509989	0.438571
MAML2	0.0844909	0.538552	0.698378	0.268772	0.155909	0.428157	0.342109		IL18R1	-0.171202	0.315135	0.532498	0.501504	0.273682	0.467666	0.320295		IL1R1	0.10121	0.869323	0.952941	0.0608189	0.0209341	0.615861	0.249136
MAP2K1	-0.222209	0.0322608	0.117867	1.49133	0.928609	0.200579	0.255141		IL18RAP	0.26893	0.466279	0.670098	0.331354	0.173861	0.712446	0.25432		IL1R2	-0.0589367	0.720767	0.874963	0.142205	0.0580101	0.46509	0.402762
MAP2K2	0.274288	0.00102891	0.00946467	2.98762	2.02389	0.713731	0.346145		IL1B	-0.0198506	0.442834	0.651926	0.353759	0.185802	0.712612	0.216318		IL1RAP	-0.0237199	0.912739	0.968915	0.0396532	0.0137144	0.439664	0.434239
MAP2K4	0.0322504	0.402405	0.582855	0.395337	0.234439	0.510637	0.198732		IL1R1	-0.0710934	0.465793	0.670098	0.331807	0.173861	0.572608	0.323252		IL1RL1	-0.0599205	0.758724	0.901184	0.119916	0.0451867	0.435711	0.377026
MAP2K6	0.0517839	0.748745	0.857611	0.125666	0.0667096	0.477812	0.390853		IL1R2	0.0232837	0.273914	0.489935	0.562386	0.309861	0.398318	0.312953		IL1RL2	0.0294474	0.238011	0.466261	0.623404	0.33137	0.602672	0.406093
MAP3K1	-0.00385953	0.831242	0.90768	0.0802725	0.0420673	0.499898	0.272869		IL1RAP	0.218035	0.586906	0.758471	0.231432	0.120061	0.634358	0.21609		IL20RA	-0.285879	0.174858	0.38049	0.757314	0.419657	0.194843	0.402354
MAP3K12	0.0137939	0.865643	0.924976	0.0626612	0.0338693	0.270577	0.270858		IL1RL1	0.040283	0.86066	0.926855	0.0651683	0.0329883	0.699081	0.258303		IL20RB	-0.152429	0.529633	0.743494	0.276025	0.128722	0.373147	0.38287
MAP3K13	0.0580382	0.657634	0.79445	0.182016	0.0999335	0.499652	0.305612		IL1RL2	-0.069137	0.863664	0.92766	0.0636552	0.032611	0.749868	0.237472		IL21R	-0.413903	0.168065	0.368748	0.774522	0.43327	0.607674	0.342593
MAP3K14	0.221111	0.0245529	0.0977495	1.6099	1.00989	0.487194	0.224173		IL20RA	-0.275362	0.210803	0.418778	0.676124	0.378016	0.452059	0.406218		IL24	-0.106717	0.970614	0.985966	0.0129536	0.00613814	0.601123	0.370819
MAP3K20	0.33124	0.199092	0.373234	0.700947	0.428019	0.302973	0.526461		IL20RB	0.143042	0.976579	0.988594	0.0102926	0.00498191	0.626699	0.278082		IL27	0.170213	0.686494	0.857396	0.163363	0.0668183	0.313201	0.584691
MAP3K7	-0.371858	5.94735e-05	0.00106121	4.22568	2.9742	0.359792	0.309988		IL21R	-0.43089	0.0419449	0.135634	1.37732	0.867631	0.799985	0.248633		IL2RA	0.0770067	0.321739	0.567257	0.492496	0.24622	0.470397	0.347628
MAP3K8	0.128347	0.450874	0.628169	0.345945	0.201923	0.541753	0.345677		IL24	-0.138735	0.217038	0.427437	0.663465	0.369128	0.824993	0.193438		IL2RB	0.18101	0.0799566	0.216482	1.09715	0.664578	0.448548	0.372954
MAP4K2	0.243925	0.561466	0.717456	0.250676	0.144205	0.403176	0.305665		IL27	0.171532	0.900641	0.945953	0.0454482	0.0241305	0.283054	0.558255		IL34	-0.154072	0.794173	0.921044	0.100085	0.0357198	0.681986	0.24665
MAPK1	-0.29229	0.0217557	0.0902528	1.66243	1.04454	0.394459	0.358842		IL2RA	-0.0271382	0.93002	0.962516	0.0315077	0.0165923	0.573038	0.23123		IL3RA	-0.132955	0.64116	0.825702	0.193034	0.0831766	0.356333	0.389562
MAPK10	-0.169298	0.795957	0.888999	0.0991103	0.0510987	0.287526	0.476062		IL2RB	-0.0253564	0.79269	0.88971	0.100897	0.0507515	0.606813	0.283732		IL4	-0.368151	0.126836	0.303464	0.896758	0.517894	0.572058	0.360229
MAPK11	-0.019997	0.0954591	0.235766	1.02018	0.627519	0.526002	0.304693		IL34	-0.337694	0.206518	0.413314	0.685043	0.38372	0.831928	0.17639		IL7R	-0.0408733	0.637661	0.824468	0.19541	0.0838263	0.500356	0.433954
MAPK12	0.0747905	0.968006	0.977244	0.014122	0.00999707	0.566242	0.411071		IL3RA	-0.0757565	0.53446	0.724849	0.272085	0.139753	0.706372	0.327864		ILF3	0.535906	0.106876	0.267369	0.971122	0.572888	0.354135	0.42763
MAPK14	-0.357451	7.42576e-06	0.000210422	5.12926	3.67691	0.52031	0.241176		IL4	-0.341798	0.111579	0.279607	0.952419	0.553452	0.630489	0.248855		INHBA	0.180342	0.789176	0.918844	0.102826	0.0367581	0.508925	0.370422
MAPK3	-0.140783	0.237714	0.415898	0.623945	0.381013	0.186073	0.341266		IL6R	-0.590308	0.0386992	0.125964	1.4123	0.899754	0.662333	0.441795		INHBB	0.0613468	0.191482	0.403397	0.717873	0.394267	0.684271	0.429229
MAPK8	-0.267868	0.00486548	0.031043	2.31287	1.50804	0.563034	0.266003		IL7R	0.176155	0.693561	0.833993	0.158915	0.0788377	0.659256	0.297649		IRAK1	0.159634	0.249902	0.484431	0.602229	0.314768	0.15899	0.249488
MAPK8IP1	0.103057	0.624645	0.770274	0.204367	0.113355	0.478037	0.394919		ILF3	0.399419	0.0261997	0.0951024	1.5817	1.02181	0.418807	0.358197		IRAK2	-0.510269	0.0144195	0.0594855	1.84105	1.22559	0.61869	0.304439
MAPK8IP2	-0.165384	0.0247058	0.0980947	1.6072	1.00835	0.662868	0.271083		INHBA	0.250041	0.858992	0.925886	0.0660108	0.0334425	0.647564	0.253818		IRAK4	0.278669	0.156905	0.353694	0.804362	0.451372	0.489179	0.223471
MAPK9	0.175498	0.0322513	0.117867	1.49145	0.928609	0.288699	0.269718		INHBB	-0.372079	0.245818	0.45564	0.609387	0.341379	0.699504	0.393705		IRF2	-0.396254	0.0346203	0.11574	1.46067	0.936518	0.354711	0.303098
MAPKAPK2	0.0931891	0.404595	0.584811	0.392979	0.232984	0.395587	0.439468		IRAK1	0.499061	0.000922136	0.0065975	3.0352	2.18062	0.686689	0.222873		IRF3	0.320117	0.0312845	0.108253	1.50467	0.965559	0.549928	0.253651
MAPT	0.346068	0.811818	0.897036	0.0905415	0.0471903	0.457266	0.433325		IRAK2	-0.428674	0.032454	0.110549	1.48873	0.956446	0.458709	0.339043		IRF5	0.129783	0.787657	0.918764	0.103663	0.0367961	0.283382	0.649515
MARCO	0.126205	0.284506	0.469736	0.545909	0.328146	0.528789	0.399405		IRAK4	0.335817	0.0596888	0.181146	1.22411	0.741972	0.495769	0.317217		IRF7	-0.366258	0.674917	0.84636	0.17075	0.0724448	0.472734	0.463627
MASP1	0.257873	0.97445	0.980408	0.0112405	0.00859325	0.485733	0.430635		IRF3	0.474014	0.00279113	0.0158378	2.55422	1.80031	0.546923	0.258345		IRF8	-0.0877565	0.829616	0.93648	0.0811228	0.0285016	0.583579	0.372158
MASP2	-0.130928	0.00831588	0.0464748	2.08009	1.33278	0.554277	0.256488		IRF5	0.297074	0.904174	0.947687	0.0437479	0.023335	0.663274	0.436258		IRF9	-0.459151	0.00332578	0.0172824	2.47811	1.7624	0.794729	0.260475
MAVS	0.137328	0.298157	0.479446	0.525556	0.31926	0.611553	0.216448		IRF7	-0.525891	0.231227	0.443584	0.635962	0.353025	0.38557	0.724845		IRS1	0.114748	0.198254	0.409504	0.702778	0.387742	0.502297	0.226494
MBNL1	0.097574	0.190201	0.364409	0.720786	0.438411	0.333895	0.372308		IRF8	-0.101709	0.405374	0.62149	0.392144	0.206566	0.529632	0.263762		ISG15	0.40659	0.192477	0.403765	0.715622	0.393871	0.308294	0.585696
MBNL3	0.225255	0.329948	0.515456	0.481555	0.287808	0.39112	0.406872		IRS1	0.0287784	0.86406	0.92766	0.0634562	0.032611	0.416028	0.1807		ISG20	0.134308	0.551855	0.756338	0.258175	0.121284	0.572225	0.341371
MCAM	0.122069	0.69396	0.823525	0.158666	0.0843232	0.766212	0.269454		ISG15	0.253824	0.440697	0.650901	0.35586	0.186485	0.822909	0.292795		ITGA1	-0.492983	0.00163623	0.00965439	2.78616	2.01528	0.808885	0.332315
MCAT	-0.0799584	0.0493256	0.157778	1.30693	0.801954	0.649098	0.242969		ISG20	0.0619869	0.771853	0.878643	0.112465	0.0561875	0.399657	0.249948		ITGA3	-0.269384	0.109469	0.271108	0.960711	0.566857	0.86745	0.291526
MCL1	-0.465454	0.341452	0.52512	0.46667	0.279742	0.173125	0.423934		ITGA1	0.351967	0.320695	0.537273	0.493908	0.269805	0.493197	0.461045		ITGA5	-0.14663	0.959023	0.979526	0.0181712	0.0089841	0.517266	0.277672
MCM2	0.194504	0.853136	0.916636	0.0689816	0.037803	0.657527	0.276642		ITGA3	-0.325848	0.0346579	0.116208	1.4602	0.934765	0.649007	0.224026		ITGA7	-0.122677	0.452176	0.690385	0.344692	0.160909	0.745187	0.256371
MCM4	0.0419742	0.624055	0.770224	0.204777	0.113383	0.600109	0.306312		ITGA5	-0.163673	0.735083	0.864014	0.133664	0.0634791	0.762012	0.16788		ITGA9	0.187202	0.482273	0.710861	0.316707	0.148215	0.465573	0.292999
MCM5	0.0552463	0.494756	0.664051	0.305609	0.177799	0.491608	0.306899		ITGA7	0.249646	0.34469	0.559722	0.462572	0.252028	0.747381	0.198506		ITGAE	-0.293486	0.317353	0.564225	0.498457	0.248547	0.616665	0.406559
MCM7	0.0716958	0.82923	0.90634	0.0813248	0.042709	0.502538	0.268729		ITGA9	0.376516	0.167303	0.361716	0.776496	0.441632	0.729141	0.201416		ITGAL	-0.0111734	0.252427	0.488685	0.597865	0.310971	0.581637	0.360228
MDC1	-0.443471	0.000195665	0.00263436	3.70849	2.57933	0.378141	0.347083		ITGAE	-0.244707	0.23989	0.449802	0.619987	0.346979	0.643679	0.267166		ITGAV	-0.22295	0.0181401	0.0714506	1.74136	1.14599	0.261726	0.400498
MDM2	-0.0172508	0.748001	0.857611	0.126098	0.0667096	0.296024	0.191663		ITGAL	0.0973572	0.441848	0.651122	0.354727	0.186338	0.686175	0.300239		ITGAX	-0.182578	0.878262	0.954778	0.0563759	0.0200975	0.502033	0.334576
MDM4	-0.295752	0.142698	0.307959	0.845581	0.511507	0.418759	0.322525		ITGAV	0.247023	0.332404	0.546382	0.478334	0.262504	0.459047	0.379258		ITGB1	-0.174104	0.0035816	0.0182908	2.44592	1.73777	0.365797	0.54268
ME2	-0.0865582	0.0759339	0.205216	1.11956	0.68779	0.666419	0.29542		ITGAX	-0.143248	0.761408	0.873925	0.118382	0.0585261	0.785548	0.248311		ITGB2	-0.362405	0.733743	0.879897	0.134456	0.0555681	0.657764	0.232364
MECOM	-0.112298	0.149722	0.318133	0.824713	0.497391	0.417231	0.413219		ITGB1	-0.293027	0.0754121	0.213957	1.12256	0.669674	0.646875	0.533883		ITGB7	-0.10166	0.85331	0.947929	0.0688931	0.0232244	0.512462	0.353841
MED12	0.143485	0.83618	0.90941	0.0777004	0.0412404	0.335626	0.234859		ITGB2	-0.349263	0.201202	0.407077	0.696368	0.390324	0.808311	0.167939		JAK1	0.0207326	0.0972211	0.250408	1.01224	0.601352	0.459549	0.350999
MEF2C	0.488577	0.176358	0.352479	0.753604	0.452867	0.324666	0.617702		ITGB7	0.00852569	0.988433	0.992709	0.0050527	0.00317799	0.651591	0.286417		JAK2	-0.0645763	0.456561	0.691377	0.340501	0.160285	0.656053	0.28776
MELK	0.086978	0.21126	0.388184	0.675183	0.410963	0.59483	0.40694		ITPK1	0.0981804	0.936747	0.965994	0.0283776	0.0150254	0.52495	0.563326		JAK3	-0.219412	0.640744	0.825702	0.193315	0.0831766	0.156462	0.418999
MEN1	0.317394	0.17912	0.354649	0.746855	0.450202	0.379521	0.310119		JAG1	0.145793	0.730368	0.861207	0.136458	0.0648926	0.53949	0.600873		JAM3	-0.032166	0.854073	0.947929	0.0685052	0.0232244	0.348346	0.240165
MERTK	0.0401944	0.130409	0.289124	0.884694	0.538915	0.578324	0.301938		JAK1	-0.248683	0.0107615	0.0470143	1.96813	1.32777	0.363152	0.271028		JUN	0.821293	0.0468192	0.145365	1.32958	0.837539	0.787281	0.311747
MET	0.018981	0.0785335	0.208233	1.10495	0.68145	0.631169	0.433133		JAK2	-0.0226828	0.681483	0.824572	0.166545	0.0837715	0.417763	0.331247		JUNB	-0.502984	0.0198447	0.0767363	1.70236	1.115	0.767432	0.452125
MFGE8	0.0167886	0.879669	0.935923	0.0556808	0.0287597	0.433349	0.325273		JAK3	-0.100928	0.635136	0.793801	0.197133	0.100289	0.511865	0.345458		JUP	-0.0550361	0.522279	0.735593	0.282097	0.133362	0.686322	0.232793
MFNG	-0.136076	0.000649374	0.00649813	3.18751	2.18721	0.502644	0.310677		JAM3	-0.265722	0.150627	0.335963	0.822096	0.473709	0.587291	0.420915		KDM5C	-0.252193	0.0136277	0.0570131	1.86558	1.24403	0.690357	0.229507
MGMT	0.052929	0.366657	0.549059	0.43574	0.260381	0.426028	0.361141		JUN	-0.228024	0.130468	0.308171	0.884496	0.511209	0.663447	0.454894		KDM6A	0.0134484	0.928029	0.973734	0.0324384	0.0115595	0.54084	0.197951
MIA	-0.121283	0.186951	0.363525	0.728272	0.439465	0.711552	0.314253		JUP	0.317162	0.207494	0.414708	0.682994	0.382257	0.819983	0.191817		KEAP1	-0.103542	0.338971	0.584104	0.469838	0.23351	0.531221	0.133717
MIB1	0.00360893	0.502864	0.667992	0.29855	0.175229	0.306708	0.2809		KDM5C	0.172241	0.824105	0.907366	0.0840172	0.0422174	0.747305	0.147914		KIF2C	0.364284	0.0504861	0.154803	1.29683	0.81022	0.430384	0.444074
MICA	-0.00226958	0.0290738	0.109842	1.5365	0.95923	0.53045	0.423009		KDM6A	0.288834	0.203112	0.409227	0.692265	0.388035	0.781917	0.207768		KIR	-0.168172	0.869689	0.952941	0.060636	0.0209341	0.617416	0.355355
MIF	-0.397428	0.221115	0.400331	0.655383	0.397581	0.319519	0.63347		KDR	0.0486254	0.81194	0.899389	0.0904759	0.0460522	0.790327	0.197329		KLF4	-0.447025	0.970964	0.985966	0.0127967	0.00613814	0.81288	0.419217
MKI67	-0.0411458	0.202313	0.376887	0.693976	0.423789	0.576358	0.46842		KEAP1	0.428622	0.0320701	0.10969	1.4939	0.959833	0.669004	0.208832		KLRG1	0.206189	0.18005	0.385073	0.744607	0.414457	0.470671	0.329704
MLF1	0.459863	0.00225145	0.0172767	2.64754	1.76254	0.717859	0.358384		KIF2C	0.0365265	0.840691	0.914815	0.0753636	0.0386667	0.527589	0.215354		KMT2C	-0.208305	0.024799	0.0906846	1.60557	1.04247	0.341861	0.218415
MLH1	-0.00707835	0.940827	0.966422	0.0264902	0.0148333	0.189318	0.164378		KIR	-0.248679	0.0769626	0.216695	1.11372	0.664151	0.850343	0.232032		KRAS	0.308198	0.0185075	0.072321	1.73265	1.14074	0.290307	0.27786
MLLT3	-0.45293	0.000180295	0.00247237	3.74402	2.60689	0.631955	0.412712		KLF4	-0.485954	0.192551	0.394665	0.715454	0.403771	0.693797	0.573208		KRT1	0.0662535	0.384691	0.627286	0.414888	0.202534	0.38583	0.344153
MME	0.469723	0.152386	0.320912	0.817055	0.493614	0.647506	0.417583		KLRG1	0.127652	0.610832	0.776465	0.214078	0.109878	0.733822	0.274673		KRT10	-0.25464	0.0461657	0.143637	1.33568	0.842732	0.66031	0.188996
MMP11	-0.115722	0.0307203	0.114314	1.51257	0.941902	0.476995	0.241016		KRAS	0.181555	0.115193	0.28386	0.938576	0.546895	0.529267	0.372002		KRT14	-0.82802	0.243796	0.475082	0.612973	0.323232	0.869241	0.419098
MMP7	0.163913	0.377608	0.559905	0.422958	0.251885	0.32472	0.483675		KRT1	0.0859602	0.808456	0.896942	0.0923434	0.0472356	0.461712	0.261013		KRT17	-1.31778	0.0160993	0.0646155	1.79319	1.18966	0.649129	0.512178
MMP9	0.0276718	0.491302	0.663761	0.308651	0.177988	0.466855	0.367491		KRT10	0.141577	0.501608	0.700831	0.299636	0.154387	0.641814	0.246952		KRT6A	-0.103525	0.548743	0.755043	0.260631	0.122029	0.478498	0.373815
MMRN2	-0.0454676	0.160557	0.331639	0.79437	0.479334	0.615752	0.320974		KRT5	-0.623299	0.0676977	0.199325	1.16943	0.700439	0.808984	0.242447		KRT7	0.0258573	0.0508548	0.155291	1.29367	0.808855	0.487797	0.44523
MNAT1	-0.0747834	0.307308	0.489379	0.512426	0.310354	0.446951	0.249254		KRT6A/B/C	-0.268141	0.542694	0.730382	0.265445	0.13645	0.659175	0.289023		KYAT1	-0.505036	0.0143648	0.0594855	1.8427	1.22559	0.661709	0.260272
MNX1	-0.00120924	0.55199	0.71084	0.258068	0.148228	0.642738	0.372795		KRT7	-0.01339	0.532863	0.724674	0.273384	0.139857	0.66842	0.406064		L1CAM	-0.143438	0.341547	0.586131	0.46655	0.232005	0.606773	0.431726
MPO	-0.0141392	0.0637017	0.182665	1.19585	0.738345	0.512867	0.400991		L1CAM	0.143257	0.170744	0.36595	0.767655	0.436578	0.68455	0.316109		LAG3	0.0323186	0.706936	0.866285	0.15062	0.0623394	0.346152	0.368456
MPPED1	-0.343187	4.52951e-06	0.000152459	5.34395	3.81685	0.689572	0.469603		LAG3	-0.0683533	0.415772	0.629739	0.381145	0.20084	0.676956	0.222235		LAIR1	-0.150679	0.760621	0.901184	0.118832	0.0451867	0.604757	0.375142
MR1	-0.0159069	0.272225	0.456799	0.565072	0.340275	0.694795	0.374621		LAIR1	-0.0557385	0.94914	0.97087	0.0226698	0.0128388	0.705972	0.122384		LAIR2	-0.134367	0.584746	0.785852	0.233032	0.104659	0.37881	0.515094
MRC1	0.286939	0.0508962	0.159182	1.29331	0.798106	0.741989	0.285659		LAIR2	-0.247552	0.323041	0.540506	0.490742	0.2672	0.773172	0.197801		LAMA1	-0.0434148	0.989158	0.995205	0.00473451	0.00208726	0.48403	0.381641
MRM2	0.118599	0.892473	0.94075	0.0494047	0.026526	0.177866	0.396955		LAMA1	0.112136	0.741997	0.870069	0.129598	0.0604463	0.685234	0.269823		LAMA3	-0.181079	0.437576	0.677877	0.358947	0.168849	0.710445	0.51013
MRPL19	-0.15139	0.0910377	0.228908	1.04078	0.640339	0.270006	0.332105		LAMA3	0.189748	0.552548	0.73767	0.25763	0.132138	0.660915	0.234546		LAMC2	0.16511	0.158379	0.355393	0.800302	0.449291	0.536434	0.484744
MS4A2	0.127702	0.384776	0.566454	0.414792	0.246835	0.51282	0.428818		LAMC2	0.0649799	0.9853	0.991669	0.00643173	0.00363339	0.69007	0.266478		LAMP1	0.184368	0.557207	0.760575	0.253983	0.118858	0.344899	0.308531
MS4A6A	0.092622	0.415362	0.593203	0.381573	0.226797	0.561293	0.395225		LAMC3	-0.380928	0.0290918	0.102959	1.53623	0.987334	0.768583	0.239081		LAT	0.00296038	0.788487	0.918764	0.103206	0.0367961	0.500787	0.409611
MSH2	-0.315279	0.00391318	0.026266	2.40747	1.58061	0.770348	0.326717		LAMP1	0.467034	0.00450274	0.0234808	2.34652	1.62929	0.630002	0.431371		LCOR	0.402411	0.0226658	0.0845542	1.64463	1.07286	0.775286	0.255832
MSH6	-0.21272	0.287586	0.472713	0.541233	0.325402	0.216236	0.276918		LAT	-0.0882314	0.532006	0.724396	0.274083	0.140024	0.583046	0.292343		LDHA	0.0115853	0.94327	0.976911	0.0253639	0.0101449	0.228921	0.340907
MST1R	0.0117334	0.22532	0.402879	0.6472	0.394826	0.344306	0.423881		LCK	0.330655	0.565447	0.74637	0.247608	0.127046	0.797671	0.212582		LDHB	-0.212305	0.510986	0.727803	0.291591	0.137986	0.56389	0.488383
MTF1	-0.441542	7.81006e-05	0.00128619	4.10735	2.8907	0.322852	0.33265		LCOR	0.219021	0.445719	0.653429	0.350939	0.184801	0.719444	0.256941		LEFTY2	0.0446823	0.318325	0.565275	0.497129	0.24774	0.481397	0.487643
MTF2	-0.390316	0.00564595	0.034986	2.24826	1.45611	0.359215	0.407674		LDHA	0.169599	0.428367	0.639553	0.368184	0.194123	0.359492	0.374495		LEPR	-0.324332	0.157775	0.355114	0.801961	0.449632	0.251702	0.442434
MUC1	-0.221528	0.633568	0.77675	0.198207	0.109719	0.312677	0.243487		LEFTY2	0.0438792	0.990861	0.992872	0.00398741	0.00310678	0.531442	0.229797		LGALS9	0.01161	0.727461	0.877337	0.13819	0.0568334	0.489532	0.48812
MX1	0.126157	0.290686	0.474649	0.536575	0.323627	0.70948	0.266136		LEPR	-0.552361	0.0126157	0.0529793	1.89909	1.27589	0.738927	0.360903		LIF	-0.220194	0.726128	0.877158	0.138987	0.0569223	0.302018	0.373078
MXI1	-0.299653	0.00336288	0.023796	2.47329	1.6235	0.325134	0.335522		LGALS9	0.304739	0.360393	0.577018	0.443224	0.238811	0.522729	0.487559		LIFR	-0.536099	0.0549311	0.163359	1.26018	0.786856	0.423008	0.464626
MYBL2	0.0202483	0.44754	0.625289	0.349169	0.203919	0.5178	0.377016		LIF	-0.174618	0.665491	0.813826	0.176858	0.0894687	0.714809	0.148365		LILRA1	-0.379101	0.593854	0.793055	0.22632	0.100697	0.632479	0.396843
MYC	0.0145664	0.381647	0.564091	0.418338	0.248651	0.726524	0.317668		LIFR	0.0634457	0.721009	0.856994	0.142059	0.067022	0.432755	0.367249		LILRA3	0.308041	0.437325	0.677877	0.359196	0.168849	0.608079	0.442308
MYD88	0.1272	0.41352	0.592286	0.383503	0.227468	0.435608	0.312134		LILRA1	-0.0234468	0.830417	0.907637	0.0807037	0.0420879	0.816449	0.298342		LILRA4	0.148913	0.615292	0.808561	0.210918	0.0922873	0.310533	0.541308
NANOG	-0.480669	2.75496e-06	0.000107371	5.55988	3.96911	0.672788	0.379737		LILRA3	0.334444	0.555031	0.73921	0.255682	0.131232	0.407443	0.436165		LILRA5	-0.135237	0.807817	0.927586	0.0926871	0.0326459	0.489759	0.50375
NASP	-0.254589	0.00380569	0.0259734	2.41957	1.58547	0.197035	0.277473		LILRA4	0.303077	0.715793	0.853534	0.145213	0.0687794	0.666521	0.444802		LILRB1	0.39347	0.0646584	0.185221	1.18937	0.73231	0.572541	0.429905
NAT8L	0.349087	0.502703	0.667992	0.298689	0.175229	0.667699	0.390249		LILRA5	0.00264102	0.597904	0.765448	0.223369	0.116084	0.651282	0.410548		LILRB2	-0.355377	0.399601	0.638187	0.398374	0.195052	0.351445	0.596457
NBN	0.0331138	0.945685	0.966422	0.0242537	0.0148333	0.334617	0.259502		LILRB1	0.487984	0.0690634	0.201741	1.16075	0.695205	0.685888	0.346788		LILRB3	-0.537946	0.0575758	0.16986	1.23976	0.769909	0.0266169	0.631978
NCAM1	-0.493766	4.68662e-06	0.000153413	5.32914	3.81414	0.601233	0.646242		LILRB2	-0.148522	0.446393	0.653429	0.350283	0.184801	0.787425	0.371306		LILRB4	-0.119517	0.91396	0.968915	0.039073	0.0137144	0.422869	0.38461
NCOR1	-0.195771	0.0222424	0.0915517	1.65282	1.03833	0.341719	0.228831		LILRB3	-0.0662604	0.264289	0.478308	0.577921	0.320292	0.464102	0.418929		LOXL2	-0.0521476	0.759306	0.901184	0.119583	0.0451867	0.419541	0.384851
NCR1	-0.0518035	0.273898	0.458872	0.562411	0.338309	0.59718	0.409234		LILRB4	-0.0303906	0.743051	0.870616	0.128981	0.0601734	0.571429	0.374012		LRRC32	-0.132327	0.644992	0.828994	0.190446	0.0814488	0.376843	0.387787
NDC1	-0.29466	0.00251942	0.019037	2.5987	1.7204	0.397379	0.44436		LOXL2	0.103528	0.866213	0.928265	0.0623752	0.0323282	0.556939	0.220667		LTB	-0.157141	0.607588	0.80096	0.216391	0.0963893	0.670717	0.492881
NDC80	-0.0365554	0.077548	0.20679	1.11043	0.684471	0.375409	0.428129		LRRC32	0.000217222	0.511948	0.70738	0.290774	0.150347	0.552195	0.275211		LTBP1	-0.269512	0.455073	0.691377	0.341919	0.160285	0.338909	0.498723
NDUFA1	0.139366	0.00341795	0.023889	2.46623	1.6218	0.390544	0.492874		LTB	-0.0352607	0.883992	0.937911	0.0535514	0.0278382	0.530077	0.456416		LTF	-0.303391	0.282583	0.524994	0.548853	0.279845	0.514604	0.408505
NDUFA11	0.22305	0.0041708	0.0275757	2.37978	1.55947	0.590122	0.443406		LTBP1	-0.204397	0.157853	0.345829	0.801747	0.461139	0.72627	0.273338		LY6E	0.641042	0.0131162	0.0551848	1.88219	1.25818	0.785981	0.358443
NDUFA12	0.041678	0.483006	0.659853	0.316047	0.180552	0.315759	0.243455		LTF	-0.142426	0.208295	0.415748	0.681321	0.38117	0.603104	0.240223		LY86	-0.319351	0.372612	0.615205	0.428743	0.21098	0.40254	0.490147
NDUFA13	0.337843	0.000482846	0.005297	3.31619	2.27597	0.47615	0.682332		LY86	-0.501587	0.0124779	0.0526491	1.90386	1.27861	0.644248	0.301747		LYN	-0.295426	0.109327	0.271108	0.961272	0.566857	0.580672	0.365269
NDUFA2	0.34281	0.00040173	0.00468475	3.39607	2.32931	0.751432	0.264309		LYN	-0.0473349	0.807214	0.896942	0.0930111	0.0472356	0.535966	0.323383		LYZ	0.419641	0.180186	0.385073	0.744279	0.414457	0.585157	1.05607
NDUFA3	0.047185	0.65607	0.794023	0.18305	0.100167	0.588918	0.248333		MAF	0.0165902	0.752787	0.872512	0.123328	0.0592287	0.461174	0.276629		MAF	-0.10807	0.693631	0.862918	0.158871	0.0640306	0.454151	0.402071
NDUFA4L2	0.293016	0.276638	0.462417	0.558088	0.334966	0.594369	0.305314		MAGEA1	-0.144132	0.279071	0.493203	0.554285	0.306974	0.821502	0.20906		MAGEA1	-0.086245	0.984993	0.994368	0.00656684	0.00245304	0.544519	0.384888
NDUFA6	-0.0982514	0.208825	0.384187	0.680216	0.415457	0.359089	0.341152		MAGEA12	-0.287835	0.142605	0.326526	0.845866	0.486083	0.394563	0.505311		MAGEA12	-0.333348	0.135979	0.320167	0.866527	0.494623	0.590292	0.468106
NDUFA7	0.0201858	0.383385	0.565531	0.416365	0.247543	0.690152	0.251889		MAGEA3	-0.097045	0.578585	0.753757	0.237633	0.122769	0.804843	0.230155		MAGEA3	-0.139637	0.398147	0.638187	0.399957	0.195052	0.53428	0.227812
NDUFB1	0.0368795	0.0788783	0.208233	1.10304	0.68145	0.0677537	0.320392		MAGEA4	-0.161552	0.829557	0.907366	0.0811538	0.0422174	0.625029	0.316219		MAGEA4	-0.393707	0.97547	0.988823	0.0107862	0.00488137	0.567185	0.380827
NDUFB10	-0.0541821	0.663679	0.800414	0.178042	0.0966851	0.118183	0.342402		MAGEC1	0.00974796	0.34587	0.56043	0.461088	0.251479	0.642535	0.274178		MAGEC1	-0.527036	0.0597311	0.174481	1.2238	0.758252	0.620319	0.383586
NDUFB11	0.437668	0.000954684	0.00889238	3.02014	2.05098	0.537965	0.396548		MAML2	0.673179	0.0168618	0.0682303	1.7731	1.16602	0.76969	0.289593		MAML2	0.588688	0.032857	0.111863	1.48337	0.951313	0.615486	0.355418
NDUFB4	0.18103	0.00505469	0.0317203	2.29631	1.49866	0.29428	0.438971		MAP2K1	-0.422013	0.00817537	0.0372545	2.08749	1.42882	0.81032	0.170076		MAP2K1	-0.199803	0.154569	0.350026	0.810877	0.455899	0.0761526	0.271248
NDUFB7	-0.12245	0.0835704	0.21753	1.07795	0.662481	0.233269	0.308504		MAP2K2	0.0123701	0.0830157	0.224355	1.08084	0.649065	0.429208	0.159117		MAP2K2	-0.261918	0.848414	0.946955	0.0713923	0.0236708	0.795746	0.330901
NDUFB8	-0.222801	0.0876011	0.223658	1.05749	0.650415	0.212229	0.292079		MAP2K4	-0.231667	0.0446378	0.143403	1.3503	0.843443	0.777784	0.170233		MAP2K4	-0.263918	0.110341	0.271453	0.957264	0.566305	0.523459	0.207898
NDUFS7	0.315895	0.0878927	0.223658	1.05605	0.650415	0.599375	0.366469		MAP3K12	0.379758	0.145609	0.329736	0.836811	0.481834	0.649135	0.261427		MAP3K12	0.365964	0.102442	0.260209	0.989521	0.584678	0.791842	0.177849
NDUFS8	0.487044	0.000101143	0.00156035	3.99506	2.80678	0.392258	0.440948		MAP3K13	-0.0883775	0.793093	0.88971	0.100676	0.0507515	0.277853	0.274444		MAP3K13	-0.146416	0.996233	0.997042	0.00163888	0.00128644	0.458647	0.353103
NECTIN1	0.00656731	0.611534	0.761078	0.213579	0.118571	0.312448	0.381587		MAP3K14	-0.0100461	0.965461	0.980325	0.0152653	0.00862992	0.295891	0.234767		MAP3K14	-0.231157	0.131942	0.313653	0.879617	0.50355	0.417058	0.237162
NECTIN2	0.244058	0.0170027	0.0785991	1.76948	1.10458	0.760476	0.358791		MAP4K2	-0.00922656	0.495707	0.695869	0.304775	0.157473	0.645513	0.280591		MAP3K5	0.148049	0.355266	0.595033	0.449446	0.225459	0.213011	0.244231
NEFL	-0.0824882	0.00211919	0.0168523	2.67383	1.77334	0.567271	0.481712		MAPK1	0.0442447	0.852122	0.921162	0.0694984	0.0356639	0.388502	0.261042		MAP3K8	0.40664	0.0255428	0.0921661	1.59273	1.03543	0.547876	0.376803
NEIL1	-0.162711	0.153898	0.32238	0.812768	0.491632	0.488336	0.281634		MAPK11	0.096567	0.57253	0.751033	0.242202	0.124341	0.439206	0.269139		MAP4K2	-0.253152	0.286947	0.530547	0.542199	0.275276	0.273552	0.278041
NF1	0.048903	0.399168	0.580715	0.398844	0.236037	0.338177	0.228134		MAPK12	0.0684642	0.554394	0.739026	0.256181	0.13134	0.469696	0.337063		MAPK1	0.336535	0.0795349	0.215735	1.09944	0.66608	0.632822	0.27921
NF2	-0.0682563	0.488049	0.663104	0.311537	0.178419	0.404103	0.217445		MAPK3	-0.0196144	0.910431	0.951005	0.0407532	0.021817	0.454163	0.305592		MAPK11	0.116564	0.661173	0.837636	0.179685	0.0769444	0.673727	0.277003
NFAM1	-0.131011	0.0300728	0.112469	1.52183	0.948967	0.630735	0.347206		MAPK8	0.0157017	0.87151	0.931246	0.0597276	0.0309358	0.753255	0.181994		MAPK12	-0.00632625	0.518902	0.732597	0.284915	0.135135	0.677478	0.374822
NFATC1	0.221039	0.753414	0.860298	0.122966	0.0653511	0.620471	0.417726		MAPK8IP1	-0.266929	0.190531	0.393004	0.720033	0.405603	0.570429	0.441644		MAPK3	0.121169	0.462676	0.696737	0.334723	0.156931	0.1659	0.319874
NFATC2	-0.116446	0.0177084	0.0803869	1.75182	1.09481	0.594173	0.334491		MAPK9	0.0530332	0.636411	0.794353	0.196262	0.0999864	0.574823	0.282203		MAPK8	0.28357	0.0504453	0.154803	1.29718	0.81022	0.429261	0.245692
NFATC3	-0.170596	0.171788	0.345677	0.765007	0.46133	0.412173	0.326441		MAPT	-0.446656	0.00742251	0.0347871	2.12945	1.45858	0.566366	0.506586		MAPK8IP1	-0.369987	0.28547	0.529137	0.54444	0.276432	0.555588	0.322898
NFATC4	0.135194	0.786647	0.883933	0.10422	0.0535806	0.429287	0.337588		MARCO	0.00483585	0.391672	0.609162	0.407077	0.215267	0.213235	0.337752		MAPK8IP2	-0.437036	0.00892053	0.0393194	2.04961	1.40539	0.581803	0.319658
NFE2L2	-0.0878032	0.945568	0.966422	0.0243072	0.0148333	0.278891	0.441265		MASP1	0.238536	0.916584	0.954298	0.0378278	0.020316	0.573034	0.330973		MAPK9	-0.122465	0.386538	0.627286	0.412807	0.202534	0.210661	0.205526
NFIL3	-0.203674	0.0423716	0.14327	1.37293	0.843844	0.283231	0.444522		MASP2	-0.132697	0.162526	0.354493	0.789078	0.450393	0.523782	0.292905		MAPKAPK2	0.499336	0.0255206	0.0921661	1.59311	1.03543	0.423657	0.460209
NFKB1	0.0884711	0.322964	0.506148	0.490846	0.295723	0.574828	0.295164		MBNL1	-0.0469379	0.583742	0.756988	0.233779	0.120911	0.439241	0.307871		MARCO	-0.121369	0.805862	0.927586	0.0937393	0.0326459	0.367224	0.4444
NFKB2	-0.0617268	0.646867	0.785254	0.189185	0.10499	0.499872	0.260593		MCAM	-0.158759	0.503115	0.700953	0.298333	0.154311	0.816289	0.22552		MASP1	-0.0193367	0.928368	0.973734	0.0322799	0.0115595	0.420863	0.441762
NFKBIA	0.226935	0.0736431	0.201875	1.13287	0.694918	0.505098	0.355616		MCAT	-0.0557446	0.0318627	0.10969	1.49672	0.959833	0.788385	0.20207		MASP2	-0.00176876	0.848487	0.946955	0.0713549	0.0236708	0.421672	0.343263
NFKBIZ	-0.12482	0.892066	0.94075	0.049603	0.026526	0.221635	0.385789		MCM2	0.116792	0.950735	0.97087	0.0219407	0.0128388	0.836357	0.175633		MBNL1	-0.144512	0.809805	0.927623	0.0916198	0.0326284	0.276391	0.369269
NGF	-0.35412	4.00642e-05	0.000824099	4.39724	3.08402	0.659656	0.336863		MCM5	0.613235	0.0265762	0.0962331	1.57551	1.01668	0.709953	0.252437		MCAM	-0.280828	0.645105	0.828994	0.19037	0.0814488	0.469739	0.38053
NGFR	0.102015	0.293931	0.476793	0.531755	0.32167	0.558317	0.32355		MDC1	-0.291984	0.293627	0.507423	0.532204	0.294629	0.536896	0.191624		MCAT	0.0242138	0.28288	0.524994	0.548398	0.279845	0.531427	0.246996
NID2	0.192959	0.238737	0.416533	0.622081	0.38035	0.561182	0.315914		MDM4	0.416067	0.0124748	0.0526491	1.90397	1.27861	0.775428	0.221525		MCL1	-0.334462	0.00130984	0.00804925	2.88278	2.09424	0.358069	0.413983
NKD1	0.140248	0.444661	0.623031	0.351971	0.205491	0.423488	0.337902		MECOM	0.286502	0.527892	0.721892	0.277455	0.141528	0.47093	0.398258		MCM2	-0.0777121	0.858671	0.951005	0.066173	0.0218172	0.480525	0.308945
NKG7	0.0708646	0.156017	0.32498	0.806829	0.488143	0.669861	0.354597		MED12	0.15603	0.880807	0.93585	0.0551192	0.0287938	0.482973	0.219152		MDC1	0.151487	0.197454	0.40885	0.704534	0.388437	0.392209	0.310272
NKX2-1	-0.438143	0.00194972	0.0158961	2.71003	1.79871	0.774326	0.496768		MEF2C	0.835687	0.0641306	0.191874	1.19293	0.716985	0.622085	0.444931		ME2	-0.453893	0.00801471	0.0361884	2.09611	1.44143	0.301051	0.339109
NLRC5	-0.151187	0.100648	0.243562	0.997194	0.613391	0.595779	0.40591		MELK	0.261302	0.788718	0.886261	0.103078	0.0524385	0.786445	0.217878		MECOM	0.3988	0.121462	0.293834	0.915561	0.531899	0.516561	0.360101
NOD1	-0.120794	0.105612	0.25066	0.976286	0.600916	0.558172	0.395674		MEN1	0.419527	0.0151519	0.0618129	1.81953	1.20892	0.627347	0.312554		MED12	0.0125448	0.773364	0.908289	0.111616	0.0417759	0.284701	0.230985
NOG	0.288609	0.931668	0.964221	0.0307387	0.0158233	0.613346	0.47117		MERTK	0.0931106	0.654259	0.807354	0.18425	0.0929358	0.48416	0.315569		MEF2C	0.34711	0.274201	0.516763	0.561931	0.286708	0.534832	0.631153
NOS1	0.132943	0.197701	0.372056	0.703991	0.429392	0.427339	0.410612		MGMT	0.271555	0.244794	0.45488	0.6112	0.342103	0.565667	0.195534		MELK	0.174324	0.637519	0.824468	0.195507	0.0838263	0.479907	0.444241
NOS2	-0.113095	0.0210249	0.0882091	1.67727	1.05449	0.626629	0.332888		MIA	-0.197833	0.239935	0.449802	0.619907	0.346979	0.760296	0.328246		MEN1	0.102133	0.08104	0.218219	1.0913	0.661108	0.371255	0.209719
NOS3	0.132437	0.84445	0.912946	0.0734259	0.0395551	0.572305	0.284735		MIB1	0.200439	0.151829	0.337575	0.818645	0.471629	0.649824	0.144923		MERTK	0.0529162	0.167551	0.368711	0.775854	0.433314	0.487557	0.344377
NOTCH1	0.136032	0.995809	0.995809	0.00182375	0.00182375	0.550511	0.25292		MICA	-0.0849764	0.141678	0.325815	0.848698	0.487028	0.737071	0.292038		MGMT	0.218626	0.507731	0.726522	0.294366	0.138751	0.325755	0.406975
NOTCH2	-0.140245	0.0458451	0.150547	1.33871	0.822328	0.605594	0.344022		MIF	-0.329939	0.139224	0.321669	0.856287	0.49259	0.458195	0.534497		MIA	-0.0765504	0.708952	0.866302	0.149383	0.0623305	0.384303	0.292927
NOTCH3	0.300229	0.966443	0.976332	0.0148236	0.0104025	0.700203	0.322626		MKI67	0.724513	0.0343643	0.115667	1.46389	0.93679	0.671796	0.415785		MIB1	0.19683	0.272957	0.516282	0.563906	0.287113	0.450259	0.276638
NPM1	-0.352771	0.041748	0.141809	1.37936	0.848295	0.639019	0.440472		MLF1	-0.00287735	0.98935	0.992709	0.00465021	0.00317799	0.686253	0.202427		MICA	-0.0827068	0.822939	0.931072	0.0846321	0.0310167	0.38719	0.445202
NPM2	0.218087	0.811962	0.897036	0.0904643	0.0471903	0.508419	0.289691		MLH1	-0.318836	0.0245585	0.0911557	1.6098	1.04022	0.5843	0.203127		MIF	0.067489	0.418052	0.65656	0.378769	0.182726	0.395522	0.54199
NR3C1	-0.0609716	0.718669	0.836095	0.143471	0.0777446	0.458583	0.326751		MLLT3	-0.375423	0.119634	0.290932	0.922146	0.536209	0.906616	0.174227		MLF1	-0.46274	0.0249542	0.090804	1.60286	1.0419	0.751174	0.362129
NR4A1	-0.463674	0.0888056	0.225207	1.05156	0.647417	0.512145	0.800576		MMP11	0.0172035	0.129457	0.307736	0.887874	0.511821	0.55371	0.179896		MLH1	-0.311758	0.0201044	0.0773366	1.69671	1.11162	0.664757	0.150159
NRAS	-0.45184	6.37397e-05	0.00112379	4.19559	2.94931	0.465077	0.342744		MMP7	0.431804	0.868082	0.928923	0.0614391	0.0320202	0.682826	0.306864		MLLT3	0.0775069	0.392797	0.632317	0.405832	0.199065	0.312517	0.384788
NRDE2	0.224996	0.167308	0.339429	0.776483	0.469251	0.437306	0.254202		MMRN2	-0.19616	0.0789208	0.220825	1.10281	0.655952	0.704475	0.220366		MLPH	-0.738762	0.3239	0.567687	0.48959	0.245891	0.804289	0.651888
NSD1	0.0697745	0.707813	0.831016	0.150082	0.0803907	0.496888	0.209885		MNAT1	-0.086703	0.578067	0.753757	0.238022	0.122769	0.39438	0.260117		MMP11	0.132926	0.794797	0.921044	0.099744	0.0357198	0.406833	0.254134
NSD2	0.0519342	0.668821	0.802694	0.17469	0.0954499	0.49585	0.225681		MNX1	0.135795	0.740339	0.869503	0.130569	0.0607292	0.712136	0.376501		MMP7	0.267891	0.723665	0.87618	0.140462	0.0574065	0.407079	0.465665
NSD3	-0.128444	0.272352	0.456799	0.564869	0.340275	0.293351	0.241933		MPO	-0.419492	0.00758075	0.0353053	2.12029	1.45216	0.697104	0.175905		MMRN2	-0.150693	0.322481	0.567687	0.491495	0.245891	0.438851	0.39634
NT5E	-0.291515	0.00672366	0.0396723	2.17239	1.40151	0.143416	0.420686		MPPED1	-0.392399	0.0103777	0.0454717	1.9839	1.34226	0.537471	0.499989		MNAT1	-0.0119196	0.93722	0.974051	0.0281584	0.0114182	0.260273	0.240027
NTF3	0.058706	0.235665	0.41363	0.627705	0.383388	0.557935	0.417538		MR1	-0.279945	0.0631369	0.189283	1.19972	0.722889	0.759157	0.278499		MNX1	0.137005	0.464521	0.697129	0.332995	0.156687	0.20744	0.343727
NTHL1	0.0719731	0.936849	0.966422	0.0283305	0.0148333	0.319646	0.304093		MRC1	-0.372182	0.0254531	0.0928475	1.59426	1.03223	0.682486	0.265156		MPO	-0.405353	0.0884741	0.233927	1.05318	0.630919	0.447738	0.47783
NTRK1	-0.0925393	0.0590836	0.174656	1.22853	0.757816	0.507732	0.410933		MRM2	-0.172715	0.138811	0.321217	0.857577	0.493202	0.129488	0.317164		MPPED1	-0.0492122	0.862214	0.952005	0.0643849	0.021361	0.303414	0.470088
NTRK2	0.118781	0.132287	0.292395	0.878482	0.53403	0.526229	0.444516		MRPL19	-0.0636689	0.276875	0.49108	0.557717	0.308848	0.711748	0.264079		MR1	-0.264038	0.197262	0.40885	0.704957	0.388437	0.354668	0.463346
NUF2	-0.0652584	0.0331166	0.119624	1.47995	0.922183	0.571627	0.487167		MS4A2	0.341519	0.582292	0.755806	0.234859	0.12159	0.71871	0.297994		MRM2	-0.291314	0.102608	0.260209	0.98882	0.584678	0.395443	0.425127
NUMBL	0.169074	0.201089	0.375552	0.696611	0.42533	0.317385	0.241162		MS4A6A	0.159266	0.36178	0.57799	0.441555	0.23808	0.700554	0.29961		MRPL19	0.0877209	0.900942	0.960834	0.0453033	0.0173514	0.585706	0.247307
NUP107	-0.116211	0.0542555	0.164995	1.26556	0.78253	0.524701	0.281904		MSH2	-0.236794	0.200535	0.406283	0.697809	0.391171	0.711163	0.346473		MS4A2	0.213818	0.276352	0.518733	0.558537	0.285056	0.484559	0.439064
NUPR1	0.0193672	0.203946	0.379169	0.690485	0.421167	0.540997	0.839034		MSH6	0.0512585	0.0813689	0.221114	1.08954	0.655383	0.467429	0.251651		MS4A6A	0.0666441	0.147674	0.337508	0.830697	0.471716	0.331827	0.411604
OAS1	0.213983	0.75242	0.859825	0.12354	0.0655897	0.769969	0.238784		MST1R	-0.112377	0.337951	0.552434	0.471146	0.257719	0.0681148	0.346739		MSH2	0.0784857	0.638521	0.824468	0.194825	0.0838263	0.604427	0.317572
OAS2	0.0517107	0.188766	0.363881	0.724076	0.439041	0.83591	0.237175		MTF1	-0.47671	0.00628661	0.0302288	2.20158	1.51958	0.679205	0.210786		MSH6	0.263978	0.233726	0.462148	0.631292	0.335219	0.566423	0.225392
OAS3	-0.0248558	0.252637	0.431055	0.597503	0.365467	0.669035	0.329632		MTF2	-0.235294	0.340256	0.554978	0.468194	0.255724	0.286543	0.312797		MST1R	-0.12411	0.805046	0.927586	0.0941795	0.0326459	0.296544	0.459218
OASL	-0.0720679	0.0981947	0.239582	1.00791	0.620546	0.535796	0.344052		MUC1	-0.318814	0.605856	0.77218	0.21763	0.112281	0.360223	0.187879		MTF1	-0.0351689	0.884478	0.956608	0.053313	0.0192659	0.37855	0.259623
OAT	0.257894	0.0171016	0.0786568	1.76696	1.10426	0.6509	0.379796		MX1	-0.53727	0.015244	0.0618532	1.8169	1.20864	0.759315	0.311758		MTF2	0.155022	0.400589	0.638614	0.397301	0.194761	0.46879	0.380002
OAZ1	-0.060679	0.0544955	0.165018	1.26364	0.782467	0.305183	0.519029		MXI1	-0.0918371	0.43687	0.648257	0.359647	0.188253	0.698755	0.181656		MUC1	-0.0972857	0.813628	0.927623	0.0895743	0.0326284	0.431026	0.259559
OLFML2B	-0.0965072	0.0156753	0.0730035	1.80478	1.13666	0.63245	0.432545		MYD88	-0.309221	0.0712078	0.205974	1.14747	0.686188	0.656018	0.264598		MXI1	0.207816	0.313318	0.56094	0.504014	0.251084	0.0885464	0.316334
OLR1	0.343139	0.338904	0.523921	0.469924	0.280734	0.55225	0.458491		NASP	0.090737	0.47308	0.6753	0.325066	0.170503	0.342609	0.289941		MYD88	-0.436421	0.0169935	0.0678366	1.76972	1.16854	0.468451	0.342521
OPN3	0.0574563	0.656235	0.794023	0.182941	0.100167	0.531507	0.412263		NBN	0.37479	0.0695376	0.202727	1.15778	0.693089	0.720352	0.197124		NANOG	-0.398358	0.512455	0.727803	0.290344	0.137986	0.362972	0.34664
OSM	-0.131123	0.170624	0.343802	0.767959	0.463691	0.541394	0.334854		NCOR1	-0.206907	0.0233539	0.0871282	1.63164	1.05984	0.564289	0.183866		NASP	0.345326	0.00460955	0.0226051	2.33634	1.64579	0.380005	0.262873
P4HA1	-0.379771	0.000448568	0.00509393	3.34817	2.29295	0.550207	0.331942		NCR1	-0.242769	0.23677	0.448527	0.625673	0.348211	0.584735	0.415273		NBN	0.341676	0.0631329	0.182617	1.19974	0.738459	0.551217	0.247839
P4HA2	-0.181886	0.770163	0.869369	0.113417	0.0607959	0.296725	0.715413		NDC1	-0.292197	0.291745	0.505687	0.534997	0.296118	0.549528	0.329855		NCAM1	-0.795609	0.0674946	0.190138	1.17073	0.72093	0.705824	0.372611
PAK3	0.0903283	0.163388	0.333751	0.78678	0.476578	0.419005	0.527168		NDC80	0.074281	0.59616	0.765448	0.224637	0.116084	0.544968	0.270123		NCOR1	-0.0111364	0.323577	0.567687	0.490022	0.245891	0.257555	0.236062
PAK5	-0.206715	0.00422738	0.0278256	2.37393	1.55556	0.625095	0.378054		NDUFA1	-0.504115	0.0319434	0.10969	1.49562	0.959833	0.488412	0.372612		NCR1	-0.190966	0.590255	0.791102	0.22896	0.101767	0.631179	0.36324
PARP12	0.163604	0.639194	0.781062	0.194367	0.107315	0.661251	0.202313		NDUFA11	-0.292833	0.0708809	0.205832	1.14947	0.686486	0.424265	0.356572		NDC1	0.00246311	0.447425	0.687104	0.349279	0.162977	0.315296	0.44247
PARP4	-0.0151753	0.762207	0.865666	0.117927	0.0626494	0.377318	0.312092		NDUFA12	0.0377372	0.778326	0.880767	0.108838	0.0551389	0.386784	0.2062		NDC80	0.110836	0.599489	0.796986	0.222219	0.098549	0.355327	0.458708
PARP9	0.452559	0.0117605	0.0588422	1.92957	1.23031	0.788997	0.499074		NDUFA13	-0.358599	0.30177	0.51727	0.520324	0.286283	0.623537	0.629192		NDUFA12	-0.00394084	0.852583	0.947929	0.0692634	0.0232244	0.366331	0.245921
PAX5	0.168435	0.352959	0.534491	0.452275	0.272059	0.593608	0.363289		NDUFA2	-0.176768	0.283582	0.498795	0.547321	0.302078	0.500085	0.281269		NDUFA6	-0.17016	0.702479	0.866255	0.153367	0.0623545	0.435516	0.375773
PAX8	-0.0552669	0.0186625	0.0827519	1.72903	1.08222	0.497321	0.396399		NDUFA6	-0.268412	0.269988	0.485118	0.568656	0.314153	0.340914	0.290075		NDUFA7	-0.497278	0.000383954	0.00296165	3.41572	2.52847	0.782981	0.302585
PBRM1	0.229293	0.0452529	0.149597	1.34435	0.825077	0.150081	0.319703		NDUFA7	-0.477093	0.00321377	0.0177225	2.49299	1.75147	0.548364	0.289131		NDUFB10	-0.230754	0.116101	0.282463	0.935162	0.549038	0.246298	0.319829
PBX1	-0.257682	0.0616225	0.179652	1.21026	0.745569	0.435296	0.411944		NDUFB10	-0.284937	0.208738	0.41607	0.6804	0.380833	0.366562	0.355477		NDUFB11	-0.386653	0.0276006	0.0980251	1.55908	1.00866	0.774966	0.218818
PBX3	0.0209281	0.727903	0.844185	0.137927	0.0735625	0.390235	0.286752		NDUFB11	0.0510144	0.971365	0.984662	0.0126175	0.00671268	0.557005	0.386803		NDUFB7	-0.484161	0.0404041	0.130937	1.39358	0.882936	0.635634	0.283208
PCK1	-0.401323	4.70021e-07	2.40035e-05	6.32788	4.61973	0.577823	0.617781		NDUFB7	-0.606611	0.315328	0.532498	0.501238	0.273682	0.820478	0.217035		NDUFB8	-0.482462	0.000506028	0.0037285	3.29583	2.42847	0.285066	0.33419
PCK2	0.107522	0.312082	0.495384	0.505731	0.305058	0.452859	0.414834		NDUFS8	-0.439679	0.00163291	0.0103792	2.78704	1.98384	0.740825	0.310044		NECTIN1	-0.130225	0.980072	0.990968	0.00874211	0.00394032	0.350076	0.366707
PCNA	0.223174	0.0267434	0.104229	1.57278	0.982013	0.157116	0.227914		NECTIN1	-0.123658	0.741232	0.869861	0.130046	0.0605503	0.591595	0.288868		NECTIN2	0.0419635	0.697449	0.864282	0.156487	0.0633448	0.835734	0.284311
PDCD1	0.0194195	0.157096	0.325985	0.803834	0.486802	0.640341	0.292443		NECTIN2	0.286021	0.0801146	0.220825	1.09629	0.655952	0.630461	0.298061		NEFL	-0.0595582	0.930752	0.974051	0.0311661	0.0114182	0.562896	0.436812
PDGFA	0.00566475	0.875528	0.932847	0.0577299	0.0301897	0.544966	0.200051		NEFL	-0.142046	0.0879683	0.235138	1.05567	0.628676	0.686772	0.352463		NF1	-0.25539	0.0274869	0.097856	1.56087	1.00941	0.326045	0.271527
PDGFB	-0.000935967	0.717407	0.835283	0.144234	0.0781663	0.606662	0.270687		NF1	-0.206487	0.106249	0.268524	0.973674	0.571016	0.391458	0.255459		NF2	-0.401464	0.00396372	0.0198992	2.4019	1.70116	0.484808	0.242365
PDGFC	-0.353675	0.000795412	0.00775003	3.09941	2.1107	0.713924	0.529544		NF2	-0.46972	0.00152238	0.00988882	2.81748	2.00486	0.743986	0.224954		NFAM1	-0.210327	0.952386	0.979526	0.0211868	0.0089841	0.514622	0.403071
PDGFD	0.0544396	0.34264	0.525782	0.465162	0.279194	0.682237	0.302826		NFAM1	-0.341337	0.178761	0.378207	0.747727	0.42227	0.84879	0.182912		NFATC1	-0.0605896	0.634804	0.824468	0.19736	0.0838263	0.503036	0.469317
PDGFRA	0.371856	0.0611762	0.179055	1.21342	0.747013	0.560239	0.343698		NFATC1	0.160449	0.524895	0.720468	0.279927	0.142385	0.8086	0.254533		NFATC2	0.0985069	0.76578	0.902545	0.115896	0.0445309	0.471178	0.347883
PDGFRB	0.346542	0.111928	0.261049	0.95106	0.583279	0.644735	0.307442		NFATC2	-0.0179388	0.256522	0.471352	0.590875	0.326655	0.551631	0.272434		NFATC3	0.218407	0.241863	0.472557	0.616431	0.325545	0.225281	0.315936
PDK1	0.049908	0.44535	0.623406	0.351299	0.205229	0.432752	0.335365		NFATC3	0.0478114	0.763578	0.873925	0.117147	0.0585261	0.615629	0.233063		NFATC4	-0.200763	0.715162	0.871732	0.145596	0.059617	0.39739	0.333082
PDZK1IP1	-0.131648	0.0187907	0.0830717	1.72606	1.08055	0.556028	0.378108		NFATC4	-0.0655687	0.611315	0.776465	0.213735	0.109878	0.492526	0.302326		NFE2L2	0.501133	0.0256968	0.0923712	1.59012	1.03446	0.408532	0.41763
PEBP1	0.298816	1.26942e-05	0.000313334	4.8964	3.50399	0.241517	0.461676		NFE2L2	0.413329	0.0363597	0.11993	1.43938	0.921072	0.439542	0.362022		NFIL3	-0.145444	0.835896	0.93955	0.0778477	0.02708	0.306002	0.369398
PECAM1	0.185941	0.19317	0.368566	0.714061	0.433484	0.668393	0.280206		NFIL3	-0.349119	0.168799	0.362833	0.772629	0.440293	0.68848	0.36186		NFKB1	-0.175688	0.156012	0.352217	0.806841	0.45319	0.434798	0.339886
PF4	-0.123161	0.0634562	0.182483	1.19753	0.738778	0.474827	0.356015		NFKB1	-0.0872172	0.438554	0.649499	0.357977	0.187422	0.593127	0.234105		NFKB2	0.0392644	0.851581	0.947929	0.0697741	0.0232244	0.518594	0.242033
PFKFB3	0.0264557	0.859517	0.921088	0.0657457	0.0356986	0.290855	0.228866		NFKB2	-0.0224625	0.911582	0.951005	0.0402042	0.021817	0.52917	0.262531		NFKBIA	-0.21527	0.26523	0.506846	0.576377	0.295124	0.485686	0.33222
PGF	0.127293	0.436547	0.617504	0.359969	0.20936	0.576489	0.323357		NFKBIA	0.0116654	0.98102	0.990382	0.00832207	0.00419712	0.52877	0.344032		NFKBIZ	-0.347215	0.00168473	0.00990113	2.77347	2.00432	0.407409	0.25286
PGM2	0.2755	0.206335	0.381025	0.685428	0.419047	0.43214	0.284967		NFKBIZ	-0.472035	0.00324165	0.0177225	2.48923	1.75147	0.494475	0.471223		NGF	-0.279786	0.745551	0.888304	0.127522	0.0514385	0.476071	0.304808
PGPEP1	-0.018256	0.811138	0.897036	0.0909055	0.0471903	0.579407	0.26134		NGF	-0.633906	0.0318495	0.10969	1.4969	0.959833	0.726439	0.34203		NGFR	-0.0119311	0.842732	0.943677	0.0743103	0.0251765	0.579404	0.355884
PHF6	0.101512	0.569687	0.725457	0.244364	0.139388	0.405245	0.217182		NGFR	0.090084	0.670801	0.816905	0.173406	0.0878282	0.783983	0.202796		NID2	0.0917866	0.6822	0.853326	0.166088	0.0688849	0.471226	0.317568
PHGDH	-0.00113335	0.212738	0.389934	0.672155	0.409009	0.439435	0.398156		NID2	0.284745	0.267279	0.482731	0.573036	0.316294	0.687282	0.224152		NKG7	-0.544407	0.0519167	0.157321	1.28469	0.803214	0.570832	0.445237
PIAS4	-0.0526673	0.146473	0.313479	0.834241	0.503792	0.527292	0.18086		NKG7	-0.473542	0.00796985	0.0366563	2.09855	1.43585	0.816161	0.278595		NKX2-1	-0.105332	0.901147	0.960834	0.0452043	0.0173514	0.52577	0.378196
PIK3CA	0.0744788	0.92872	0.963062	0.0321152	0.0163456	0.558335	0.26358		NKX2-1	-0.543474	0.080541	0.220825	1.09398	0.655952	0.764444	0.613784		NLRC5	-0.0221623	0.934803	0.974051	0.0292798	0.0114182	0.545351	0.404226
PIK3CB	0.259264	0.0233496	0.0949769	1.63172	1.02238	0.657216	0.19609		NLRC5	-0.17335	0.301748	0.51727	0.520356	0.286283	0.324271	0.374846		NOD1	0.00515458	0.667354	0.842635	0.175644	0.0743603	0.350186	0.36439
PIK3CD	-0.171506	0.00655877	0.0390102	2.18318	1.40882	0.686807	0.30463		NOD1	-0.115639	0.567657	0.74698	0.245914	0.126691	0.493854	0.435792		NOG	-0.444163	0.17857	0.385073	0.748192	0.414457	0.568466	0.556336
PIK3CG	0.0923805	0.928968	0.963062	0.0319995	0.0163456	0.457024	0.409474		NOG	-0.155554	0.214609	0.423781	0.668352	0.372859	0.670709	0.27214		NOS1	0.122542	0.282243	0.524994	0.549376	0.279845	0.542306	0.412374
PIK3R1	0.226231	0.102701	0.246916	0.988425	0.607451	0.323447	0.305778		NOS1	0.255485	0.765694	0.874994	0.115945	0.0579948	0.684501	0.256017		NOS2	-0.119584	0.760496	0.901184	0.118903	0.0451867	0.539056	0.366786
PIK3R2	0.0957435	0.0621626	0.180515	1.20647	0.743486	0.251699	0.419076		NOS2	-0.232679	0.0973527	0.252056	1.01165	0.598503	0.645674	0.241052		NOS3	-0.409459	0.207189	0.423237	0.683633	0.373416	0.50522	0.356637
PIK3R5	0.106947	0.103177	0.247327	0.986417	0.606728	0.613716	0.385671		NOS3	-0.277023	0.27499	0.490675	0.560683	0.309206	0.756784	0.200121		NOTCH2	0.176959	0.385262	0.627286	0.414244	0.202534	0.371168	0.377484
PIM1	-0.0211262	0.42816	0.607381	0.368394	0.216539	0.518516	0.357204		NOTCH2	0.0367142	0.699039	0.837603	0.155499	0.076962	0.72987	0.29189		NOTCH3	-0.0933905	0.81329	0.927623	0.0897545	0.0326284	0.411771	0.390151
PKM	-0.153869	0.681678	0.814166	0.16642	0.0892871	0.253993	0.394857		NOTCH3	0.206839	0.802204	0.894627	0.0957151	0.0483581	0.795766	0.228684		NPM1	0.236394	0.321171	0.567257	0.493263	0.24622	0.455576	0.444236
PKP3	0.197829	0.195165	0.370088	0.709599	0.431695	0.501058	0.279932		NPM1	-0.116377	0.643784	0.800148	0.19126	0.0968297	0.794894	0.223095		NR4A1	-0.833541	0.101452	0.258605	0.993741	0.587362	0.693067	0.481043
PLA2G10	0.0122843	0.24106	0.419025	0.617875	0.37776	0.689571	0.379167		NR3C1	-0.58092	0.0198162	0.0773008	1.70298	1.11182	0.614402	0.38744		NR4A3	-0.396505	0.232951	0.461847	0.632736	0.335502	0.502749	0.379279
PLA2G1B	0.533539	0.182466	0.357816	0.738819	0.44634	0.168934	0.791991		NR4A1	-1.29722	0.0123342	0.0523409	1.90889	1.28116	0.692209	1.16576		NRAS	0.245092	0.143134	0.331739	0.844258	0.479204	0.504794	0.279543
PLA2G3	-0.118814	0.0290054	0.109842	1.53752	0.95923	0.552117	0.376717		NRAS	-0.206748	0.236916	0.448527	0.625405	0.348211	0.591105	0.235793		NRDE2	0.101086	0.923848	0.973734	0.0343997	0.0115595	0.45146	0.179698
PLA2G4F	0.0195095	0.0762228	0.205353	1.11792	0.6875	0.592756	0.375994		NRDE2	0.326082	0.448237	0.653635	0.348493	0.184664	0.697749	0.233611		NRP1	0.200154	0.232815	0.461847	0.632989	0.335502	0.438717	0.389282
PLA2G6	-0.053529	0.377681	0.559905	0.422875	0.251885	0.62722	0.291203		NRP1	-0.329869	0.0645504	0.192077	1.1901	0.716524	0.564405	0.30935		NSD1	0.199836	0.294071	0.539009	0.531548	0.268404	0.50975	0.20304
PLAT	-0.0885855	0.0378762	0.133242	1.42163	0.87536	0.570632	0.388581		NSD1	0.26961	0.218375	0.428931	0.660797	0.367613	0.606395	0.196461		NSD2	-0.238037	0.0777874	0.212161	1.10909	0.673335	0.386751	0.190567
PLAU	-0.0266857	0.304949	0.488581	0.515773	0.311064	0.50825	0.363796		NSD2	-0.186103	0.152829	0.338666	0.815795	0.470228	0.455551	0.282937		NSD3	0.273898	0.0360766	0.118996	1.44277	0.924466	0.277695	0.239849
PLAUR	0.280766	0.0605038	0.17779	1.21822	0.750093	0.630488	0.318684		NSD3	0.145453	0.179961	0.380203	0.744822	0.419985	0.743209	0.137212		NTF3	0.236896	0.0794668	0.215735	1.09981	0.66608	0.405706	0.492089
PLCB1	0.107536	0.25438	0.433032	0.594516	0.36348	0.454738	0.293683		NT5E	0.261862	0.114736	0.28356	0.940301	0.547356	0.470654	0.31705		NTHL1	0.0902348	0.807958	0.927586	0.0926112	0.0326459	0.54461	0.287919
PLCB4	0.236828	0.0151824	0.0718376	1.81866	1.14365	0.319005	0.383487		NTF3	0.295602	0.318372	0.535806	0.497065	0.270993	0.800977	0.226346		NTRK1	-0.384418	0.56441	0.767577	0.248405	0.114878	0.543869	0.427176
PLCE1	0.141109	0.0520095	0.160806	1.28392	0.793698	0.475451	0.438296		NTHL1	0.162208	0.778928	0.880767	0.108503	0.0551389	0.444772	0.22122		NTRK2	-0.108838	0.349435	0.591498	0.456633	0.228047	0.486856	0.501394
PLCG2	0.113843	0.541384	0.700253	0.266494	0.154745	0.384017	0.353925		NTRK1	-0.476957	0.0971092	0.252056	1.01274	0.598503	0.725333	0.316617		NUF2	0.36859	0.158126	0.355363	0.800997	0.449327	0.564656	0.490582
PLK1	-0.289953	0.000265676	0.00342145	3.57565	2.46579	0.723922	0.34193		NTRK2	0.00994299	0.0806004	0.220825	1.09366	0.655952	0.518061	0.245517		NUPR1	-0.212652	0.904415	0.963581	0.0436324	0.0161119	0.68936	0.593501
PLOD2	-0.226195	0.594561	0.746857	0.225804	0.126762	0.355138	0.320782		NUF2	0.303332	0.890074	0.940156	0.050574	0.0268001	0.422067	0.346029		OAS2	-0.122233	0.472273	0.702405	0.325807	0.153412	0.692484	0.319514
PMAIP1	0.0167006	0.112366	0.261629	0.949367	0.582313	0.37213	0.489756		NUPR1	-0.193284	0.548939	0.737061	0.260476	0.132497	0.579931	0.859281		OAS3	0.327903	0.0835297	0.223299	1.07816	0.651114	0.482078	0.39529
PMCH	0.217983	0.3989	0.580715	0.399136	0.236037	0.29615	0.569876		OAS2	-0.0705221	0.939252	0.965994	0.027218	0.0150254	0.770929	0.281006		OASL	-0.0156711	0.892405	0.957025	0.049438	0.0190766	0.427322	0.371463
PML	-0.0171806	0.150725	0.319266	0.821813	0.495847	0.589275	0.217828		OAS3	0.303047	0.327165	0.540754	0.485234	0.267	0.59044	0.307597		OAT	-0.218684	0.648313	0.829914	0.188216	0.0809667	0.762332	0.354185
PMS2	-0.0410158	0.105357	0.250456	0.977335	0.601268	0.798105	0.267573		OASL	-0.087739	0.385169	0.602997	0.414349	0.219685	0.312865	0.261293		OAZ1	-0.202385	0.0321441	0.109943	1.4929	0.958832	0.35034	0.535284
PNMA1	-0.337586	0.0846613	0.21949	1.07232	0.658586	0.331072	0.425582		OAT	0.0392101	0.326384	0.540754	0.486272	0.267	0.519312	0.234319		OLFML2B	0.131315	0.390261	0.630285	0.408645	0.200463	0.510635	0.500335
POLB	-0.152079	0.0539078	0.164613	1.26835	0.783535	0.210699	0.317812		OAZ1	-0.263064	0.324757	0.540754	0.488442	0.267	0.359505	0.366746		OLR1	0.419968	0.220992	0.443481	0.655624	0.353125	0.563412	0.548774
POLD1	0.0826911	0.0894271	0.226396	1.04853	0.645132	0.674767	0.317043		OLFML2B	0.0348073	0.558913	0.742376	0.252656	0.129376	0.811578	0.223063		OPN3	0.282297	0.127541	0.304659	0.894349	0.516186	0.502803	0.377288
POLD4	0.125968	0.616701	0.76622	0.209925	0.115647	0.665753	0.322637		OLR1	0.763107	0.0823645	0.223001	1.08426	0.651692	0.64633	0.313298		OSM	-0.0259482	0.927216	0.973734	0.0328193	0.0115595	0.515129	0.338887
POLR1B	-0.152675	0.0090436	0.0492411	2.04366	1.30767	0.370353	0.339845		OPN3	0.339754	0.232378	0.444641	0.633805	0.351991	0.627414	0.334692		P4HA1	0.192181	0.538876	0.749364	0.268511	0.125307	0.379267	0.242969
POLR2A	-0.03884	0.503251	0.667992	0.298215	0.175229	0.338614	0.351888		OSM	-0.157072	0.429259	0.63957	0.36728	0.194112	0.590449	0.271012		P4HA2	0.162377	0.30665	0.554516	0.513357	0.256086	0.812778	0.31529
POLR2D	-0.227485	0.0171997	0.078863	1.76448	1.10313	0.590732	0.262806		P4HA1	-0.18759	0.118972	0.289798	0.924556	0.537905	0.657344	0.317001		PARP12	-0.0150845	0.85448	0.947929	0.0682982	0.0232244	0.789084	0.16506
POLR2H	0.18692	0.0966376	0.237347	1.01485	0.624616	0.460959	0.210388		P4HA2	-0.0195088	0.415857	0.629739	0.381056	0.20084	0.659902	0.692739		PARP4	0.0629121	0.578461	0.780468	0.237726	0.107645	0.407747	0.236687
POLR2J	0.122981	0.93472	0.966029	0.0293186	0.0150097	0.579016	0.352883		PAK5	0.387294	0.381875	0.598473	0.418079	0.222956	0.902935	0.14437		PAX5	0.0933175	0.155901	0.352217	0.807152	0.45319	0.474406	0.364198
POU2AF1	0.0540004	0.152547	0.320912	0.816597	0.493614	0.823515	0.248809		PARP12	0.148519	0.912214	0.951005	0.0399031	0.021817	0.665848	0.250026		PAX8	0.316136	0.211485	0.429053	0.674721	0.367489	0.520776	0.417378
POU2F2	-0.0557888	0.0496804	0.157956	1.30381	0.801464	0.592664	0.391301		PARP4	0.0477367	0.724976	0.858805	0.139676	0.0661053	0.51041	0.300966		PBRM1	-0.078324	0.494269	0.716594	0.306037	0.144727	0.106139	0.285862
POU5F1	0.0533496	0.248338	0.426175	0.604957	0.370412	0.546195	0.354442		PAX5	0.261753	0.403962	0.619967	0.393659	0.207631	0.805632	0.200533		PBX1	-0.40155	0.0278629	0.0984844	1.55497	1.00663	0.327642	0.495776
PPARGC1A	-0.213999	0.000576882	0.00597456	3.23891	2.22369	0.446351	0.534297		PAX8	0.260869	0.867317	0.928776	0.061822	0.0320891	0.776385	0.220856		PCK1	0.245226	0.0761502	0.208849	1.11833	0.680168	0.587779	0.355186
PPARGC1B	0.0494951	0.187285	0.363525	0.727496	0.439465	0.749369	0.319169		PBRM1	0.150969	0.499993	0.699235	0.301036	0.155377	0.393117	0.238911		PCK2	-0.36303	0.0371376	0.121953	1.43019	0.913808	0.737738	0.309332
PPL	-0.0963888	0.292113	0.475405	0.53445	0.322936	0.392381	0.644864		PCK1	-0.156097	0.180266	0.380304	0.744087	0.419869	0.728834	0.568145		PDCD1	-0.534462	0.503238	0.722886	0.298226	0.14093	0.57941	0.344696
PPP2CB	-0.305012	0.275909	0.46172	0.559234	0.335622	0.317023	0.635921		PCK2	-0.255508	0.168502	0.362719	0.773396	0.440429	0.659793	0.42156		PDGFA	0.478177	0.00569328	0.0271117	2.24464	1.56684	0.796163	0.197595
PPP2R1A	0.0669742	0.0723983	0.199297	1.14027	0.700499	0.323596	0.425635		PDCD1	-0.515042	0.144476	0.328544	0.840205	0.483406	0.839056	0.277171		PDGFB	0.070736	0.670765	0.84473	0.17343	0.0732822	0.430371	0.273702
PPP2R2B	-0.357782	0.000178338	0.0024684	3.74876	2.60758	0.448295	0.303725		PDGFA	0.483841	0.00622004	0.0300061	2.20621	1.52279	0.809718	0.171229		PDGFC	0.506376	0.13794	0.32362	0.860308	0.489964	0.524005	0.49517
PPP2R2C	0.0214608	0.291783	0.475405	0.534939	0.322936	0.525264	0.390872		PDGFB	0.0698	0.864396	0.92766	0.063287	0.032611	0.563476	0.298272		PDGFD	0.110479	0.462923	0.696737	0.334491	0.156931	0.396123	0.345522
PPP2R3A	0.171733	0.945408	0.966422	0.0243807	0.0148333	0.467514	0.327497		PDGFC	0.152701	0.569019	0.747753	0.244873	0.126242	0.639362	0.481536		PDGFRA	-0.227666	0.314002	0.560962	0.503067	0.251067	0.306961	0.363824
PPP3CA	-0.267456	0.000361808	0.0042867	3.44152	2.36788	0.539695	0.280656		PDGFD	0.164919	0.886631	0.937929	0.0522571	0.0278301	0.658387	0.306579		PDGFRB	-0.159481	0.706342	0.866285	0.150985	0.0623394	0.526316	0.250867
PPP3CB	-0.448882	0.243658	0.423045	0.613219	0.373613	0.223778	0.482334		PDGFRA	0.14419	0.841542	0.915069	0.074924	0.0385461	0.748045	0.246479		PDK1	-0.0494373	0.890402	0.957025	0.0504138	0.0190766	0.254529	0.405097
PPP3CC	-0.0133587	0.883372	0.936914	0.0538563	0.0283003	0.363654	0.222822		PDGFRB	0.187061	0.550953	0.73735	0.258885	0.132326	0.694781	0.316766		PDZK1IP1	-0.383357	0.706545	0.866285	0.15086	0.0623394	0.608087	0.378084
PPP3R1	-0.16747	0.194166	0.369613	0.711828	0.432252	0.402132	0.409443		PDK1	0.000470698	0.567927	0.74698	0.245708	0.126691	0.220405	0.215006		PEBP1	0.24164	0.697722	0.864282	0.156318	0.0633448	0.0930177	0.533053
PRC1	-0.0937964	0.038269	0.133987	1.41715	0.872938	0.447956	0.41702		PDZK1IP1	-0.515005	0.323355	0.540506	0.490321	0.2672	0.612309	0.351562		PF4	-0.223572	0.87567	0.954281	0.0576593	0.0203237	0.490656	0.441914
PRDX5	0.125958	0.0022245	0.0171588	2.65277	1.76551	0.00135719	0.464564		PECAM1	-0.506052	0.0535356	0.166218	1.27136	0.779321	0.715414	0.268315		PFKFB3	0.18173	0.428461	0.669357	0.368089	0.174342	0.384026	0.224797
PRKAA2	-0.283384	9.0691e-05	0.00142887	4.04244	2.84501	0.586793	0.296121		PF4	-0.346733	0.202998	0.409227	0.692508	0.388035	0.501634	0.31363		PGF	-0.0486989	0.48553	0.711246	0.313784	0.14798	0.436688	0.353341
PRKACA	0.208379	0.0112898	0.0570657	1.94731	1.24363	0.516286	0.335024		PFKFB3	0.208185	0.387494	0.605357	0.411735	0.217989	0.656217	0.199751		PGM2	-0.308872	0.135407	0.319837	0.868359	0.495071	0.536552	0.285534
PRKAR1B	-0.0614504	0.306206	0.488676	0.513986	0.310979	0.439294	0.319731		PGF	0.0785941	0.828039	0.907366	0.0819494	0.0422174	0.768907	0.221157		PGPEP1	-0.155874	0.466118	0.697999	0.331504	0.156145	0.695577	0.242981
PRKAR2A	0.193734	0.00308909	0.0224262	2.51017	1.64924	0.515165	0.270776		PGM2	-0.0333717	0.502995	0.700953	0.298436	0.154311	0.609262	0.149888		PGR	-0.50291	0.0506881	0.155101	1.29509	0.809384	0.263772	0.649652
PRKAR2B	0.0640028	0.96283	0.974011	0.0164503	0.0114363	0.678945	0.42779		PGPEP1	-0.17413	0.400457	0.617146	0.397444	0.209612	0.15769	0.239518		PHF6	0.218791	0.214267	0.434103	0.669045	0.362407	0.485059	0.224758
PRKCA	0.411811	0.000132533	0.00191683	3.87767	2.71742	0.356166	0.323368		PGR	0.0531553	0.660002	0.8105	0.180455	0.0912471	0.519929	0.331543		PIAS4	-0.0234101	0.630162	0.821541	0.200548	0.085371	0.466913	0.220609
PRKCB	-0.129664	0.00160678	0.0135207	2.79404	1.869	0.577741	0.486945		PHF6	0.320303	0.127638	0.304891	0.894019	0.515856	0.647726	0.152123		PIK3CA	-0.0255315	0.993597	0.997042	0.0027897	0.00128644	0.300515	0.296215
PRKCD	0.524081	0.103711	0.248136	0.984174	0.60531	0.661263	0.440905		PHGDH	0.641722	0.0750613	0.21378	1.12458	0.670032	0.666561	0.361692		PIK3CB	0.10737	0.492983	0.716594	0.307168	0.144727	0.44205	0.174651
PRKCE	-0.149184	0.869236	0.928146	0.0608625	0.0323839	0.48373	0.513037		PIAS4	-0.0760774	0.676814	0.820934	0.169531	0.0856916	0.463126	0.223306		PIK3CD	-0.0593765	0.341188	0.586131	0.467007	0.232005	0.397111	0.307939
PRKDC	0.237056	0.0178921	0.0803869	1.74734	1.09481	0.37077	0.246978		PIK3CA	0.0489473	0.950536	0.97087	0.0220314	0.0128388	0.660702	0.231955		PIK3CG	-0.18264	0.448404	0.687104	0.34833	0.162977	0.417496	0.422288
PRLR	0.47061	0.00776464	0.0443993	2.10988	1.35262	0.741878	0.412382		PIK3CB	0.366633	0.0287336	0.102049	1.54161	0.991191	0.740376	0.190623		PIK3R1	0.156784	0.479208	0.707585	0.319476	0.150221	0.318329	0.307134
PRMT8	-0.16637	0.00502657	0.0316781	2.29873	1.49924	0.858212	0.349591		PIK3CD	-0.230882	0.483429	0.685783	0.315668	0.163813	0.682047	0.287344		PIK3R2	-0.203373	0.555139	0.759151	0.255598	0.119672	0.262588	0.478323
PROM1	0.0217413	0.863219	0.924127	0.0638792	0.0342686	0.376017	0.621974		PIK3CG	-0.0902598	0.503015	0.700953	0.298419	0.154311	0.644642	0.290087		PIK3R5	0.172259	0.371807	0.61456	0.429683	0.211436	0.490632	0.44917
PRR5	-0.00970499	0.292841	0.475545	0.533369	0.322808	0.464283	0.411018		PIK3R1	0.383015	0.0950807	0.248158	1.02191	0.605272	0.624344	0.241269		PKM	-0.443748	0.000545986	0.00396375	3.26282	2.40189	0.430177	0.388052
PRUNE1	-0.0955803	0.5736	0.729186	0.241391	0.137162	0.210338	0.414752		PIK3R2	-0.10763	0.582235	0.755806	0.234902	0.12159	0.61151	0.176994		PKP3	0.2018	0.315857	0.562918	0.500509	0.249555	0.521054	0.249204
PSAT1	-0.124391	0.0327471	0.118869	1.48483	0.924932	0.527469	0.404764		PIK3R5	0.279207	0.93875	0.965994	0.0274503	0.0150254	0.689325	0.321609		PLA2G10	0.0545586	0.135057	0.319808	0.869483	0.495111	0.530512	0.381012
PSEN1	-0.0169023	0.79322	0.887951	0.100606	0.051611	0.504267	0.236693		PKP3	0.399629	0.0805985	0.220825	1.09367	0.655952	0.617913	0.268919		PLA2G1B	0.961738	0.0130458	0.0550449	1.88453	1.25928	0.709179	0.460763
PSEN2	-0.108011	0.500137	0.6661	0.300911	0.176461	0.429664	0.327012		PLA2G10	0.0668429	0.45748	0.662943	0.339628	0.178524	0.799723	0.297207		PLA2G3	-0.124126	0.807037	0.927586	0.0931063	0.0326459	0.338294	0.436318
PSMB10	-0.0686762	0.0955754	0.235766	1.01965	0.627519	0.354115	0.209919		PLA2G3	-0.24294	0.125619	0.301849	0.900945	0.52021	0.79937	0.221032		PLA2G4F	0.107413	0.226375	0.452629	0.645172	0.344258	0.541157	0.385772
PSMB2	-0.126234	0.247348	0.426175	0.606692	0.370412	0.191367	0.283209		PLA2G4C	-0.170434	0.192669	0.394665	0.715188	0.403771	0.368445	0.340013		PLA2G6	0.280921	0.158693	0.35556	0.799441	0.449087	0.667922	0.276101
PSMB5	0.21391	0.00387389	0.026266	2.41185	1.58061	0.445418	0.408907		PLA2G4F	0.126923	0.897183	0.94437	0.047119	0.024858	0.675292	0.244921		PLAT	0.173576	0.469968	0.700928	0.327932	0.154326	0.516878	0.379559
PSMB7	0.00149465	0.84851	0.913922	0.0713432	0.0390908	0.527182	0.337408		PLA2G6	0.227392	0.426893	0.639553	0.369681	0.194123	0.575314	0.268944		PLAU	-0.308349	0.165058	0.364308	0.782364	0.438531	0.386579	0.386296
PSMB8	-0.0753875	0.221403	0.400363	0.654817	0.397546	0.333704	0.319817		PLAT	0.0849906	0.588937	0.758641	0.229931	0.119964	0.751503	0.303373		PLAUR	-0.0807073	0.647774	0.829914	0.188576	0.0809667	0.403903	0.343771
PSMB9	-0.0752519	0.324231	0.507596	0.489146	0.294482	0.643469	0.375832		PLAU	-0.335034	0.054024	0.167034	1.26741	0.777194	0.323698	0.368265		PLCE1	-0.379528	0.000601143	0.00425978	3.22102	2.37061	0.4913	0.424753
PSMC4	0.20364	0.0258359	0.101493	1.58778	0.993563	0.636593	0.291085		PLAUR	0.200059	0.421383	0.635529	0.375323	0.196864	0.732378	0.210964		PLCG2	0.0103916	0.81224	0.927623	0.0903158	0.0326284	0.466502	0.299873
PSMD7	-0.104193	0.538991	0.698378	0.268418	0.155909	0.127489	0.274821		PLCE1	-0.238418	0.0248174	0.0918866	1.60524	1.03675	0.568529	0.374968		PLD1	-0.347962	0.0152204	0.0617574	1.81757	1.20931	0.386808	0.348452
PSPH	-0.00611887	0.0596231	0.1759	1.22459	0.754734	0.407102	0.375821		PLCG2	0.124235	0.885509	0.937929	0.0528069	0.0278301	0.524331	0.301446		PLK1	0.455589	0.0212715	0.0804122	1.6722	1.09468	0.520277	0.418095
PTCH1	-0.0155035	0.028001	0.10716	1.55283	0.969969	0.368302	0.317073		PLD1	0.16622	0.818462	0.903909	0.0870017	0.0438754	0.526457	0.278949		PLOD2	-0.126385	0.36185	0.602134	0.441472	0.220307	0.204823	0.312626
PTCRA	0.0549855	0.44443	0.623031	0.352196	0.205491	0.676863	0.314573		PLK1	0.165636	0.942154	0.968307	0.0258781	0.0139871	0.552381	0.379992		PMCH	0.747099	0.0519446	0.157321	1.28446	0.803214	0.502488	0.571623
PTEN	-0.362591	0.382685	0.565061	0.417159	0.247904	0.348917	0.459736		PLOD2	-0.35258	0.237741	0.448527	0.623897	0.348211	0.708505	0.24227		PML	-0.234896	0.280285	0.524781	0.5524	0.280022	0.505951	0.25722
PTGER4	0.173157	0.296358	0.478632	0.528184	0.319998	0.524434	0.457299		PMCH	0.965082	0.018628	0.0733725	1.72983	1.13447	0.830756	0.364029		PMS2	-0.14018	0.686612	0.857396	0.163289	0.0668183	0.413765	0.336989
PTGS2	0.354914	0.0210052	0.0882091	1.67767	1.05449	0.553887	0.333555		PML	-0.252076	0.0618035	0.186417	1.20899	0.729513	0.55106	0.256253		PNMA1	-0.27728	0.0916786	0.239887	1.03773	0.619993	0.60406	0.323994
PTPN11	-0.0596625	0.339278	0.523953	0.469444	0.280708	0.382649	0.194723		PMS2	-0.181196	0.185476	0.386888	0.731712	0.412415	0.657768	0.321967		POLB	0.53297	0.0148951	0.0609384	1.82696	1.21511	0.635971	0.306595
PTPN5	0.138886	0.906709	0.951017	0.0425323	0.0218119	0.748144	0.27447		POLB	0.380891	0.230096	0.441987	0.638091	0.35459	0.58993	0.243354		POLD1	-0.0979786	0.871577	0.953328	0.0596942	0.0207578	0.505166	0.379379
PTPRR	0.166172	0.968968	0.97735	0.0136905	0.00994999	0.623045	0.411232		POLD1	-0.0152875	0.41039	0.625502	0.386803	0.203771	0.599089	0.250804		POLD4	-0.182724	0.80509	0.927586	0.0941553	0.0326459	0.304085	0.383269
PTTG1	-0.0653176	0.230159	0.407734	0.637972	0.389624	0.317559	0.387051		POLD4	-0.0567555	0.951547	0.97087	0.0215698	0.0128388	0.615285	0.342022		POLR1B	0.173664	0.0545584	0.162905	1.26314	0.788065	0.399113	0.313019
PTTG2	-0.0257078	0.596304	0.748037	0.224532	0.126077	0.546628	0.517136		POLR1B	0.0209893	0.750302	0.872512	0.124764	0.0592287	0.405275	0.267813		POLR2A	-0.00869427	0.114071	0.279238	0.942826	0.554026	0.418747	0.314968
PUM1	-0.455232	0.0112168	0.0568908	1.95013	1.24496	0.133277	0.465667		POLR2A	-0.0475343	0.257791	0.471598	0.588733	0.326428	0.439204	0.275417		POLR2D	0.229804	0.0663199	0.187825	1.17836	0.726246	0.389509	0.300636
PURA	-0.465755	0.015458	0.0722186	1.81085	1.14135	0.0398839	0.487686		POLR2D	0.00231955	0.763245	0.873925	0.117336	0.0585261	0.254215	0.211036		POLR2H	0.0597022	0.700028	0.865032	0.154885	0.062968	0.365421	0.17276
PVR	0.408633	0.0101166	0.05313	1.99497	1.27466	0.713123	0.402242		POLR2H	0.246622	0.134741	0.315746	0.870501	0.500663	0.497166	0.238917		POLR2J	-0.336127	0.350636	0.591498	0.455143	0.228047	0.421606	0.424711
PVRIG	-0.0129865	0.60192	0.751006	0.220461	0.124357	0.419504	0.231413		POLR2J	-0.213146	0.398272	0.615701	0.39982	0.21063	0.656054	0.219154		POU2F2	-0.0882716	0.556359	0.760118	0.254645	0.119119	0.540924	0.435244
PYCR1	-0.0353036	0.356178	0.537808	0.448333	0.269373	0.589362	0.24628		POU2F2	-0.14406	0.549591	0.737187	0.25996	0.132422	0.599889	0.244832		POU5F1	-0.00468907	0.960399	0.97958	0.0175484	0.00895994	0.403689	0.400268
PYCR2	0.155607	0.743405	0.856129	0.128775	0.0674605	0.196968	0.375427		POU5F1	0.0486606	0.532169	0.724396	0.27395	0.140024	0.763332	0.184056		PPARGC1A	-0.483402	0.076945	0.210456	1.11382	0.676839	0.60523	0.525162
PYCR3	0.0474578	0.710652	0.832655	0.148343	0.079535	0.595544	0.26215		PPARGC1B	-0.140949	0.533415	0.724759	0.272935	0.139807	0.803044	0.286498		PPARGC1B	-0.190444	0.873768	0.954281	0.0586037	0.0203237	0.529857	0.407896
RAB7A	0.461762	1.4844e-07	1.04685e-05	6.82845	4.98011	0.574668	0.519504		PPP2R1A	-0.303009	0.235744	0.448527	0.627559	0.348211	0.408322	0.351397		PPP2R1A	-0.369983	0.0212733	0.0804122	1.67217	1.09468	0.483165	0.409418
RAC1	-0.334285	0.290015	0.474075	0.53758	0.324153	0.26653	0.387953		PPP2R2C	-0.533816	0.0231129	0.0868426	1.63614	1.06127	0.720937	0.248305		PPP2R2B	-0.316213	0.092214	0.240862	1.0352	0.618231	0.467582	0.255567
RAC2	0.12642	0.469826	0.647869	0.328063	0.188513	0.54162	0.318258		PPP2R3A	-0.164438	0.142487	0.326526	0.846226	0.486083	0.435762	0.224755		PPP2R2C	-0.555277	0.0809536	0.218219	1.09176	0.661108	0.482586	0.459274
RAD21	0.180639	0.0309296	0.114517	1.50963	0.941131	0.271407	0.337741		PPP3R1	0.0514352	0.430061	0.640121	0.36647	0.193738	0.539278	0.24234		PPP2R3A	-0.336171	0.115415	0.281597	0.937739	0.550372	0.500293	0.362343
RAD50	-0.0530564	0.623934	0.770224	0.204861	0.113383	0.374877	0.218673		PRC1	0.345187	0.263248	0.477197	0.579636	0.321303	0.55874	0.375035		PPP3CA	-0.297371	0.501474	0.72218	0.299752	0.141354	0.674231	0.1901
RAD51C	0.064822	0.688699	0.820566	0.16197	0.0858864	0.470713	0.296617		PRKAA2	-0.196941	0.0138217	0.0574999	1.85944	1.24033	0.561152	0.281704		PPP3R1	0.218905	0.10882	0.270862	0.96329	0.567251	0.238232	0.444298
RAD52	-0.151232	0.043683	0.145708	1.35969	0.836516	0.60956	0.269922		PRKAR2A	-0.0193578	0.279632	0.493606	0.553413	0.30662	0.248443	0.237197		PRC1	0.438984	0.0157464	0.0635432	1.80282	1.19693	0.546388	0.386783
RAF1	0.0444678	0.440819	0.620609	0.35574	0.207182	0.431013	0.215948		PRKAR2B	-0.135993	0.491017	0.692984	0.308903	0.159277	0.644233	0.384749		PRKAA2	0.0864428	0.870395	0.952941	0.0602835	0.0209341	0.301714	0.303366
RAG1	0.0494653	0.721161	0.837678	0.141968	0.0769227	0.641304	0.345999		PRKCA	0.355324	0.0249165	0.0920231	1.60351	1.0361	0.645645	0.283627		PRKACB	-0.38562	0.274258	0.516763	0.561841	0.286708	0.275452	0.735258
RANBP2	-0.459057	0.0247899	0.0981655	1.60572	1.00804	0.0677935	0.500706		PRKCB	-0.0888299	0.0792391	0.220825	1.10106	0.655952	0.574451	0.301552		PRKAR1B	-0.519222	0.022453	0.0839719	1.64873	1.07587	0.199784	0.404653
RASA4	-0.430111	0.56122	0.717456	0.250867	0.144205	0.262212	0.885034		PRKCD	0.12643	0.238791	0.449492	0.621981	0.347278	0.666129	0.326578		PRKAR2A	-0.213092	0.455485	0.691377	0.341526	0.160285	0.652779	0.23656
RASAL1	0.0934826	0.91567	0.956352	0.038261	0.0193821	0.61802	0.301993		PRKCG	-0.052593	0.880874	0.93585	0.0550861	0.0287938	0.226886	0.424762		PRKAR2B	-0.199996	0.489291	0.713931	0.310433	0.146344	0.257153	0.489218
RASGRF2	0.214276	0.0659701	0.187168	1.18065	0.727768	0.40143	0.316038		PRMT8	-0.170044	0.67846	0.822259	0.168475	0.0849916	0.803471	0.371562		PRKCA	-0.0564868	0.8109	0.927623	0.0910325	0.0326284	0.239024	0.210536
RASGRP1	0.0189121	0.141956	0.307359	0.847847	0.512355	0.192267	0.41471		PROM1	1.007	0.0207686	0.0796726	1.68259	1.09869	0.774169	0.417364		PRKCB	0.0408337	0.935632	0.974051	0.0288948	0.0114182	0.484152	0.546138
RB1	-0.200584	0.00935036	0.0499924	2.02917	1.3011	0.296635	0.288664		PRR5	0.1206	0.690047	0.832892	0.161122	0.0794111	0.57342	0.289101		PRKCD	-0.397651	0.0297477	0.103662	1.52655	0.98438	0.690326	0.371475
RBX1	-0.439973	0.00216201	0.0168523	2.66514	1.77334	0.251441	0.391158		PSAT1	0.295178	0.620753	0.784416	0.207081	0.105454	0.638903	0.246231		PRKCG	-0.853977	0.0537959	0.160953	1.26925	0.793301	0.482617	0.861788
REL	-0.176768	0.335864	0.520309	0.473836	0.283739	0.536372	0.268888		PSEN1	0.0321423	0.693327	0.833993	0.159062	0.0788377	0.468357	0.231898		PRMT8	-0.00367417	0.196766	0.40885	0.706051	0.388437	0.622233	0.399842
RELA	0.0255211	0.797385	0.889383	0.098332	0.0509114	0.433548	0.198218		PSEN2	-0.144274	0.719886	0.856347	0.142736	0.0673503	0.61606	0.187534		PRR5	0.130305	0.291346	0.536521	0.535591	0.270413	0.436554	0.405671
RELB	-0.0753456	0.17841	0.354649	0.748581	0.450202	0.587837	0.287283		PSMB10	-0.43076	0.0127675	0.0534143	1.89389	1.27234	0.527466	0.243171		PSAT1	0.419569	0.427011	0.667797	0.369561	0.175356	0.593781	0.431265
RELN	-0.456479	3.68217e-05	0.00076807	4.4339	3.1146	0.494536	0.519668		PSMB2	-0.282155	0.0895552	0.237265	1.04791	0.624766	0.452149	0.321503		PSEN1	0.0490447	0.809522	0.927623	0.0917712	0.0326284	0.553038	0.203886
REN	-0.0327252	0.162691	0.333751	0.788638	0.476578	0.627209	0.327229		PSMB5	-0.371896	0.080405	0.220825	1.09472	0.655952	0.505334	0.29576		PSEN2	-0.0362635	0.954954	0.979526	0.0200177	0.0089841	0.363807	0.34313
RET	-0.254637	0.0106965	0.05539	1.97076	1.25657	0.816705	0.437827		PSMB7	-0.428538	0.0666383	0.196596	1.17628	0.706425	0.518545	0.315672		PSMB10	-0.362084	0.110243	0.271453	0.957649	0.566305	0.479992	0.232043
RFC3	-0.180811	0.00316762	0.0228184	2.49927	1.64172	0.752159	0.366486		PSMB8	-0.0228111	0.526655	0.721532	0.278474	0.141745	0.316536	0.300332		PSMB2	-0.15592	0.312848	0.56094	0.504667	0.251084	0.266038	0.316325
RFC4	0.0553561	0.462226	0.640504	0.335146	0.193478	0.44833	0.390893		PSMB9	-0.00957146	0.97875	0.989439	0.0093282	0.00461076	0.757384	0.217784		PSMB7	-0.430032	0.0416923	0.13394	1.37994	0.87309	0.719129	0.334606
RGMB	0.026592	0.874696	0.932631	0.0581428	0.03029	0.652547	0.214819		PSMC4	-0.167182	0.370505	0.586698	0.431206	0.231586	0.758616	0.205589		PSMB8	0.0525764	0.922028	0.973554	0.0352557	0.0116401	0.394358	0.319412
RHOA	-0.207244	0.170008	0.343242	0.76953	0.464399	0.356955	0.390533		PSMD7	-0.206296	0.343885	0.559664	0.463587	0.252073	0.430691	0.240054		PSMB9	0.0656805	0.530926	0.744604	0.274966	0.128075	0.620586	0.381287
RICTOR	-0.0727633	0.913637	0.955939	0.0392262	0.0195699	0.450948	0.275757		PSPH	-0.349602	0.00558779	0.0274934	2.25276	1.56077	0.573819	0.332873		PSMC4	-0.370822	0.0175872	0.0698302	1.7548	1.15596	0.834637	0.242076
RIMKLA	-0.293794	0.000571431	0.00595979	3.24304	2.22477	0.625667	0.290689		PTCRA	-0.409467	0.909881	0.951005	0.0410153	0.021817	0.684744	0.257287		PSMD7	-0.102103	0.559142	0.762513	0.252478	0.117753	0.232678	0.255114
RIMKLB	-0.0870075	0.280495	0.466197	0.552075	0.331431	0.411191	0.324936		PTGER4	-0.0447149	0.0951746	0.248158	1.02148	0.605272	0.439046	0.277351		PSPH	-0.343483	0.0712079	0.197981	1.14747	0.703377	0.182559	0.420635
RIN1	-0.0295458	0.665639	0.802124	0.176762	0.0957584	0.610403	0.259881		PTGS2	0.443687	0.0275299	0.0987211	1.56019	1.00559	0.804023	0.231499		PTCRA	-0.464452	0.732986	0.879897	0.134904	0.0555681	0.605026	0.433706
RIPK1	-0.265051	0.0058462	0.0354845	2.23313	1.44996	0.364851	0.34675		PTPN11	-0.0373246	0.507044	0.70312	0.294955	0.152971	0.531675	0.190389		PTEN	-0.294286	0.031721	0.109253	1.49865	0.961567	0.417339	0.437621
RIPK2	-0.0141043	0.496896	0.664051	0.303734	0.177799	0.523651	0.293846		PTPN5	-0.00278466	0.837788	0.913529	0.076866	0.0392776	0.791017	0.265334		PTGER4	-0.217871	0.261265	0.501209	0.582919	0.299981	0.425047	0.516179
RIPK3	0.212566	0.919483	0.957954	0.0364565	0.0186555	0.649962	0.311048		PTPRR	0.352535	0.268207	0.483818	0.57153	0.315318	0.697404	0.24497		PTGS2	0.0887737	0.403152	0.639944	0.394531	0.193858	0.643381	0.276401
RNF43	0.0232917	0.267012	0.450907	0.573469	0.345913	0.581722	0.206698		PTTG1	0.306907	0.144034	0.328176	0.841534	0.483893	0.547152	0.229645		PTPN11	0.0223379	0.913555	0.968915	0.0392655	0.0137144	0.278483	0.191173
RNLS	-0.0201659	0.22397	0.402627	0.64981	0.395097	0.725633	0.208139		PTTG2	-0.258425	0.195884	0.399043	0.708001	0.398981	0.367334	0.481993		PTPN5	-0.141671	0.774249	0.908607	0.111119	0.0416237	0.548498	0.294746
ROBO4	0.100275	0.842714	0.912325	0.0743196	0.0398506	0.55997	0.298486		PUM1	-0.322465	0.0356849	0.118496	1.44752	0.926295	0.340373	0.256601		PTPRR	0.186364	0.237683	0.466237	0.624002	0.331393	0.419908	0.489758
ROPN1	0.0471887	0.0668632	0.188618	1.17481	0.724417	0.701928	0.307378		PURA	-0.463881	0.100561	0.256779	0.997568	0.590441	0.490145	0.333624		PTTG1	0.372225	0.0245538	0.0900103	1.60988	1.04571	0.537552	0.39921
ROR2	-0.208827	4.89092e-05	0.000909242	4.31061	3.04132	0.554167	0.622309		PVR	-0.419035	0.0151924	0.0618129	1.81837	1.20892	0.581683	0.343674		PTTG2	-0.232718	0.308481	0.557147	0.510772	0.25403	0.525636	0.517183
RORC	0.0975767	0.451986	0.629127	0.344875	0.201262	0.119482	0.402695		PVRIG	-0.638629	0.0793678	0.220825	1.10036	0.655952	0.463964	0.319335		PUM1	0.132768	0.502547	0.722595	0.298823	0.141105	0.30473	0.437197
RPL23	-0.531553	0.109607	0.257663	0.960163	0.588949	0.298106	0.514846		PYCR1	0.196546	0.513715	0.709051	0.289278	0.149323	0.611813	0.212246		PURA	0.00187386	0.797396	0.921892	0.0983259	0.0353199	-0.055419	0.423912
RPL7A	-0.716214	0.0787918	0.208233	1.10352	0.68145	0.10066	0.676571		PYCR3	-0.0218896	0.800521	0.89395	0.0966274	0.0486866	0.646763	0.245414		PVRIG	-0.625643	0.032585	0.111194	1.48698	0.953917	0.54259	0.270192
RPLP0	0.0298377	0.629825	0.774726	0.20078	0.110852	0.312786	0.585033		RAB7A	-0.567599	0.0532921	0.16581	1.27334	0.780389	0.643819	0.517806		PYCR1	0.231849	0.199329	0.410321	0.70043	0.386877	0.701327	0.235734
RPS27A	-0.541414	0.205851	0.381025	0.686448	0.419047	0.195999	0.766328		RAC1	0.0122543	0.808223	0.896942	0.0924686	0.0472356	0.385532	0.255416		PYCR3	-0.0693474	0.980262	0.990968	0.00865775	0.00394032	0.441646	0.346907
RPS6KA5	-0.162879	0.0109451	0.0557036	1.96078	1.25412	0.739074	0.309299		RAC2	-0.194492	0.175752	0.372906	0.7551	0.4284	0.824964	0.226103		RAC1	0.346539	0.38098	0.625533	0.419098	0.20375	0.437842	0.3333
RPS6KA6	-0.00927793	0.885618	0.937125	0.0527538	0.0282025	0.233069	0.268491		RAC3	-0.86931	0.0373405	0.122619	1.42782	0.911441	0.66529	0.359847		RAC2	-0.320912	0.328993	0.571876	0.482814	0.242698	0.636532	0.28481
RPS6KB1	-0.13736	0.102696	0.246916	0.988447	0.607451	0.742944	0.226785		RAD21	0.224119	0.82836	0.907366	0.0817807	0.0422174	0.453952	0.258996		RAC3	-0.332008	0.733568	0.879897	0.13456	0.0555681	0.540907	0.245662
RPTOR	0.202476	0.117138	0.2698	0.931302	0.568958	0.746664	0.216798		RAD50	0.353349	0.0231619	0.0868426	1.63523	1.06127	0.732772	0.194293		RAD21	0.0434803	0.257171	0.496572	0.589777	0.304018	0.196518	0.369939
RRAD	-0.133555	0.193367	0.368566	0.713618	0.433484	0.618335	0.324371		RAD51C	0.181407	0.366645	0.58262	0.435754	0.234615	0.546209	0.274166		RAD50	0.406405	0.0373822	0.122214	1.42734	0.912879	0.612947	0.207083
RRAS2	-0.383968	8.03918e-05	0.00130835	4.09479	2.88327	0.706342	0.377376		RAD52	0.0616061	0.675101	0.819528	0.170631	0.0864362	0.636068	0.313511		RAD51C	0.116585	0.493372	0.716594	0.306825	0.144727	0.476252	0.276905
RRM2	0.0574514	0.223452	0.402595	0.650815	0.395132	0.636499	0.427881		RAF1	-0.340752	0.012224	0.052172	1.91279	1.28256	0.59496	0.234305		RAD52	0.212838	0.0898027	0.236231	1.04671	0.626664	0.481744	0.222825
RSAD2	-0.385405	9.77619e-06	0.000254009	5.00983	3.59515	0.705356	0.404741		RAG1	0.0568528	0.758783	0.873925	0.119882	0.0585261	0.844523	0.204979		RAF1	-0.385219	0.00223528	0.0124922	2.65067	1.90336	0.670227	0.192916
RUNX1	0.0289638	0.281494	0.466323	0.550531	0.331313	0.459273	0.366978		RANBP2	0.0302398	0.450238	0.655657	0.346558	0.183324	0.380018	0.208269		RAG1	0.00738748	0.923765	0.973734	0.0344383	0.0115595	0.520224	0.383024
RUNX1T1	0.0729981	0.864499	0.924421	0.0632353	0.03413	0.596372	0.36752		RASA4	-1.33702	0.0369475	0.121598	1.43241	0.915072	0.654216	0.663583		RANBP2	0.489297	0.0304808	0.105967	1.51597	0.974828	0.196207	0.510158
RUNX3	-0.287836	0.000155462	0.00221383	3.80838	2.65485	0.569666	0.387027		RASAL1	-0.0727389	0.329288	0.542464	0.482424	0.265629	0.191908	0.282176		RASA4	-0.906907	0.0123564	0.052435	1.90811	1.28038	0.405567	0.839339
RXRG	0.245844	0.800518	0.890735	0.0966287	0.0502517	0.485024	0.698405		RASGRF1	-0.588499	0.13194	0.310657	0.879624	0.507719	0.739829	0.732949		RASAL1	-0.166222	0.339183	0.584104	0.469566	0.23351	0.699163	0.283565
RYBP	-0.143853	0.918369	0.957821	0.0369826	0.0187159	0.353817	0.286634		RASGRF2	-0.400088	0.116032	0.285425	0.935423	0.544507	0.686362	0.343001		RASGRP1	-0.489415	0.00647216	0.0303331	2.18895	1.51808	0.192348	0.401983
S100A7	-0.163666	0.0273514	0.105214	1.56302	0.977926	0.696827	0.414154		RASGRP1	-0.470503	0.0746127	0.212912	1.12719	0.671799	0.619863	0.416899		RB1	0.153203	0.953984	0.979526	0.0204589	0.0089841	0.282036	0.263406
S100A8	0.0862275	0.0738258	0.201875	1.13179	0.694918	0.706789	0.305811		RB1	-0.0473806	0.114872	0.28356	0.939785	0.547356	0.431403	0.228777		RBL2	0.15238	0.459725	0.694748	0.337502	0.158173	0.448145	0.345452
S100A9	-0.139798	0.142044	0.307359	0.847578	0.512355	0.853888	0.281403		RBL2	-0.379859	0.190151	0.393004	0.720902	0.405603	0.696078	0.191508		RBP4	-1.56153	0.350259	0.591498	0.455611	0.228047	0.454184	2.00355
S100B	-0.150761	0.0273152	0.105214	1.5636	0.977926	0.636869	0.525581		RBP4	-0.190178	0.05662	0.172895	1.24703	0.762217	0.785093	0.204656		RBX1	-0.0573054	0.0478489	0.147942	1.32013	0.829908	0.273403	0.349551
SAA1	-0.00244075	0.518442	0.6825	0.2853	0.165898	0.743315	0.394459		RBX1	-0.497279	0.000348561	0.00294982	3.45772	2.5302	0.655599	0.269186		REL	-0.146869	0.326975	0.569707	0.485485	0.244349	0.402317	0.287898
SAMD9	0.0982975	0.947514	0.967104	0.0234143	0.0145266	0.64328	0.311852		REL	-0.323638	0.129335	0.307736	0.888283	0.511821	0.671554	0.209019		RELA	-0.342623	0.014404	0.0594855	1.84152	1.22559	0.52196	0.19882
SAMSN1	0.230115	0.297807	0.479446	0.526065	0.31926	0.840085	0.359053		RELA	-0.317102	0.0317319	0.10969	1.4985	0.959833	0.681994	0.228606		RELB	-0.117397	0.583536	0.785651	0.233933	0.10477	0.575744	0.290749
SBNO2	0.0865649	0.601675	0.751006	0.220638	0.124357	0.830807	0.165309		RELB	-0.192742	0.786366	0.884289	0.104375	0.0534057	0.733229	0.178457		RELN	-0.450113	0.22088	0.443481	0.655843	0.353125	0.558216	0.428226
SDHA	0.12433	0.0827388	0.216113	1.08229	0.665319	0.479815	0.31766		REN	-0.31478	0.149942	0.335444	0.824077	0.47438	0.776205	0.218599		REN	-0.282055	0.522515	0.735593	0.281902	0.133362	0.65509	0.350218
SELE	-0.230505	0.00111013	0.0100727	2.95463	1.99686	0.65442	0.409245		REPS1	-0.37972	0.363195	0.579625	0.43986	0.236853	0.683769	0.20266		REPS1	0.217327	0.191484	0.403397	0.717867	0.394267	0.362391	0.403623
SELENOK	-0.0757167	0.976057	0.981358	0.0105248	0.00817251	0.431139	0.280894		RFC3	0.00815226	0.370756	0.586698	0.430912	0.231586	0.724145	0.406196		RET	-0.451183	0.205638	0.420649	0.686897	0.37608	0.861579	0.464504
SELP	-0.0182938	0.112531	0.261629	0.948729	0.582313	0.542101	0.407609		RFC4	0.58802	0.0177388	0.0702437	1.75108	1.15339	0.690423	0.266345		RFC3	0.188963	0.386706	0.627286	0.412619	0.202534	0.413867	0.352287
SELPLG	0.140203	0.934345	0.966029	0.0294928	0.0150097	0.704262	0.336667		RGMB	-0.0444069	0.522985	0.719826	0.281511	0.142772	0.567569	0.215729		RGMB	-0.0709989	0.444612	0.685702	0.352018	0.163865	0.489705	0.252174
SERINC1	-0.406627	0.836011	0.90941	0.077788	0.0412404	0.27748	0.682108		RICTOR	0.0687602	0.936303	0.965994	0.0285835	0.0150254	0.68361	0.176123		RICTOR	0.141524	0.88188	0.956123	0.0545907	0.0194863	0.377259	0.290263
SERINC2	-0.0672815	0.0754897	0.204762	1.12211	0.68875	0.791367	0.356992		RIMKLA	-0.104221	0.327498	0.540754	0.484792	0.267	0.508124	0.276067		RIMKLA	0.189573	0.237278	0.466237	0.624743	0.331393	0.547897	0.257516
SERINC3	-0.0251763	0.0434954	0.145708	1.36156	0.836516	0.452283	0.327594		RIMKLB	0.318317	0.018916	0.0743093	1.72317	1.12896	0.716693	0.186964		RIMKLB	0.405324	0.00229054	0.012753	2.64006	1.89439	0.426278	0.358356
SERINC5	0.0408569	0.747944	0.857611	0.126131	0.0667096	0.51289	0.243253		RIN1	-0.948799	0.0198863	0.0773008	1.70145	1.11182	0.673751	0.411346		RIN1	-0.919253	0.0294407	0.103077	1.53105	0.986837	0.771577	0.271948
SERPING1	0.555119	0.100141	0.243128	0.99939	0.614165	0.556173	0.452116		RIPK1	0.131917	0.755524	0.873483	0.121752	0.0587457	0.269082	0.233524		RIPK1	0.396967	0.0389748	0.126583	1.40922	0.897626	0.416488	0.360305
SERPINH1	-0.164306	0.00842141	0.0467031	2.07462	1.33065	0.601569	0.255257		RIPK2	0.101015	0.44448	0.653429	0.352148	0.184801	0.588291	0.200229		RIPK2	0.115119	0.216981	0.43817	0.663579	0.358357	0.39839	0.31677
SETBP1	-0.0599531	0.0532913	0.163404	1.27334	0.786736	0.39289	0.314914		RIPK3	0.281244	0.912477	0.951005	0.039778	0.021817	0.799739	0.146703		RIPK3	0.0686776	0.95734	0.979526	0.018934	0.0089841	0.48847	0.354496
SETD2	-0.11726	0.884203	0.936914	0.0534481	0.0283003	0.258261	0.27377		RNLS	-0.127849	0.428816	0.639553	0.367729	0.194123	0.71755	0.236103		RNLS	-0.107683	0.941738	0.976007	0.0260697	0.0105469	0.301592	0.247027
SF3A1	-0.407846	0.0109218	0.0557036	1.96171	1.25412	0.198756	0.413572		ROBO4	-0.233273	0.193013	0.394823	0.714414	0.403597	0.848437	0.193681		ROBO4	-0.333548	0.138101	0.32362	0.859802	0.489964	0.491639	0.296315
SF3B1	-0.628406	0.0461462	0.151054	1.33586	0.820868	0.279996	0.589473		ROR2	-0.338148	0.0270547	0.09747	1.56776	1.01113	0.595931	0.516602		ROCK1	-0.0561281	0.163757	0.361975	0.785801	0.441321	0.549298	0.266058
SFN	-0.247133	0.0153391	0.07189	1.8142	1.14333	0.24076	0.293832		RORA	-0.44961	0.0645878	0.192077	1.18985	0.716524	0.662353	0.472351		ROPN1	-0.689281	0.0892838	0.235284	1.04923	0.628408	0.650226	0.370841
SFRP2	0.0261782	0.245831	0.42582	0.609363	0.370774	0.446672	0.661603		RPL23	0.00396989	0.351115	0.56645	0.454551	0.246838	0.408262	0.305538		ROR2	-0.129321	0.861419	0.952005	0.0647855	0.021361	0.606254	0.546126
SFRP4	0.253154	0.442648	0.621975	0.353941	0.206227	0.42517	0.373836		RPL7A	-0.985701	0.0888994	0.23595	1.0511	0.62718	0.778611	0.37776		RORA	0.113653	0.384994	0.627286	0.414546	0.202534	0.360022	0.232646
SFXN1	0.073284	0.224614	0.402879	0.648564	0.394826	0.578976	0.287652		RPLP0	0.463872	0.0752899	0.213957	1.12326	0.669674	0.69427	0.396436		RPL23	0.535523	0.057983	0.170382	1.2367	0.768575	0.268722	0.523041
SGK1	-0.397118	0.0176965	0.0803869	1.75211	1.09481	0.548845	0.331701		RPS27A	-0.218888	0.836011	0.913077	0.0777879	0.0394926	0.300743	0.256828		RPL7A	-0.269486	0.455721	0.691377	0.341301	0.160285	0.298842	0.601978
SGK2	0.0980702	0.507314	0.670832	0.294723	0.173386	0.356287	0.267792		RPS6	-0.73983	0.112854	0.281376	0.947481	0.550713	0.655546	0.378266		RPLP0	0.434034	0.0316076	0.109116	1.50021	0.962111	0.43237	0.574514
SH2B2	0.0179649	0.0840761	0.21845	1.07533	0.660647	0.634461	0.343368		RPS6KA5	-0.337611	0.0621527	0.186737	1.20654	0.72877	0.829214	0.238693		RPS27A	0.322526	0.33321	0.577849	0.477283	0.238185	0.13719	0.836127
SH2D1A	0.309943	0.812238	0.897036	0.0903166	0.0471903	0.550727	0.413782		RPTOR	0.159588	0.59681	0.765448	0.224164	0.116084	0.553507	0.189849		RPS6	0.25139	0.55206	0.756338	0.258013	0.121284	0.191142	0.593369
SH2D1B	0.0182365	0.146885	0.313905	0.833024	0.503202	0.719087	0.349743		RRAD	-0.447649	0.0537453	0.16652	1.26966	0.778532	0.771051	0.278906		RPS6KA5	-0.174733	0.717043	0.87225	0.144455	0.0593592	0.45672	0.352351
SHC1	0.0313093	0.632196	0.776353	0.199148	0.109941	0.544445	0.220234		RRM2	0.601917	0.345055	0.559722	0.462112	0.252028	0.767219	0.292863		RPTOR	-0.0428878	0.608673	0.801284	0.215616	0.0962133	0.826627	0.179976
SHC2	-0.390078	0.00336234	0.023796	2.47336	1.6235	0.197259	0.406273		RSAD2	-0.417003	0.114879	0.28356	0.939759	0.547356	0.62917	0.31623		RRAD	-0.314094	0.23521	0.46446	0.628545	0.333051	0.475725	0.364865
SHC3	0.0247181	0.212739	0.389934	0.672152	0.409009	0.405328	0.429284		RUNX1T1	-0.604182	0.0324705	0.110549	1.48851	0.956446	0.661586	0.551096		RRAS2	-0.275174	0.370044	0.613015	0.431746	0.212529	0.453665	0.43414
SHC4	-0.12568	0.0477225	0.15398	1.32128	0.812534	0.482788	0.404661		RUNX3	-0.164133	0.27461	0.490588	0.561283	0.309283	0.618744	0.260221		RRM2	0.544465	0.0884989	0.233927	1.05306	0.630919	0.593622	0.450158
SIGIRR	0.271497	0.0365397	0.129462	1.43724	0.887857	0.60007	0.249507		RXRG	-0.52062	0.0812081	0.221083	1.0904	0.655445	0.734185	0.599901		RSAD2	-0.0315979	0.261076	0.501209	0.583233	0.299981	0.509918	0.430581
SIGLEC1	0.118288	0.590627	0.744441	0.228687	0.12817	0.590921	0.339594		RYBP	-0.371566	0.182551	0.383486	0.738616	0.41625	0.765842	0.184587		RUNX1T1	-0.67718	0.0330649	0.112058	1.48063	0.950559	0.657388	0.32423
SIGLEC5	0.144914	0.8636	0.924127	0.0636875	0.0342686	0.71383	0.340725		S100A7	-0.230245	0.217913	0.428592	0.661716	0.367956	0.848772	0.229219		RUNX3	0.123702	0.229892	0.45762	0.638477	0.339495	0.362115	0.408198
SIN3A	-0.391747	0.000298238	0.00371169	3.52544	2.43043	0.519971	0.266808		S100A8	0.00115768	0.109308	0.274383	0.961346	0.561643	0.61016	0.300823		RXRG	-0.766464	0.0484317	0.149432	1.31487	0.825556	0.194265	0.749532
SIRPA	-0.0391203	0.440837	0.620609	0.355722	0.207182	0.56665	0.562018		S100A9	-0.179306	0.392397	0.609162	0.406274	0.215267	0.738226	0.275092		RYBP	-0.227713	0.146156	0.33531	0.835184	0.474554	0.404235	0.274432
SIRPB2	0.073602	0.716807	0.835283	0.144598	0.0781663	0.736489	0.289917		S100B	0.331877	0.22975	0.441987	0.638744	0.35459	0.753906	0.327144		S100A7	-0.0665795	0.957614	0.979526	0.0188095	0.0089841	0.542083	0.463565
SIRT4	0.0335651	0.527007	0.689954	0.278184	0.16118	0.412781	0.371958		SAA1	-0.296315	0.414367	0.629413	0.382615	0.201064	0.713345	0.410936		S100A8	-0.0850698	0.537545	0.748556	0.269585	0.125776	0.461574	0.379489
SIX1	-0.0456538	0.394767	0.577146	0.40366	0.238714	0.465671	0.362931		SAMD9	-0.0463749	0.658142	0.808886	0.181681	0.0921127	0.643928	0.283441		S100A9	-0.0395079	0.947808	0.977509	0.0232798	0.00987918	0.642035	0.424587
SKP1	-0.0509891	0.698556	0.825668	0.155799	0.0831948	0.659706	0.304999		SAMSN1	0.0148333	0.798702	0.893833	0.0976153	0.0487435	0.293208	0.260602		S100B	0.482638	0.0112348	0.0479501	1.94944	1.31921	0.505237	0.531323
SKP2	0.0975717	0.703479	0.828731	0.152749	0.0815863	0.673077	0.264869		SBNO2	0.328897	0.0379648	0.124249	1.42062	0.905707	0.81344	0.162142		SAA1	-0.293874	0.65919	0.835839	0.18099	0.0778775	0.584961	0.424985
SLAMF1	-0.179958	0.0302975	0.113024	1.51859	0.946829	0.695151	0.414277		SELE	-0.327218	0.0197562	0.0773008	1.7043	1.11182	0.65518	0.278371		SAMD9	-0.144672	0.672737	0.845317	0.172155	0.0729804	0.523921	0.344603
SLAMF6	-0.0505409	0.0559238	0.167998	1.2524	0.774695	0.648316	0.406761		SELP	-0.307878	0.196498	0.399658	0.706642	0.398312	0.672606	0.238015		SAMSN1	-0.215281	0.345424	0.588016	0.461647	0.230611	0.845778	0.38052
SLAMF7	0.0170699	0.173836	0.348849	0.759861	0.457363	0.659888	0.375215		SELPLG	0.0596563	0.754358	0.872844	0.122422	0.0590632	0.671703	0.288414		SBNO2	0.242332	0.0640938	0.183959	1.19318	0.735278	0.866194	0.157871
SLC11A1	-0.143698	0.00220773	0.0171186	2.65605	1.76653	0.597601	0.360116		SERINC2	0.38911	0.0985824	0.253914	1.0062	0.595314	0.729552	0.209678		SELE	-0.0967125	0.648353	0.829914	0.188188	0.0809667	0.582567	0.45292
SLC16A1	-0.179118	0.000941137	0.00887945	3.02635	2.05161	0.534111	0.410828		SERINC3	0.257297	0.0512872	0.160925	1.28999	0.793378	0.344521	0.305213		SELP	-0.289584	0.697808	0.864282	0.156264	0.0633448	0.48538	0.480141
SLC16A2	0.244631	0.824309	0.904297	0.08391	0.0436887	0.557998	0.332331		SERPINA1	1.29011	0.320106	0.537273	0.494706	0.269805	0.803114	0.517797		SELPLG	-0.0805469	0.703757	0.866285	0.152577	0.0623394	0.551129	0.362364
SLC1A5	-0.00715253	0.0282822	0.107953	1.54849	0.966764	0.837899	0.279701		SERPING1	0.176416	0.900553	0.945953	0.0454909	0.0241305	0.821118	0.293136		SERINC2	0.456392	0.00557272	0.0266232	2.25393	1.57474	0.857483	0.30449
SLC25A1	-0.0785555	0.370797	0.552757	0.430864	0.257465	0.158872	0.373709		SETBP1	-0.277754	0.0312743	0.109081	1.50481	0.962252	0.424835	0.335912		SERINC3	0.282473	0.40291	0.639944	0.394792	0.193858	0.60325	0.292868
SLC2A1	-0.112982	0.0128104	0.0630307	1.89244	1.20045	0.52626	0.307482		SF3A1	-0.220011	0.418899	0.63305	0.377891	0.198562	0.537602	0.20045		SERPING1	-0.378703	0.355079	0.595033	0.449675	0.225459	0.312893	0.468016
SLC7A5	0.146389	0.743376	0.856129	0.128791	0.0674605	0.378882	0.378722		SF3B1	-0.0296624	0.998702	0.999377	0.000563923	0.000270579	0.519066	0.159192		SETBP1	-0.217801	0.270579	0.513095	0.567706	0.289802	0.357576	0.301592
SMAD2	-0.265915	0.0507118	0.159182	1.29489	0.798106	0.6862	0.237097		SFN	0.014965	0.10664	0.268596	0.972079	0.570901	0.233266	0.189705		SETD2	-0.444201	0.000745637	0.00500323	3.12747	2.30075	0.389005	0.32842
SMAD3	-0.0540786	0.128144	0.286678	0.892303	0.542606	0.614038	0.383998		SFRP1	0.565038	0.303303	0.518274	0.518123	0.28544	0.820385	0.302184		SF3A1	0.187835	0.448989	0.687104	0.347764	0.162977	0.251263	0.38614
SMAD4	-0.0338047	0.129284	0.288246	0.888454	0.540236	0.182602	0.261981		SFRP2	0.0939459	0.635148	0.793801	0.197125	0.100289	0.669977	0.472464		SF3B1	0.598744	0.233443	0.462148	0.631819	0.335219	0.365065	0.585087
SMAD5	0.0289416	0.53248	0.693582	0.273697	0.158902	0.552122	0.233648		SFRP4	-0.15831	0.447804	0.653635	0.348912	0.184664	0.699475	0.242405		SFN	0.262098	0.00189905	0.0108828	2.72146	1.96326	0.502539	0.265143
SMAP1	-0.282994	0.0220238	0.0911095	1.65711	1.04044	0.308599	0.320404		SFXN1	-0.0885485	0.688971	0.832273	0.161799	0.0797344	0.606481	0.2528		SFRP1	-0.311039	0.482387	0.710861	0.316604	0.148215	0.721056	0.755232
SMARCA4	0.0205194	0.707577	0.831016	0.150226	0.0803907	0.531557	0.206123		SGK1	-0.203795	0.163018	0.355044	0.787764	0.449718	0.549719	0.287184		SFRP2	0.0677677	0.822702	0.931072	0.0847573	0.0310167	0.458972	0.698799
SMARCB1	-0.264489	0.292747	0.475545	0.533508	0.322808	0.323772	0.466833		SGK2	-0.0373	0.645629	0.800148	0.190017	0.0968297	0.17052	0.27832		SFRP4	-0.411464	0.20222	0.414803	0.694176	0.382158	0.266033	0.428438
SMC1A	0.24297	0.0859943	0.221107	1.06553	0.655398	0.336805	0.227923		SH2B2	-0.0487826	0.723523	0.858805	0.140548	0.0661053	0.541334	0.235843		SFXN1	-0.161833	0.225587	0.452089	0.646687	0.344776	0.644599	0.302028
SMC3	-0.264646	0.0497788	0.157956	1.30296	0.801464	0.280088	0.363735		SH2D1A	0.413197	0.29158	0.505687	0.535242	0.296118	0.888629	0.147023		SGK1	0.193323	0.993946	0.997042	0.00263733	0.00128644	0.707202	0.219791
SNAI1	0.210886	0.484974	0.660594	0.314282	0.180065	0.354355	0.356626		SH2D1B	-0.0748277	0.764953	0.874823	0.116365	0.0580798	0.737328	0.291458		SGK2	-0.13537	0.366592	0.608658	0.435817	0.215626	0.417191	0.22308
SNAI2	0.225343	0.95395	0.968334	0.0204746	0.0139748	0.505544	0.340386		SHC1	-0.0956481	0.535369	0.725417	0.271347	0.139412	0.641052	0.13697		SH2B2	-0.0667476	0.496305	0.7171	0.304252	0.144421	0.599201	0.36451
SNCA	0.0691161	0.776637	0.874676	0.109782	0.0581528	0.740698	0.260789		SHC2	0.18308	0.424765	0.638656	0.371852	0.194733	0.516345	0.239382		SH2D1A	0.103254	0.215045	0.435085	0.66747	0.361426	0.483095	0.428455
SOCS1	-0.429695	0.000499504	0.00541268	3.30146	2.26659	0.292089	0.499943		SHC3	-0.0618133	0.19051	0.393004	0.720082	0.405603	0.40181	0.306967		SH2D1B	-0.0930642	0.578632	0.780468	0.237597	0.107645	0.650075	0.396097
SOCS2	0.194947	0.169557	0.343053	0.770683	0.464639	0.487647	0.356497		SHC4	-0.369898	0.116603	0.285436	0.933292	0.544492	0.557576	0.337835		SHC1	-0.126957	0.724136	0.87618	0.14018	0.0574065	0.332729	0.268317
SOCS3	-0.194915	0.189428	0.363881	0.722556	0.439041	0.338681	0.414473		SIGLEC1	0.0235585	0.654793	0.807354	0.183896	0.0929358	0.772784	0.197541		SHC3	-0.0865315	0.540392	0.749364	0.267291	0.125307	0.358784	0.439892
SOD1	0.0199484	0.017904	0.0803869	1.74705	1.09481	0.431933	0.359354		SIGLEC5	-0.0649746	0.644318	0.800148	0.1909	0.0968297	0.66681	0.29219		SHC4	-0.244218	0.6744	0.84636	0.171082	0.0724448	0.180108	0.516529
SOD2	-0.18541	0.150969	0.319266	0.821114	0.495847	0.27962	0.390928		SIN3A	-0.176486	0.12727	0.304502	0.895275	0.51641	0.709284	0.184937		SIGIRR	0.48345	0.00170812	0.00995958	2.76748	2.00176	0.78349	0.198662
SOS2	-0.238812	0.340647	0.524973	0.467695	0.279863	0.15208	0.380087		SIRPA	0.0206159	0.893984	0.941672	0.04867	0.0261003	0.491975	0.364116		SIGLEC1	-0.0947299	0.890759	0.957025	0.0502399	0.0190766	0.37764	0.429366
SOST	0.105259	0.95046	0.967294	0.0220662	0.0144415	0.472964	0.407673		SIRPB2	0.0797004	0.584825	0.756988	0.232974	0.120911	0.786858	0.228861		SIGLEC5	-0.209889	0.706971	0.866285	0.150598	0.0623394	0.445471	0.44784
SOX10	0.086065	0.31798	0.502079	0.4976	0.299228	0.606301	0.391623		SIRT4	0.0945703	0.782767	0.881458	0.106367	0.0547985	0.59143	0.198397		SIN3A	0.215261	0.488773	0.713878	0.310893	0.146376	0.370891	0.239293
SOX17	0.240393	0.180792	0.355582	0.742821	0.449061	0.65991	0.278214		SIX1	-0.332672	0.147415	0.331385	0.831459	0.479668	0.60116	0.308163		SIRPA	0.0597362	0.537788	0.748556	0.269389	0.125776	0.566788	0.508457
SOX2	-0.171926	0.00999837	0.0528842	2.00007	1.27667	0.664431	0.365451		SKP1	0.0198669	0.91808	0.954828	0.0371197	0.0200746	0.471458	0.27743		SIRPB2	0.00609843	0.422487	0.66212	0.374187	0.179063	0.676929	0.289517
SOX9	0.168725	0.938775	0.966422	0.0274385	0.0148333	0.690471	0.390848		SKP2	0.00964607	0.781997	0.881458	0.106795	0.0547985	0.653028	0.292607		SIRT4	0.0610052	0.495471	0.716594	0.304982	0.144727	0.427102	0.3819
SP1	-0.0208295	0.831682	0.90768	0.0800426	0.0420673	0.355251	0.267698		SLAMF1	-0.402887	0.152034	0.337575	0.818059	0.471629	0.635932	0.326398		SIX1	-0.287019	0.331061	0.574796	0.480093	0.240487	0.481259	0.370753
SPA17	0.0955926	0.929914	0.963079	0.031557	0.016338	0.302954	0.327068		SLAMF6	-0.160549	0.0793096	0.220825	1.10067	0.655952	0.674545	0.282902		SKP1	0.070856	0.697961	0.864282	0.156169	0.0633448	0.620315	0.279229
SPACA3	0.0372684	0.165832	0.337338	0.780332	0.471934	0.554936	0.366542		SLAMF7	-0.0740619	0.219536	0.429501	0.658495	0.367036	0.698406	0.250316		SKP2	-0.0879257	0.968058	0.985966	0.0140988	0.00613814	0.444362	0.299978
SPANXB1	0.23013	0.153439	0.321875	0.814063	0.492313	0.581669	0.481947		SLC11A1	-0.434983	0.0208192	0.0796726	1.68154	1.09869	0.804688	0.259029		SLAMF1	-0.222929	0.876753	0.954758	0.0571229	0.0201067	0.583876	0.484166
SPIB	-0.0156696	0.126299	0.284702	0.898599	0.545609	0.689183	0.341212		SLC16A2	-0.41042	0.0171658	0.0687096	1.76534	1.16298	0.465455	0.477297		SLAMF6	-0.110009	0.483785	0.711246	0.315347	0.14798	0.393142	0.490103
SPINK1	1.4448	0.0142593	0.0687882	1.8459	1.16249	0.465195	1.8131		SLC2A1	0.1644	0.577286	0.753757	0.238609	0.122769	0.55106	0.252072		SLAMF7	-0.0911318	0.639088	0.824468	0.194439	0.0838263	0.46681	0.45117
SPINK5	0.0271157	0.0555615	0.16759	1.25523	0.775753	0.389475	0.488043		SLC39A6	-0.0382571	0.944034	0.969566	0.0250125	0.0134227	0.431428	0.202468		SLC11A1	-0.291285	0.584121	0.785725	0.233497	0.104729	0.471718	0.384656
SPOP	0.0279856	0.305816	0.488581	0.514539	0.311064	0.49375	0.247151		SLC7A5	-0.332951	0.324436	0.540754	0.488871	0.267	0.520483	0.382293		SLC16A2	-0.65505	0.0184574	0.072316	1.73383	1.14077	0.71939	0.324828
SPP1	0.130047	0.636502	0.779028	0.1962	0.108447	0.304932	0.620937		SMAD2	-0.310084	0.114301	0.28356	0.94195	0.547356	0.61836	0.304102		SLC25A1	-0.491347	0.000356606	0.00276509	3.44781	2.55829	0.439942	0.37411
SPRED1	-0.0689402	0.473629	0.650691	0.324561	0.186625	0.350918	0.341543		SMAD3	0.394498	0.171217	0.366433	0.766454	0.436005	0.738831	0.253567		SLC2A1	0.277382	0.0353369	0.117341	1.45177	0.930552	0.509205	0.296115
SPRY1	-0.0353682	0.768244	0.868526	0.114501	0.061217	0.768188	0.254087		SMAD4	-0.130286	0.527462	0.721892	0.277809	0.141528	0.17719	0.190075		SLC7A5	-0.47934	0.217162	0.43817	0.663216	0.358357	0.710228	0.267325
SPRY2	-0.076847	0.490049	0.663104	0.30976	0.178419	0.0886536	0.284905		SMAD5	0.109966	0.665702	0.813826	0.17672	0.0894687	0.424502	0.215762		SMAD2	-0.0441692	0.639076	0.824468	0.194448	0.0838263	0.263772	0.20425
SPRY4	0.188241	0.189434	0.363881	0.722542	0.439041	0.553503	0.33965		SMAP1	0.099031	0.747129	0.871259	0.126604	0.0598528	0.594045	0.209636		SMAD3	0.448576	0.0190648	0.0739137	1.71977	1.13128	0.515004	0.421534
SRP54	0.0591532	0.0980677	0.239582	1.00847	0.620546	0.298273	0.26034		SMARCA4	0.311037	0.729255	0.860579	0.13712	0.065209	0.680237	0.151595		SMAD4	-0.0964815	0.117581	0.285471	0.929663	0.544437	0.25336	0.261496
SRR	-0.00511914	0.38722	0.569487	0.412042	0.244516	0.491168	0.275219		SMARCB1	0.108681	0.725218	0.858805	0.139531	0.0661053	0.562068	0.252098		SMAD5	0.0810244	0.402194	0.639796	0.395564	0.193959	0.464865	0.267703
SRSF2	-0.0147891	0.789055	0.885295	0.102893	0.0529119	0.450988	0.260433		SMC1A	0.437829	0.00853856	0.0385537	2.06862	1.41393	0.616057	0.205101		SMAP1	0.382025	0.0697259	0.194838	1.15661	0.710327	0.456371	0.295996
SSX1	-0.0742821	0.483863	0.659853	0.315278	0.180552	0.637132	0.442429		SMC3	-0.176524	0.212405	0.420551	0.672835	0.376182	0.358477	0.253693		SMARCA4	0.290518	0.896586	0.958912	0.0474081	0.0182214	0.538148	0.244601
SSX4	0.243577	0.768172	0.868526	0.114541	0.061217	0.696723	0.411797		SNAI1	0.167666	0.325957	0.540754	0.48684	0.267	0.589561	0.308978		SMARCB1	0.37317	0.300732	0.545814	0.521821	0.262956	0.310402	0.473351
STAG2	-0.0177958	0.132024	0.292269	0.879346	0.534217	0.147932	0.385957		SNCA	-0.506209	0.0174515	0.069665	1.75817	1.15699	0.51738	0.437495		SMC1A	0.194859	0.0852293	0.227432	1.06941	0.643149	0.365362	0.227879
STAT1	-0.102471	0.345355	0.527621	0.461735	0.277678	0.569583	0.326884		SOCS1	-0.471104	0.0509207	0.160114	1.29311	0.795572	0.504663	0.401948		SMC3	0.0881218	0.938009	0.974187	0.0277931	0.0113575	0.384671	0.347486
STAT2	0.123999	0.159222	0.329341	0.797997	0.482355	0.15528	0.267813		SOCS2	-0.0161982	0.937706	0.965994	0.0279335	0.0150254	0.637128	0.336398		SMPD3	-0.374298	0.344254	0.587719	0.463121	0.23083	0.752534	0.32147
STAT3	-0.211675	0.357015	0.537883	0.447314	0.269312	0.377501	0.363461		SOCS3	-0.552817	0.278565	0.492896	0.555074	0.307244	0.772246	0.331238		SNAI1	-0.0432201	0.554099	0.75843	0.256413	0.120085	0.242572	0.328294
STAT4	0.0333359	0.485298	0.660594	0.313991	0.180065	0.420746	0.497113		SOD1	-0.365915	0.138286	0.321006	0.859221	0.493487	0.277884	0.387971		SNCA	-0.575325	0.0206037	0.079052	1.68605	1.10209	0.564246	0.335959
STAT5B	0.0978541	0.39001	0.571886	0.408924	0.242691	0.387569	0.266395		SOD2	-0.344084	0.0269813	0.0974618	1.56894	1.01117	0.520239	0.351239		SOCS1	-0.0414087	0.884879	0.956608	0.0531161	0.0192659	0.473155	0.467387
STAT6	-0.0165656	0.189889	0.364283	0.721499	0.438562	0.197393	0.535992		SOS1	-0.384199	0.0404234	0.131288	1.39337	0.881776	0.423234	0.322855		SOCS2	-0.211145	0.282419	0.524994	0.549106	0.279845	0.264511	0.286111
STC1	0.0970647	0.847776	0.91386	0.0717191	0.0391201	0.654554	0.344766		SOS2	0.0116646	0.938347	0.965994	0.0276365	0.0150254	0.429294	0.218246		SOCS3	-0.357901	0.0588451	0.172232	1.23029	0.763885	0.699459	0.251536
STING1	-0.0936149	0.0285105	0.108545	1.54499	0.964389	0.737956	0.34174		SOST	-0.0421989	0.911888	0.951005	0.0400585	0.021817	0.802566	0.24296		SOD1	-0.385864	0.00352245	0.018051	2.45316	1.7435	0.521633	0.357821
STK11	0.128183	0.239356	0.417043	0.620955	0.379819	0.587061	0.196127		SOX10	0.0856453	0.613836	0.778999	0.211947	0.108463	0.680118	0.358277		SOD2	-0.158674	0.145618	0.33531	0.836786	0.474554	0.16552	0.342189
STK11IP	0.0462536	0.628934	0.774274	0.201395	0.111105	0.643504	0.266675		SOX17	-0.0378938	0.653989	0.807354	0.184429	0.0929358	0.556659	0.28638		SOS1	0.168494	0.918995	0.971472	0.0366868	0.0125699	0.423323	0.30536
SUV39H2	-0.293299	0.000673399	0.00669331	3.17173	2.17436	0.414116	0.320248		SOX2	-0.185974	0.311336	0.526958	0.506771	0.278224	0.802019	0.271177		SOS2	0.250477	0.618789	0.81028	0.208457	0.0913647	0.391106	0.352719
SYK	0.0506208	0.350164	0.531361	0.455729	0.27461	0.421209	0.310242		SPA17	-0.159844	0.302203	0.517413	0.519702	0.286163	0.390426	0.367055		SOST	-0.147458	0.93909	0.974627	0.0272927	0.0111616	0.43994	0.397084
TAB1	0.00177116	0.321781	0.506008	0.49244	0.295842	0.378313	0.227747		SPACA3	-0.0216394	0.41554	0.629739	0.381387	0.20084	0.572843	0.242682		SOX10	-0.000419709	0.934754	0.974051	0.0293028	0.0114182	0.507999	0.432217
TACSTD2	-0.18338	0.00498567	0.0315546	2.30228	1.50094	0.475563	0.431839		SPANXB1	0.0813119	0.5153	0.709916	0.28794	0.148793	0.25187	0.496369		SOX17	-0.278287	0.179481	0.385073	0.745981	0.414457	0.434185	0.357029
TAF3	-0.120761	0.0909249	0.228908	1.04132	0.640339	0.522006	0.294519		SPIB	-0.447868	0.0465491	0.148576	1.33209	0.828052	0.753529	0.259747		SOX2	-0.0140485	0.569024	0.770314	0.24487	0.113332	0.444323	0.390939
TANK	-0.00685718	0.971732	0.979003	0.0124536	0.0092159	0.20406	0.28497		SPINK1	1.10049	0.250219	0.461487	0.60168	0.335841	0.866036	1.00665		SPA17	-0.255436	0.25492	0.492867	0.593597	0.30727	0.510168	0.23928
TAP1	-0.101341	0.15716	0.325985	0.803659	0.486802	0.500135	0.420688		SPINK5	0.015585	0.884714	0.937911	0.0531969	0.0278382	0.365253	0.344445		SPACA3	-0.0589078	0.996369	0.997042	0.00157979	0.00128644	0.409955	0.404006
TAP2	-0.0229358	0.113898	0.263567	0.943484	0.579109	0.598993	0.339317		SPOP	0.0461142	0.726012	0.858805	0.139056	0.0661053	0.239444	0.174966		SPANXB1	-0.148818	0.795813	0.921501	0.0991889	0.0355044	0.80231	0.310134
TAPBP	-0.031277	0.533123	0.693809	0.273173	0.15876	0.532089	0.257298		SPP1	0.473217	0.188882	0.392473	0.723809	0.406191	0.678908	0.29244		SPIB	-0.432198	0.244678	0.475548	0.611406	0.322806	0.617554	0.435847
TAPBPL	-0.0793224	0.470858	0.648689	0.32711	0.187963	0.648221	0.410613		SPRED1	0.0456412	0.757759	0.873925	0.120469	0.0585261	0.385576	0.333633		SPINK1	-0.344305	0.777989	0.911485	0.109027	0.0402504	0.352566	1.89638
TARP	-0.141492	0.00194413	0.0158961	2.71128	1.79871	0.485092	0.36806		SPRY1	-0.163973	0.292688	0.506391	0.533595	0.295514	0.534523	0.245362		SPINK5	-0.0115307	0.319934	0.566761	0.494939	0.2466	0.142665	0.557312
TBC1D10B	-0.109562	0.269781	0.454547	0.568988	0.342422	NA	0.230169		SREBF1	-0.852301	0.0488618	0.155288	1.31103	0.808861	0.588885	0.6809		SPOP	0.0181286	0.77184	0.907939	0.112473	0.0419435	0.474646	0.281525
TBK1	0.245466	0.0473746	0.153192	1.32445	0.814765	0.52853	0.236742		SRP54	0.406798	0.00707861	0.0334486	2.15005	1.47562	0.492738	0.250714		SPP1	0.343169	0.275667	0.518733	0.559616	0.285056	0.19138	0.659446
TBL1XR1	-0.31643	0.00391898	0.026266	2.40683	1.58061	0.529156	0.350736		SRSF2	0.264551	0.203647	0.409227	0.691123	0.388035	0.505294	0.204705		SPRED1	0.114581	0.899538	0.960502	0.0459805	0.0175019	0.435668	0.267632
TBP	-0.319913	5.61772e-06	0.000167822	5.25044	3.77515	0.505688	0.321272		SSX1	-0.870955	0.259347	0.47301	0.586119	0.325129	0.698822	0.357942		SPRY1	-0.128605	0.360262	0.600842	0.443382	0.22124	0.715887	0.294532
TBXAS1	0.113391	0.490082	0.663104	0.309731	0.178419	0.515839	0.359454		SSX4	-0.155524	0.354577	0.569554	0.450289	0.244465	0.710091	0.311998		SRP54	0.347645	0.0675306	0.190138	1.1705	0.72093	0.336681	0.276314
TCF3	0.279371	0.0975512	0.238799	1.01077	0.621968	0.676958	0.245916		ST6GAL1	-0.418762	0.0989762	0.254433	1.00447	0.594426	0.641215	0.751434		SRSF2	0.279341	0.244481	0.475548	0.611754	0.322806	0.452582	0.303952
TCF7	0.112889	0.366231	0.548975	0.436245	0.260447	0.626838	0.364881		STAG2	0.196436	0.748972	0.872512	0.125534	0.0592287	0.520506	0.229883		SSX1	-0.796672	0.114499	0.279823	0.941199	0.553117	0.912281	0.378962
TCF7L1	0.0441501	0.061973	0.180318	1.2078	0.74396	0.519069	0.393859		STAT1	-0.263273	0.212264	0.420551	0.673124	0.376182	0.621398	0.287075		SSX4	-0.3991	0.429919	0.670928	0.366613	0.173324	0.663785	0.441018
TCL1B	0.104009	0.246972	0.426175	0.607352	0.370412	0.642981	0.358656		STAT4	-0.413041	0.171768	0.367082	0.765058	0.435237	0.542049	0.435461		ST6GAL1	0.106882	0.2436	0.475082	0.613322	0.323232	0.378506	0.42
TECR	0.0195783	0.0573212	0.17081	1.24168	0.767486	0.31801	0.558328		STC1	-0.242409	0.229037	0.441987	0.640094	0.35459	0.659539	0.294572		STAG2	0.214231	0.56566	0.767866	0.247445	0.114714	0.172488	0.412881
TERT	0.227492	0.91442	0.955939	0.0388543	0.0195699	0.613502	0.439894		STING1	0.365522	0.100459	0.256779	0.998013	0.590441	0.836967	0.248308		STAT1	-0.160802	0.467107	0.698773	0.330584	0.155664	0.348932	0.332479
TET2	-0.397103	0.00823184	0.0462606	2.0845	1.33479	0.215516	0.410663		STK11	-0.286253	0.262166	0.475819	0.581423	0.322558	0.664236	0.192877		STAT2	0.407137	0.0248889	0.0907893	1.60399	1.04197	0.622712	0.212924
TFDP1	-0.177695	0.123546	0.280201	0.908173	0.552531	0.432016	0.240055		STK11IP	-0.344134	0.445393	0.653429	0.351256	0.184801	0.730979	0.254131		STAT4	-0.446377	0.0653199	0.186395	1.18495	0.729567	0.470402	0.478857
TFE3	0.324214	0.000500701	0.00541268	3.30042	2.26659	0.423624	0.272843		STMN1	0.0207532	0.0934	0.245693	1.02965	0.609607	0.372031	0.341733		STC1	-0.339473	0.167196	0.368479	0.776773	0.433587	0.510426	0.463191
TFEB	-0.0673144	0.342637	0.525782	0.465165	0.279194	0.475418	0.581489		SUV39H2	-0.0502779	0.893565	0.941672	0.0488736	0.0261003	0.24331	0.31071		STING1	0.459137	0.00273132	0.014912	2.56363	1.82646	0.666875	0.357927
TFRC	0.0534392	0.734428	0.848431	0.134051	0.0713835	0.191037	0.203596		SYK	-0.142964	0.508826	0.704272	0.293431	0.15226	0.301192	0.319967		STK11	-0.414436	0.0552869	0.164088	1.25738	0.784924	0.746712	0.181786
TGFB1	-0.130143	0.188395	0.363881	0.724931	0.439041	0.369871	0.509023		TAB1	-0.295916	0.0112042	0.0482365	1.95062	1.31662	0.526333	0.230638		STK11IP	-0.390387	0.6166	0.809561	0.209996	0.0917504	0.726785	0.221638
TGFB2	0.147095	0.969431	0.97735	0.0134833	0.00994999	0.675695	0.366546		TACSTD2	0.276289	0.696927	0.836519	0.156813	0.0775242	0.638075	0.292688		STMN1	0.686945	0.0180039	0.0712936	1.74463	1.14695	0.440207	0.413812
TGFB3	0.216837	0.149414	0.317933	0.82561	0.497664	0.664281	0.227248		TAF3	0.189648	0.459244	0.664849	0.337956	0.177277	0.626297	0.288909		SUV39H2	0.243021	0.0451171	0.140967	1.34566	0.850882	0.430264	0.271409
TGFBR1	-0.0951845	0.085069	0.21949	1.07023	0.658586	0.563592	0.318029		TANK	0.373208	0.0575023	0.174868	1.24032	0.757289	0.510164	0.301713		SYK	-0.193584	0.905675	0.963581	0.0430278	0.0161119	0.349278	0.373188
TGFBR2	0.186535	0.10658	0.252187	0.972326	0.598277	0.695087	0.269181		TAP1	0.151629	0.357537	0.573686	0.446679	0.241326	0.319571	0.293497		SYT17	-0.30107	0.00716941	0.0333641	2.14452	1.47672	0.248381	0.456206
THBD	0.461329	0.00341962	0.023889	2.46602	1.6218	0.6521	0.34953		TAP2	-0.32686	0.00512602	0.0257503	2.29022	1.58922	0.715821	0.302127		TAB1	-0.297687	0.0384656	0.125203	1.41493	0.902384	0.354288	0.237512
THBS1	-0.263062	0.717153	0.835283	0.144388	0.0781663	0.157826	0.52466		TAPBP	0.279687	0.289598	0.504843	0.538205	0.296844	0.544816	0.249238		TACSTD2	0.459669	0.034322	0.115263	1.46443	0.938311	0.468765	0.457035
THEM4	-0.246493	0.0190869	0.0838806	1.71926	1.07634	0.661553	0.321438		TAPBPL	0.116238	0.625077	0.787863	0.204066	0.103549	0.359233	0.330984		TAF3	0.310409	0.0715191	0.197981	1.14558	0.703377	0.709393	0.215745
THY1	0.439313	0.107348	0.253562	0.969204	0.595917	0.594654	0.427494		TARP	-0.242825	0.0550671	0.169552	1.25911	0.770698	0.74519	0.172521		TANK	0.380065	0.048845	0.150394	1.31118	0.82277	0.568438	0.234472
TIAM1	0.0164698	0.0710584	0.196339	1.14838	0.706994	0.185838	0.561634		TBC1D10B	0.0019373	0.989358	0.992709	0.00464669	0.00317799	-0.0304917	0.223862		TAP1	0.25297	0.0714867	0.197981	1.14577	0.703377	0.5022	0.420123
TICAM1	0.189258	0.101211	0.244186	0.994772	0.612279	0.621722	0.292343		TBK1	0.558145	0.0284273	0.101204	1.54626	0.994802	0.738158	0.228693		TAP2	-0.303924	0.0446805	0.139898	1.34988	0.854188	0.440124	0.374734
TICAM2	0.0770821	0.879679	0.935923	0.0556755	0.0287597	0.469134	0.312535		TBL1XR1	0.0705824	0.746307	0.8711	0.127083	0.059932	0.602687	0.295045		TAPBP	0.310964	0.134896	0.319808	0.870002	0.495111	0.516576	0.276298
TIE1	-0.0577992	0.225555	0.402879	0.646748	0.394826	0.681647	0.278405		TBP	0.0272396	0.339506	0.554364	0.469153	0.256205	0.753849	0.215769		TAPBPL	0.195561	0.32031	0.566761	0.49443	0.2466	0.779277	0.329451
TIRAP	0.252694	0.622641	0.770224	0.205763	0.113383	0.549372	0.350747		TBXAS1	0.608187	0.0251108	0.0925103	1.60014	1.03381	0.838904	0.206839		TARP	-0.101333	0.894856	0.958266	0.0482469	0.018514	0.400194	0.419396
TLK2	0.0825503	0.539485	0.698406	0.268021	0.155892	0.551743	0.258293		TCF7L1	0.0695034	0.6485	0.803034	0.18809	0.0952663	0.534476	0.274998		TBC1D10B	0.1115	0.417335	0.656129	0.379515	0.183011	0.299821	0.19535
TLR1	0.223311	0.43978	0.620609	0.356765	0.207182	0.626876	0.297896		TCL1B	-0.0099616	0.829478	0.907366	0.0811949	0.0422174	0.722313	0.262853		TBK1	0.312679	0.281623	0.524994	0.550332	0.279845	0.603818	0.212836
TLR2	0.154824	0.763747	0.866751	0.11705	0.0621057	0.598955	0.474834		TECR	0.266516	0.44082	0.650901	0.355739	0.186485	0.414569	0.519108		TBL1XR1	0.387013	0.149832	0.341386	0.824397	0.466755	0.470132	0.30067
TLR3	-0.0599444	0.126282	0.284702	0.898657	0.545609	0.566313	0.372075		TERT	0.0672692	0.644753	0.800148	0.190607	0.0968297	0.761896	0.234937		TBP	0.347153	0.065685	0.187076	1.18253	0.727982	0.653331	0.237183
TLR4	-0.0309075	0.0674301	0.189136	1.17115	0.723225	0.73209	0.342205		TFDP1	-0.214594	0.523466	0.719826	0.281112	0.142772	0.724125	0.150246		TBXAS1	0.494796	0.00629433	0.0296021	2.20105	1.52868	0.616496	0.377754
TLR5	0.0116254	0.0542125	0.164995	1.2659	0.78253	0.589838	0.386482		TFE3	0.0984667	0.377538	0.592931	0.423039	0.226996	0.146839	0.253848		TCF3	0.45736	0.0152045	0.0617574	1.81803	1.20931	0.702692	0.254875
TMEM140	0.0660679	0.493451	0.663761	0.306756	0.177988	0.522622	0.360688		TFEB	-0.145026	0.870342	0.930668	0.0603103	0.031205	0.628643	0.489896		TCF7L1	0.0253534	0.512163	0.727803	0.290591	0.137986	0.399623	0.421241
TMEM45B	-0.0217876	0.797502	0.889383	0.0982684	0.0509114	0.482114	0.444436		TFRC	0.42948	0.0204873	0.0790149	1.68852	1.10229	0.638956	0.226568		TCL1B	-0.11397	0.359346	0.600668	0.444487	0.221366	0.490673	0.4453
TMPRSS2	-0.0660579	0.426876	0.606721	0.369698	0.217011	0.392202	0.444527		TGFB1	0.177013	0.450686	0.655664	0.346126	0.183318	0.718404	0.527173		TECR	0.246938	0.722638	0.87618	0.141079	0.0574065	0.485824	0.450693
TMUB2	0.0839977	0.545034	0.703744	0.263577	0.152585	0.522656	0.222155		TGFB3	0.123395	0.448409	0.653635	0.348326	0.184664	0.71934	0.214644		TERT	-0.160223	0.676875	0.848098	0.169492	0.0715542	0.49381	0.500357
TNF	-0.0120507	0.0914133	0.229075	1.03899	0.640023	0.585689	0.290274		TGFBR1	-0.29412	0.0490311	0.155493	1.30953	0.80829	0.486824	0.300602		TET2	-0.428233	0.00336694	0.0173744	2.47276	1.76009	0.251759	0.39927
TNFAIP3	0.0756979	0.942413	0.966422	0.0257588	0.0148333	0.663597	0.233525		TGFBR2	-0.327693	0.0572268	0.174389	1.2424	0.758482	0.610915	0.28462		TFDP1	-0.0368991	0.77853	0.911485	0.108725	0.0402504	0.035527	0.248176
TNFRSF10A	0.0739209	0.201554	0.375946	0.69561	0.424875	0.51088	0.42649		THBD	0.388213	0.0884223	0.235138	1.05344	0.628676	0.612061	0.350691		TFE3	-0.225748	0.130169	0.309936	0.885492	0.508728	0.460398	0.236181
TNFRSF10B	0.141817	0.384671	0.566454	0.41491	0.246835	0.417324	0.410475		THBS1	-0.326453	0.562747	0.744144	0.249687	0.128343	0.356695	0.498828		TFEB	-0.0777114	0.669765	0.844189	0.174078	0.0735605	0.196877	0.561725
TNFRSF10C	0.0398335	0.566789	0.72301	0.246579	0.140856	0.614261	0.32621		THBS4	-0.0197772	0.264507	0.478308	0.577564	0.320292	0.719954	0.342973		TFRC	0.376041	0.0263018	0.094317	1.58002	1.02541	0.644008	0.208066
TNFRSF10D	-0.14852	0.499333	0.665627	0.30161	0.176769	0.502873	0.487593		THY1	0.39123	0.890641	0.940156	0.0502975	0.0268001	0.919485	0.176957		TGFB1	0.307156	0.109797	0.271453	0.95941	0.566305	0.632454	0.262476
TNFRSF11A	0.141373	0.557954	0.714818	0.253402	0.145805	0.432133	0.426893		TIAM1	-0.551036	0.0118928	0.0509051	1.92472	1.29324	0.736298	0.48361		TGFB3	-0.0934424	0.859179	0.951005	0.0659161	0.0218172	0.538632	0.241805
TNFRSF12A	0.0206819	0.514322	0.678886	0.288765	0.168203	0.431116	0.35636		TICAM1	0.262997	0.103919	0.263533	0.983307	0.579164	0.621277	0.302611		TGFBR1	-0.198936	0.317169	0.564225	0.49871	0.248547	0.775388	0.26248
TNFRSF13B	0.148059	0.560407	0.71734	0.251496	0.144275	0.617344	0.364086		TICAM2	0.0182085	0.623571	0.786716	0.205114	0.104182	0.287577	0.306411		THBD	-0.073116	0.732285	0.879897	0.13532	0.0555681	0.293831	0.316733
TNFRSF13C	-0.0442667	0.162147	0.333751	0.79009	0.476578	0.595117	0.476847		TIE1	-0.0404824	0.965762	0.980325	0.0151297	0.00862992	0.805075	0.26931		THBS1	-0.0633913	0.412842	0.651138	0.384216	0.186327	0.55195	0.423393
TNFRSF14	-0.328613	0.00436297	0.028591	2.36022	1.54377	0.0813393	0.403261		TIRAP	0.0113687	0.354501	0.569554	0.450382	0.244465	0.589851	0.37494		THEM4	-0.551201	0.0367441	0.120929	1.43481	0.91747	0.486311	0.454358
TNFRSF18	-0.00336793	0.471542	0.649028	0.32648	0.187737	0.498385	0.326074		TLK2	-0.0963201	0.949855	0.97087	0.0223426	0.0128388	0.519526	0.310773		THY1	-0.0480835	0.389528	0.629879	0.409462	0.200743	0.485462	0.440785
TNFRSF1A	-0.144432	0.746451	0.857611	0.126999	0.0667096	0.421576	0.330092		TLR1	-0.206981	0.135384	0.316376	0.868433	0.499796	0.606808	0.227612		TICAM1	0.0737385	0.506901	0.726035	0.295077	0.139043	0.608617	0.236215
TNFRSF1B	-0.147088	0.0742741	0.20195	1.12916	0.694757	0.456105	0.341708		TLR2	0.116694	0.884169	0.937911	0.0534645	0.0278382	0.738723	0.262669		TICAM2	-0.0588737	0.542788	0.750578	0.26537	0.124604	0.401676	0.329201
TNFRSF25	-0.490763	1.47739e-07	1.04685e-05	6.83051	4.98011	0.700478	0.353678		TLR3	-0.179933	0.122226	0.294815	0.912837	0.53045	0.759015	0.25524		TIE1	0.0173167	0.409398	0.648084	0.387854	0.188369	0.609252	0.280285
TNFSF10	0.410774	0.000633917	0.00641101	3.19797	2.19307	0.200392	0.416662		TLR5	0.215433	0.886277	0.937929	0.0524303	0.0278301	0.640199	0.267243		TIRAP	-0.241325	0.208204	0.424724	0.681511	0.371893	0.588706	0.291038
TNFSF12	0.0382248	0.489799	0.663104	0.309982	0.178419	0.531333	0.277118		TMEM140	-0.359419	0.0309459	0.108604	1.5094	0.964154	0.607218	0.30911		TLK2	-0.17887	0.751965	0.895225	0.123802	0.0480677	0.390577	0.176881
TNFSF13	0.00310483	0.196256	0.371206	0.707178	0.430385	0.546077	0.393068		TMEM163	-0.220731	0.147867	0.331805	0.830129	0.479118	0.421078	0.310927		TLR1	-0.430292	0.0422181	0.134619	1.3745	0.870894	0.52706	0.359863
TNFSF15	-0.0247968	0.240283	0.418166	0.619276	0.378651	0.531884	0.377009		TMPRSS2	-0.0274635	0.783254	0.881458	0.106098	0.0547985	0.399158	0.314465		TLR2	-0.0381292	0.739427	0.883138	0.131105	0.0539715	0.363255	0.574715
TNFSF8	0.116155	0.265798	0.449369	0.575448	0.347397	0.406688	0.472958		TMUB2	-0.0957243	0.493827	0.693888	0.306425	0.158711	0.65985	0.224789		TLR3	-0.119989	0.506474	0.726035	0.295443	0.139043	0.304415	0.449702
TNFSF9	0.0587032	0.0203666	0.0878107	1.69108	1.05645	0.3973	0.50175		TNF	-0.321399	0.18333	0.384577	0.736767	0.415017	0.687724	0.250778		TLR5	0.203807	0.19431	0.406477	0.711506	0.390964	0.520377	0.425763
TNKS	0.0772707	0.469382	0.647869	0.328474	0.188513	0.634524	0.197371		TNFAIP3	0.286959	0.2018	0.40773	0.695078	0.389627	0.787316	0.179925		TMEM140	-0.425487	0.0648882	0.18552	1.18783	0.731609	0.368722	0.450915
TNN	-0.00385936	0.0230591	0.0940785	1.63716	1.02651	0.618075	0.36953		TNFRSF10A	-0.0335683	0.480963	0.682939	0.317889	0.165618	0.488542	0.231441		TMPRSS2	0.0385944	0.816454	0.92866	0.0880684	0.0321432	0.321134	0.467451
TNR	0.0810496	0.496671	0.664051	0.303931	0.177799	0.688881	0.386185		TNFRSF10B	-0.00571486	0.463821	0.67003	0.33365	0.173906	0.531394	0.363844		TMUB2	-0.179722	0.25991	0.499904	0.585177	0.301113	0.596865	0.179058
TOLLIP	0.24751	0.101236	0.244186	0.994666	0.612279	0.419729	0.420073		TNFRSF10C	-0.297866	0.0782306	0.219431	1.10662	0.658702	0.664531	0.331776		TNF	-0.309348	0.706387	0.866285	0.150957	0.0623394	0.610981	0.2786
TOP2A	0.257895	0.773709	0.872042	0.111422	0.0594628	0.462609	0.461876		TNFRSF10D	-0.837343	0.0318897	0.10969	1.49635	0.959833	0.560917	0.340007		TNFAIP3	0.211261	0.195846	0.408518	0.708086	0.388789	0.591397	0.250756
TOX	0.0368588	0.847297	0.91386	0.0719641	0.0391201	0.49366	0.195423		TNFRSF11A	-0.32999	0.0233558	0.0871282	1.63161	1.05984	0.66361	0.387336		TNFRSF10A	-0.107489	0.972258	0.986243	0.0122183	0.00601608	0.306442	0.502612
TP53	0.288325	0.552929	0.71084	0.257331	0.148228	0.634634	0.345529		TNFRSF12A	-0.368077	0.296495	0.509999	0.527982	0.29243	0.688038	0.160874		TNFRSF10B	-0.147532	0.194593	0.406477	0.710873	0.390964	0.34195	0.375921
TP73	-0.226689	0.000223343	0.0029015	3.65103	2.53738	0.592547	0.310727		TNFRSF13B	-0.242244	0.276469	0.491016	0.558354	0.308904	0.725995	0.204885		TNFRSF10C	-0.3377	0.13657	0.321049	0.864644	0.493429	0.33781	0.416025
TPI1	-0.102323	0.00955133	0.0508831	2.01994	1.29343	0.468207	0.327268		TNFRSF13C	-0.0123679	0.615328	0.780223	0.210894	0.107781	0.456015	0.44562		TNFRSF10D	-0.688823	0.0680836	0.191332	1.16696	0.718213	0.328565	0.58206
TPM1	-0.390356	0.0902054	0.227977	1.04477	0.64211	0.405781	0.395229		TNFRSF14	-0.419835	0.00862621	0.038831	2.06418	1.41082	0.488736	0.344214		TNFRSF11A	-0.471363	0.0430602	0.135631	1.36592	0.867643	0.204976	0.481596
TPM4	0.177557	0.000197583	0.00263622	3.70425	2.57902	0.58942	0.196843		TNFRSF18	-0.260987	0.1744	0.371102	0.758452	0.430506	0.649466	0.257736		TNFRSF12A	-0.388759	0.485116	0.711246	0.314155	0.14798	0.601812	0.377864
TPO	0.0467442	0.0450591	0.149597	1.34622	0.825077	0.578803	0.387833		TNFRSF1A	0.477826	0.00709174	0.0334486	2.14925	1.47562	0.677091	0.275411		TNFRSF13B	-0.390304	0.432468	0.673485	0.364046	0.171672	0.461884	0.457828
TPR	-0.188601	0.168465	0.341309	0.77349	0.466852	0.350592	0.331063		TNFRSF1B	-0.361869	0.0737156	0.210758	1.13244	0.676215	0.617098	0.225809		TNFRSF13C	0.0318988	0.728385	0.877736	0.137639	0.0566359	0.430722	0.470852
TPSAB1	0.198952	0.277842	0.463383	0.556202	0.334059	0.910692	0.251771		TNFSF10	0.124959	0.589087	0.758641	0.229821	0.119964	0.586217	0.342987		TNFRSF14	-0.0912225	0.31287	0.56094	0.504636	0.251084	0.443831	0.308248
TPTE	-0.334753	0.000868698	0.00830027	3.06113	2.08091	0.684667	0.483241		TNFSF13	-0.225873	0.585247	0.756988	0.23266	0.120911	0.525472	0.255191		TNFRSF18	-0.257619	0.33451	0.579384	0.475591	0.237034	0.512737	0.355165
TRAC	0.22423	0.491727	0.663761	0.308276	0.177988	0.524128	0.403374		TNFSF15	-0.205567	0.310398	0.526574	0.508082	0.278541	0.468581	0.313344		TNFRSF1B	-0.214781	0.445786	0.685702	0.350873	0.163865	0.418656	0.403282
TRAF1	-0.057513	0.198152	0.372352	0.703002	0.429047	0.398243	0.353141		TNFSF8	-0.14385	0.136361	0.317532	0.86531	0.498212	0.587074	0.335389		TNFRSF25	-0.0961245	0.763067	0.902517	0.117437	0.0445447	0.592675	0.325785
TRAF2	-0.191092	0.0571911	0.170766	1.24267	0.767598	0.208284	0.35888		TNFSF9	-0.0131848	0.286085	0.50164	0.543505	0.299608	0.389999	0.326886		TNFSF10	-0.285815	0.0970421	0.250408	1.01304	0.601352	0.562369	0.279632
TRAF3	0.270749	0.061466	0.179549	1.21136	0.745818	0.502815	0.270846		TNKS	-0.294819	0.075682	0.214312	1.12101	0.668954	0.765575	0.205885		TNFSF13	-0.228978	0.840006	0.941748	0.0757176	0.0260654	0.624092	0.393359
TRAF6	-0.161304	0.0703756	0.19518	1.15258	0.709564	0.737652	0.281411		TNN	-0.16382	0.325607	0.540754	0.487306	0.267	0.716446	0.27086		TNFSF15	-0.18077	0.735346	0.881106	0.133508	0.0549717	0.339622	0.466082
TRAF7	-0.117533	0.309475	0.492302	0.509374	0.307769	0.425353	0.307892		TOLLIP	-0.533691	0.0282137	0.100685	1.54954	0.997033	0.443932	0.370456		TNFSF8	-0.260005	0.369799	0.613015	0.432035	0.212529	0.480807	0.453884
TRAT1	0.407742	0.356238	0.537808	0.448259	0.269373	0.549971	0.422315		TOX	-0.179905	0.0875604	0.234497	1.05769	0.629862	0.376635	0.2595		TNFSF9	-0.071888	0.779912	0.912361	0.107955	0.0398332	0.41189	0.527934
TRBC1	0.0126963	0.0786094	0.208233	1.10453	0.68145	0.741333	0.283533		TP73	-0.174272	0.1706	0.36595	0.76802	0.436578	0.509304	0.299229		TNKS	-0.37209	0.0200787	0.0773366	1.69726	1.11162	0.756385	0.151292
TRIM21	0.063529	0.106596	0.252187	0.972258	0.598277	0.528805	0.348869		TPI1	0.193326	0.446669	0.653429	0.350014	0.184801	0.531019	0.250021		TNN	-0.15996	0.731537	0.879897	0.135764	0.0555681	0.564109	0.415321
TSC1	-0.274898	0.00228516	0.017445	2.64108	1.75833	0.465444	0.293616		TPM1	0.12097	0.352942	0.568161	0.452296	0.245529	0.414725	0.277485		TOX	-0.216764	0.0950579	0.246551	1.02201	0.608093	0.228677	0.221836
TSHR	0.16913	0.489926	0.663104	0.30987	0.178419	0.533117	0.406426		TPO	0.159826	0.473137	0.6753	0.325013	0.170503	0.653646	0.229259		TP73	0.0524174	0.379089	0.62312	0.421259	0.205428	0.248068	0.377406
TSLP	0.164764	0.398612	0.580715	0.399449	0.236037	0.668987	0.337093		TPTE	-0.859302	0.014953	0.061175	1.82527	1.21343	0.683235	0.667889		TPI1	0.29565	0.0188972	0.0734562	1.7236	1.13397	0.590891	0.324315
TSPAN7	0.110573	0.00403969	0.0268286	2.39365	1.5714	0.285327	0.635168		TRAC	0.29274	0.573297	0.751222	0.24162	0.124231	0.74156	0.213171		TPM1	0.511326	0.0421229	0.134619	1.37548	0.870894	0.509007	0.383118
TTC30A	0.130965	0.974371	0.980408	0.0112755	0.00859325	0.406329	0.312259		TRAF1	-0.26024	0.0807881	0.220825	1.09265	0.655952	0.604126	0.245071		TPO	0.113082	0.65106	0.831434	0.186379	0.0801723	0.535396	0.407111
TUBB	-0.294438	0.0422965	0.14327	1.3737	0.843844	0.549196	0.370586		TRAF3	0.375009	0.029129	0.102959	1.53567	0.987334	0.640378	0.262276		TPTE	-0.524549	0.591662	0.791555	0.227926	0.101519	0.430883	0.556204
TWF1	0.0568709	0.0108398	0.0557036	1.96498	1.25412	0.414686	0.223261		TRAF6	-0.0879356	0.411111	0.625502	0.386041	0.203771	0.814278	0.225375		TRAC	0.06851	0.31986	0.566761	0.495041	0.2466	0.441051	0.423995
TXK	0.0759387	0.42768	0.607281	0.368881	0.21661	0.543758	0.372011		TRAF7	0.0269135	0.916925	0.954298	0.0376662	0.020316	0.631726	0.243532		TRAF1	-0.202727	0.299396	0.544725	0.523753	0.263823	0.271104	0.389584
TXN2	-0.224786	0.0508087	0.159182	1.29406	0.798106	0.303297	0.317643		TRAT1	0.22094	0.728817	0.860579	0.137381	0.065209	0.797013	0.246201		TRAF2	-0.387881	0.0410274	0.132667	1.38693	0.877236	0.596547	0.275796
TXNIP	-0.026619	0.69951	0.826136	0.155206	0.0829485	0.29158	0.92545		TRBC1	-0.474737	0.272507	0.488008	0.564623	0.311573	0.767031	0.237555		TRAF3	0.10426	0.268262	0.510202	0.571441	0.292258	0.473722	0.202805
TYK2	0.234546	0.00663265	0.0392918	2.17831	1.4057	0.639745	0.495085		TRIM21	-0.12111	0.359937	0.576912	0.443774	0.238891	0.731959	0.29764		TRAF6	0.0733688	0.760483	0.901184	0.118911	0.0451867	0.589313	0.235938
TYMP	-0.171111	0.143138	0.30812	0.844247	0.51128	0.30282	0.465815		TSHR	0.181562	0.857037	0.925125	0.0670004	0.0337995	0.557066	0.296038		TRAF7	0.144446	0.455637	0.691377	0.341381	0.160285	0.582675	0.234919
TYMS	0.253574	0.769383	0.86915	0.113857	0.0609051	0.557481	0.449674		TSLP	-0.103214	0.196726	0.399658	0.706139	0.398312	0.660384	0.300532		TRAT1	-0.186803	0.846908	0.946619	0.0721638	0.0238247	0.339095	0.482836
U2AF1	-0.135977	0.529951	0.691236	0.275764	0.160374	0.479126	0.229374		TTC30A	0.0704343	0.878897	0.93585	0.0560618	0.0287938	0.38598	0.234563		TRBC1	-0.487434	0.93139	0.974051	0.0308684	0.0114182	0.634707	0.35572
UBA7	0.362076	0.0407232	0.139323	1.39016	0.855977	0.745654	0.317707		TUBB	0.468571	0.000699296	0.00532219	3.15534	2.27391	0.804858	0.193998		TRIM21	-0.184639	0.982622	0.992677	0.0076133	0.00319221	0.60015	0.299115
UBB	0.16323	0.00930595	0.0499352	2.03124	1.30159	0.395345	0.583649		TWF1	0.205672	0.101895	0.25929	0.991846	0.586214	0.467623	0.229637		TSHR	0.0124326	0.544818	0.75128	0.263749	0.124198	0.521716	0.39376
UBC	-0.0269951	0.038605	0.134844	1.41336	0.870167	0.226193	0.733157		TXK	-0.145917	0.333836	0.547559	0.476466	0.261569	0.606635	0.335589		TSLP	-0.267978	0.39989	0.638187	0.398059	0.195052	0.544959	0.427431
UBE2C	-0.162419	0.176146	0.352479	0.754127	0.452867	0.440678	0.476527		TXNIP	-0.29154	0.0209705	0.0800444	1.67839	1.09667	0.666963	0.538681		TTC30A	-0.060531	0.858119	0.951005	0.0664524	0.0218172	0.205266	0.353446
UBE2T	0.0686533	0.17695	0.353185	0.752149	0.451998	0.542093	0.450011		TYK2	-0.222908	0.667106	0.813826	0.175805	0.0894687	0.622643	0.389296		TWF1	0.148801	0.868103	0.952941	0.0614286	0.0209341	0.269598	0.240554
ULBP2	-0.231331	0.174225	0.349157	0.75889	0.456979	0.358173	0.587371		TYMP	-0.351499	0.311164	0.526958	0.50701	0.278224	0.537237	0.502041		TXK	-0.221856	0.596329	0.794899	0.224514	0.099688	0.362516	0.370263
UQCR10	-0.370305	0.000118673	0.0017753	3.92565	2.75073	0.346183	0.322846		U2AF1	-0.0696683	0.811215	0.899258	0.0908642	0.0461156	0.591355	0.206116		TXN2	-0.443361	0.0717986	0.198384	1.14388	0.702494	0.319479	0.348051
UQCR11	0.399788	4.42213e-05	0.000861703	4.35437	3.06464	0.492691	0.273848		UBA7	-0.0617548	0.921715	0.957265	0.0354034	0.0189679	0.716616	0.180719		TXNIP	-0.264921	0.0089033	0.0393194	2.05045	1.40539	0.345475	0.922525
UQCRQ	0.114817	0.100524	0.243562	0.997728	0.613391	0.45265	0.277788		UBB	-0.45983	0.0655668	0.194476	1.18332	0.711133	0.425537	0.484721		TYK2	-0.457454	0.035793	0.118589	1.4462	0.925954	0.759912	0.468765
USP9Y	-0.072282	0.216493	0.394861	0.664555	0.403556	0.570925	0.532549		UBC	-0.0922294	0.466942	0.670098	0.330737	0.173861	0.200804	0.395814		TYMP	-0.180388	0.869753	0.952941	0.0606038	0.0209341	0.689992	0.325104
UTY	-0.212247	0.018033	0.0804424	1.74393	1.09452	0.676628	0.537215		UBE2C	0.627191	0.0493921	0.155969	1.30634	0.806961	0.551716	0.44103		U2AF1	0.066309	0.52916	0.743494	0.276413	0.128722	0.320658	0.237046
VCAN	-0.233731	0.0770873	0.206449	1.11302	0.685187	0.659863	0.307831		ULBP2	0.117699	0.752857	0.872512	0.123288	0.0592287	0.299932	0.558705		UBA7	-0.423831	0.170229	0.371411	0.768966	0.430146	0.618636	0.394469
VEGFB	0.199684	0.184172	0.359366	0.734776	0.444463	0.32132	0.493151		UQCR10	-0.317075	0.0184571	0.0728931	1.73384	1.13731	0.474199	0.290036		UBC	-0.0652344	0.635372	0.824468	0.196972	0.0838263	0.290582	0.780909
VEGFC	0.433387	0.000589757	0.00606549	3.22933	2.21713	0.617693	0.390013		UQCR11	-0.26957	0.0521259	0.162866	1.28295	0.78817	0.477697	0.258607		ULBP2	0.34903	0.226467	0.452629	0.644995	0.344258	0.4126	0.495349
VHL	0.38641	0.00395799	0.0264044	2.40253	1.57832	0.45532	0.295275		UQCRQ	-0.08108	0.631785	0.792207	0.199431	0.101161	0.465049	0.308789		UQCR10	0.0532299	0.986956	0.994368	0.00570242	0.00245304	0.181742	0.224521
VSIR	-0.0130345	0.142086	0.307359	0.847448	0.512355	0.557935	0.319804		USP9Y	0.171115	0.466685	0.670098	0.330976	0.173861	0.60756	0.417478		UQCRQ	-0.195897	0.12337	0.297092	0.908789	0.527109	0.558803	0.221272
VTCN1	-0.106012	0.00344668	0.0239649	2.4626	1.62042	0.587027	0.436575		UTY	-0.0462379	0.0883391	0.235138	1.05385	0.628676	0.651036	0.484945		USP9Y	0.243397	0.979914	0.990968	0.00881205	0.00394032	0.45016	0.548196
WEE1	0.143831	0.220506	0.400076	0.656579	0.397857	0.533121	0.306429		VCAN	0.767855	0.0347197	0.116208	1.45942	0.934765	0.874919	0.248436		UTY	0.166009	0.707293	0.866285	0.150401	0.0623394	0.387006	0.546454
WIPF1	0.0743924	0.618704	0.768064	0.208517	0.114603	0.222671	0.324001		VEGFA	-0.573457	0.307917	0.523807	0.511567	0.280829	0.468309	0.97865		VEGFB	-0.141215	0.93702	0.974051	0.0282512	0.0114182	0.429857	0.430322
WNT10A	0.00497529	0.0651848	0.185689	1.18585	0.731214	0.525723	0.423338		VEGFB	0.0584685	0.469136	0.672471	0.328701	0.172326	0.440066	0.393198		VEGFC	-0.298913	0.0802661	0.216923	1.09547	0.663693	0.590058	0.391718
WNT10B	0.134061	0.589466	0.743611	0.229541	0.128654	0.587226	0.353113		VEGFC	0.134473	0.454196	0.660121	0.342757	0.180376	0.455758	0.243398		VHL	-0.201862	0.099979	0.255732	1.00009	0.592215	0.370494	0.25927
WNT2B	-0.243979	0.043647	0.145708	1.36005	0.836516	0.362918	0.288549		VHL	0.184548	0.807167	0.896942	0.0930366	0.0472356	0.557229	0.229364		VSIR	-0.0162196	0.634666	0.824468	0.197455	0.0838263	0.586111	0.30878
WNT3	0.347387	0.0692937	0.192902	1.15931	0.714663	0.719738	0.271828		VSIR	-0.0292541	0.669276	0.8158	0.174395	0.0884162	0.6784	0.231574		VTCN1	-0.0639087	0.469896	0.700928	0.327998	0.154326	0.493551	0.470478
WNT4	-0.111925	0.295868	0.478363	0.528902	0.320243	0.421994	0.949757		VTCN1	-0.169921	0.308059	0.523807	0.511365	0.280829	0.775221	0.284464		WEE1	0.35793	0.0533769	0.160023	1.27265	0.795818	0.5509	0.29928
WNT5A	0.35844	0.136107	0.299517	0.866119	0.523579	0.505799	0.349742		WIPF1	0.340923	0.035989	0.11922	1.44383	0.923652	0.766879	0.217457		WIPF1	0.266531	0.0584869	0.171523	1.23294	0.765678	0.573093	0.259064
WNT5B	-0.012714	0.062405	0.180865	1.20478	0.742647	0.557548	0.429145		WNT10A	-0.257935	0.0995851	0.255165	1.00181	0.593178	0.615646	0.289666		WNT10A	-0.26291	0.543831	0.750619	0.264536	0.12458	0.529875	0.437263
WNT6	-0.0666926	0.0243191	0.0970798	1.61405	1.01287	0.53931	0.372499		WNT10B	0.0592437	0.845507	0.916688	0.0728829	0.0377786	0.377923	0.309278		WNT10B	-0.0748169	0.578511	0.780468	0.237689	0.107645	0.489162	0.356208
WNT7A	0.247428	0.798394	0.889708	0.0977828	0.0507527	0.656652	0.359478		WNT3	-0.346948	0.271989	0.48767	0.565449	0.311874	0.681989	0.268081		WNT2B	-0.386506	0.021284	0.0804122	1.67195	1.09468	0.399412	0.300167
WNT7B	0.120401	0.586543	0.741279	0.231701	0.130018	0.628298	0.33617		WNT5A	0.0485253	0.243638	0.454169	0.613256	0.342782	0.633433	0.203151		WNT3	-0.694336	0.0239166	0.0883305	1.6213	1.05389	0.708134	0.337285
WRN	0.000529615	0.503671	0.667992	0.297853	0.175229	0.606564	0.301899		WNT5B	0.703961	0.0733413	0.210094	1.13465	0.677587	0.871182	0.226358		WNT5A	-0.309915	0.0344453	0.115415	1.46287	0.937737	0.500147	0.370574
WT1	-0.0177378	0.0332806	0.119923	1.47781	0.921096	0.716592	0.346921		WNT6	0.377614	0.276507	0.491016	0.558293	0.308904	0.837565	0.204654		WNT6	0.444307	0.0133983	0.0562122	1.87295	1.25017	0.542201	0.418961
XCL1	-0.203003	4.9115e-05	0.000909242	4.30879	3.04132	0.650981	0.394688		WNT7A	-0.0509084	0.774618	0.879762	0.110912	0.0556348	0.766306	0.281958		WNT7A	-0.298336	0.885727	0.956608	0.0527002	0.0192659	0.720841	0.323689
XCR1	0.141382	0.329265	0.514932	0.482455	0.28825	0.727526	0.393145		WNT7B	-0.280475	0.123076	0.296384	0.909826	0.528146	0.666445	0.361454		WNT7B	-0.400876	0.199758	0.410321	0.699496	0.386877	0.535613	0.380085
XPA	-0.108095	0.256537	0.4357	0.590851	0.360812	0.0969135	0.411821		WRN	-0.026165	0.3259	0.540754	0.486916	0.267	0.687	0.270997		WRN	-0.0266946	0.533701	0.746376	0.272702	0.127043	0.4531	0.277108
YTHDF2	-0.172649	0.200107	0.374189	0.698739	0.426909	0.394234	0.292831		WT1	-0.204763	0.227615	0.440075	0.642799	0.356473	0.739085	0.273978		WT1	-0.187025	0.970104	0.985966	0.0131817	0.00613814	0.622386	0.394529
ZAP70	0.121833	0.363912	0.547161	0.439003	0.261885	0.641237	0.368307		XCR1	-0.527406	0.0728285	0.209247	1.1377	0.67934	0.701486	0.363833		XCL1	-0.326198	0.62699	0.819569	0.20274	0.0864145	0.439858	0.493905
ZBTB16	0.407742	0.950993	0.967294	0.0218227	0.0144415	0.542259	0.556863		YTHDF2	-0.23102	0.180687	0.380651	0.743072	0.419473	0.536767	0.30223		XCR1	-0.668788	0.191845	0.403583	0.717049	0.394067	0.863715	0.34992
ZBTB20	-0.296213	0.0494728	0.157908	1.30563	0.801596	0.429313	0.469121		ZBTB16	-0.493431	1.35606e-07	3.46263e-06	6.86772	5.46059	0.756434	0.558103		YTHDF2	-0.0583713	0.541428	0.749397	0.266459	0.125288	0.102822	0.284811
ZC3H12A	-0.178618	0.0379952	0.133343	1.42027	0.875029	0.515333	0.367822		ZC3H12A	0.404219	0.0517176	0.161932	1.28636	0.790668	0.793765	0.259577		ZBTB20	-0.497487	0.0147564	0.0605594	1.83102	1.21782	0.353278	0.431354
ZEB1	-0.371733	0.00264995	0.0198211	2.57676	1.70287	0.40455	0.366891		ZEB1	-0.189581	0.389902	0.607837	0.409044	0.216213	0.727073	0.22658		ZEB1	0.182153	0.268656	0.510202	0.570803	0.292258	0.472102	0.282901
ZEB2	0.222809	0.606168	0.755509	0.217407	0.121761	0.589517	0.344399		ZEB2	0.115193	0.959978	0.977133	0.0177385	0.0100464	0.747979	0.262804		ZEB2	-0.107616	0.717353	0.87225	0.144267	0.0593592	0.454209	0.344631
ZNF205	0.0380339	0.348214	0.530015	0.458154	0.275712	0.493901	0.357367		ZNF205	-0.186697	0.573869	0.751222	0.241187	0.124231	0.56873	0.356263		ZNF205	-0.22473	0.997117	0.997117	0.00125381	0.00125381	0.282133	0.42308
