# Supplementary material for: Tumor and α‐SMA‐expressing stromal cells in pancreatic neuroendocrine tumors have a distinct RNA profile depending on tumor grade
Source: Mol Oncol. 2024 Sep 8;19(3):659–81. doi: 10.1002/1878-0261.13727 (PMC11887665; doi:10.1002/1878-0261.13727)
Supplement: Supplementary file 1 — Fig. S1. Representative images of ATRX/DAXX, PDX1/ARX marker immunohistochemistry analysis. Fig. S2. Clustering and principal component analysis of tumor and islet cell areas of illumination. Fig. S3. Stacked bar chart of relative cell type abundances in tumor and alpha‐smooth muscle actin‐positive cell areas of illumination. Fig. S4. STRING networks of physical protein associations depicting the physical interactions between proteins of differentially expressed genes from the comparison of alpha‐smooth muscle actin‐positive (α‐SMA+) areas of illumination between different tumor grades. Fig. S5. STRING networks of physical protein associations depicting the physical interactions between proteins of differentially expressed genes from the comparison of tumor cell areas of illumination against pancreatic islet cell areas of illumination across all three tumor grades. Fig. S6. STRING networks of physical protein associations depicting the physical interactions between proteins of differentially expressed genes from the comparison of tumor cell areas of illumination between different tumor grades. Table S1. Results of immunohistochemistry analysis of ATRX/DAXX, PDX1/ARX markers. Table S2. Raw counts of 1482 genes in all 104 areas of illumination analyzed in the study. Table S3. Q3 normalized counts of 1482 genes in all 104 areas of illumination analyzed in the study. Table S4. Metadata of all 104 analyzed areas of illumination. Table S5. Spatial profiling of tumor tissue. Table S6. Cell deconvolution matrices of all tumor and alpha‐smooth muscle actin‐expressing stromal cell areas of illumination. Table S7. Results differential expression of alpha‐smooth muscle actin‐expressing stromal cell areas of illumination against the tumor, acinar compartment, and islet cell areas of illumination. Table S8. Results of STRING functional enrichment analysis using overlapping differentially expressed genes as an input from Table S7. Table S9. Alpha‐smooth muscle actin‐expressing str [file MOL2-19-659-s001.zip › mol213727-sup-0021-TableS15.xlsx]

## Sheet: Sheet1
Table S15. Results of STRING functional enrichment analysis by using differentially expressed genes (DEGs) from tumor cell AOI comparison across different tumor grades. The analysis based on STRING database version v11.5. The color coded tables below display overrepresented reactome pathways. Blue table - grade 2 (G2) vs. grade 1 (G1) tumor cell AOI comparison, rows 4 to 43 Green table - grade 3 …
Reactome pathways overrepresentated in the list of DEGs (FDR < 0.05, Log2FC > 0.5) from G2 tumor AOIs vs G1 tumor AOIs comparison
term name	term description	observed gene count	background gene count	strength	FDR value	matching proteins/genes
HSA-162582	Signal Transduction	40	2741	0.56	3.3e-11	SMPD3,SFRP1,CCND1,ID2,TTR,DUSP1,JAG1,IER3,APH1B,PRKCG,KDR,NRP1,ASCL1,IGF1R,RHOB,CXCL16,COL1A2,CXXC5,RAC3,COL3A1,FOS,PGR,PTGDR2,THBS4,SREBF1,PRKACB,GNAS,JUN,RBP4,CCND3,HDAC1,ID1,SMAD9,RPS6,CXXC4,ROCK1,SOS1,RASGRF1,STMN1,VEGFA
HSA-9006934	Signaling by Receptor Tyrosine Kinases	17	502	0.92	2.19e-08	ID2,APH1B,KDR,NRP1,ASCL1,IGF1R,COL1A2,COL3A1,FOS,PGR,THBS4,PRKACB,ID1,ROCK1,SOS1,STMN1,VEGFA
HSA-109582	Hemostasis	14	605	0.76	0.00011	CD74,PRKCG,ITPK1,RHOB,ITGA1,COL1A2,CLU,PRKACB,GNAS,HDAC1,CD99,SOS1,SERPINA1,VEGFA
HSA-168256	Immune System	24	1956	0.48	0.00027	CD74,KEAP1,CCND1,TTR,LYZ,COL1A2,HSP90B1,COL3A1,FOS,CLU,IFI6,PLD1,PRKACB,JUN,C8B,CD99,HLA-A,ROCK1,SOS1,GPI,C4B,SERPINA1,B2M,VEGFA
HSA-168249	Innate Immune System	16	1025	0.59	0.0014	TTR,LYZ,HSP90B1,FOS,CLU,PLD1,PRKACB,JUN,C8B,HLA-A,ROCK1,SOS1,GPI,C4B,SERPINA1,B2M
HSA-1643685	Disease	19	1548	0.48	0.0038	ST6GAL1,CCND1,TTR,JAG1,CCND2,APH1B,KDR,PRKACB,GNAS,JUN,RBP4,CCND3,HDAC1,RPS6,HLA-A,ROCK1,SOS1,B2M,VEGFA
HSA-422475	Axon guidance	11	547	0.7	0.0038	APH1B,NRP1,RHOB,ITGA1,COL3A1,CACNA1H,PRKACB,RPS6,ROCK1,SOS1,CD24
HSA-8939211	ESR-mediated signaling	7	189	0.96	0.0038	CCND1,IGF1R,CXXC5,FOS,PGR,JUN,HDAC1
HSA-9006931	Signaling by Nuclear Receptors	8	265	0.87	0.0038	CCND1,IGF1R,CXXC5,FOS,PGR,SREBF1,JUN,HDAC1
HSA-9018519	Estrogen-dependent gene expression	6	119	1.1	0.0038	CCND1,CXXC5,FOS,PGR,JUN,HDAC1
HSA-1266738	Developmental Biology	15	1087	0.53	0.0048	APH1B,NRP1,RHOB,ITGA1,COL3A1,CACNA1H,SREBF1,PRKACB,JUN,CCND3,RPS6,KRT18,ROCK1,SOS1,CD24
HSA-9031628	NGF-stimulated transcription	4	39	1.4	0.0048	ID2,ASCL1,FOS,ID1
HSA-69231	Cyclin D associated events in G1	4	47	1.32	0.0081	CCND1,CCND2,RBL2,CCND3
HSA-194138	Signaling by VEGF	5	106	1.07	0.0092	KDR,NRP1,PRKACB,ROCK1,VEGFA
HSA-3000480	Scavenging by Class A Receptors	3	18	1.62	0.0092	COL1A2,HSP90B1,COL3A1
HSA-6785807	Interleukin-4 and Interleukin-13 signaling	5	107	1.06	0.0092	CCND1,COL1A2,HSP90B1,FOS,VEGFA
HSA-8934593	Regulation of RUNX1 Expression and Activity	3	17	1.64	0.0092	CCND1,CCND2,CCND3
HSA-9661069	Defective binding of RB1 mutants to E2F1,(E2F2, E2F3)	3	17	1.64	0.0092	CCND1,CCND2,CCND3
HSA-76002	Platelet activation, signaling and aggregation	7	260	0.82	0.0098	PRKCG,RHOB,COL1A2,CLU,SOS1,SERPINA1,VEGFA
HSA-1236394	Signaling by ERBB4	4	58	1.23	0.0107	APH1B,PGR,SOS1,STMN1
HSA-187037	Signaling by NTRK1 (TRKA)	5	115	1.03	0.0111	ID2,ASCL1,FOS,ID1,SOS1
HSA-373755	Semaphorin interactions	4	64	1.19	0.0136	NRP1,RHOB,ITGA1,ROCK1
HSA-198933	Immunoregulatory interactions between a Lymphoid and a non-Lymphoid cell	5	129	0.98	0.0166	COL1A2,COL3A1,CD99,HLA-A,B2M
HSA-194306	Neurophilin interactions with VEGF and VEGFR	2	4	2.09	0.0184	KDR,NRP1
HSA-212436	Generic Transcription Pathway	14	1197	0.46	0.022	CCND1,JAG1,CCND2,RBL2,FOS,PGR,SREBF1,JUN,CCND3,HDAC1,IGFBP3,GPI,VEGFA,NR4A3
HSA-977225	Amyloid fiber formation	4	78	1.1	0.0234	TTR,LYZ,APH1B,B2M
HSA-1251985	Nuclear signaling by ERBB4	3	32	1.37	0.0251	APH1B,PGR,STMN1
HSA-2871796	FCERI mediated MAPK activation	3	32	1.37	0.0251	FOS,JUN,SOS1
HSA-453279	Mitotic G1 phase and G1/S transition	5	147	0.93	0.0251	CCND1,CCND2,RBL2,CCND3,HDAC1
HSA-1280215	Cytokine Signaling in Immune system	10	681	0.56	0.0272	CCND1,COL1A2,HSP90B1,FOS,IFI6,JUN,HLA-A,SOS1,B2M,VEGFA
HSA-216083	Integrin cell surface interactions	4	85	1.07	0.0275	KDR,ITGA1,COL1A2,COL3A1
HSA-166665	Terminal pathway of complement	2	8	1.79	0.0387	CLU,C8B
HSA-195399	VEGF binds to VEGFR leading to receptor dimerization	2	8	1.79	0.0387	KDR,VEGFA
HSA-4420097	VEGFA-VEGFR2 Pathway	4	97	1.01	0.0387	KDR,PRKACB,ROCK1,VEGFA
HSA-6798695	Neutrophil degranulation	8	473	0.62	0.0387	TTR,LYZ,PLD1,HLA-A,ROCK1,GPI,SERPINA1,B2M
HSA-2428933	SHC-related events triggered by IGF1R	2	9	1.74	0.0405	IGF1R,SOS1
HSA-447041	CHL1 interactions	2	9	1.74	0.0405	NRP1,ITGA1
HSA-164940	Nef mediated downregulation of MHC class I complex cell surface expression	2	10	1.69	0.0465	HLA-A,B2M
HSA-450341	Activation of the AP-1 family of transcription factors	2	10	1.69	0.0465	FOS,JUN
HSA-977606	Regulation of Complement cascade	3	47	1.2	0.0465	CLU,C8B,C4B
Reactome pathways overrepresentated in the list of DEGs (FDR < 0.05, Log2FC > 0.5) from G3 tumor AOIs vs G1 tumor AOIs comparison
term name	term description	observed gene count	background gene count	strength	FDR value	matching proteins/genes
HSA-162582	Signal Transduction	84	2741	0.49	3.84e-19	SMPD3,DKK4,PPP2CB,EPOR,LFNG,COL1A1,CCND1,FZD10,TTR,DUSP1,DUSP4,LRP1,SOX9,HSPB1,LAMA5,CDK4,MDM2,IER3,PEBP1,LRP6,APH1B,KAT2B,AKT3,STAT3,LGR5,ASCL1,RHOB,FGF18,DUSP6,APP,GNAQ,WNT4,FGFR4,STAT5B,ITGA2,COL1A2,STAT6,KMT2D,CXXC5,AXIN2,JUNB,COL3A1,PRKCE,FOS,PRKACA,FGF8,ETV4,JAG2,TCF7,EIF4EBP1,CTNNB1,FN1,RET,COL27A1,PAK3,CD55,XCL1,MAP3K7,PRKACB,PTEN,MMP9,ABL1,DKK1,FZD8,ID1,SPRY2,ID4,GATA3,IL6ST,CXXC4,PPP3CB…
HSA-168256	Immune System	69	1956	0.55	4.08e-18	CD74,CEACAM1,PPP2CB,COL1A1,CCND1,IL23A,LTBR,NANOG,TTR,DUSP4,LAMA5,HLA-F,LYZ,AKT3,STAT3,ZAP70,DUSP6,APP,STAT5B,DTX3L,COL1A2,HSP90B1,STAT6,JUNB,CTLA4,COL3A1,PRKCE,FOS,PRKACA,HSPA6,CLU,STAT2,PKM,RORC,PPL,IFI6,CTNNB1,CTSL,FN1,PAK3,CD55,MCL1,FCGR1A,MAP3K7,PRKACB,PTEN,MMP9,ABL1,HLA-C,TNFRSF25,GATA3,DSP,DDX58,IL6ST,PPP3CB,PPP3CA,ALDOA,CAMK2B,CD59,IRF9,HLA-B,RHOA,MME,CD200,B2M,MYC,NCAM1,ITCH,PRLR
HSA-9006934	Signaling by Receptor Tyrosine Kinases	35	502	0.84	4.28e-16	PPP2CB,COL1A1,DUSP4,HSPB1,LAMA5,APH1B,AKT3,STAT3,ASCL1,FGF18,DUSP6,FGFR4,STAT5B,ITGA2,COL1A2,STAT6,JUNB,COL3A1,PRKCE,FOS,PRKACA,FGF8,CTNNB1,FN1,COL27A1,PAK3,PRKACB,MMP9,ID1,SPRY2,ID4,AREG,FGFR1,RHOA,ITCH
HSA-1280215	Cytokine Signaling in Immune system	39	681	0.76	1.52e-15	PPP2CB,CCND1,IL23A,LTBR,NANOG,DUSP4,LAMA5,HLA-F,AKT3,STAT3,DUSP6,APP,STAT5B,COL1A2,HSP90B1,STAT6,JUNB,FOS,PRKACA,STAT2,RORC,IFI6,FN1,MCL1,FCGR1A,MAP3K7,MMP9,HLA-C,TNFRSF25,GATA3,DDX58,IL6ST,CAMK2B,IRF9,HLA-B,B2M,MYC,NCAM1,PRLR
HSA-6785807	Interleukin-4 and Interleukin-13 signaling	16	107	1.17	3.84e-11	CCND1,IL23A,NANOG,LAMA5,STAT3,COL1A2,HSP90B1,STAT6,JUNB,FOS,RORC,FN1,MCL1,MMP9,GATA3,MYC
HSA-1266738	Developmental Biology	41	1087	0.58	1.12e-10	KRT14,NANOG,SOX9,CDK4,APH1B,KMT2C,KAT2B,AKT3,STAT3,PPARGC1A,CDH2,RHOB,CACNA1D,ITGA2,KMT2D,COL3A1,CEBPB,ALCAM,KRT17,PRKACA,CACNB2,CACNA1H,PPL,CTNNB1,RET,PAK3,PRKACB,MMP9,ABL1,DSP,KRT18,PPP3CB,CXCR4,RELN,FGFR1,RHOA,PBX1,ACVR1B,MYC,NCAM1,CD24
HSA-5663202	Diseases of signal transduction by growth factor receptors and second messengers	24	392	0.79	1.28e-09	DKK4,PPP2CB,MDM2,PEBP1,LRP6,APH1B,KAT2B,AKT3,STAT3,FGF18,DUSP6,FGFR4,STAT5B,FGF8,JAG2,CTNNB1,FN1,PTEN,DKK1,FZD8,AREG,CAMK2B,FGFR1,MYC
HSA-449147	Signaling by Interleukins	25	440	0.75	1.8e-09	PPP2CB,CCND1,IL23A,NANOG,DUSP4,LAMA5,STAT3,DUSP6,APP,STAT5B,COL1A2,HSP90B1,STAT6,JUNB,FOS,PRKACA,STAT2,RORC,FN1,MCL1,MAP3K7,MMP9,GATA3,IL6ST,MYC
HSA-5683057	MAPK family signaling cascades	21	319	0.82	6.7e-09	PPP2CB,DUSP1,DUSP4,HSPB1,PEBP1,FGF18,DUSP6,FGFR4,PRKACA,FGF8,ETV4,FN1,RET,PAK3,PRKACB,IL6ST,AREG,CAMK2B,FGFR1,MYC,NCAM1
HSA-168249	Innate Immune System	36	1025	0.54	1.67e-08	CEACAM1,PPP2CB,TTR,DUSP4,LYZ,DUSP6,APP,HSP90B1,STAT6,PRKCE,FOS,PRKACA,HSPA6,CLU,PKM,CTNNB1,CTSL,PAK3,CD55,FCGR1A,MAP3K7,PRKACB,MMP9,ABL1,HLA-C,DSP,DDX58,PPP3CB,PPP3CA,ALDOA,CD59,HLA-B,RHOA,MME,B2M,ITCH
HSA-195721	Signaling by WNT	18	296	0.78	5.03e-07	DKK4,PPP2CB,SOX9,LRP6,LGR5,WNT4,KMT2D,AXIN2,TCF7,CTNNB1,MAP3K7,DKK1,FZD8,CXXC4,PPP3CB,PPP3CA,RHOA,MYC
HSA-1643685	Disease	42	1548	0.43	6.44e-07	DKK4,PPP2CB,LFNG,CCND1,TTR,CDC25B,CDK4,MDM2,CCND2,PEBP1,LRP6,APH1B,KAT2B,AKT3,STAT3,FGF18,DUSP6,APP,FGFR4,STAT5B,PRKACA,STAT2,FGF8,JAG2,CTNNB1,CTSL,FN1,PARP9,FCGR1A,PRKACB,PTEN,ABL1,DKK1,FZD8,AREG,CAMK2B,CXCR4,FGFR1,HK1,SLC16A1,B2M,MYC
HSA-201681	TCF dependent signaling in response to WNT	14	199	0.85	4.88e-06	DKK4,PPP2CB,SOX9,LRP6,LGR5,WNT4,KMT2D,AXIN2,TCF7,CTNNB1,DKK1,FZD8,CXXC4,MYC
HSA-8874081	MET activates PTK2 signaling	7	30	1.37	1.05e-05	COL1A1,LAMA5,ITGA2,COL1A2,COL3A1,FN1,COL27A1
HSA-1474244	Extracellular matrix organization	16	301	0.72	1.71e-05	CEACAM1,COL1A1,TTR,LAMA5,APP,ITGA2,COL1A2,COL3A1,DST,CTSL,FN1,COL27A1,TNR,MMP9,BMP7,NCAM1
HSA-212436	Generic Transcription Pathway	33	1197	0.44	2.17e-05	PPP2CB,COL1A1,CCND1,CNOT2,SOX9,CDK4,MDM2,CCND2,KMT2C,KAT2B,AKT3,PPARGC1A,PRDX5,KMT2D,JUNB,CTLA4,CEBPB,FOS,PRKACA,PMAIP1,RORC,TCF7,CTNNB1,CTSL,PTEN,ABL1,PCNA,GATA3,CAMK2B,COX4I1,MYC,ITCH,NR4A3
HSA-3000178	ECM proteoglycans	9	76	1.07	2.17e-05	COL1A1,LAMA5,APP,ITGA2,COL1A2,COL3A1,FN1,TNR,NCAM1
HSA-1280218	Adaptive Immune System	25	743	0.53	2.2e-05	CD74,PPP2CB,COL1A1,HLA-F,AKT3,ZAP70,DTX3L,COL1A2,CTLA4,COL3A1,PRKACA,PPL,CTSL,PAK3,FCGR1A,MAP3K7,PRKACB,PTEN,HLA-C,PPP3CB,PPP3CA,HLA-B,CD200,B2M,ITCH
HSA-422475	Axon guidance	21	547	0.58	2.76e-05	APH1B,RHOB,CACNA1D,ITGA2,COL3A1,ALCAM,PRKACA,CACNB2,CACNA1H,RET,PAK3,PRKACB,MMP9,ABL1,PPP3CB,CXCR4,RELN,FGFR1,RHOA,NCAM1,CD24
HSA-5684996	MAPK1/MAPK3 signaling	15	280	0.73	2.94e-05	PPP2CB,DUSP1,DUSP4,PEBP1,FGF18,DUSP6,FGFR4,FGF8,FN1,RET,IL6ST,AREG,CAMK2B,FGFR1,NCAM1
HSA-1236977	Endosomal/Vacuolar pathway	5	11	1.66	3.77e-05	HLA-F,CTSL,HLA-C,HLA-B,B2M
HSA-198725	Nuclear Events (kinase and transcription factor activation)	8	61	1.12	3.99e-05	PPP2CB,DUSP4,ASCL1,DUSP6,JUNB,FOS,ID1,ID4
HSA-180024	DARPP-32 events	6	24	1.4	4.05e-05	PPP2CB,PRKACA,PRKACB,PPP3CB,PPP3CA,PPP3CC
HSA-187037	Signaling by NTRK1 (TRKA)	10	115	0.94	4.2e-05	PPP2CB,DUSP4,STAT3,ASCL1,DUSP6,JUNB,FOS,ID1,ID4,RHOA
HSA-109582	Hemostasis	21	605	0.54	9.41e-05	CD74,CEACAM1,PPP2CB,COL1A1,RHOB,APP,GNAQ,ITGA2,COL1A2,PRKCE,PRKACA,CLU,IGLL1,FN1,PRKACB,ABL1,TSPAN7,GATA3,ALDOA,RHOA,SLC16A1
HSA-5673001	RAF/MAP kinase cascade	14	274	0.71	9.41e-05	PPP2CB,DUSP1,DUSP4,PEBP1,FGF18,DUSP6,FGFR4,FGF8,FN1,RET,AREG,CAMK2B,FGFR1,NCAM1
HSA-4791275	Signaling by WNT in cancer	6	34	1.25	0.00017	DKK4,PPP2CB,LRP6,CTNNB1,DKK1,FZD8
HSA-6806834	Signaling by MET	8	79	1	0.00017	COL1A1,LAMA5,STAT3,ITGA2,COL1A2,COL3A1,FN1,COL27A1
HSA-199418	Negative regulation of the PI3K/AKT network	9	112	0.9	0.00022	PPP2CB,IER3,AKT3,FGF18,FGFR4,FGF8,PTEN,AREG,FGFR1
HSA-3000171	Non-integrin membrane-ECM interactions	7	59	1.07	0.00024	COL1A1,TTR,LAMA5,ITGA2,COL1A2,COL3A1,FN1
HSA-453279	Mitotic G1 phase and G1/S transition	10	147	0.83	0.00024	PPP2CB,CCND1,CDK4,CCND2,MCM4,AKT3,ABL1,PCNA,TOP2A,MYC
HSA-9006925	Intracellular signaling by second messengers	14	304	0.66	0.00024	PPP2CB,MDM2,IER3,AKT3,FGF18,FGFR4,PRKCE,PRKACA,FGF8,PRKACB,PTEN,AREG,CAMK2B,FGFR1
HSA-4411364	Binding of TCF/LEF:CTNNB1 to target gene promoters	4	8	1.7	0.00026	AXIN2,TCF7,CTNNB1,MYC
HSA-8951430	RUNX3 regulates WNT signaling	4	8	1.7	0.00026	CCND1,TCF7,CTNNB1,MYC
HSA-2022090	Assembly of collagen fibrils and other multimeric structures	7	61	1.06	0.00027	COL1A1,COL1A2,COL3A1,DST,CTSL,COL27A1,MMP9
HSA-877300	Interferon gamma signaling	8	88	0.96	0.00028	HLA-F,FCGR1A,HLA-C,CAMK2B,IRF9,HLA-B,B2M,NCAM1
HSA-913531	Interferon Signaling	11	196	0.75	0.00039	HLA-F,STAT2,IFI6,FCGR1A,HLA-C,DDX58,CAMK2B,IRF9,HLA-B,B2M,NCAM1
HSA-198933	Immunoregulatory interactions between a Lymphoid and a non-Lymphoid cell	9	129	0.84	0.00051	COL1A1,HLA-F,COL1A2,COL3A1,FCGR1A,HLA-C,HLA-B,CD200,B2M
HSA-8878171	Transcriptional regulation by RUNX1	11	204	0.73	0.00052	CCND1,CCND2,KMT2C,KAT2B,KMT2D,CTLA4,CTSL,ABL1,GATA3,ITCH,NR4A3
HSA-3000170	Syndecan interactions	5	27	1.27	0.00071	COL1A1,ITGA2,COL1A2,COL3A1,FN1
HSA-2219528	PI3K/AKT Signaling in Cancer	8	105	0.88	0.00081	MDM2,AKT3,FGF18,FGFR4,FGF8,PTEN,AREG,FGFR1
HSA-5654733	Negative regulation of FGFR4 signaling	5	31	1.21	0.0012	PPP2CB,FGF18,FGFR4,FGF8,SPRY2
HSA-3772470	Negative regulation of TCF-dependent signaling by WNT ligand antagonists	4	15	1.43	0.0014	DKK4,LRP6,WNT4,DKK1
HSA-8939211	ESR-mediated signaling	10	189	0.72	0.0014	CCND1,HSPB1,KAT2B,AKT3,CXXC5,FOS,MMP9,GATA3,AREG,MYC
HSA-111885	Opioid Signalling	7	90	0.89	0.0022	PPP2CB,PRKACA,PRKACB,PPP3CB,PPP3CA,CAMK2B,PPP3CC
HSA-3000480	Scavenging by Class A Receptors	4	18	1.35	0.0024	COL1A1,COL1A2,HSP90B1,COL3A1
HSA-70326	Glucose metabolism	7	92	0.88	0.0024	SLC25A1,PPP2CB,PRKACA,PKM,PRKACB,ALDOA,HK1
HSA-1226099	Signaling by FGFR in disease	6	63	0.98	0.0025	STAT3,FGF18,FGFR4,STAT5B,FGF8,FGFR1
HSA-375165	NCAM signaling for neurite out-growth	6	63	0.98	0.0025	CACNA1D,COL3A1,CACNB2,CACNA1H,FGFR1,NCAM1
HSA-8878159	Transcriptional regulation by RUNX3	7	93	0.88	0.0025	CCND1,MDM2,KAT2B,RORC,TCF7,CTNNB1,MYC
HSA-9031628	NGF-stimulated transcription	5	39	1.11	0.0028	ASCL1,JUNB,FOS,ID1,ID4
HSA-4420097	VEGFA-VEGFR2 Pathway	7	97	0.86	0.003	HSPB1,AKT3,PRKACA,CTNNB1,PAK3,PRKACB,RHOA
HSA-2173782	Binding and Uptake of Ligands by Scavenger Receptors	5	41	1.09	0.0033	COL1A1,LRP1,COL1A2,HSP90B1,COL3A1
HSA-202733	Cell surface interactions at the vascular wall	8	138	0.76	0.0036	CD74,CEACAM1,COL1A1,COL1A2,IGLL1,FN1,TSPAN7,SLC16A1
HSA-419037	NCAM1 interactions	5	42	1.07	0.0036	CACNA1D,COL3A1,CACNB2,CACNA1H,NCAM1
HSA-9006931	Signaling by Nuclear Receptors	11	265	0.62	0.0036	CCND1,HSPB1,KAT2B,AKT3,CXXC5,FOS,MMP9,GATA3,AREG,APOC2,MYC
HSA-909733	Interferon alpha/beta signaling	6	69	0.94	0.0036	HLA-F,STAT2,IFI6,HLA-C,IRF9,HLA-B
HSA-5675221	Negative regulation of MAPK pathway	5	43	1.06	0.0037	PPP2CB,DUSP1,DUSP4,PEBP1,DUSP6
HSA-6798695	Neutrophil degranulation	15	473	0.5	0.0037	CEACAM1,TTR,LYZ,HSPA6,PKM,CD55,MMP9,HLA-C,DSP,ALDOA,CD59,HLA-B,RHOA,MME,B2M
HSA-3858494	Beta-catenin independent WNT signaling	8	142	0.75	0.0041	WNT4,TCF7,CTNNB1,MAP3K7,FZD8,PPP3CB,PPP3CA,RHOA
HSA-6811558	PI5P, PP2A and IER3 Regulate PI3K/AKT Signaling	7	105	0.82	0.0041	PPP2CB,IER3,FGF18,FGFR4,FGF8,AREG,FGFR1
HSA-70171	Glycolysis	6	72	0.92	0.0041	PPP2CB,PRKACA,PKM,PRKACB,ALDOA,HK1
HSA-112409	RAF-independent MAPK1/3 activation	4	23	1.24	0.0042	DUSP1,DUSP4,DUSP6,IL6ST
HSA-9009391	Extra-nuclear estrogen signaling	6	74	0.91	0.0043	CCND1,HSPB1,AKT3,FOS,MMP9,AREG
HSA-163685	Integration of energy metabolism	7	108	0.81	0.0045	PPP2CB,GNAQ,CACNA1D,PRKACA,CACNB2,PRKACB,CACNA2D2
HSA-69231	Cyclin D associated events in G1	5	47	1.03	0.0047	PPP2CB,CCND1,CDK4,CCND2,ABL1
HSA-9634638	Estrogen-dependent nuclear events downstream of ESR-membrane signaling	4	24	1.22	0.0047	CCND1,AKT3,FOS,AREG
HSA-983170	Antigen Presentation: Folding, assembly and peptide loading of class I MHC	4	25	1.2	0.0052	HLA-F,HLA-C,HLA-B,B2M
HSA-422356	Regulation of insulin secretion	6	78	0.89	0.0053	GNAQ,CACNA1D,PRKACA,CACNB2,PRKACB,CACNA2D2
HSA-977225	Amyloid fiber formation	6	78	0.89	0.0053	TTR,LYZ,APH1B,MFGE8,APP,B2M
HSA-168898	Toll-like Receptor Cascades	8	152	0.72	0.0054	PPP2CB,DUSP4,DUSP6,APP,HSP90B1,FOS,CTSL,MAP3K7
HSA-9010642	ROBO receptors bind AKAP5	3	9	1.52	0.0054	PRKACA,PRKACB,PPP3CB
HSA-5654736	Signaling by FGFR1	5	50	1	0.0056	PPP2CB,FGF18,FGF8,SPRY2,FGFR1
HSA-8878166	Transcriptional regulation by RUNX2	7	118	0.77	0.0066	COL1A1,CCND1,SOX9,CDK4,AKT3,PPARGC1A,ABL1
HSA-975871	MyD88 cascade initiated on plasma membrane	6	84	0.85	0.0071	PPP2CB,DUSP4,DUSP6,APP,FOS,MAP3K7
HSA-5654732	Negative regulation of FGFR3 signaling	4	29	1.14	0.0077	PPP2CB,FGF18,FGF8,SPRY2
HSA-190236	Signaling by FGFR	6	87	0.84	0.0081	PPP2CB,FGF18,FGFR4,FGF8,SPRY2,FGFR1
HSA-5687128	MAPK6/MAPK4 signaling	6	87	0.84	0.0081	HSPB1,PRKACA,ETV4,PAK3,PRKACB,MYC
HSA-975138	TRAF6 mediated induction of NFkB and MAP kinases upon TLR7/8 or 9 activation	6	89	0.83	0.0089	PPP2CB,DUSP4,DUSP6,APP,FOS,MAP3K7
HSA-76002	Platelet activation, signaling and aggregation	10	260	0.58	0.009	COL1A1,RHOB,APP,GNAQ,COL1A2,PRKCE,CLU,FN1,ALDOA,RHOA
HSA-1839124	FGFR1 mutant receptor activation	4	31	1.11	0.0091	STAT3,STAT5B,FGF8,FGFR1
HSA-399719	Trafficking of AMPA receptors	4	31	1.11	0.0091	MDM2,TSPAN7,CAMK2B,GRIA3
HSA-450282	MAPK targets/ Nuclear events mediated by MAP kinases	4	31	1.11	0.0091	PPP2CB,DUSP4,DUSP6,FOS
HSA-9634600	Regulation of glycolysis by fructose 2,6-bisphosphate metabolism	3	12	1.4	0.0091	PPP2CB,PRKACA,PRKACB
HSA-1257604	PIP3 activates AKT signaling	10	264	0.58	0.0092	PPP2CB,MDM2,IER3,AKT3,FGF18,FGFR4,FGF8,PTEN,AREG,FGFR1
HSA-69206	G1/S Transition	7	129	0.73	0.0092	PPP2CB,CCND1,CDK4,MCM4,AKT3,PCNA,MYC
HSA-168164	Toll Like Receptor 3 (TLR3) Cascade	6	92	0.81	0.0093	PPP2CB,DUSP4,DUSP6,APP,FOS,MAP3K7
HSA-5576892	Phase 0 - rapid depolarisation	4	32	1.1	0.0093	CACNB2,FGF14,CAMK2B,CACNA2D2
HSA-201722	Formation of the beta-catenin:TCF transactivating complex	5	60	0.92	0.0098	KMT2D,AXIN2,TCF7,CTNNB1,MYC
HSA-4086398	Ca2+ pathway	5	60	0.92	0.0098	TCF7,CTNNB1,MAP3K7,PPP3CB,PPP3CA
HSA-166058	MyD88:MAL(TIRAP) cascade initiated on plasma membrane	6	94	0.8	0.0099	PPP2CB,DUSP4,DUSP6,APP,FOS,MAP3K7
HSA-202670	ERKs are inactivated	3	13	1.36	0.0099	PPP2CB,DUSP4,DUSP6
HSA-5654726	Negative regulation of FGFR1 signaling	4	33	1.08	0.0099	PPP2CB,FGF8,SPRY2,FGFR1
HSA-1428517	The citric acid (TCA) cycle and respiratory electron transport	8	176	0.66	0.0101	NDUFB4,NDUFS7,ATP5I,ME2,NDUFB1,NDUFA3,SLC16A1,COX4I1
HSA-114604	GPVI-mediated activation cascade	4	34	1.07	0.0104	COL1A1,RHOB,COL1A2,RHOA
HSA-5654727	Negative regulation of FGFR2 signaling	4	34	1.07	0.0104	PPP2CB,FGF18,FGF8,SPRY2
HSA-937061	TRIF(TICAM1)-mediated TLR4 signaling	6	96	0.8	0.0104	PPP2CB,DUSP4,DUSP6,APP,FOS,MAP3K7
HSA-1236975	Antigen processing-Cross presentation	6	97	0.79	0.0107	HLA-F,CTSL,FCGR1A,HLA-C,HLA-B,B2M
HSA-450294	MAP kinase activation	5	63	0.9	0.0107	PPP2CB,DUSP4,DUSP6,FOS,MAP3K7
HSA-190322	FGFR4 ligand binding and activation	3	14	1.33	0.0108	FGF18,FGFR4,FGF8
HSA-1442490	Collagen degradation	5	64	0.89	0.0111	COL1A1,COL1A2,COL3A1,CTSL,MMP9
HSA-1474228	Degradation of the extracellular matrix	7	140	0.7	0.0119	COL1A1,LAMA5,COL1A2,COL3A1,CTSL,FN1,MMP9
HSA-5688426	Deubiquitination	10	280	0.55	0.0119	MDM2,KAT2B,AXIN2,MAP3K7,PTEN,ASXL1,GATA3,DDX58,RHOA,MYC
HSA-5654228	Phospholipase C-mediated cascade; FGFR4	3	15	1.3	0.0124	FGF18,FGFR4,FGF8
HSA-75892	Platelet Adhesion to exposed collagen	3	15	1.3	0.0124	COL1A1,ITGA2,COL1A2
HSA-418594	G alpha (i) signalling events	12	396	0.48	0.0138	PPP2CB,TTR,LRP1,APP,PRKACA,PRKACB,PPP3CB,PPP3CA,CAMK2B,PPP3CC,CXCR4,APOC2
HSA-9661069	Defective binding of RB1 mutants to E2F1,(E2F2, E2F3)	3	17	1.25	0.0163	CCND1,CDK4,CCND2
HSA-1489509	DAG and IP3 signaling	4	41	0.99	0.0169	PRKCE,PRKACA,PRKACB,CAMK2B
HSA-3769402	Deactivation of the beta-catenin transactivating complex	4	41	0.99	0.0169	SOX9,KMT2D,TCF7,CTNNB1
HSA-1980143	Signaling by NOTCH1	5	74	0.83	0.0185	APH1B,KAT2B,JAG2,MYC,ITCH
HSA-157118	Signaling by NOTCH	8	202	0.6	0.0196	LFNG,CCND1,APH1B,KAT2B,JAG2,PBX1,MYC,ITCH
HSA-109704	PI3K Cascade	4	44	0.96	0.0207	FGF18,FGFR4,FGF8,FGFR1
HSA-1362277	Transcription of E2F targets under negative control by DREAM complex	3	19	1.2	0.0207	PCNA,TOP2A,MYC
HSA-69242	S Phase	7	158	0.65	0.0207	CCND1,CDC25B,CDK4,MCM4,AKT3,PCNA,MYC
HSA-8948216	Collagen chain trimerization	4	44	0.96	0.0207	COL1A1,COL1A2,COL3A1,COL27A1
HSA-8963898	Plasma lipoprotein assembly	3	19	1.2	0.0207	PRKACA,PRKACB,APOC2
HSA-2219530	Constitutive Signaling by Aberrant PI3K in Cancer	5	78	0.81	0.022	FGF18,FGFR4,FGF8,AREG,FGFR1
HSA-5654719	SHC-mediated cascade:FGFR4	3	20	1.18	0.0226	FGF18,FGFR4,FGF8
HSA-5654720	PI-3K cascade:FGFR4	3	20	1.18	0.0226	FGF18,FGFR4,FGF8
HSA-9018519	Estrogen-dependent gene expression	6	119	0.7	0.0237	CCND1,KAT2B,CXXC5,FOS,GATA3,MYC
HSA-2559583	Cellular Senescence	7	164	0.63	0.0244	CDK4,MDM2,STAT3,CEBPB,FOS,MAP3K5,ID1
HSA-389513	CTLA4 inhibitory signaling	3	21	1.15	0.025	PPP2CB,AKT3,CTLA4
HSA-4641263	Regulation of FZD by ubiquitination	3	21	1.15	0.025	LRP6,LGR5,FZD8
HSA-5621575	CD209 (DC-SIGN) signaling	3	21	1.15	0.025	PRKACA,PAK3,PRKACB
HSA-69656	Cyclin A:Cdk2-associated events at S phase entry	5	83	0.78	0.0268	CCND1,CDC25B,CDK4,AKT3,MYC
HSA-5654712	FRS-mediated FGFR4 signaling	3	22	1.13	0.0272	FGF18,FGFR4,FGF8
HSA-9012852	Signaling by NOTCH3	4	49	0.91	0.0272	APH1B,KAT2B,JAG2,PBX1
HSA-163200	Respiratory electron transport, ATP synthesis by chemiosmotic coupling, and heat production by uncoupling proteins.	6	125	0.68	0.0281	NDUFB4,NDUFS7,ATP5I,NDUFB1,NDUFA3,COX4I1
HSA-163358	PKA-mediated phosphorylation of key metabolic factors	2	5	1.6	0.0281	PRKACA,PRKACB
HSA-216083	Integrin cell surface interactions	5	85	0.77	0.0284	COL1A1,ITGA2,COL1A2,COL3A1,FN1
HSA-5576891	Cardiac conduction	6	126	0.68	0.0286	KAT2B,PRKACA,CACNB2,FGF14,CAMK2B,CACNA2D2
HSA-982772	Growth hormone receptor signaling	3	23	1.11	0.029	STAT3,STAT5B,PRLR
HSA-109606	Intrinsic Pathway for Apoptosis	4	51	0.89	0.0295	AKT3,STAT3,PMAIP1,PPP3CC
HSA-452723	Transcriptional regulation of pluripotent stem cells	3	24	1.1	0.0318	NANOG,STAT3,PBX1
HSA-8848021	Signaling by PTK6	4	53	0.88	0.033	CCND1,CDK4,STAT3,RHOA
HSA-69278	Cell Cycle, Mitotic	13	518	0.4	0.0336	PPP2CB,CCND1,CDC25B,CDK4,CCND2,MCM4,AKT3,PRKACA,FOXM1,ABL1,PCNA,TOP2A,MYC
HSA-1566977	Fibronectin matrix formation	2	6	1.52	0.0343	CEACAM1,FN1
HSA-5339717	Signaling by LRP5 mutants	2	6	1.52	0.0343	DKK4,DKK1
HSA-69273	Cyclin A/B1/B2 associated events during G2/M transition	3	25	1.08	0.0343	PPP2CB,CDC25B,FOXM1
HSA-8849470	PTK6 Regulates Cell Cycle	2	6	1.52	0.0343	CCND1,CDK4
HSA-8854691	Interleukin-20 family signaling	3	25	1.08	0.0343	STAT3,STAT5B,STAT2
HSA-6799198	Complex I biogenesis	4	55	0.86	0.035	NDUFB4,NDUFS7,NDUFB1,NDUFA3
HSA-5621481	C-type lectin receptors (CLRs)	6	136	0.64	0.0369	PRKACA,PAK3,MAP3K7,PRKACB,PPP3CB,PPP3CA
HSA-5218920	VEGFR2 mediated vascular permeability	3	27	1.05	0.0397	AKT3,CTNNB1,PAK3
HSA-186797	Signaling by PDGF	4	58	0.84	0.0408	STAT3,STAT5B,STAT6,COL3A1
HSA-190371	FGFR3b ligand binding and activation	2	7	1.46	0.0408	FGF18,FGF8
HSA-2644606	Constitutive Signaling by NOTCH1 PEST Domain Mutants	4	58	0.84	0.0408	APH1B,KAT2B,JAG2,MYC
HSA-2894862	Constitutive Signaling by NOTCH1 HD+PEST Domain Mutants	4	58	0.84	0.0408	APH1B,KAT2B,JAG2,MYC
HSA-9027283	Erythropoietin activates STAT5	2	7	1.46	0.0408	EPOR,STAT5B
HSA-400042	Adrenaline,noradrenaline inhibits insulin secretion	3	28	1.03	0.0411	CACNA1D,CACNB2,CACNA2D2
HSA-9616222	Transcriptional regulation of granulopoiesis	4	59	0.83	0.0411	CDK4,STAT3,CEBPB,MYC
HSA-372790	Signaling by GPCR	22	1166	0.27	0.0412	PPP2CB,FZD10,TTR,LRP1,AKT3,RHOB,APP,GNAQ,WNT4,PRKCE,PRKACA,CD55,XCL1,PRKACB,FZD8,PPP3CB,PPP3CA,CAMK2B,PPP3CC,CXCR4,RHOA,APOC2
HSA-114452	Activation of BH3-only proteins	3	29	1.01	0.0443	AKT3,PMAIP1,PPP3CC
HSA-186763	Downstream signal transduction	3	29	1.01	0.0443	STAT3,STAT5B,STAT6
HSA-525793	Myogenesis	3	29	1.01	0.0443	CDH2,CTNNB1,ABL1
HSA-611105	Respiratory electron transport	5	101	0.69	0.0466	NDUFB4,NDUFS7,NDUFB1,NDUFA3,COX4I1
HSA-111453	BH3-only proteins associate with and inactivate anti-apoptotic BCL-2 members	2	8	1.4	0.047	STAT3,PMAIP1
HSA-3700989	Transcriptional Regulation by TP53	10	363	0.44	0.047	PPP2CB,CNOT2,MDM2,AKT3,PRDX5,FOS,PMAIP1,PTEN,PCNA,COX4I1
HSA-5340588	Signaling by RNF43 mutants	2	8	1.4	0.047	LRP6,FZD8
HSA-8963896	HDL assembly	2	8	1.4	0.047	PRKACA,PRKACB
Reactome pathways overrepresentated in the list of DEGs (FDR < 0.05, Log2FC > 0.5) from G3 tumor AOIs vs G2 tumor AOIs comparison
term name	term description	observed gene count	background gene count	strength	FDR value	matching proteins/genes
HSA-168256	Immune System	53	1956	0.61	1.9e-16	PPP2CB,CCND1,IL23A,TTR,DUSP4,LAMA5,HLA-F,CREBBP,HERC6,ZAP70,DUSP6,FBXW7,STAT5B,DTX3L,UBB,PRKCE,HSPA6,TOLLIP,CLU,RORC,LCK,ZBTB16,TUBB,PPL,ATG7,FN1,UBE2C,IGF2R,MAPK10,PAK3,PSMB5,CD55,IL6R,IL13RA2,MMP9,GATA3,CD99,IL6ST,PPP3CB,ALDOA,CD59,HLA-A,MX1,MAP3K1,HLA-B,RHOA,SERPINA1,MME,FLNB,PECAM1,VEGFA,MYC,PRLR
HSA-162582	Signal Transduction	58	2741	0.5	7.82e-14	DKK4,PPP2CB,LFNG,CCND1,FZD10,NR3C1,TTR,DUSP4,SOX9,LAMA5,H3F3B,CDK4,APH1B,CREBBP,KAT2B,RASGRF2,LGR5,CDK2,DUSP6,FBXW7,TIAM1,WNT4,STAT5B,ITGA2,UBB,PRKCE,FGF8,PTGDR2,LCK,EIF4EBP1,FN1,SREBF1,COL27A1,TGFBR2,PAK3,LAMC3,PSMB5,CD55,IL6R,GNAS,MMP9,CCND3,DKK1,FZD8,BAMBI,ID1,GATA3,SMAD9,IL6ST,PPP3CB,WNT5B,PPP3CC,RHOA,RASGRF1,HDAC2,APOC2,VEGFA,MYC
HSA-1280215	Cytokine Signaling in Immune system	27	681	0.77	9.91e-11	PPP2CB,CCND1,IL23A,DUSP4,LAMA5,HLA-F,DUSP6,STAT5B,UBB,TOLLIP,RORC,LCK,FN1,MAPK10,PSMB5,IL6R,IL13RA2,MMP9,GATA3,IL6ST,HLA-A,MX1,HLA-B,FLNB,VEGFA,MYC,PRLR
HSA-449147	Signaling by Interleukins	21	440	0.85	1.91e-09	PPP2CB,CCND1,IL23A,DUSP4,LAMA5,DUSP6,STAT5B,UBB,TOLLIP,RORC,LCK,FN1,MAPK10,PSMB5,IL6R,IL13RA2,MMP9,GATA3,IL6ST,VEGFA,MYC
HSA-5663202	Diseases of signal transduction by growth factor receptors and second messengers	19	392	0.86	1.4e-08	DKK4,PPP2CB,APH1B,CREBBP,KAT2B,DUSP6,FBXW7,STAT5B,UBB,FGF8,LCK,ATG7,FN1,TGFBR2,PSMB5,DKK1,FZD8,HDAC2,MYC
HSA-168249	Innate Immune System	29	1025	0.63	1.72e-08	PPP2CB,TTR,DUSP4,CREBBP,DUSP6,UBB,PRKCE,HSPA6,TOLLIP,CLU,LCK,TUBB,ATG7,IGF2R,MAPK10,PAK3,PSMB5,CD55,MMP9,PPP3CB,ALDOA,CD59,HLA-A,MAP3K1,HLA-B,RHOA,SERPINA1,MME,PECAM1
HSA-1643685	Disease	35	1548	0.53	4.17e-08	DKK4,PPP2CB,LFNG,CCND1,NR3C1,TTR,NT5E,CDK4,APH1B,CREBBP,KAT2B,CDK2,DUSP6,FBXW7,STAT5B,UBB,FGF8,LCK,TUBB,ATG7,FN1,UBE2C,TGFBR2,PARP9,PSMB5,IL6R,GNAS,CCND3,DKK1,FZD8,HLA-A,HDAC2,SLC16A1,VEGFA,MYC
HSA-9006934	Signaling by Receptor Tyrosine Kinases	20	502	0.77	7.15e-08	PPP2CB,DUSP4,LAMA5,APH1B,DUSP6,TIAM1,STAT5B,ITGA2,UBB,PRKCE,FGF8,LCK,FN1,COL27A1,PAK3,LAMC3,MMP9,ID1,RHOA,VEGFA
HSA-6785807	Interleukin-4 and Interleukin-13 signaling	11	107	1.19	9.3e-08	CCND1,IL23A,LAMA5,RORC,FN1,IL6R,IL13RA2,MMP9,GATA3,VEGFA,MYC
HSA-195721	Signaling by WNT	15	296	0.88	5.39e-07	DKK4,PPP2CB,SOX9,H3F3B,CREBBP,LGR5,WNT4,UBB,PSMB5,DKK1,FZD8,PPP3CB,WNT5B,RHOA,MYC
HSA-109582	Hemostasis	20	605	0.69	1.15e-06	PPP2CB,H3F3B,CDK2,ITPK1,ITGA2,PRKCE,CLU,LCK,FN1,GNAS,TSPAN7,GATA3,CD99,ALDOA,RHOA,SERPINA1,HDAC2,SLC16A1,PECAM1,VEGFA
HSA-1266738	Developmental Biology	26	1087	0.55	3.1e-06	SOX9,H3F3B,CDK4,APH1B,CREBBP,KAT2B,CDK2,TIAM1,ITGA2,UBB,ALCAM,CACNB2,PPL,SREBF1,PAK3,KRT19,PSMB5,IL6R,MMP9,CCND3,KRT18,PPP3CB,RHOA,HDAC2,MYC,CD24
HSA-201681	TCF dependent signaling in response to WNT	12	199	0.95	3.1e-06	DKK4,PPP2CB,SOX9,H3F3B,CREBBP,LGR5,WNT4,UBB,PSMB5,DKK1,FZD8,MYC
HSA-212436	Generic Transcription Pathway	27	1197	0.53	4.44e-06	PPP2CB,CCND1,NR3C1,SOX9,H3F3B,CDK4,CREBBP,KAT2B,PRDX5,CDK2,FBXW7,UBB,GLS,PMAIP1,RORC,ARID1B,SREBF1,UBE2C,PSMB5,CCND3,GATA3,BNIP3L,RFC4,HDAC2,COX4I1,VEGFA,MYC
HSA-5683057	MAPK family signaling cascades	14	319	0.82	7.09e-06	PPP2CB,DUSP4,RASGRF2,DUSP6,UBB,FGF8,FN1,PAK3,PSMB5,IL6R,CCND3,IL6ST,RASGRF1,MYC
HSA-453279	Mitotic G1 phase and G1/S transition	10	147	1.01	1.33e-05	PPP2CB,CCND1,CDK4,CDK2,UBB,TYMS,PSMB5,CCND3,TOP2A,MYC
HSA-6798695	Neutrophil degranulation	16	473	0.7	2.09e-05	TTR,HSPA6,TOLLIP,TUBB,ATG7,IGF2R,CD55,MMP9,ALDOA,CD59,HLA-A,HLA-B,RHOA,SERPINA1,MME,PECAM1
HSA-157118	Signaling by NOTCH	11	202	0.91	2.25e-05	LFNG,CCND1,H3F3B,APH1B,CREBBP,KAT2B,FBXW7,UBB,PSMB5,HDAC2,MYC
HSA-2644606	Constitutive Signaling by NOTCH1 PEST Domain Mutants	7	58	1.26	2.69e-05	APH1B,CREBBP,KAT2B,FBXW7,UBB,HDAC2,MYC
HSA-2894862	Constitutive Signaling by NOTCH1 HD+PEST Domain Mutants	7	58	1.26	2.69e-05	APH1B,CREBBP,KAT2B,FBXW7,UBB,HDAC2,MYC
HSA-1980143	Signaling by NOTCH1	7	74	1.15	9.83e-05	APH1B,CREBBP,KAT2B,FBXW7,UBB,HDAC2,MYC
HSA-2122947	NOTCH1 Intracellular Domain Regulates Transcription	6	48	1.27	0.00011	CREBBP,KAT2B,FBXW7,UBB,HDAC2,MYC
HSA-69231	Cyclin D associated events in G1	6	47	1.28	0.00011	PPP2CB,CCND1,CDK4,CDK2,UBB,CCND3
HSA-8848021	Signaling by PTK6	6	53	1.23	0.00019	CCND1,NR3C1,CDK4,CDK2,UBB,RHOA
HSA-1280218	Adaptive Immune System	18	743	0.56	0.0002	PPP2CB,HLA-F,HERC6,ZAP70,FBXW7,DTX3L,UBB,LCK,ZBTB16,PPL,ATG7,UBE2C,PAK3,PSMB5,CD99,PPP3CB,HLA-A,HLA-B
HSA-8874081	MET activates PTK2 signaling	5	30	1.4	0.00022	LAMA5,ITGA2,FN1,COL27A1,LAMC3
HSA-69206	G1/S Transition	8	129	0.97	0.00024	PPP2CB,CCND1,CDK4,CDK2,UBB,TYMS,PSMB5,MYC
HSA-5684996	MAPK1/MAPK3 signaling	11	280	0.77	0.00025	PPP2CB,DUSP4,RASGRF2,DUSP6,UBB,FGF8,FN1,PSMB5,IL6R,IL6ST,RASGRF1
HSA-8878159	Transcriptional regulation by RUNX3	7	93	1.05	0.00028	CCND1,CREBBP,KAT2B,UBB,RORC,PSMB5,MYC
HSA-9687139	Aberrant regulation of mitotic cell cycle due to RB1 defects	5	35	1.33	0.00039	CCND1,CDK4,CDK2,UBE2C,CCND3
HSA-1474244	Extracellular matrix organization	11	301	0.74	0.00044	TTR,LAMA5,ITGA2,DST,FN1,COL27A1,LAMC3,TNR,MMP9,BMP7,PECAM1
HSA-9661069	Defective binding of RB1 mutants to E2F1,(E2F2, E2F3)	4	17	1.55	0.00056	CCND1,CDK4,CDK2,CCND3
HSA-69278	Cell Cycle, Mitotic	14	518	0.61	0.00065	PPP2CB,CCND1,H3F3B,CDK4,CDK2,UBB,TYMS,TUBB,UBE2C,PSMB5,CCND3,RFC4,TOP2A,MYC
HSA-8878171	Transcriptional regulation by RUNX1	9	204	0.82	0.00065	CCND1,H3F3B,CREBBP,KAT2B,UBB,ARID1B,PSMB5,CCND3,GATA3
HSA-69242	S Phase	8	158	0.88	0.00075	CCND1,CDK4,CDK2,UBB,UBE2C,PSMB5,RFC4,MYC
HSA-2559583	Cellular Senescence	8	164	0.86	0.00094	H3F3B,CDK4,CDK2,UBB,UBE2C,MAPK10,ETS2,ID1
HSA-8878166	Transcriptional regulation by RUNX2	7	118	0.95	0.00094	CCND1,NR3C1,SOX9,CDK4,FBXW7,UBB,PSMB5
HSA-2262752	Cellular responses to stress	14	544	0.58	0.00097	NR3C1,H3F3B,CDK4,CREBBP,PRDX5,CDK2,UBB,HSPA6,UBE2C,MAPK10,ETS2,PSMB5,ID1,VEGFA
HSA-6806834	Signaling by MET	6	79	1.05	0.00097	LAMA5,ITGA2,UBB,FN1,COL27A1,LAMC3
HSA-69202	Cyclin E associated events during G1/S transition	6	81	1.04	0.001	CCND1,CDK4,CDK2,UBB,PSMB5,MYC
HSA-8849470	PTK6 Regulates Cell Cycle	3	6	1.87	0.001	CCND1,CDK4,CDK2
HSA-9013694	Signaling by NOTCH4	6	80	1.05	0.001	APH1B,CREBBP,KAT2B,FBXW7,UBB,PSMB5
HSA-69656	Cyclin A:Cdk2-associated events at S phase entry	6	83	1.03	0.0011	CCND1,CDK4,CDK2,UBB,PSMB5,MYC
HSA-112409	RAF-independent MAPK1/3 activation	4	23	1.41	0.0012	DUSP4,DUSP6,IL6R,IL6ST
HSA-975871	MyD88 cascade initiated on plasma membrane	6	84	1.03	0.0012	PPP2CB,DUSP4,DUSP6,UBB,MAPK10,MAP3K1
HSA-3700989	Transcriptional Regulation by TP53	11	363	0.66	0.0015	PPP2CB,CREBBP,PRDX5,CDK2,UBB,GLS,PMAIP1,BNIP3L,RFC4,HDAC2,COX4I1
HSA-975138	TRAF6 mediated induction of NFkB and MAP kinases upon TLR7/8 or 9 activation	6	89	1	0.0015	PPP2CB,DUSP4,DUSP6,UBB,MAPK10,MAP3K1
HSA-4086400	PCP/CE pathway	6	90	1	0.0016	WNT4,UBB,PSMB5,FZD8,WNT5B,RHOA
HSA-983169	Class I MHC mediated antigen processing & presentation	11	366	0.65	0.0016	HLA-F,HERC6,FBXW7,DTX3L,UBB,ZBTB16,ATG7,UBE2C,PSMB5,HLA-A,HLA-B
HSA-166058	MyD88:MAL(TIRAP) cascade initiated on plasma membrane	6	94	0.98	0.0018	PPP2CB,DUSP4,DUSP6,UBB,MAPK10,MAP3K1
HSA-187577	SCF(Skp2)-mediated degradation of p27/p21	5	58	1.11	0.002	CCND1,CDK4,CDK2,UBB,PSMB5
HSA-193704	p75 NTR receptor-mediated signalling	6	96	0.97	0.002	APH1B,RASGRF2,TIAM1,UBB,RHOA,HDAC2
HSA-3000171	Non-integrin membrane-ECM interactions	5	59	1.1	0.002	TTR,LAMA5,ITGA2,FN1,LAMC3
HSA-3858494	Beta-catenin independent WNT signaling	7	142	0.87	0.002	WNT4,UBB,PSMB5,FZD8,PPP3CB,WNT5B,RHOA
HSA-9616222	Transcriptional regulation of granulopoiesis	5	59	1.1	0.002	H3F3B,CDK4,CDK2,IL6R,MYC
HSA-9679506	SARS-CoV Infections	7	145	0.86	0.0021	NR3C1,UBB,TUBB,PARP9,IL6R,HDAC2,VEGFA
HSA-450282	MAPK targets/ Nuclear events mediated by MAP kinases	4	31	1.28	0.0023	PPP2CB,DUSP4,DUSP6,MAPK10
HSA-76002	Platelet activation, signaling and aggregation	9	260	0.71	0.0023	PRKCE,CLU,LCK,FN1,ALDOA,RHOA,SERPINA1,PECAM1,VEGFA
HSA-9006936	Signaling by TGFB family members	6	101	0.95	0.0023	UBB,TGFBR2,BAMBI,SMAD9,RHOA,MYC
HSA-450294	MAP kinase activation	5	63	1.07	0.0025	PPP2CB,DUSP4,DUSP6,UBB,MAPK10
HSA-9006931	Signaling by Nuclear Receptors	9	265	0.71	0.0025	CCND1,H3F3B,CREBBP,KAT2B,SREBF1,MMP9,GATA3,APOC2,MYC
HSA-1236977	Endosomal/Vacuolar pathway	3	11	1.61	0.0027	HLA-F,HLA-A,HLA-B
HSA-2559585	Oncogene Induced Senescence	4	33	1.26	0.0027	CDK4,UBB,ETS2,ID1
HSA-9614085	FOXO-mediated transcription	5	65	1.06	0.0027	NR3C1,CREBBP,KAT2B,SREBF1,HDAC2
HSA-4791275	Signaling by WNT in cancer	4	34	1.24	0.003	DKK4,PPP2CB,DKK1,FZD8
HSA-5673001	RAF/MAP kinase cascade	9	274	0.69	0.003	PPP2CB,DUSP4,RASGRF2,DUSP6,UBB,FGF8,FN1,PSMB5,RASGRF1
HSA-9675108	Nervous system development	13	572	0.53	0.0036	APH1B,TIAM1,ITGA2,UBB,ALCAM,CACNB2,PAK3,PSMB5,MMP9,PPP3CB,RHOA,HDAC2,CD24
HSA-202670	ERKs are inactivated	3	13	1.54	0.0037	PPP2CB,DUSP4,DUSP6
HSA-170834	Signaling by TGF-beta Receptor Complex	5	72	1.02	0.0039	UBB,TGFBR2,BAMBI,RHOA,MYC
HSA-9018519	Estrogen-dependent gene expression	6	119	0.88	0.0045	CCND1,H3F3B,CREBBP,KAT2B,GATA3,MYC
HSA-1912422	Pre-NOTCH Expression and Processing	5	77	0.99	0.0051	LFNG,CCND1,H3F3B,CREBBP,KAT2B
HSA-3772470	Negative regulation of TCF-dependent signaling by WNT ligand antagonists	3	15	1.48	0.0051	DKK4,WNT4,DKK1
HSA-114608	Platelet degranulation	6	127	0.85	0.0059	CLU,FN1,ALDOA,SERPINA1,PECAM1,VEGFA
HSA-2173791	TGF-beta receptor signaling in EMT (epithelial to mesenchymal transition)	3	16	1.45	0.0059	UBB,TGFBR2,RHOA
HSA-2559582	Senescence-Associated Secretory Phenotype (SASP)	5	80	0.97	0.0059	H3F3B,CDK4,CDK2,UBB,UBE2C
HSA-5675221	Negative regulation of MAPK pathway	4	43	1.14	0.0059	PPP2CB,DUSP4,DUSP6,UBB
HSA-1236974	ER-Phagosome pathway	5	81	0.96	0.006	HLA-F,UBB,PSMB5,HLA-A,HLA-B
HSA-9679191	Potential therapeutics for SARS	5	81	0.96	0.006	NR3C1,TUBB,IL6R,HDAC2,VEGFA
HSA-8939211	ESR-mediated signaling	7	189	0.74	0.0073	CCND1,H3F3B,CREBBP,KAT2B,MMP9,GATA3,MYC
HSA-166520	Signaling by NTRKs	6	134	0.83	0.0074	PPP2CB,DUSP4,DUSP6,TIAM1,ID1,RHOA
HSA-422475	Axon guidance	12	547	0.52	0.0075	APH1B,TIAM1,ITGA2,UBB,ALCAM,CACNB2,PAK3,PSMB5,MMP9,PPP3CB,RHOA,CD24
HSA-5687128	MAPK6/MAPK4 signaling	5	87	0.93	0.0077	UBB,PAK3,PSMB5,CCND3,MYC
HSA-202733	Cell surface interactions at the vascular wall	6	138	0.81	0.0083	LCK,FN1,TSPAN7,CD99,SLC16A1,PECAM1
HSA-6803204	TP53 Regulates Transcription of Genes Involved in Cytochrome C Release	3	19	1.37	0.0083	CREBBP,PMAIP1,BNIP3L
HSA-9012852	Signaling by NOTCH3	4	49	1.09	0.0086	APH1B,CREBBP,KAT2B,UBB
HSA-75815	Ubiquitin-dependent degradation of Cyclin D	4	50	1.08	0.009	CCND1,CDK4,UBB,PSMB5
HSA-2682334	EPH-Ephrin signaling	5	92	0.91	0.0093	APH1B,TIAM1,PAK3,MMP9,RHOA
HSA-373080	Class B/2 (Secretin family receptors)	5	94	0.9	0.0101	FZD10,WNT4,CD55,GNAS,FZD8
HSA-4641263	Regulation of FZD by ubiquitination	3	21	1.33	0.0101	LGR5,UBB,FZD8
HSA-180024	DARPP-32 events	3	24	1.27	0.0135	PPP2CB,PPP3CB,PPP3CC
HSA-983170	Antigen Presentation: Folding, assembly and peptide loading of class I MHC	3	25	1.25	0.015	HLA-F,HLA-A,HLA-B
HSA-198725	Nuclear Events (kinase and transcription factor activation)	4	61	0.99	0.0165	PPP2CB,DUSP4,DUSP6,ID1
HSA-2173788	Downregulation of TGF-beta receptor signaling	3	26	1.24	0.0165	UBB,TGFBR2,BAMBI
HSA-1912408	Pre-NOTCH Transcription and Translation	4	62	0.98	0.0171	CCND1,H3F3B,CREBBP,KAT2B
HSA-1538133	G0 and Early G1	3	27	1.22	0.0178	CDK2,TOP2A,MYC
HSA-597592	Post-translational protein modification	20	1390	0.33	0.0178	NR3C1,CREBBP,KAT2B,FBXW7,UBB,ZBTB16,FN1,UBE2C,TGFBR2,PSMB5,CD55,UBE2T,GATA3,CD59,HLA-A,RHOA,TOP2A,SERPINA1,HDAC2,MYC
HSA-202403	TCR signaling	5	112	0.82	0.019	ZAP70,UBB,LCK,PAK3,PSMB5
HSA-350054	Notch-HLH transcription pathway	3	28	1.2	0.0191	CREBBP,KAT2B,HDAC2
HSA-983168	Antigen processing: Ubiquitination & Proteasome degradation	8	304	0.59	0.0196	HERC6,FBXW7,DTX3L,UBB,ZBTB16,ATG7,UBE2C,PSMB5
HSA-5339717	Signaling by LRP5 mutants	2	6	1.7	0.02	DKK4,DKK1
HSA-187037	Signaling by NTRK1 (TRKA)	5	115	0.81	0.0205	PPP2CB,DUSP4,DUSP6,ID1,RHOA
HSA-202433	Generation of second messenger molecules	3	29	1.19	0.0205	ZAP70,LCK,PAK3
HSA-5654732	Negative regulation of FGFR3 signaling	3	29	1.19	0.0205	PPP2CB,UBB,FGF8
HSA-400253	Circadian Clock	4	67	0.95	0.0209	NR3C1,CREBBP,UBB,SREBF1
HSA-69239	Synthesis of DNA	5	116	0.81	0.0209	CDK2,UBB,UBE2C,PSMB5,RFC4
HSA-3000157	Laminin interactions	3	30	1.17	0.0217	LAMA5,ITGA2,LAMC3
HSA-8866652	Synthesis of active ubiquitin: roles of E1 and E2 enzymes	3	30	1.17	0.0217	UBB,UBE2C,UBE2T
HSA-9615017	FOXO-mediated transcription of oxidative stress, metabolic and neuronal genes	3	30	1.17	0.0217	NR3C1,SREBF1,HDAC2
HSA-909733	Interferon alpha/beta signaling	4	69	0.94	0.0223	HLA-F,HLA-A,MX1,HLA-B
HSA-392499	Metabolism of proteins	25	1977	0.28	0.0224	NR3C1,TTR,H3F3B,APH1B,CREBBP,KAT2B,FBXW7,UBB,ZBTB16,EIF4EBP1,FN1,UBE2C,TGFBR2,PSMB5,CD55,UBE2T,GATA3,CD59,HLA-A,RHOA,TOP2A,SERPINA1,MME,HDAC2,MYC
HSA-5654733	Negative regulation of FGFR4 signaling	3	31	1.16	0.0228	PPP2CB,UBB,FGF8
HSA-69017	CDK-mediated phosphorylation and removal of Cdc6	4	70	0.93	0.023	CDK2,UBB,UBE2C,PSMB5
HSA-8939902	Regulation of RUNX2 expression and activity	4	71	0.93	0.024	NR3C1,FBXW7,UBB,PSMB5
HSA-1234174	Cellular response to hypoxia	4	72	0.92	0.0248	CREBBP,UBB,PSMB5,VEGFA
HSA-5654726	Negative regulation of FGFR1 signaling	3	33	1.13	0.0258	PPP2CB,UBB,FGF8
HSA-8852135	Protein ubiquitination	4	74	0.91	0.0267	UBB,UBE2C,UBE2T,HLA-A
HSA-204998	Cell death signalling via NRAGE, NRIF and NADE	4	75	0.9	0.0276	APH1B,RASGRF2,TIAM1,UBB
HSA-5654727	Negative regulation of FGFR2 signaling	3	34	1.12	0.0276	PPP2CB,UBB,FGF8
HSA-8951430	RUNX3 regulates WNT signaling	2	8	1.57	0.0276	CCND1,MYC
HSA-3000178	ECM proteoglycans	4	76	0.9	0.0286	LAMA5,ITGA2,FN1,TNR
HSA-2454202	Fc epsilon receptor (FCERI) signaling	5	129	0.76	0.0288	UBB,MAPK10,PSMB5,PPP3CB,MAP3K1
HSA-6804757	Regulation of TP53 Degradation	3	35	1.11	0.0289	PPP2CB,CDK2,UBB
HSA-8864260	Transcriptional regulation by the AP-2 (TFAP2) family of transcription factors	3	35	1.11	0.0289	CREBBP,VEGFA,MYC
HSA-176408	Regulation of APC/C activators between G1/S and early anaphase	4	78	0.88	0.0305	CDK2,UBB,UBE2C,PSMB5
HSA-977225	Amyloid fiber formation	4	78	0.88	0.0305	TTR,H3F3B,APH1B,UBB
HSA-112411	MAPK1 (ERK2) activation	2	9	1.52	0.0317	IL6R,IL6ST
HSA-913531	Interferon Signaling	6	196	0.66	0.0317	HLA-F,UBB,HLA-A,MX1,HLA-B,FLNB
HSA-977347	Serine biosynthesis	2	9	1.52	0.0317	SERINC1,PHGDH
HSA-5621481	C-type lectin receptors (CLRs)	5	136	0.74	0.034	CREBBP,UBB,PAK3,PSMB5,PPP3CB
HSA-9607240	FLT3 Signaling	3	38	1.07	0.034	STAT5B,UBB,LCK
HSA-110056	MAPK3 (ERK1) activation	2	10	1.48	0.0367	IL6R,IL6ST
HSA-9617629	Regulation of FOXO transcriptional activity by acetylation	2	10	1.48	0.0367	CREBBP,KAT2B
HSA-381340	Transcriptional regulation of white adipocyte differentiation	4	84	0.85	0.037	CDK4,CREBBP,SREBF1,CCND3
HSA-5688426	Deubiquitination	7	280	0.57	0.0398	KAT2B,UBB,TGFBR2,PSMB5,GATA3,RHOA,MYC
HSA-1059683	Interleukin-6 signaling	2	11	1.43	0.0412	IL6R,IL6ST
HSA-1234158	Regulation of gene expression by Hypoxia-inducible Factor	2	11	1.43	0.0412	CREBBP,VEGFA
HSA-1433557	Signaling by SCF-KIT	3	43	1.02	0.0437	STAT5B,LCK,MMP9
HSA-210990	PECAM1 interactions	2	12	1.4	0.0465	LCK,PECAM1
HSA-389359	CD28 dependent Vav1 pathway	2	12	1.4	0.0465	LCK,PAK3
HSA-9020558	Interleukin-2 signaling	2	12	1.4	0.0465	STAT5B,LCK
HSA-2559580	Oxidative Stress Induced Senescence	4	93	0.81	0.0485	H3F3B,CDK4,UBB,MAPK10
